# Supplementary material for: Bibliometric analysis of research on gene expression in spinal cord injury
Source: Front Mol Neurosci. 2022 Oct 31;15:1023692. doi: 10.3389/fnmol.2022.1023692 (PMC9661966; doi:10.3389/fnmol.2022.1023692)
Supplement: Supplementary file 5 [file Data_Sheet_2.xlsx]

## Sheet: download
FN Clarivate Analytics Web of Science
VR 1.0
PT J
AU He	Z
Lin	MW
Xu	ZS
Yao	ZQ
Chen	H
Alhudhaif	A
Alenezi	F
AF He	Zhu
Lin	Mingwei
Xu	Zeshui
Yao	Zhiqiang
Chen	Hong
Alhudhaif	Adi
Alenezi	Fayadh
TI Deconv-transformer (DecT): A histopathological image classification
model for breast cancer based on color deconvolution and transformer
architecture
SO INFORMATION SCIENCES
LA English
DT Article
DE Histopathological image; Breast cancer; Deep learning; Color
deconvolution; Color space
AB Histopathological image recognition of breast cancer is an onerous task. Although many deep learning models have achieved good classification results on histopathological image classification tasks	these models do not take full advantage of the staining properties of histopathological images. In this paper	we propose a novel Deconv-Transformer (DecT) network model	which incorporates the color deconvolution in the form of convolution layers. This model uses a self-attention mechanism to match the independent properties of the HED channel information obtained by the color deconvolution. It also uses a method similar to the residual connection to fuse the information of both RGB and HED color space images	which can compensate for the information loss in the process of transferring RGB images to HED images. The training process of the DecT model is divided into two stages so that the parameters of the deconvolution layer can be better adapted to different types of histopathological images. We use the color jitter in the image data augmentation process to reduce the overfitting in the model training…	and an average accuracy of 79.06% and 81.36% on BACH and UC datasets. (C) 2022 Elsevier Inc. All rights reserved.
C1 [He	Zhu; Lin	Mingwei; Yao	Zhiqiang] Fujian Normal Univ	Coll Comp & Cyber Secur	Fuzhou 350117	Fujian	Peoples R China.
[Chen	Hong] Fujian Normal Univ	Sch Math & Stat	Fuzhou 350117	Fujian	Peoples R China.
[Xu	Zeshui] Sichuan Univ	Business Sch	Chengdu 610064	Sichuan	Peoples R China.
[Alhudhaif	Adi] Prince Sattam Bin Abdulaziz Univ	Coll Comp Engn & Sci Al Kharj	Dept Comp Sci	POB 151	Al Kharj 11942	Saudi Arabia.
[Alenezi	Fayadh] Jouf Univ	Coll Engn	Dept Elect Engn	Sakaka	Saudi Arabia.
RP Lin	MW; Yao	ZQ (通讯作者)，Fujian Normal Univ	Coll Comp & Cyber Secur	Fuzhou 350117	Fujian	Peoples R China.
EM linmwcs@163.com
RI Alenezi	Fayadh/ABB-4871-2021; Alhudhaif	Adi/AAN-6541-2021
OI Alhudhaif	Adi/0000-0002-7201-6963
FU Natural Science Foundation of Fujian Province of China [2022J06020
2022J01193]; Chongqing Research Program of Basic Research and Frontier
Technology [cstc2021jcyj-msxmX0530]
FX This research work was supported by the Natural Science Foundation of
Fujian Province of China under Grant Nos. 2022J06020 and 2022J01193	and
Chongqing Research Program of Basic Research and Frontier Technology
under Grant No. cstc2021jcyj-msxmX0530.
CR Abdar M	2021	INFORM SCIENCES	V577	P353	DOI 10.1016/j.ins.2021.07.024
Albashish Dheeb	2021	2021 International Conference on Information Technology (ICIT)	P805	DOI 10.1109/ICIT52682.2021.9491631
Aresta G	2019	MED IMAGE ANAL	V56	P122	DOI 10.1016/j.media.2019.05.010
Bianconi F	2020	CANCERS	V12	DOI 10.3390/cancers12113337
Chan HP	2020	MED PHYS	V47	pE218	DOI 10.1002/mp.13764
Chefer H	2021	PROC CVPR IEEE	P782	DOI 10.1109/CVPR46437.2021.00084
Chen H.	2021	ARXIV
Chollet F	2017	PROC CVPR IEEE	P1800	DOI 10.1109/CVPR.2017.195
Dosovitskiy A.	2020	ARXIV
Elmore JG	2015	JAMA-J AM MED ASSOC	V313	P1122	DOI 10.1001/jama.2015.1405
Fateh A	2021	INFORM SCIENCES	V581	P479	DOI 10.1016/j.ins.2021.09.051
Ferlay J	2021	INT J CANCER	V149	P778	DOI 10.1002/ijc.33588
Gao ZY	2021	LECT NOTES COMPUT SC	V12908	P299	DOI 10.1007/978-3-030-87237-3_29
Graham B	2021	2021 IEEE/CVF INTERNATIONAL CONFERENCE ON COMPUTER VISION (ICCV 2021)	P12239	DOI 10.1109/ICCV48922.2021.01204
Han Kai	2022	IEEE Trans Pattern Anal Mach Intell	VPP	DOI 10.1109/TPAMI.2022.3152247
He KM	2016	PROC CVPR IEEE	P770	DOI 10.1109/CVPR.2016.90
Huang G	2017	PROC CVPR IEEE	P2261	DOI 10.1109/CVPR.2017.243
Huang QH	2021	INFORM SCIENCES	V580	P35	DOI 10.1016/j.ins.2021.08.043
Huiyu Wang	2020	Computer Vision - ECCV 2020. 16th European Conference. Proceedings. Lecture Notes in Computer Science (LNCS 12349)	P108	DOI 10.1007/978-3-030-58548-8_7
Ioffe S	2015	PR MACH LEARN RES	V37	P448
Kolesnikov Alexander	2020	Computer Vision - ECCV 2020 16th European Conference. Proceedings. Lecture Notes in Computer Science (LNCS 12350)	P491	DOI 10.1007/978-3-030-58558-7_29
Krizhevsky Alex	2017	Communications of the ACM	V60	P84	DOI 10.1145/3065386
Kumar A	2020	INFORM SCIENCES	V508	P405	DOI 10.1016/j.ins.2019.08.072
Lbachir IA	2021	MULTIMED TOOLS APPL	V80	P9493	DOI 10.1007/s11042-020-09991-3
Lin MW	2021	COMPLEX INTELL SYST	V7	P1025	DOI 10.1007/s40747-020-00261-1
Lin MW	2021	INT J INTELL COMPUT	V14	P104	DOI 10.1108/IJICC-06-2020-0067
Liu ST	2021	IEEE T MED IMAGING	V40	P1977	DOI 10.1109/TMI.2021.3069874
Liu Z.	2021	ARXIV
Luo Xin	2021	IEEE Trans Pattern Anal Mach Intell	VPP	DOI 10.1109/TPAMI.2021.3132503
Luo X	2020	IEEE T KNOWL DATA EN	V34	P3958	DOI 10.1109/TKDE.2020.3033324
Macenko M	2009	I S BIOMED IMAGING	P1107	DOI 10.1109/ISBI.2009.5193250
Ruifrok AC	2001	ANAL QUANT CYTOL	V23	P291
Russakovsky O	2015	INT J COMPUT VISION	V115	P211	DOI 10.1007/s11263-015-0816-y
Simonyan K.	2014	3 INT C LEARN REPR I
Spanhol FA	2016	IEEE T BIO-MED ENG	V63	P1455	DOI 10.1109/TBME.2015.2496264
Srinidhi CL	2021	MED IMAGE ANAL	V67	DOI 10.1016/j.media.2020.101813
Srinivas A	2021	PROC CVPR IEEE	P16514	DOI 10.1109/CVPR46437.2021.01625
Sun H	2020	IEEE J BIOMED HEALTH	V24	P1664	DOI 10.1109/JBHI.2019.2944977
Szegedy C	2017	AAAI CONF ARTIF INTE	P4278
Szegedy C	2016	PROC CVPR IEEE	P2818	DOI 10.1109/CVPR.2016.308
Tan MX	2019	PR MACH LEARN RES	V97
Tarver T	2012	J CONS HLTH INTERNET	V16	P366	DOI 10.1080/15398285.2012.701177
Vaswani A	2017	ADV NEUR IN	V30
Vesal S	2018	LECT NOTES COMPUT SC	V10882	P812	DOI 10.1007/978-3-319-93000-8_92
Wu D	2022	IEEE T KNOWL DATA EN	V34	P2525	DOI 10.1109/TKDE.2020.3014302
Zhou M.	IEEE T KNOWL DATA EN	DOI [10.1109/TKDE.2021.3125252	DOI 10.1109/TKDE.2021.3125252]
Zhuang FZ	2021	P IEEE	V109	P43	DOI 10.1109/JPROC.2020.3004555
NR 47
TC 0
Z9 0
U1 8
U2 8
PU ELSEVIER SCIENCE INC
PI NEW YORK
PA STE 800	230 PARK AVE	NEW YORK	NY 10169 USA
SN 0020-0255
EI 1872-6291
J9 INFORM SCIENCES
JI Inf. Sci.
PD AUG
PY 2022
VL 608
BP 1093
EP 1112
DI 10.1016/j.ins.2022.06.091
PG 20
WC Computer Science	Information Systems
WE Science Citation Index Expanded (SCI-EXPANDED)
SC Computer Science
GA 4E8OM
UT WOS:000848079400016
DA 2022-10-06
ER
PT J
AU Zhang	JP
Lin	MW
AF Zhang	Jianpeng
Lin	Mingwei
TI A comprehensive bibliometric analysis of Apache Hadoop from 2008 to 2020
SO INTERNATIONAL JOURNAL OF INTELLIGENT COMPUTING AND CYBERNETICS
LA English
DT Article; Early Access
DE Apache Hadoop; Big data; Bibliometric analysis; Hot topic; Development
trends
ID BIG DATA; TRENDS; VISUALIZATION; SCIENCE; RISE
AB Purpose The purpose of this paper is to make an overview of 6	618 publications of Apache Hadoop from 2008 to 2020 in order to provide a conclusive and comprehensive analysis for researchers in this field	as well as a preliminary knowledge of Apache Hadoop for interested researchers. Design/methodology/approach This paper employs the bibliometric analysis and visual analysis approaches to systematically study and analyze publications about Apache Hadoop in the Web of Science database. This study aims to investigate the topic of Apache Hadoop by means of bibliometric analysis with the aid of visual…	this paper analyzes the main statistical characteristics and cooperation networks. Research themes	research hotspots and future development trends are also investigated through the keyword analysis. Findings The research on Apache Hadoop is still the top priority in the future	and how to improve the performance of Apache Hadoop in the era of big data is one of the research hotspots. Research limitations/implications This paper makes a comprehensive analysis of Apache Hadoop with methods of bibliometrics	and it is valuable for researchers can quickly grasp the hot topics in this area. Originality/value This paper draws the structural characteristics of the publications in this field and summarizes the research hotspots and trends in this field in recent years	aiming to understand the development status and trends in this field and inspire new ideas for researchers.
C1 [Zhang	Jianpeng] Fujian Normal Univ	Comp Applicat Technol	Fuzhou	Peoples R China.
[Lin	Mingwei] Fujian Normal Univ	Coll Comp & Cyber Secur	Fuzhou	Peoples R China.
RP Zhang	JP (通讯作者)，Fujian Normal Univ	Comp Applicat Technol	Fuzhou	Peoples R China.
EM i@bobo9a.com
RI Lin	Mingwei/AAD-2775-2019
OI Lin	Mingwei/0000-0003-2026-7178; Zhang	Jianpeng/0000-0001-9203-5339
CR Armbrust M	2015	SIGMOD'15: PROCEEDINGS OF THE 2015 ACM SIGMOD INTERNATIONAL CONFERENCE ON MANAGEMENT OF DATA	P1383	DOI 10.1145/2723372.2742797
Bello-Orgaz G	2016	INFORM FUSION	V28	P45	DOI 10.1016/j.inffus.2015.08.005
Buchan DWA	2013	NUCLEIC ACIDS RES	V41	pW349	DOI 10.1093/nar/gkt381
Chang F	2008	ACM T COMPUT SYST	V26	DOI 10.1145/1365815.1365816
Chen CM	2006	J AM SOC INF SCI TEC	V57	P359	DOI 10.1002/asi.20317
Chen M	2014	MOBILE NETW APPL	V19	P171	DOI 10.1007/s11036-013-0489-0
Chen Y.	2022	CHEMOSPHERE	V297
Cobo MJ	2011	J AM SOC INF SCI TEC	V62	P1382	DOI 10.1002/asi.21525
Dean J	2004	USENIX ASSOCIATION PROCEEDINGS OF THE SIXTH SYMPOSIUM ON OPERATING SYSTEMS DESIGN AND IMPLEMENTATION (OSDE '04)	P137
Donthu N	2020	J BUS RES	V109	P1	DOI 10.1016/j.jbusres.2019.10.039
dos Santos BS	2019	COMPUT IND ENG	V138	DOI 10.1016/j.cie.2019.106120
Falagas ME	2008	FASEB J	V22	P338	DOI 10.1096/fj.07-9492LSF
Firdaus A	2019	SCIENTOMETRICS	V120	P1289	DOI 10.1007/s11192-019-03170-4
Foster Ian	2008	2008 GRID COMP ENV W	P1	DOI [10.1109/GCE.2008.4738445	DOI 10.1109/GCE.2008.4738445]
Ghemawat S.	2003	Operating Systems Review	V37	P29
Guo YM	2021	FUTURE GENER COMP SY	V116	P316	DOI 10.1016/j.future.2020.10.023
Hashem IAT	2015	INFORM SYST	V47	P98	DOI 10.1016/j.is.2014.07.006
He XR	2017	INT J INTELL SYST	V32	P1151	DOI 10.1002/int.21894
Hsieh PN	2009	INT J PROD ECON	V120	P540	DOI 10.1016/j.ijpe.2009.03.015
Hu H	2014	IEEE ACCESS	V2	P652	DOI 10.1109/ACCESS.2014.2332453
Jin YR	2019	MULTIMED TOOLS APPL	V78	P1289	DOI 10.1007/s11042-018-6172-5
Kambatla K	2014	J PARALLEL DISTR COM	V74	P2561	DOI 10.1016/j.jpdc.2014.01.003
Kamdem JP	2019	FOOD CHEM	V294	P448	DOI 10.1016/j.foodchem.2019.05.021
Kesavan M	2008	IEEE INT C CL COMP	P23	DOI 10.1109/CLUSTR.2008.4663752
Kleinberg J.	2002	P 8 ACM SIGKDD INT C	P91	DOI DOI 10.1145/775047.775061
Lakshmi C	2021	INT J INTELL COMPUT	V14	P158	DOI 10.1108/IJICC-10-2020-0157
Lempel R	2001	ACM T INFORM SYST	V19	P131	DOI 10.1145/382979.383041
Li Y	2020	INT J MACH LEARN CYB	V11	P2807	DOI 10.1007/s13042-020-01152-0
Lin MW	2021	INT J INTELL COMPUT	V14	P104	DOI 10.1108/IJICC-06-2020-0067
Liu J	2020	IEEE ACCESS	V8	P63862	DOI 10.1109/ACCESS.2020.2984778
Luo YH	2021	INT J INTELL COMPUT	V14	P480	DOI 10.1108/IJICC-02-2021-0034
Manyika J.	2011	BIG DATA NEXT FRONTI	DOI 10.1080/01443610903114527
Moher D	2015	SYST REV	V4	DOI [10.1186/s13643-015-0087-2	10.1186/2046-4053-4-1]
Schatz MC	2009	BIOINFORMATICS	V25	P1363	DOI 10.1093/bioinformatics/btp236
Shvachko K	2010	IEEE S MASS STOR SYS
Statista	2020	DIGITAL EC COMPASS 2
Stopar K	2019	SCIENTOMETRICS	V118	P479	DOI 10.1007/s11192-018-2990-5
Taylor RC	2010	BMC BIOINFORMATICS	V11	DOI 10.1186/1471-2105-11-S12-S1
Thusoo A	2010	PROC INT CONF DATA	P996	DOI 10.1109/ICDE.2010.5447738
White H	2018	SCIENTOMETRICS	V114	P757	DOI 10.1007/s11192-017-2610-9
Xu Z	2019	J DIGITAL INFORM MAN	V1	P3	DOI [10.1007/s42488-019-00001-2	DOI 10.1007/S42488-019-00001-2]
Yu DJ	2018	IEEE T FUZZY SYST	V26	P430	DOI 10.1109/TFUZZ.2017.2672732
Zaharia M	2010	EUROSYS'10: PROCEEDINGS OF THE EUROSYS 2010 CONFERENCE	P265
Zhou W	2018	ENERGY REP	V4	P724	DOI 10.1016/j.egyr.2018.10.012
NR 44
TC 2
Z9 2
U1 2
U2 2
PU EMERALD GROUP PUBLISHING LTD
PI BINGLEY
PA HOWARD HOUSE	WAGON LANE	BINGLEY BD16 1WA	W YORKSHIRE	ENGLAND
SN 1756-378X
EI 1756-3798
J9 INT J INTELL COMPUT
JI Int. J. Intell. Comput. Cybern.
DI 10.1108/IJICC-01-2022-0004
EA APR 2022
PG 22
WC Computer Science	Cybernetics
WE Emerging Sources Citation Index (ESCI)
SC Computer Science
GA 0R7PA
UT WOS:000785780600001
DA 2022-10-06
ER
PT J
AU Chen	YX
Lin	MW
Zhuang	D
AF Chen	Yixia
Lin	Mingwei
Zhuang	Dan
TI Wastewater treatment and emerging contaminants: Bibliometric analysis
SO CHEMOSPHERE
LA English
DT Article
DE Bibliometric analysis; Wastewater treatment; Emerging contaminants
ID TREATMENT TECHNOLOGIES; ORGANIC CONTAMINANTS; TREATMENT PLANTS; REMOVAL;
EVOLUTION; PRODUCTS; FATE
AB In recent years	emerging contaminants have been found in the wastewater	surface water	and even drinking water	which should be treated to ensure the safety of our living environment. In this study	we provide a comprehensive summary of wastewater treatment and emerging contaminants research from 1998 to 2021 by using the bibliometric analysis. This study is conducted based on the Web of Science Core Collection Database. The bibliometix R-package	VOSviewer and CiteSpace software are used for bibliometric analysis and science mapping. A dataset of 10	605 publications has been retrieved. The analysis results show that China has produced the most publications. China and the United States have the closest cooperation. Analysis of the most cited papers reveals that the purification or removal techniques such as ozonation or membrane filtration can effectively remove pharmaceutical compounds from the water environment. We also found that the effic…	future research directions are discussed.
C1 [Chen	Yixia] Fujian Normal Univ	Coll Comp & Cyber Secur	Fuzhou 350117	Fujian	Peoples R China.
[Zhuang	Dan] Fujian Normal Univ	Sch Math & Stat	Fuzhou 350117	Fujian	Peoples R China.
[Chen	Yixia; Lin	Mingwei] Fujian Normal Univ	Digital Fujian Internet Of Things Lab Environm Mo	Fuzhou 350117	Fujian	Peoples R China.
RP Lin	MW (通讯作者)，Fujian Normal Univ	Digital Fujian Internet Of Things Lab Environm Mo	Fuzhou 350117	Fujian	Peoples R China.
EM linmwcs@163.com
OI Lin	Mingwei/0000-0003-2026-7178
FU National Natural Science Foundation of China [U1805263]
FX This research work was supported by the National Natural Science
Foundation of China under Grant No. U1805263.
CR Aguera A	2013	ENVIRON SCI POLLUT R	V20	P3496	DOI 10.1007/s11356-013-1586-0
Ahmed MB	2017	J HAZARD MATER	V323	P274	DOI 10.1016/j.jhazmat.2016.04.045
Akhbarizadeh R	2020	J HAZARD MATER	V392	DOI 10.1016/j.jhazmat.2020.122271
Aria M	2017	J INFORMETR	V11	P959	DOI 10.1016/j.joi.2017.08.007
Baalbaki Z	2017	CHEMOSPHERE	V178	P439	DOI 10.1016/j.chemosphere.2017.03.070
Biswas P	2021	SCI TOTAL ENVIRON	V782	DOI 10.1016/j.scitotenv.2021.146741
Cantoni B	2021	WATER RES	V194	DOI 10.1016/j.watres.2021.116911
Chen CM	2014	J ASSOC INF SCI TECH	V65	P334	DOI 10.1002/asi.22968
Chen CM	2004	P NATL ACAD SCI USA	V101	P5303	DOI 10.1073/pnas.0307513100
Chhipi-Shrestha G	2022	CHEMOSPHERE	V287	DOI 10.1016/j.chemosphere.2021.131910
Cobo MJ	2011	J INFORMETR	V5	P146	DOI 10.1016/j.joi.2010.10.002
Cooper ID	2015	J MED LIBR ASSOC	V103	P217	DOI 10.3163/1536-5050.103.4.013
Dominguez JR	2021	J ENVIRON MANAGE	V286	DOI 10.1016/j.jenvman.2021.112256
Ebrahimi P	2022	CHEMOSPHERE	V289	DOI 10.1016/j.chemosphere.2021.133146
European Commission	2000	DIR 200 60 EC EUR PA
European Commission	2013	DIR 2013 39 EU AM DI
Fan XR	2021	ENVIRON POLLUT	V288	DOI 10.1016/j.envpol.2021.117764
Fent K	2006	AQUAT TOXICOL	V76	P122	DOI 10.1016/j.aquatox.2005.09.009
Gilmour ME	2021	MAR POLLUT BULL	V168	DOI 10.1016/j.marpolbul.2021.112396
Giulivo M	2016	ENVIRON RES	V151	P251	DOI 10.1016/j.envres.2016.07.011
Gu YG	2020	J GEOCHEM EXPLOR	V219	DOI 10.1016/j.gexplo.2020.106652
Heberer T	2002	TOXICOL LETT	V131	P5	DOI 10.1016/S0378-4274(02)00041-3
Hidayati NV	2021	SCI TOTAL ENVIRON	V773	DOI 10.1016/j.scitotenv.2021.145057
Hirsch JE	2005	P NATL ACAD SCI USA	V102	P16569	DOI 10.1073/pnas.0507655102
Hirsch R	1999	SCI TOTAL ENVIRON	V225	P109	DOI 10.1016/S0048-9697(98)00337-4
Huang YH	2020	ESTUAR COAST SHELF S	V235	DOI 10.1016/j.ecss.2020.106611
Jin HB	2021	SCI TOTAL ENVIRON	V778	DOI 10.1016/j.scitotenv.2021.146370
Kasonga TK	2021	J ENVIRON MANAGE	V277	DOI 10.1016/j.jenvman.2020.111485
Khan MT	2021	J WATER PROCESS ENG	V41	DOI 10.1016/j.jwpe.2021.101990
Kim M	2014	WATER SCI TECHNOL	V69	P2221	DOI 10.2166/wst.2014.145
Lee KM	2016	WATER RES	V88	P428	DOI 10.1016/j.watres.2015.09.045
Leon VM	2020	SCI TOTAL ENVIRON	V742	DOI 10.1016/j.scitotenv.2020.140505
Li CX	2017	ENVIRON SCI POLLUT R	V24	P24733	DOI 10.1007/s11356-017-0440-1
Li JY	2018	WATER RES	V137	P362	DOI 10.1016/j.watres.2017.12.056
Lin XH	2020	SCI TOTAL ENVIRON	V744	DOI 10.1016/j.scitotenv.2020.140977
Liu N	2020	ENVIRON INT	V136	DOI 10.1016/j.envint.2019.105454
Liu YY	2022	ENVIRON RES	V207	DOI 10.1016/j.envres.2021.112034
Loos R	2013	WATER RES	V47	P6475	DOI 10.1016/j.watres.2013.08.024
Lu S	2021	ENVIRON POLLUT	V287	DOI 10.1016/j.envpol.2021.117588
Luo YH	2021	INT J INTELL COMPUT	V14	P480	DOI 10.1108/IJICC-02-2021-0034
Magro C	2020	CHEMOSPHERE	V247	DOI 10.1016/j.chemosphere.2019.125758
Marcal J	2021	CHEMOSPHERE	V284	DOI 10.1016/j.chemosphere.2021.131267
Matamoros V	2016	WATER RES	V88	P777	DOI 10.1016/j.watres.2015.10.058
Negrete-Bolagay D	2021	J ENVIRON MANAGE	V300	DOI 10.1016/j.jenvman.2021.113737
Oberg G	2019	ENVIRON INT	V131	DOI 10.1016/j.envint.2019.104960
Olalla A	2020	SCI TOTAL ENVIRON	V742	DOI 10.1016/j.scitotenv.2020.140417
Oller I	2011	SCI TOTAL ENVIRON	V409	P4141	DOI 10.1016/j.scitotenv.2010.08.061
Ouda M	2021	SCI TOTAL ENVIRON	V754	DOI 10.1016/j.scitotenv.2020.142177
Pal A	2010	SCI TOTAL ENVIRON	V408	P6062	DOI 10.1016/j.scitotenv.2010.09.026
Parida VK	2021	J ENVIRON CHEM ENG	V9	DOI 10.1016/j.jece.2021.105966
Patel M	2019	CHEM REV	V119	P3510	DOI 10.1021/acs.chemrev.8b00299
Petrovic M	2003	TRAC-TREND ANAL CHEM	V22	P685	DOI 10.1016/S0165-9936(03)01105-1
Prieto-Rodriguez L	2012	J HAZARD MATER	V211	P131	DOI 10.1016/j.jhazmat.2011.09.008
Qian F	2015	ENVIRON EARTH SCI	V73	P4995	DOI 10.1007/s12665-015-4183-3
Ramirez-Malule Howard	2020	Emerging Contaminants	V6	P179	DOI 10.1016/j.emcon.2020.05.001
Rathi BS	2021	J HAZARD MATER	V409	DOI 10.1016/j.jhazmat.2020.124413
Revilla Pacheco Claudia	2021	Bioresour Technol Rep	V15	P100731	DOI 10.1016/j.biteb.2021.100731
Roig-Tierno N	2017	J INNOV KNOWL	V2	P15	DOI 10.1016/j.jik.2016.12.002
Rojas S	2020	CHEM REV	V120	P8378	DOI 10.1021/acs.chemrev.9b00797
Rout PR	2021	SCI TOTAL ENVIRON	V753	DOI 10.1016/j.scitotenv.2020.141990
Saidulu D	2021	J ENVIRON CHEM ENG	V9	DOI 10.1016/j.jece.2021.105282
Saxena P	2021	J HAZARD MATER	V408	DOI 10.1016/j.jhazmat.2020.124877
Seben D.	2021	ENV CHALLENGE	V5	DOI [10.1016/j.envc.2021.100266	DOI 10.1016/J.ENVC.2021.100266]
Sengar A	2022	SCI TOTAL ENVIRON	V807	DOI 10.1016/j.scitotenv.2021.150677
Shah AI	2020	ECOL ENG	V152	DOI 10.1016/j.ecoleng.2020.105882
Shahid MK	2021	COORDIN CHEM REV	V442	DOI 10.1016/j.ccr.2021.213993
Snyder SA	2007	DESALINATION	V202	P156	DOI 10.1016/j.desal.2005.12.052
Sonne C	2021	TRENDS ECOL EVOL	V36	P421	DOI 10.1016/j.tree.2021.01.007
Cadore JS	2020	WATER SCI TECHNOL	V82	P1721	DOI 10.2166/wst.2020.450
Tang Y	2022	SCI TOTAL ENVIRON	V805	DOI 10.1016/j.scitotenv.2021.150158
The Federal Assembly of the Swiss Confederation		2016	CC814 20 FED ACT PRO
USEPA	2009	EPA 816 F 09 004 NAT
Valbonesi P	2021	SCI TOTAL ENVIRON	V758	DOI 10.1016/j.scitotenv.2020.143624
van Eck NJ	2010	SCIENTOMETRICS	V84	P523	DOI 10.1007/s11192-009-0146-3
Vashisht D	2020	ENV ADV	V1	DOI [DOI 10.1016/J.ENVADV.2020.100002	10.1016/j.envadv.2020.100002]
Vasseghian Y	2021	SCI TOTAL ENVIRON	V796	DOI 10.1016/j.scitotenv.2021.149000
Wang JL	2020	SCI TOTAL ENVIRON	V704	DOI 10.1016/j.scitotenv.2019.135249
Wang L	2021	INT J COMPUT INT SYS	V14	P503	DOI 10.2991/ijcis.d.201215.002
Wang XX	2021	J BUS RES	V136	P543	DOI 10.1016/j.jbusres.2021.07.062
Wang XX	2020	ECON RES-EKON ISTRAZ	V33	P865	DOI 10.1080/1331677X.2020.1737558
Wang Y.	J ENVIRON MANAGE	V293
Weir A	2012	ENVIRON SCI TECHNOL	V46	P2242	DOI 10.1021/es204168d
[文湘华 Wen Xianghua]	2018	[环境科学学报	Acta Scientiae Circumstantiae]	V38	P847
Xu ZS	2021	J BUS RES	V135	P304	DOI 10.1016/j.jbusres.2021.06.051
Yadav D	2021	CHEMOSPHERE	V272	DOI 10.1016/j.chemosphere.2020.129492
Yang ZL	2021	INT J INTELL SYST	V36	P6387	DOI 10.1002/int.22554
Yu DJ	2021	INT J INF TECH DECIS	V20	P7	DOI 10.1142/S0219622020500406
Yu DJ	2020	APPL SOFT COMPUT	V94	DOI 10.1016/j.asoc.2020.106467
Yu DJ	2018	KNOWL-BASED SYST	V141	P188	DOI 10.1016/j.knosys.2017.11.018
Zhang D	2022	SCI TOTAL ENVIRON	V803	DOI 10.1016/j.scitotenv.2021.149982
Zhao L	2018	SCI TOTAL ENVIRON	V627	P1253	DOI 10.1016/j.scitotenv.2018.02.006
Zhong M.	2021	EMERGING ORGANIC CON	DOI [10.1016/j.eng.2020.12.023.Engineering	DOI 10.1016/J.ENG.2020.12.023.ENGINEERING]
NR 92
TC 4
Z9 4
U1 83
U2 101
PU PERGAMON-ELSEVIER SCIENCE LTD
PI OXFORD
PA THE BOULEVARD	LANGFORD LANE	KIDLINGTON	OXFORD OX5 1GB	ENGLAND
SN 0045-6535
EI 1879-1298
J9 CHEMOSPHERE
JI Chemosphere
PD JUN
PY 2022
VL 297
AR 133932
DI 10.1016/j.chemosphere.2022.133932
PG 15
WC Environmental Sciences
WE Science Citation Index Expanded (SCI-EXPANDED)
SC Environmental Sciences & Ecology
GA 2P7WL
UT WOS:000819946100001
PM 35149018
DA 2022-10-06
ER
PT J
AU Tansley	S
Uttam	S
Guzman	AU
Yaqubi	M
Pacis	A
Parisien	M
Deamond	H
Wong	C
Rabau	O
Brown	N
Haglund	L
Ouellet	J
Santaguida	C
Ribeiro-da-Silva	A
Tahmasebi	S
Prager-Khoutorsky	M
Ragoussis	J
Zhang	J
Salter	MW
Diatchenko	L
Healy	LM
Mogil	JS
Khoutorsky	A
AF Tansley	Shannon
Uttam	Sonali
Guzman	Alba Urena
Yaqubi	Moein
Pacis	Alain
Parisien	Marc
Deamond	Haley
Wong	Calvin
Rabau	Oded
Brown	Nicole
Haglund	Lisbet
Ouellet	Jean
Santaguida	Carlo
Ribeiro-da-Silva	Alfredo
Tahmasebi	Soroush
Prager-Khoutorsky	Masha
Ragoussis	Jiannis
Zhang	Ji
Salter	Michael W.
Diatchenko	Luda
Healy	Luke M.
Mogil	Jeffrey S.
Khoutorsky	Arkady
TI Single-cell RNA sequencing reveals time- and sex-specific responses of
mouse spinal cord microglia to peripheral nerve injury and links ApoE to
chronic pain
SO NATURE COMMUNICATIONS
LA English
DT Article
ID ACTIVATED PROTEIN-KINASE; NEUROPATHIC PAIN; GENE-EXPRESSION;
HYPERSENSITIVITY; MODEL; MACROPHAGES; ASSOCIATION; HEALTH; HERITABILITY;
CONTRIBUTES
AB Activation of microglia in the spinal cord following peripheral nerve injury is critical for the development of long-lasting pain hypersensitivity. However	it remains unclear whether distinct microglia subpopulations or states contribute to different stages of pain development and maintenance. Using single-cell RNA-sequencing	we show that peripheral nerve injury induces the generation of a male-specific inflammatory microglia subtype	and demonstrate increased proliferation of microglia in male as compared to female mice. We also show time- and sex-specific transcriptional changes in different microglial subpopulations following peripheral nerve injury. Apolipoprotein E (Apoe) is the top upregulated gene in spinal cord microglia at chronic time points after peripheral nerve injury in mice. Furthermore	polymorphisms in the APOE gene in humans are associated with chronic pain. Single-cell RNA sequencing analysis of human spinal cord microglia reveals a subpopulation with a disease-related transcriptional signature. Our data provide a detailed analysis of transcriptional states of mouse and human spinal cord microglia	and identify a link between ApoE and chronic pain in humans.
Microglia subpopulations may differentially contribute to pain. Here	the authors show that peripheral nerve injury induces time- and sex-specific transcriptional changes in mouse spinal cord microglia subpopulations and that ApoE is linked to neuropathic pain hypersensitivity in mice and humans.
C1 [Tansley	Shannon; Uttam	Sonali; Guzman	Alba Urena; Parisien	Marc; Wong	Calvin; Brown	Nicole; Diatchenko	Luda; Mogil	Jeffrey S.; Khoutorsky	Arkady] McGill Univ	Dept Anesthesia	Montreal	PQ	Canada.
[Tansley	Shannon; Uttam	Sonali; Guzman	Alba Urena; Parisien	Marc; Wong	Calvin; Brown	Nicole; Diatchenko	Luda; Mogil	Jeffrey S.; Khoutorsky	Arkady] McGill Univ	Fac Dent Med & Oral Hlth Sci	Montreal	PQ	Canada.
[Tansley	Shannon; Mogil	Jeffrey S.] McGill Univ	Dept Psychol	Montreal	PQ	Canada.
[Yaqubi	Moein; Healy	Luke M.] McGill Univ	Montreal Neurol Inst	Neuroimmunol Unit	Montreal	PQ	Canada.
[Pacis	Alain] McGill Genome Ctr	Canadian Ctr Computat Genom	Montreal	PQ	Canada.
[Parisien	Marc; Ribeiro-da-Silva	Alfredo; Zhang	Ji; Diatchenko	Luda; Mogil	Jeffrey S.; Khoutorsky	Arkady] McGill Univ	Alan Edwards Ctr Res Pain	Montreal	PQ	Canada.
[Deamond	Haley; Ribeiro-da-Silva	Alfredo] McGill Univ	Dept Pharmacol & Therapeut	Montreal	PQ	Canada.
[Rabau	Oded; Ouellet	Jean] McGill Univ	Dept Surg	McGill Scoliosis & Spine Grp	Montreal	PQ	Canada.
[Haglund	Lisbet] McGill Univ	Dept Surg	Orthopaed Res Lab	Montreal	PQ	Canada.
[Santaguida	Carlo] McGill Univ	Montreal Neurol Inst	Dept Neurol & Neurosurg	Montreal	PQ	Canada.
[Tahmasebi	Soroush] Univ Illinois	Dept Pharmacol & Regenerat Med	Chicago	IL 60612 USA.
[Prager-Khoutorsky	Masha] McGill Univ	Dept Physiol	Montreal	PQ	Canada.
[Ragoussis	Jiannis] McGill Univ	Dept Human Genet	Montreal	PQ	Canada.
[Ragoussis	Jiannis] McGill Univ	Dept Bioengn	Montreal	PQ	Canada.
[Ragoussis	Jiannis] McGill Univ	Genome Ctr	Montreal	PQ	Canada.
[Zhang	Ji] McGill Univ	Dept Neurol & Neurosurg	Montreal	PQ	Canada.
[Zhang	Ji] McGill Univ	Fac Dent	Montreal	PQ	Canada.
[Salter	Michael W.] Univ Toronto	Hosp Sick Children	Fac Med	Dept Physiol	Neurosci & Mental Hlth Program	Toronto	ON	Canada.
RP Mogil	JS; Khoutorsky	A (通讯作者)，McGill Univ	Dept Anesthesia	Montreal	PQ	Canada.; Mogil	JS; Khoutorsky	A (通讯作者)，McGill Univ	Fac Dent Med & Oral Hlth Sci	Montreal	PQ	Canada.; Mogil	JS (通讯作者)，McGill Univ	Dept Psychol	Montreal	PQ	Canada.; Healy	LM (通讯作者)，McGill Univ	Montreal Neurol Inst	Neuroimmunol Unit	Montreal	PQ	Canada.; Mogil	JS; Khoutorsky	A (通讯作者)，McGill Univ	Alan Edwards Ctr Res Pain	Montreal	PQ	Canada.
EM luke.healy@mcgill.ca; jeffrey.mogil@mcgill.ca;
arkady.khoutorsky@mcgill.ca
RI Mogil	Jeffrey/AAA-9611-2019
OI Mogil	Jeffrey/0000-0003-1359-5720; Deamond	Haley/0000-0002-2900-246X;
Parisien	Marc/0000-0003-2924-5960; Wong	Calvin/0000-0001-7728-3035;
Yaqubi	Moein/0000-0001-7299-5930
FU Canadian Institutes of Health ResearchCanadian Institutes of Health
Research (CIHR) [PJT-162412	FRN-154281]; Canadian Excellence Research
Chairs program [CERC09]; Natural Sciences and Engineering Research
Council of Canada Ph.D. fellowshipNatural Sciences and Engineering
Research Council of Canada (NSERC); Mexican National Council for Science
and Technology (CONACYT)Consejo Nacional de Ciencia y Tecnologia
(CONACyT); Mitacs Globalink Graduate Fellowship Award; Canadian
Foundation for InnovationCanada Foundation for Innovation; Genome
CanadaGenome Canada; CFICanada Foundation for Innovation
FX This study was supported by the Canadian Institutes of Health Research
(PJT-162412) to A.K.	and FRN-154281 to J.S.M. This work was also funded
by the Canadian Excellence Research Chairs program to L.D. (CERC09). The
current study was conducted under UK Biobank application no. 20802
application courteously initiated by Dr. Samar Khoury. S.T. was
supported by a Natural Sciences and Engineering Research Council of
Canada Ph.D. fellowship. A.U.G. was supported by the Mexican National
Council for Science and Technology (CONACYT) and a Mitacs Globalink
Graduate Fellowship Award. The flow cytometry work/cell sorting was
performed in the McGill Flow Cytometry Core Facility; single-cell
genomics at the McGill Genome Center	supported by Genome Canada and CFI
(J.R.)	and single-cell analysis in the Life Science Complex	supported
by funding from the Canadian Foundation for Innovation. We thank Yu
Chang Wang (McGill Genome Centre) for performing single-cell captures.
We acknowledge Daniel Bisson for coordinating the rapid autopsy human
spinal cord program.
CR Allen NE	2014	SCI TRANSL MED	V6	DOI 10.1126/scitranslmed.3008601
Baik SH	2019	CELL METAB	V30	P493	DOI 10.1016/j.cmet.2019.06.005
Braschi B	2019	NUCLEIC ACIDS RES	V47	pD786	DOI 10.1093/nar/gky930
Bult CJ	2019	NUCLEIC ACIDS RES	V47	pD801	DOI 10.1093/nar/gky1056
Butler A	2018	NAT BIOTECHNOL	V36	P411	DOI 10.1038/nbt.4096
Butovsky O	2014	NAT NEUROSCI	V17	P131	DOI 10.1038/nn.3599
Chen EY	2013	BMC BIOINFORMATICS	V14	DOI 10.1186/1471-2105-14-128
Chen G	2018	NEURON	V100	P1292	DOI 10.1016/j.neuron.2018.11.009
CORDER EH	1994	NAT GENET	V7	P180	DOI 10.1038/ng0694-180
CORDER EH	1993	SCIENCE	V261	P921	DOI 10.1126/science.8346443
Jordao MJC	2019	SCIENCE	V363	P365	DOI 10.1126/science.aat7554
Decosterd I	2000	PAIN	V87	P149	DOI 10.1016/S0304-3959(00)00276-1
Denk F	2016	CELL REP	V15	P1771	DOI 10.1016/j.celrep.2016.04.063
Durafourt Bryce A	2013	Methods Mol Biol	V1041	P199	DOI 10.1007/978-1-62703-520-0_19
Durinck S	2009	NAT PROTOC	V4	P1184	DOI 10.1038/nprot.2009.97
Echeverry S	2008	PAIN	V135	P37	DOI 10.1016/j.pain.2007.05.002
Echeverry S	2017	PAIN	V158	P1792	DOI 10.1097/j.pain.0000000000000982
ERIKSSON NP	1993	EXP BRAIN RES	V96	P19	DOI 10.1007/BF00230435
Finucane HK	2018	NAT GENET	V50	P621	DOI 10.1038/s41588-018-0081-4
Finucane HK	2015	NAT GENET	V47	P1228	DOI 10.1038/ng.3404
Geirsdottir L	2020	CELL	V181	P746	DOI 10.1016/j.cell.2020.04.002
Goldmann T	2016	NAT IMMUNOL	V17	P797	DOI 10.1038/ni.3423
Grace PM	2018	EXP NEUROL	V304	P125	DOI 10.1016/j.expneurol.2018.03.005
Haight ES	2019	ANESTH ANALG	V128	P737	DOI 10.1213/ANE.0000000000004033
Halievski K	2020	J PHARMACOL EXP THER	V375	P202	DOI 10.1124/jpet.120.265017
Hammond TR	2019	IMMUNITY	V50	P253	DOI 10.1016/j.immuni.2018.11.004
Haring M	2018	NAT NEUROSCI	V21	P869	DOI 10.1038/s41593-018-0141-1
Haruwaka K	2019	NAT COMMUN	V10	DOI 10.1038/s41467-019-13812-z
Holtman IR	2017	J CLIN INVEST	V127	P3220	DOI 10.1172/JCI90604
Jimeno-Yepes AJ	2013	BMC BIOINFORMATICS	V14
Jin SX	2003	J NEUROSCI	V23	P4017
Keren-Shaul H	2017	CELL	V169	P1276	DOI 10.1016/j.cell.2017.05.018
Kimura H	2015	J IMMUNOL RES	V2015	DOI 10.1155/2015/541984
Kolos EA	2020	ACTA NATURAE	V12	P4	DOI 10.32607/actanaturae.10934
Kuleshov MV	2016	NUCLEIC ACIDS RES	V44	pW90	DOI 10.1093/nar/gkw377
Loving BA	2020	FRONT PHYSIOL	V11	DOI 10.3389/fphys.2020.00393
Luo X	2018	BRAIN BEHAV IMMUN	V72	P34	DOI 10.1016/j.bbi.2017.11.007
Mapplebeck JCS	2018	PAIN	V159	P1752	DOI 10.1097/j.pain.0000000000001265
Masuda T	2019	NATURE	V566	P388	DOI 10.1038/s41586-019-0924-x
Mills EL	2016	CELL	V167	P457	DOI 10.1016/j.cell.2016.08.064
Mogil JS	2020	NAT REV NEUROSCI	V21	P353	DOI 10.1038/s41583-020-0310-6
Mrdjen D	2018	IMMUNITY	V48	P380	DOI 10.1016/j.immuni.2018.01.011
Niehaus JK	2021	NEURON	V109	P1274	DOI 10.1016/j.neuron.2021.02.018
Olah M	2020	NAT COMMUN	V11	DOI 10.1038/s41467-020-19737-2
Purcell S	2007	AM J HUM GENET	V81	P559	DOI 10.1086/519795
Raghavendra V	2003	J PHARMACOL EXP THER	V306	P624	DOI 10.1124/jpet.103.052407
Reimand J	2007	NUCLEIC ACIDS RES	V35	pW193	DOI 10.1093/nar/gkm226
Ritchie ME	2015	NUCLEIC ACIDS RES	V43	DOI 10.1093/nar/gkv007
Robinson MD	2010	GENOME BIOL	V11	DOI 10.1186/gb-2010-11-3-r25
Sankowski R	2019	NAT NEUROSCI	V22	P2098	DOI 10.1038/s41593-019-0532-y
Satija R	2015	NAT BIOTECHNOL	V33	P495	DOI 10.1038/nbt.3192
Schafer DP	2012	NEURON	V74	P691	DOI 10.1016/j.neuron.2012.03.026
Shields SD	2003	J PAIN	V4	P465	DOI 10.1067/S1526-5900(03)00781-8
Smedley D	2015	NUCLEIC ACIDS RES	V43	pW589	DOI 10.1093/nar/gkv350
Sorge RE	2015	NAT NEUROSCI	V18	P1081	DOI 10.1038/nn.4053
Sorge RE	2011	J NEUROSCI	V31	P15450	DOI 10.1523/JNEUROSCI.3859-11.2011
Stevens B	2007	CELL	V131	P1164	DOI 10.1016/j.cell.2007.10.036
Sudlow C	2015	PLOS MED	V12	DOI 10.1371/journal.pmed.1001779
Taves S	2016	BRAIN BEHAV IMMUN	V55	P70	DOI 10.1016/j.bbi.2015.10.006
Tsuda M	2003	NATURE	V424	P778	DOI 10.1038/nature01786
Tsuda M	2004	GLIA	V45	P89	DOI 10.1002/glia.10308
Utz SG	2020	CELL	V181	P557	DOI 10.1016/j.cell.2020.03.021
Van den Bossche J	2018	CELL IMMUNOL	V330	P54	DOI 10.1016/j.cellimm.2018.01.009
van den Brink SC	2017	NAT METHODS	V14	P935	DOI 10.1038/nmeth.4437
Van Hove H	2019	NAT NEUROSCI	V22	P1021	DOI 10.1038/s41593-019-0393-4
Warburg O	1927	J GEN PHYSIOL	V8	P519	DOI 10.1085/jgp.8.6.519
Willer CJ	2010	BIOINFORMATICS	V26	P2190	DOI 10.1093/bioinformatics/btq340
Yamazaki Y	2019	NAT REV NEUROL	V15	P501	DOI 10.1038/s41582-019-0228-7
NR 68
TC 0
Z9 0
U1 15
U2 15
PU NATURE PORTFOLIO
PI BERLIN
PA HEIDELBERGER PLATZ 3	BERLIN	14197	GERMANY
EI 2041-1723
J9 NAT COMMUN
JI Nat. Commun.
PD FEB 11
PY 2022
VL 13
IS 1
AR 843
DI 10.1038/s41467-022-28473-8
PG 16
WC Multidisciplinary Sciences
WE Science Citation Index Expanded (SCI-EXPANDED)
SC Science & Technology - Other Topics
GA YX7ZC
UT WOS:000754315500014
PM 35149686
OA gold	Green Published
DA 2022-04-27
ER
PT J
AU Lan	YX
Yang	P
Zeng	Z
Yadav	N
Zhang	LJ
Wang	LB
Xia	HC
AF Lan	Yuan-Xiang
Yang	Ping
Zeng	Zhong
Yadav	Neeraj
Zhang	Li-Jian
Wang	Li-Bin
Xia	He-Chun
TI Gene and protein expression profiles of olfactory ensheathing cells from
olfactory bulb versus olfactory mucosa
SO NEURAL REGENERATION RESEARCH
LA English
DT Article
ID SPINAL-CORD; AXONAL REGENERATION; FUNCTIONAL RECOVERY; STEM-CELLS; GLIA;
TRANSPLANTATION; PROLIFERATION; PROMOTES
AB Olfactory ensheathing cells (OECs) from the olfactory bulb (OB) and the olfactory mucosa (OM) have the capacity to repair nerve injury. However	the difference in the therapeutic effect between OB-derived OECs and OM-derived OECs remains unclear. In this study	we extracted OECs from OB and OM and compared the gene and protein expression profiles of the cells using transcriptomics and non-quantitative proteomics techniques. The results revealed that both OB-derived OECs and OM-derived OECs highly expressed genes and proteins that regulate cell growth	proliferation	apoptosis and vascular endothelial cell regeneration. The differentially expressed genes and proteins of OB-derived OECs play a key role in regulation of nerve regeneration and axon regeneration and extension	transmission of nerve impulses and response to axon injury. The differentially expressed genes and proteins of OM-derived OECs mainly participate in the positive regulation of inflammatory response	defense response	cytokine binding	cell migration and wound healing. These findings suggest that differentially expressed genes and proteins may explain why OB-derived OECs and OM-derived OECs exhibit different therapeutic roles. This study was approved by the Animal Ethics Committee of the General Hospital of Ningxia Medical University (approval No. 2017-073) on February 13	2017
C1 [Lan	Yuan-Xiang; Zeng	Zhong; Zhang	Li-Jian] Ningxia Med Univ	Sch Clin Med	Yinchuan	Ningxia Hui Aut	Peoples R China.
[Lan	Yuan-Xiang; Zeng	Zhong; Zhang	Li-Jian; Xia	He-Chun] Ningxia Med Univ	Gen Hosp	Ningxia Human Stem Cell Inst	Yinchuan	Ningxia Hui Aut	Peoples R China.
[Lan	Yuan-Xiang; Zeng	Zhong; Yadav	Neeraj; Zhang	Li-Jian; Xia	He-Chun] Ningxia Med Univ	Gen Hosp	Dept Neurosurg	Yinchuan	Ningxia Hui Aut	Peoples R China.
[Yang	Ping] Ningxia Med Univ	Gen Hosp	Clin Lab Ctr	Yinchuan	Ningxia Hui Aut	Peoples R China.
[Yadav	Neeraj] Ningxia Med Univ	Sch Int Educ	Yinchuan	Ningxia Hui Aut	Peoples R China.
[Wang	Li-Bin] Ningxia Med Univ	Gen Hosp	Biochip Res Ctr	Yinchuan	Ningxia Hui Aut	Peoples R China.
RP Xia	HC (通讯作者)，Ningxia Med Univ	Gen Hosp	Ningxia Human Stem Cell Inst	Yinchuan	Ningxia Hui Aut	Peoples R China.; Xia	HC (通讯作者)，Ningxia Med Univ	Gen Hosp	Dept Neurosurg	Yinchuan	Ningxia Hui Aut	Peoples R China.; Wang	LB (通讯作者)，Ningxia Med Univ	Gen Hosp	Biochip Res Ctr	Yinchuan	Ningxia Hui Aut	Peoples R China.
EM wanglibin007@126.com; xhechun@nyfy.com.cn
FU Key Research Projects of Ningxia Hui Autonomous Region of China
[2018BCG01002]; Natural Science Foundation of Ningxia Hui Autonomous
Region of China [NZ17150]
FX This work was supported by Key Research Projects of Ningxia Hui
Autonomous Region of China	No. 2018BCG01002 (to HCX) and the Natural
Science Foundation of Ningxia Hui Autonomous Region of China	No.
NZ17150 (to PY).
CR Abdel-Rahman M	2018	BIOMED PHARMACOTHER	V103	P1178	DOI 10.1016/j.biopha.2018.04.160
Alizadeh R	2019	J CELL BIOCHEM	V120	P19712	DOI 10.1002/jcb.29277
Arab JP	2020	J HEPATOL	V73	P149	DOI 10.1016/j.jhep.2020.02.005
Ashburner M	2000	NAT GENET	V25	P25	DOI 10.1038/75556
Badurek S	2020	ISCIENCE	V23	DOI 10.1016/j.isci.2020.101078
Barnett SC	2004	J NEUROTRAUM	V21	P375	DOI 10.1089/089771504323004520
Borowczyk M	2019	POL ARCH INTERN MED	V129	P761	DOI 10.20452/pamw.14979
Charoy C	2012	NEURON	V75	P1051	DOI 10.1016/j.neuron.2012.08.021
Chen H	BIORESOURCE TECHNOL	V311
Chen LQ	2020	CELL MOL BIOENG	V13	P61	DOI 10.1007/s12195-019-00606-y
Chen Y	2019	ANN ONCOL	V30	pV15
Cheng HC	2012	J NEGAT RESULTS BIOM	V11	DOI 10.1186/1477-5751-11-5
Choi D	2008	NEUROSURGERY	V62	P1140	DOI 10.1227/01.neu.0000325876.90623.df
Ciarochi JA	2018	BRAIN SCI	V8	DOI 10.3390/brainsci8070116
Collins A	2019	CELL TRANSPLANT	V28	P1212	DOI 10.1177/0963689719855938
Copsel SN	2020	BIOL BLOOD MARROW TR	V26	pS169
Cox J	2008	NAT BIOTECHNOL	V26	P1367	DOI 10.1038/nbt.1511
DEVON R	1992	BRAIN RES	V589	P175
Dono A	2020	J NEURO-ONCOL	V148	P389	DOI 10.1007/s11060-020-03539-z
Du JL	2014	MOL BIOSYST	V10	P2441	DOI 10.1039/c4mb00287c
Franssen EHP	2007	BRAIN RES REV	V56	P236	DOI 10.1016/j.brainresrev.2007.07.013
Galimberti D	2019	CYTOKINE	V116	P115	DOI 10.1016/j.cyto.2018.12.024
Gredler ML	2020	DEV BIOL	V465	P23	DOI 10.1016/j.ydbio.2020.06.009
Gu J	2019	NEURAL REGEN RES	V14	P124	DOI 10.4103/1673-5374.243717
Gu MC	2017	BRAIN RES	V1654	P43	DOI 10.1016/j.brainres.2016.10.023
Guerout N	2010	GLIA	V58	P1570	DOI 10.1002/glia.21030
Hamdi-Roze H	2020	J CLIN ENDOCR METAB	V105
Indraswari F	2009	NEUROCHEM INT	V55	P235	DOI 10.1016/j.neuint.2009.03.005
Kadwa RA	2020	NEUROPEDIATRICS	V51	P292	DOI 10.1055/s-0040-1701657
Kim J	2018	MOL NEUROBIOL	V55	P8499	DOI 10.1007/s12035-018-1001-4
Kobayashi Y	2020	STEM CELL RES	V46	DOI 10.1016/j.scr.2020.101868
Lazzari M	2016	BRAIN STRUCT FUNCT	V221	P955	DOI 10.1007/s00429-014-0949-8
Li MY	2020	BRAZ J OTORHINOLAR	V86	P525	DOI 10.1016/j.bjorl.2018.07.006
Li XD	2019	PHARMAZIE	V74	P685	DOI 10.1691/ph.2019.9632
Lin N	2019	MOL MED REP	V20	P1819	DOI 10.3892/mmr.2019.10422
Love MI	2014	GENOME BIOL	V15	DOI 10.1186/s13059-014-0550-8
Lowry N	2008	EXP NEUROL	V209	P510	DOI 10.1016/j.expneurol.2007.09.031
Mackay-Sim A	2011	EXP NEUROL	V229	P174	DOI 10.1016/j.expneurol.2010.08.025
Meaburn KJ	2019	FRONT GENET	V10	DOI 10.3389/fgene.2019.01029
Miedzybrodzki R	2006	GLIA	V54	P557	DOI 10.1002/glia.20395
Monfrini E	2019	PARKINSONISM RELAT D	V63	P66	DOI 10.1016/j.parkreldis.2019.02.045
Ogata H	1999	NUCLEIC ACIDS RES	V27	P29	DOI 10.1093/nar/27.1.29
Pastrana E	2006	J NEUROSCI	V26	P5347	DOI 10.1523/JNEUROSCI.1111-06.2006
Pattwell SS	2020	NAT COMMUN	V11	DOI 10.1038/s41467-020-16786-5
Pelisch N	2020	J NEUROINFLAMM	V17	DOI 10.1186/s12974-020-02037-3
Pellitteri R	2014	J NEUROSCI RES	V92	P1757	DOI 10.1002/jnr.23442
[彭昊 Peng Hao]	2009	[中国组织工程研究与临床康复	Journal of Clinical Rehabilitative Tissue Engineering Research]	V13	P39
Peng Q	2019	AGING-US	V11	P11520	DOI 10.18632/aging.102552
Ramli K	2019	CELL BIOL INT	V43	P233	DOI 10.1002/cbin.11067
Ramon-Cueto A	1998	J NEUROSCI	V18	P3803
Reshamwala R	2020	NEURAL REGEN RES	V15	P1848	DOI 10.4103/1673-5374.280310
Romano C	2020	NEUROL SCI	V41	P2259	DOI 10.1007/s10072-020-04424-3
Sanders CL	2020	J GERONTOL A-BIOL	V75	P1633	DOI 10.1093/gerona/glz200
Sarper SE	2018	SCI REP-UK	V8	DOI 10.1038/s41598-018-29681-3
Shi L	2020	INT J CLIN EXP PATHO	V13	P1094
Smieszek A	2017	INT J MOL SCI	V18	DOI 10.3390/ijms18040872
Smith KE	2020	J NEUROSCI RES	V98	P888	DOI 10.1002/jnr.24566
Tan YL	2020	TECHNOL CANCER RES T	V19	DOI 10.1177/1533033820909125
Thaxton C	2010	J NEUROSCI	V30	P4868	DOI 10.1523/JNEUROSCI.5951-09.2010
Thomas PD	2017	METHODS MOL BIOL	V1446	P14	DOI 10.1007/978-1-4939-3743-1_2
Urbini M	2019	GENE CHROMOSOME CANC	V58	P636	DOI 10.1002/gcc.22753
Voronova AD	2019	B EXP BIOL MED+	V167	P536	DOI 10.1007/s10517-019-04568-z
Wang GY	2021	NEURAL REGEN RES	V16	P1638	DOI 10.4103/1673-5374.301023
Wang Libin	2014	Xi Bao Yu Fen Zi Mian Yi Xue Za Zhi	V30	P379
Yam PT	2009	NEURON	V62	P349	DOI 10.1016/j.neuron.2009.03.022
Yang YJ	2020	ZHONGGUO ZUZHI GONGC	V24	P3035
Yao R	2018	CELL TRANSPLANT	V27	P879	DOI 10.1177/0963689718779353
Yuan ZN	2019	J CELL PHYSIOL	V234	P23111	DOI 10.1002/jcp.28874
Yue YL	2020	BRAIN RES	V1735	DOI 10.1016/j.brainres.2020.146726
NR 69
TC 0
Z9 0
U1 5
U2 23
PU WOLTERS KLUWER MEDKNOW PUBLICATIONS
PI MUMBAI
PA WOLTERS KLUWER INDIA PVT LTD	A-202	2ND FLR	QUBE	C T S NO 1498A-2
VILLAGE MAROL	ANDHERI EAST	MUMBAI	Maharashtra	INDIA
SN 1673-5374
EI 1876-7958
J9 NEURAL REGEN RES
JI Neural Regen. Res.
PD FEB
PY 2022
VL 17
IS 2
BP 440
EP 449
DI 10.4103/1673-5374.317986
PG 10
WC Cell Biology; Neurosciences
WE Science Citation Index Expanded (SCI-EXPANDED)
SC Cell Biology; Neurosciences & Neurology
GA TQ2OU
UT WOS:000678125500042
PM 34269221
OA Green Published	gold
DA 2022-04-27
ER
PT J
AU Piras	C
Pintus	BM
Noto	A
Evangelista	M
Fanos	V
Musu	M
Mussap	M
Atzori	L
Sardo	S
Finco	G
AF Piras	Cristina
Pintus	Bruno Maria
Noto	Antonio
Evangelista	Maurizio
Fanos	Vassilios
Musu	Mario
Mussap	Michele
Atzori	Luigi
Sardo	Salvatore
Finco	Gabriele
TI Metabolomics and Microbiomics: New Potential Strategies in Chronic Pain
Syndrome
SO JOURNAL OF PAIN RESEARCH
LA English
DT Article
DE pain; chronic pain; metabolomics; microbiomics; biomarkers
ID PLATELET-ACTIVATING-FACTOR; GUT-BRAIN AXIS; TACTILE ALLODYNIA; NERVE
INJURY; AMINO-ACIDS; SPINAL-CORD; FACTOR PAF; BACTERIA; DISEASE;
INVOLVEMENT
AB Chronic pain affects almost 20% of the European adult population and it significantly reduces patients' quality of life. Chronic pain is considered a multidimensional experience determined by the interaction of several genetic and environmental factors. The effect of specific genetic contributions is often unclear	and the interpretation of the results from studies focused on genetic influences on pain has been complicated by the existence of multiple pain phenotypes. A step forward from genetics could be given by the application of metabolomics and microbiomics tools. Metabolomics is a powerful approach for hypothesis generation in biology	and it aims to analyze low molecular weight compounds	either metabolic intermediates or metabolic end-products	resulting from human or microbial metabolism. Microbiomics is a fast-growing field in which all the microbes are examined together	and as a result	its perturbation may indicate the development of chronic diseases. By applying these methodologies for the study of chronic pain	several differences have been identified. The alteration of the choline-PAF pathway is an intriguing finding recognized by several groups. In our opinion	metabolomics and microbiomics techniques will allow significant progress into the medical field. Patients may benefit from the possibility of being stratified and classified based on their metabolic and microbial profile	which	in the next future	may lead to personalized therapy.
C1 [Piras	Cristina; Noto	Antonio; Atzori	Luigi] Univ Cagliari	Dept Biomed Sci	I-09042 Monserrato	Italy.
[Pintus	Bruno Maria; Musu	Mario; Sardo	Salvatore; Finco	Gabriele] Univ Cagliari	Dept Med Sci & Publ Hlth	I-09042 Monserrato	Italy.
[Evangelista	Maurizio] Cattolica Univ	Dept Anesthesiol & Pain Med	I-00168 Rome	Italy.
[Fanos	Vassilios; Mussap	Michele] Univ Cagliari	Dept Surg Sci	I-09042 Monserrato	Italy.
RP Noto	A (通讯作者)，Univ Cagliari	Dept Biomed Sci	I-09042 Monserrato	Italy.
EM antonionoto@hotmail.com
OI Mussap	Michele/0000-0002-3417-1284; Sardo
Salvatore/0000-0001-7664-8928
CR Agarwal N	2020	NEURON	V107	P1141	DOI 10.1016/j.neuron.2020.06.037
Bajwa ZH	2004	PRINCIPLES PRACTICE	P1
Benson C	2015	MOD TR PHARMACOPSYCH	V30	P67	DOI 10.1159/000435933
Berger A	2004	J PAIN	V5	P143	DOI 10.1016/j.jpain.2003.12.004
Bhattarai Y	2020	ISCIENCE	V23	DOI 10.1016/j.isci.2020.101798
Bolognini D	2016	MOL PHARMACOL	V89	P388	DOI 10.1124/mol.115.102301
Caboni P	2014	PLOS ONE	V9	DOI 10.1371/journal.pone.0107626
Clos-Garcia M	2019	EBIOMEDICINE	V46	P499	DOI 10.1016/j.ebiom.2019.07.031
De Vedder F	2018	P NATL ACAD SCI USA	V115	P6458	DOI 10.1073/pnas.1720017115
de Weerth C	2017	NEUROSCI BIOBEHAV R	V83	P458	DOI 10.1016/j.neubiorev.2017.09.016
Delgado DA	2018	JAAOS GLOB RES REV	V2	DOI 10.5435/JAAOSGlobal-D-17-00088
Deng FL	2019	NEUROPSYCH DIS TREAT	V15	P1077	DOI 10.2147/NDT.S186071
Denk F	2012	NEURON	V73	P435	DOI 10.1016/j.neuron.2012.01.012
Dinan TG	2017	GASTROENTEROL CLIN N	V46	P77	DOI 10.1016/j.gtc.2016.09.007
Dodd D	2017	NATURE	V551	P648	DOI 10.1038/nature24661
Evenepoel P	2009	KIDNEY INT	V76	pS12	DOI 10.1038/ki.2009.402
Fais A	2013	CLIN BIOCHEM	V46	P37	DOI 10.1016/j.clinbiochem.2012.09.009
Fayaz A	2016	BMJ OPEN	V6	DOI 10.1136/bmjopen-2015-010364
Finco G	2016	PLOS ONE	V11	DOI 10.1371/journal.pone.0150476
Freidin MB	2018	BBA-MOL BASIS DIS	V1864	P601	DOI 10.1016/j.bbadis.2017.11.025
Friedland RP	2015	J ALZHEIMERS DIS	V45	P349	DOI 10.3233/JAD-142841
Gomez-Guzman M	2015	MOL NUTR FOOD RES	V59	P2326	DOI 10.1002/mnfr.201500290
Gonzalez-Lopez E	2018	FRONT MED-LAUSANNE	V5	DOI 10.3389/fmed.2018.00324
Henke MT	2021	P NATL ACAD SCI USA	V118	DOI 10.1073/pnas.2007595118
Institute of Medicine Committee on Advancing Pain Research Care and Education	2011	REL PAIN AM BLUEPR T	DOI 10.17226/13172
JELLET JJ	1980	CAN J MICROBIOL	V26	P448	DOI 10.1139/m80-074
John SK	2021	J PURE APPL MICROBIO	V15	P1029	DOI [10.22207/JPAM.15.3.02	10.22207/JPAM.15.3.02|]
Kigerl KA	2018	NEUROTHERAPEUTICS	V15	P60	DOI 10.1007/s13311-017-0583-2
Kuo C	2013	PAIN GENETICS BASIC	P99
LaCroix-Fralish ML	2007	PAIN	V131	DOI 10.1016/j.pain.2007.04.041
Lamas B	2018	MUCOSAL IMMUNOL	V11	P1024	DOI 10.1038/s41385-018-0019-2
Li S	2020	INT J NEUROPSYCHOPH	V23	P26	DOI 10.1093/ijnp/pyz061
Liu YL	2020	TRENDS ENDOCRIN MET	V31	P818	DOI 10.1016/j.tem.2020.02.012
Ma Q	2021	J HAZARD MATER	V416	DOI 10.1016/j.jhazmat.2021.126181
Malatji BG	2019	METABOLOMICS	V15	DOI 10.1007/s11306-019-1513-6
Malatji BG	2017	BMC NEUROL	V17	DOI 10.1186/s12883-017-0863-9
Marchesi JR	2016	GUT	V65	P330	DOI 10.1136/gutjnl-2015-309990
MELZACK R	1975	PAIN	V1	P277	DOI 10.1016/0304-3959(75)90044-5
Minerbi A	2019	PAIN	V160	P2589	DOI 10.1097/j.pain.0000000000001640
Mingote S	2017	ELIFE	V6	DOI 10.7554/eLife.27566
Moloney RD	2016	CNS NEUROSCI THER	V22	P102	DOI 10.1111/cns.12490
Morita K	2004	PAIN	V111	P351	DOI 10.1016/j.pain.2004.07.016
Morita K	2008	PAIN	V138	P525	DOI 10.1016/j.pain.2008.01.030
Motoyama N	2013	EUR J PAIN	V17	P1156	DOI 10.1002/j.1532-2149.2013.00289.x
Nissenbaum J	2010	GENOME RES	V20	P1180	DOI 10.1101/gr.104976.110
Noto A	2014	J MATERN-FETAL NEO M	V27	P46	DOI 10.3109/14767058.2014.954784
Ochoa-Reparaz J	2009	J IMMUNOL	V183	P6041	DOI 10.4049/jimmunol.0900747
Parker G	2010	INT REV PSYCHIATR	V22	P429	DOI 10.3109/09540261.2010.492391
Patti GJ	2012	NAT CHEM BIOL	V8	P232	DOI [10.1038/NCHEMBIO.767	10.1038/nchembio.767]
Piras C	2020	SCI REP-UK	V10	DOI 10.1038/s41598-020-76876-8
Qi CL	2021	BRIEF FUNCT GENOMICS	V20	P42	DOI 10.1093/bfgp/elaa029
Raja SN	2020	PAIN	V161	P1976	DOI 10.1097/j.pain.0000000000001939
Roager HM	2018	NAT COMMUN	V9	DOI 10.1038/s41467-018-05470-4
Rumah KR	2013	PLOS ONE	V8	DOI 10.1371/journal.pone.0076359
Savino Francesco	2021	Minerva Pediatr	DOI 10.23736/S0026-4946.20.06128-9
Sawynok J	2016	NEUROSCIENCE	V338	P1	DOI 10.1016/j.neuroscience.2015.10.031
Scholz J	2019	PAIN	V160	P53	DOI 10.1097/j.pain.0000000000001365
Sung YJ	2004	NEUROL RES	V26	P195	DOI 10.1179/016164104225013761
Tang SM	2021	MOL NEUROBIOL	V58	P132	DOI 10.1007/s12035-020-02102-1
Thor KB	2007	INT J CLIN PRACT	V61	P1349	DOI 10.1111/j.1742-1241.2007.01433.x
Treede RD	2019	PAIN	V160	P19	DOI 10.1097/j.pain.0000000000001384
Tremlett H	2016	BMC NEUROL	V16	DOI 10.1186/s12883-016-0703-3
Umenai T	2014	J INTENSIVE CARE	V2	DOI 10.1186/2052-0492-2-36
Unger MM	2016	PARKINSONISM RELAT D	V32	P66	DOI 10.1016/j.parkreldis.2016.08.019
Vos T	2012	LANCET	V380	P2163	DOI 10.1016/S0140-6736(12)61729-2
Wikoff WR	2009	P NATL ACAD SCI USA	V106	P3698	DOI 10.1073/pnas.0812874106
Wishart DS	2019	PHYSIOL REV	V99	P1819	DOI 10.1152/physrev.00035.2018
Yang Y	2004	J MED GENET	V41	P171	DOI 10.1136/jmg.2003.012153
Yano JM	2015	CELL	V161	P264	DOI 10.1016/j.cell.2015.02.047
Zelante T	2021	CURR OPIN IMMUNOL	V70	P27	DOI 10.1016/j.coi.2020.12.004
Zhu SB	2020	J NEUROINFLAMM	V17	DOI 10.1186/s12974-020-1705-z
Zhu XQ	2017	ONCOTARGET	V8	P53829	DOI 10.18632/oncotarget.17754
NR 72
TC 0
Z9 0
U1 1
U2 1
PU DOVE MEDICAL PRESS LTD
PI ALBANY
PA PO BOX 300-008	ALBANY	AUCKLAND 0752	NEW ZEALAND
SN 1178-7090
J9 J PAIN RES
JI J. Pain Res.
PY 2022
VL 15
BP 723
EP 731
DI 10.2147/JPR.S354516
PG 9
WC Clinical Neurology
WE Science Citation Index Expanded (SCI-EXPANDED)
SC Neurosciences & Neurology
GA ZZ2QW
UT WOS:000773120800001
PM 35310896
OA Green Published	gold
DA 2022-04-27
ER
PT J
AU Cohrs	G
Blumenroether	AK
Suerie	JP
Synowitz	M
Held-Feindt	J
Knerlich-Lukoschus	F
AF Cohrs	Gesa
Blumenroether	Ann-Kathrin
Suerie	Jan-Philip
Synowitz	Michael
Held-Feindt	Janka
Knerlich-Lukoschus	Friederike
TI Fetal and Perinatal Expression Profiles of Proinflammatory Cytokines in
the Neuroplacodes of Rats with Myelomeningoceles: A Contribution to the
Understanding of Secondary Spinal Cord Injury in Open Spinal Dysraphism
SO JOURNAL OF NEUROTRAUMA
LA English
DT Article
DE chemokines; cytokines; myelomeningocele; retinoic MMC model; second
lesion
ID TUMOR-NECROSIS-FACTOR; FACTOR-ALPHA; NEURAL-TUBE; INTERLEUKIN-1
RECEPTOR; CONTUSION INJURIES; MOUSE MODEL; TNF-ALPHA; BIFIDA; REPAIR;
PROLIFERATION
AB The cellular and molecular mechanisms that presumably underlie the progressive functional decline of the myelomeningocele (MMC) placode are not well understood. We previously identified key players in post-traumatic spinal cord injury cascades in human MMC tissues obtained during postnatal repair. In this study	we conducted experiments to further investigate these mediators in the prenatal time course under standardized conditions in a retinoic acid-induced MMC rat model. A retinoic acid MMC model was established using time-dated Sprague-Dawley rats	which were gavage-fed with all-trans retinoic acid (RA; 60 mg/kg) dissolved in olive oil at E10. Control animals received olive oil only. Fetuses from both groups were obtained at E16	E18	and E22. The spinal cords (SCs) of both groups were formalin-fixed or snap-frozen. Tissues were screened by real-time reverse transcription polymerase chain reaction for the expression of cytokines and chemokines known to play a role in the lesion cascades of the central nervous system after trauma. MMC placodes exhibited inflammatory cells and glial activation in the later gestational stages. At…	interleukin-1 beta	tumor necrosis factor alpha	and tumor necrosis factor receptor type 1 exhibited significant induction at E22. interleukin-1 beta receptor type 1 mRNA was induced significantly at E16 and E22. Double labeling experiments confirmed the co-staining of these cytokines and their receptors with ionized calcium-binding adapter molecule 1 (i.e.	inflammatory cells)	vimentin	and nestin in different anatomical SC areas and neuronal nuclear protein in ventral horn neurons. C-X-C motif chemokine 12 mRNA was elevated in control and MMC animals at E16 compared with E18 and E22. C-X3-C motif ligand 1 mRNA was lower in MMC tissues than in control tissues on E16. The presented findings contribute to the concept that pathophysiological mechanisms	such as cytokine induction in the neuroplacode	in addition to the "first hit	promote secondary spinal cord injury with functional loss in the late fetal time course. Further, these mediators should be taken into consideration in the development of new therapeutic approaches for open spinal dysraphism. C1 [Cohrs, Gesa; Blumenroether, Ann-Kathrin; Suerie, Jan-Philip; Synowitz, Michael; Held-Feindt, Janka; Knerlich-Lukoschus, Friederike] Univ Hosp Schleswig Holstein, Dept Ne…
/bib/bby051
Meacham K	2017	CURR PAIN HEADACHE R	V21	DOI 10.1007/s11916-017-0629-5
Najafi AR	2018	GLIA	V66	P2385	DOI 10.1002/glia.23477
Palmerini E	2020	EXPERT REV ANTICANC	V20	P441	DOI 10.1080/14737140.2020.1757441
Parisien M	2019	PAIN	V160	P932	DOI 10.1097/j.pain.0000000000001471
Raja SN	2020	PAIN	V161	P1976	DOI 10.1097/j.pain.0000000000001939
Reuter JA	2015	MOL CELL	V58	P586	DOI 10.1016/j.molcel.2015.05.004
Rojo R	2019	NAT COMMUN	V10	DOI 10.1038/s41467-019-11053-8
Sehgal A	2018	NAT COMMUN	V9	DOI 10.1038/s41467-018-03638-6
SHERR CJ	1985	CELL	V41	P665	DOI 10.1016/S0092-8674(85)80047-7
Sun WP	2020	NEUROMOL MED	V22	P250	DOI 10.1007/s12017-019-08581-3
Szklarczyk D	2017	NUCLEIC ACIDS RES	V45	pD362	DOI 10.1093/nar/gkw937
Tang YY	2018	BRAIN BEHAV IMMUN	V68	P248	DOI 10.1016/j.bbi.2017.10.023
Terayama R	2016	NEUROCHEM RES	V41	P2880	DOI 10.1007/s11064-016-2003-0
Tsuda M	2017	J NEUROCHEM	V141	P486	DOI 10.1111/jnc.14001
van Hecke O	2014	PAIN	V155	P654	DOI 10.1016/j.pain.2013.11.013
Yamamoto Y	2015	NEUROCHEM RES	V40	P1000	DOI 10.1007/s11064-015-1555-8
Zhang YH	2021	BBA-PROTEINS PROTEOM	V1869	DOI 10.1016/j.bbapap.2021.140621
NR 33
TC 0
Z9 0
U1 2
U2 2
PU ELSEVIER
PI AMSTERDAM
PA RADARWEG 29	1043 NX AMSTERDAM	NETHERLANDS
SN 1743-9191
EI 1743-9159
J9 INT J SURG
JI Int. J. Surg.
PD NOV
PY 2021
VL 95
AR 106140
DI 10.1016/j.ijsu.2021.106140
EA OCT 2021
PG 8
WC Surgery
WE Science Citation Index Expanded (SCI-EXPANDED)
SC Surgery
GA WN0HM
UT WOS:000711457900010
PM 34628075
DA 2022-04-27
ER
PT J
AU Hulme	CH
Fuller	HR
Riddell	J
Shirran	SL
Botting	CH
Osman	A
Wright	KT
AF Hulme	Charlotte H.
Fuller	Heidi R.
Riddell	John
Shirran	Sally L.
Botting	Catherine H.
Osman	Aheed
Wright	Karina T.
TI Investigation of the blood proteome in response to spinal cord injury in
rodent models
SO SPINAL CORD
LA English
DT Article
AB Study design Explanatory and mechanistic study. Objectives A better understanding of the 'whole-body' response following spinal cord injury (SCI) is needed to guide future research aimed at developing novel therapeutic interventions and identifying prognostic indicators for SCI. This study aimed to characterise the blood proteome following contusion or complete SCI compared to a sham injury in…	respectively. Seven and tweleve proteins were differentially abundant between complete and sham injured rats at 14 and 112 days post-injury	respectively. Acute-phase response signalling and Liver X Receptor/Retinoic X Receptor activation were identified as differentially regulated pathways in both models of SCI. Conclusions We have utilised longitudinal preclinical SCI models to provide an insight into the blood proteome changes that result following SCI and to highlight a number of biological pathways of interest for future studies.
C1 [Hulme	Charlotte H.; Fuller	Heidi R.; Wright	Karina T.] Keele Univ	Sch Pharm & Bioengn	Keele	Staffs	England.
[Hulme	Charlotte H.; Osman	Aheed; Wright	Karina T.] RJAH Orthopaed Hosp	Midlands Ctr Spinal Injuries	Oswestry	Shrops	England.
[Riddell	John] Univ Glasgow	Inst Neurosci & Psychol	Glasgow	Lanark	Scotland.
[Shirran	Sally L.; Botting	Catherine H.] Univ St Andrews	BSRC Mass Spectrometry & Prote Facil	St Andrews	Fife	Scotland.
RP Wright	KT (通讯作者)，Keele Univ	Sch Pharm & Bioengn	Keele	Staffs	England.; Wright	KT (通讯作者)，RJAH Orthopaed Hosp	Midlands Ctr Spinal Injuries	Oswestry	Shrops	England.
EM karina.wright1@nhs.net
OI Fuller	Heidi/0000-0002-2858-869X; Shirran	Sally/0000-0003-3516-3507
FU Institute of Orthopaedics; Midlands Centre for Spinal Cord Injury
(MCSI); Wellcome TrustWellcome Trust [094476/Z/10/Z]
FX We would like to thank the Institute of Orthopaedics and the Midlands
Centre for Spinal Cord Injury (MCSI) for funding this research. This
work was also supported by the Wellcome Trust [grant number
094476/Z/10/Z] which funded the purchase of the TripleTOF 5600 mass
spectrometer at the BSRC Mass Spectrometry and Proteomics Facility
University of St Andrews.
CR Harrington GMB	2021	J NEUROTRAUM	V38	P301	DOI 10.1089/neu.2020.7144
Brown SJ	2020	J NEUROTRAUM	V37	P466	DOI 10.1089/neu.2019.6495
Cheriyan T	2014	SPINAL CORD	V52	P588	DOI 10.1038/sc.2014.91
El Masri WS	2011	LANCET	V377	P972	DOI 10.1016/S0140-6736(11)60248-1
Fouad K	2005	J NEUROSCI	V25	P1169	DOI 10.1523/JNEUROSCI.3562-04.2005
Fuller HR	2015	MOL CELL NEUROSCI	V69	P12	DOI 10.1016/j.mcn.2015.09.003
Gruys E	2005	J Zhejiang Univ Sci B	V6	P1045	DOI 10.1631/jzus.2005.B1045
Hosseinzadeh S	2020	BIOMATER SCI-UK	V8	P3611	DOI 10.1039/d0bm00097c
Hulme CH	2017	SPINAL CORD	V55	P114	DOI 10.1038/sc.2016.174
KOOZEKANANI SH	1976	J NEUROSURG	V44	P429	DOI 10.3171/jns.1976.44.4.0429
Lilley E	2020	EXP NEUROL	V328	DOI 10.1016/j.expneurol.2020.113273
Lu P	2014	JOVE-J VIS EXP	DOI 10.3791/50641
McCaughey EJ	2016	J NEUROTRAUM	V33	P1416	DOI 10.1089/neu.2015.4375
National Centre for the Replacement Refinement and Reduction of Animals in Research	2013	REP CARC MON	P1
Qiagen	2014	INGENUITY QIAGEN ING
Rider Peleg	2016	Int J Cell Biol	V2016	P9259646	DOI 10.1155/2016/9259646
Vizcaino JA	2016	NUCLEIC ACIDS RES	V44	pD447	DOI 10.1093/nar/gkv1145
Zhang N	2014	NEURAL REGEN RES	V9	P2008	DOI 10.4103/1673-5374.143436
NR 18
TC 0
Z9 0
U1 0
U2 0
PU SPRINGERNATURE
PI LONDON
PA CAMPUS	4 CRINAN ST	LONDON	N1 9XW	ENGLAND
SN 1362-4393
EI 1476-5624
J9 SPINAL CORD
JI Spinal Cord
PD APR
PY 2022
VL 60
IS 4
BP 320
EP 325
DI 10.1038/s41393-021-00692-8
EA OCT 2021
PG 6
WC Clinical Neurology; Rehabilitation
WE Science Citation Index Expanded (SCI-EXPANDED)
SC Neurosciences & Neurology; Rehabilitation
GA 0I9RQ
UT WOS:000702800200001
PM 34601498
OA Green Accepted	Green Published	hybrid
DA 2022-04-27
ER
PT J
AU Wang	JJ
Ye	G
Ren	H
An	CR
Huang	LX
Chen	HY
Zhang	H
Lin	JX
Shen	XL
Heng	BC
Zhou	J
AF Wang	Jun-Juan
Ye	Guo
Ren	Hao
An	Cheng-Rui
Huang	Lvxing
Chen	Hengyi
Zhang	Hui
Lin	Jun-Xin
Shen	Xilin
Heng	Boon Chin
Zhou	Jing
TI Molecular Expression Profile of Changes in Rat Acute Spinal Cord Injury
SO FRONTIERS IN CELLULAR NEUROSCIENCE
LA English
DT Article
DE spinal cord injury; single cell sequencing; protein microarrays;
differentially expressed genes; inflammatory factors
ID MACROPHAGES; ACTIVATION; RECOVERY
AB Background: Spinal cord injury (SCI) is a highly lethal and debilitating disease with a variety of etiologies. To date	there is no effective therapeutic modality for a complete cure. The pathological mechanisms of spinal cord injury at the molecular gene and protein expression levels remain unclear.</p>
Methods: This study used single-cell transcriptomic analysis and protein microarray analysis to analyzes changes in the gene expression profiles of cells and secretion of inflammatory factors respectively	around the lesion site in a rat SCI model.</p>
Results: Single-cell transcriptomic analysis found that three types of glial cells (microglia	astrocyte	and oligodendrocyte) becomes activated after acute injury	with GO exhibiting a variety of inflammatory-related terms after injury	such as metabolic processes	immune regulation	and antigen presentation. Protein microarray results showed that the levels of four inflammatory cytokines favoring SCI repair decreased while the levels of nine inflammatory cytokines hindering SCI repair increased after injury.</p>
Conclusion: These findings thus reveal the changes in cellular state from homeostatic to reactive cell type after SCI	which contribute to understand the pathology process of SCI	and the potential relationship between glial cells and inflammatory factors after SCI	and provides new theoretical foundation for further elucidating the molecular mechanisms of secondary SCI.</p>
C1 [Wang	Jun-Juan; Ye	Guo; Ren	Hao; An	Cheng-Rui; Zhang	Hui; Lin	Jun-Xin; Shen	Xilin; Zhou	Jing] Zhejiang Univ	Sch Med	Affiliated Hosp 2	Dr Li Dak Sum & Yip Yio Chin Ctr Stem Cells & Reg	Hangzhou	Peoples R China.
[Wang	Jun-Juan; Ye	Guo; Ren	Hao; An	Cheng-Rui; Zhang	Hui; Lin	Jun-Xin; Shen	Xilin; Zhou	Jing] Zhejiang Univ	Sch Med	Affiliated Hosp 2	Dept Orthoped Surg	Hangzhou	Peoples R China.
[Wang	Jun-Juan; Huang	Lvxing; Chen	Hengyi] Hangzhou Med Coll	Sch Basic Med Sci & Forens Med	Hangzhou	Peoples R China.
[Ye	Guo; An	Cheng-Rui; Zhang	Hui; Lin	Jun-Xin; Shen	Xilin; Zhou	Jing] Zhejiang Univ	Univ Edinburgh Inst	Sch Med	Hangzhou	Peoples R China.
[Ye	Guo; An	Cheng-Rui; Zhang	Hui; Lin	Jun-Xin; Shen	Xilin; Zhou	Jing] Zhejiang Univ	Sch Med	Key Lab Tissue Engn & Regenerat Med Zhejiang Prov	Hangzhou	Peoples R China.
[Ren	Hao] Shenzhen Inst Innovat & Translat Med	Shenzhen	Peoples R China.
[Ren	Hao] Shenzhen ChanGene Biomed Technol Co Ltd	Shenzhen	Peoples R China.
[Heng	Boon Chin] Peking Univ	Sch Stomatol	Beijing	Peoples R China.
[Zhou	Jing] China Orthoped Regenerat Med Grp CORMed	Hangzhou	Peoples R China.
RP Zhou	J (通讯作者)，Zhejiang Univ	Sch Med	Affiliated Hosp 2	Dr Li Dak Sum & Yip Yio Chin Ctr Stem Cells & Reg	Hangzhou	Peoples R China.; Zhou	J (通讯作者)，Zhejiang Univ	Sch Med	Affiliated Hosp 2	Dept Orthoped Surg	Hangzhou	Peoples R China.; Zhou	J (通讯作者)，Zhejiang Univ	Univ Edinburgh Inst	Sch Med	Hangzhou	Peoples R China.; Zhou	J (通讯作者)，Zhejiang Univ	Sch Med	Key Lab Tissue Engn & Regenerat Med Zhejiang Prov	Hangzhou	Peoples R China.; Zhou	J (通讯作者)，China Orthoped Regenerat Med Grp CORMed	Hangzhou	Peoples R China.
EM zhoujing@zju.edu.cn
FU National Key R&D Program of China [2018YFC1105100]; National Natural
Science Foundation of ChinaNational Natural Science Foundation of China
(NSFC) [32000975]; Guangdong Basic and Applied Basic Research Foundation
[2019A1515010629	2020B1515120018]; Shenzhen Basic Research Program
[JCYJ20180507182902330	JCYJ20190809115811354]; Program for Undertaking
Major National Science and Technology Projects by Shenzhen
[CJGJZD20200617102403009]; Shenzhen Peacock Plan
[KQTD20130416114522736]; Special Funds for Dapeng New District Industry
Development [KJYF202001-13	KJYF20200112	KY20180214	PT201901-12];
Research on Public Welfare Technology Application Projects of Zhejiang
Province [LGF19H060009]
FX This work was supported by the National Key R&D Program of China
(2018YFC1105100)	National Natural Science Foundation of China
-32000975	Guangdong Basic and Applied Basic Research Foundation
(2019A1515010629 and 2020B1515120018)	Shenzhen Basic Research Program
(JCYJ20180507182902330 and JCYJ20190809115811354)	Program for
Undertaking Major National Science and Technology Projects by Shenzhen
(CJGJZD20200617102403009)	Shenzhen Peacock Plan
(KQTD20130416114522736)	Special Funds for Dapeng New District Industry
Development (KJYF202001-13	KJYF20200112	KY20180214	and PT201901-12)
and Research on Public Welfare Technology Application Projects of
Zhejiang Province (LGF19H060009).
CR [Anonymous]	2016	J Spinal Cord Med	V39	P370	DOI 10.1080/10790268.2016.1177348
Butovsky O	2018	NAT REV NEUROSCI	V19	P622	DOI 10.1038/s41583-018-0057-5
Cramer T	2003	CELL CYCLE	V2	P192	DOI 10.4161/cc.2.3.402
DeVivo MJ	2012	SPINAL CORD	V50	P365	DOI 10.1038/sc.2011.178
Fan BY	2018	CELL TRANSPLANT	V27	P853	DOI 10.1177/0963689718755778
Fan RH	2021	MOL NEUROBIOL	V58	P5799	DOI 10.1007/s12035-021-02509-4
Faulkner JR	2004	J NEUROSCI	V24	P2143	DOI 10.1523/JNEUROSCI.3547-03.2004
Furlan JC	2009	J NEUROTRAUM	V26	P1707	DOI 10.1089/neu.2009-0888
Haddad JJ	2005	INT IMMUNOPHARMACOL	V5	P461	DOI 10.1016/j.intimp.2004.11.009
Jakel S	2019	NATURE	V566	P543	DOI 10.1038/s41586-019-0903-2
Karhausen J	2005	CELL CYCLE	V4	P256
Kawanokuchi J	2008	J NEUROIMMUNOL	V194	P54	DOI 10.1016/j.jneuroim.2007.11.006
Li FT	2015	INFLAMMATION	V38	P126	DOI 10.1007/s10753-014-0014-z
Liddelow SA	2017	NATURE	V541	P481	DOI 10.1038/nature21029
McDonald JW	2002	LANCET	V359	P417	DOI 10.1016/S0140-6736(02)07603-1
Na YR	2018	CANCER LETT	V413	P46	DOI 10.1016/j.canlet.2017.10.044
Na YR	2016	J IMMUNOL	V197	P4101	DOI 10.4049/jimmunol.1600745
Ren H	2018	ADV SCI	V5	DOI 10.1002/advs.201800529
Schirmer L	2021	TRENDS IMMUNOL	V42	P228	DOI 10.1016/j.it.2021.01.005
Shi LL	2017	BMC GENOMICS	V18	DOI 10.1186/s12864-017-3532-x
Voet S	2019	TRENDS MOL MED	V25	P112	DOI 10.1016/j.molmed.2018.11.005
Yang RL	2016	EUR J PHARMACOL	V791	P124	DOI 10.1016/j.ejphar.2016.08.020
Yin X	2012	PLOS ONE	V7	DOI [10.1371/journal.pone.0038381	10.1371/journal.pone.0051853]
Zhou ZG	2009	EXP NEUROL	V220	P183	DOI 10.1016/j.expneurol.2009.08.018
NR 24
TC 0
Z9 0
U1 2
U2 2
PU FRONTIERS MEDIA SA
PI LAUSANNE
PA AVENUE DU TRIBUNAL FEDERAL 34	LAUSANNE	CH-1015	SWITZERLAND
EI 1662-5102
J9 FRONT CELL NEUROSCI
JI Front. Cell. Neurosci.
PD SEP 30
PY 2021
VL 15
AR 720271
DI 10.3389/fncel.2021.720271
PG 10
WC Neurosciences
WE Science Citation Index Expanded (SCI-EXPANDED)
SC Neurosciences & Neurology
GA WJ5FZ
UT WOS:000709071800001
PM 34658791
OA gold	Green Published
DA 2022-04-27
ER
PT J
AU Forodighasemabadi	A
Rasoanandrianina	H
El Mendili	MM
Guye	M
Callot	V
AF Forodighasemabadi	Arash
Rasoanandrianina	Henitsoa
El Mendili	Mohamed Mounir
Guye	Maxime
Callot	Virginie
TI An optimized MP2RAGE sequence for studying both brain and cervical
spinal cord in a single acquisition at 3T
SO MAGNETIC RESONANCE IMAGING
LA English
DT Article
DE T-1 mapping; Magnetization Prepared 2 Rapid Acquisition; Gradient Echo;
Central Nervous System; Brain; Cervical Spinal Cord
ID IN-VIVO; T-1
AB Magnetization Prepared 2 Rapid Acquisition Gradient Echo (MP2RAGE) is a T-1 mapping technique that has been used broadly on brain and recently on cervical spinal cord (cSC).
The growing interest for combined investigation of brain and SC in numerous pathologies of the central nervous system such as multiple sclerosis (MS)	amyotrophic lateral sclerosis (ALS) and traumatic injuries	now brings about the need for optimization with regards to this specific investigation. This implies large spatial coverage with high spatial resolution and short acquisition time	high CNR and low B-1(+) sensitivity	as well as high reproducibility and robust post-processing tools for T-1 quantification in different regions of brain and SC.
In this work	a dedicated protocol (referred to as Pr-BSC) has been optimized for simultaneous brain and cSC T-1 MP2RAGE acquisition at 3T. After computer simulation optimization	the protocol was applied for in vivo validation experiments and compared to previously published state of the art protocols focusing on either the brain (Pr-B) or the cSC (Pr-SC). Reproducibility and in-ROI standard deviations were assessed on healthy volunteers in the perspective of future clinical use.
The mean T-1 values	obtained by the Pr-BSC	in brain white	gray and deep gray matters were: (mean +/- in-ROI SD) 792 +/- 27 ms	1339 +/- 139 ms and 1136 +/- 88 ms	respectively. In cSC	T-1 values for white matter corticospinal	posterior sensory	lateral sensory and rubro/reticulospinal tracts were 902 +/- 41 ms	920 +/- 35 ms	903 +/- 46 ms	891 +/- 41 ms	respectively	and 954 +/- 32 ms for anterior and intermediate gray matter. The Pr-BSC protocol showed excellent agreement with previously proposed Pr-B on brain and Pr-SC on cSC	with very high inter-scan reproducibility (coefficients of variation of 0.52 +/- 0.36% and 1.12 +/- 0.62% on brain and cSC	respectively).
This optimized protocol covering both brain and cSC with a sub-millimetric isotropic spatial resolution in one acquisition of less than 8 min	opens up great perspectives for clinical applications focusing on degenerative tissue such as encountered in MS and ALS.
C1 [Forodighasemabadi	Arash; Rasoanandrianina	Henitsoa; El Mendili	Mohamed Mounir; Guye	Maxime; Callot	Virginie] Aix Marseille Univ	CRMBM	CNRS	Marseille	France.
[Forodighasemabadi	Arash; Rasoanandrianina	Henitsoa; El Mendili	Mohamed Mounir; Guye	Maxime; Callot	Virginie] Hop Univ Timone	AP HM	CEMEREM	Marseille	France.
[Forodighasemabadi	Arash; Rasoanandrianina	Henitsoa] Univ Gustave Eiffel	Aix Marseille Univ	LBA	Marseille	France.
[Forodighasemabadi	Arash; Rasoanandrianina	Henitsoa; Callot	Virginie] iLab Spine Int Associated Lab	Marseille	France.
[Forodighasemabadi	Arash; Rasoanandrianina	Henitsoa; Callot	Virginie] iLab Spine Int Associated Lab	Montreal	PQ	Canada.
RP Callot	V (通讯作者)，Aix Marseille Univ	Hop Univ Timone	CRMBM CEMEREM	27 Bd Jean Moulin	F-13385 Marseille 05	France.
EM virginie.callot@univ-amu.fr
FU France Life Imaging Network [ANR-11-INBS-0006]; Institut Carnot Star;
ARSEP Foundation (Fondation pour l'Aide a la Recherche sur la Sclerose
en Plaques); CNRS (Centre National de la Recherche Scientifique)Centre
National de la Recherche Scientifique (CNRS); European Union's Horizon
2020 Research and Innovation program under the Marie Skodowska-Curie
grant [713750]; Regional Council of Provence-Alpes-Cote d'AzurRegion
Provence-Alpes-Cote d'Azur; A*MIDEX - Investissements d'Avenir project
by the French GovernmentFrench National Research Agency (ANR)
[ANR-11-IDEX-0001-02]
FX This work was performed within a laboratory member of France Life
Imaging Network (grant ANR-11-INBS-0006) and was supported by the
Institut Carnot Star	the ARSEP Foundation (Fondation pour l'Aide a` la
Recherche sur la Sclerose en Plaques) and the CNRS (Centre National de
la Recherche Scientifique) . The project also received funding from the
European Union's Horizon 2020 Research and Innovation program under the
Marie Skodowska-Curie grant agreement No 713750	with the financial
support of the Regional Council of Provence-Alpes-Cote d'Azur and
A*MIDEX (n? ANR-11-IDEX-0001-02)	funded by the Investissements
d'Avenir project by the French Government	managed by the French
National Research Agency (ANR) .
CR Ashburner J	2000	NEUROIMAGE	V11	P805	DOI 10.1006/nimg.2000.0582
Ashburner J	2005	NEUROIMAGE	V26	P839	DOI 10.1016/j.neuroimage.2005.02.018
Avants BB	2008	MED IMAGE ANAL	V12	P26	DOI 10.1016/j.media.2007.06.004
Azzarito M	2021	HUM BRAIN MAPP	V42	P220	DOI 10.1002/hbm.25218
Battiston M	2018	MAGN RESON MED	V79	P2142	DOI [10.1002/mrm.26852	10.1002/mrm.26909]
Cheng HLM	2012	J MAGN RESON IMAGING	V36	P805	DOI 10.1002/jmri.23718
Chung S	2010	MAGN RESON MED	V64	P439	DOI 10.1002/mrm.22423
Cohen-Adad J	2010	NEUROIMAGE	V50	P1074	DOI 10.1016/j.neuroimage.2009.12.122
De Leener B	2018	NEUROIMAGE	V165	P170	DOI 10.1016/j.neuroimage.2017.10.041
De Leener B	2017	NEUROIMAGE	V145	P24	DOI 10.1016/j.neuroimage.2016.10.009
Demortiere S	2020	AM J NEURORADIOL	V41	P1131	DOI 10.3174/ajnr.A6567
Deoni SCL	2003	MAGNET RESON MED	V49	P515	DOI 10.1002/mrm.10407
Filippi M	2010	NEUROLOGY	V75	P1988	DOI 10.1212/WNL.0b013e3181ff96f6
Finsterbusch J	2013	NEUROIMAGE	V79	P153	DOI 10.1016/j.neuroimage.2013.04.021
Fonov V	2011	NEUROIMAGE	V54	P313	DOI 10.1016/j.neuroimage.2010.07.033
Freund P	2016	BRAIN	V139	P1855	DOI 10.1093/brain/aww076
Glasser MF	2013	NEUROIMAGE	V80	P105	DOI 10.1016/j.neuroimage.2013.04.127
GOWLAND P	1993	MAGNET RESON MED	V30	P351	DOI 10.1002/mrm.1910300312
GOWLAND PA	1991	MAGNET RESON MED	V18	P224	DOI 10.1002/mrm.1910180123
Haacke EM	2005	MAGN RESON IMAGING	V23	P1	DOI 10.1016/j.mri.2004.10.001
Heule R	2016	MAGN RESON MED	V75	P1413	DOI 10.1002/mrm.25668
Holland D	2010	NEUROIMAGE	V50	P175	DOI 10.1016/j.neuroimage.2009.11.044
Islam H	2019	MAGN RESON MED	V81	P825	DOI 10.1002/mrm.27388
Kober T	2012	INVEST RADIOL	V47	P346	DOI 10.1097/RLI.0b013e31824600e9
Marques JP	2013	PLOS ONE	V8	DOI 10.1371/journal.pone.0069294
Marques JP	2010	NEUROIMAGE	V49	P1271	DOI 10.1016/j.neuroimage.2009.10.002
Massire A	2016	NEUROIMAGE	V143	P58	DOI 10.1016/j.neuroimage.2016.08.055
Moraal B	2008	EUR RADIOL	V18	P2311	DOI 10.1007/s00330-008-1009-7
Mussard E	2020	MAGN RESON MED	V84	P1881	DOI 10.1002/mrm.28244
Nurnberger L	2017	NEUROIMAGE-CLIN	V13	P405	DOI 10.1016/j.nicl.2016.12.025
O'Brien KR	2014	PLOS ONE	V9	DOI 10.1371/journal.pone.0099676
Okubo G	2016	J MAGN RESON IMAGING	V43	P55	DOI 10.1002/jmri.24960
Patenaude B	2011	NEUROIMAGE	V56	P907	DOI 10.1016/j.neuroimage.2011.02.046
Paul F	2016	ACTA NEUROL SCAND	V134	P24	DOI 10.1111/ane.12649
Rasoanandrianina H	2019	NMR BIOMED	V32	P1
Sian-Hulsmann J	2011	J NEUROCHEM	V118	P939	DOI 10.1111/j.1471-4159.2010.07132.x
Simioni S	2014	J NEUROL	V261	P1606	DOI 10.1007/s00415-014-7398-4
Simon B	2010	EUR RADIOL	V20	P1675	DOI 10.1007/s00330-009-1705-y
Smith SA	2008	MAGN RESON MED	V60	P213	DOI 10.1002/mrm.21596
Steenwijk MD	2016	MULT SCLER J	V22	P1279	DOI 10.1177/1352458515615953
Wright PJ	2008	MAGN RESON MATER PHY	V21	P121	DOI 10.1007/s10334-008-0104-8
NR 41
TC 0
Z9 0
U1 3
U2 3
PU ELSEVIER SCIENCE INC
PI NEW YORK
PA STE 800	230 PARK AVE	NEW YORK	NY 10169 USA
SN 0730-725X
EI 1873-5894
J9 MAGN RESON IMAGING
JI Magn. Reson. Imaging
PD DEC
PY 2021
VL 84
BP 18
EP 26
DI 10.1016/j.mri.2021.08.011
EA SEP 2021
PG 9
WC Radiology	Nuclear Medicine & Medical Imaging
WE Science Citation Index Expanded (SCI-EXPANDED)
SC Radiology	Nuclear Medicine & Medical Imaging
GA UW3WZ
UT WOS:000700091700003
PM 34517015
DA 2022-04-27
ER
PT J
AU Xie	ZM
Lai	JZ
Ning	CY
Ruan	GJ
Liang	H
AF Xie	Zhiman
Lai	Jingzhen
Ning	Chuanyi
Ruan	Guangjing
Liang	Hao
TI A case of paraplegia due to asymptomatic varicella-zoster virus
infection in AIDS patient unexpectedly diagnosed by CSF metagenomic
next-generation sequencing
SO BMC INFECTIOUS DISEASES
LA English
DT Article
DE HIV; AIDS; Varicella-zoster virus; Paraplegia; mNGS
ID ANTIRETROVIRAL THERAPY; HERPES-ZOSTER; HIV; REACTIVATION
AB Background Varicella-zoster virus (VZV) infection may induce central nervous system complications in HIV/AIDS patients. However	it is rare to have paraplegia caused by VZV infection but no herpes zoster clinically. Asymptomatic VZV infection in HIV/AIDS patient increased the difficulty of diagnosis. Case presentation We reported a 41-year-old male AIDS patient with rare asymptomatic VZV infection-induced paraplegia after his anti-retroviral therapy initiation. MRI of the spinal cord showed the morphology of the thoracic s…
C1 [Xie	Zhiman; Ruan	Guangjing] Guangxi Med Univ	Peoples Hosp Nanning 4	Infect Dis Dept	1	Second Lane	Changgang Rd	Nanning 530023	Guangxi	Peoples R China.
[Xie	Zhiman; Ruan	Guangjing] Guangxi Med Univ	Affiliated Nanning Infect Dis Hosp	1	Second Lane	Changgang Rd	Nanning 530023	Guangxi	Peoples R China.
[Lai	Jingzhen; Ning	Chuanyi; Liang	Hao] Guangxi Med Univ	Sch Publ Hlth	Guangxi Key Lab AIDS Prevent & Treatment	22 Shuangyong Rd	Nanning 530021	Guangxi	Peoples R China.
[Lai	Jingzhen; Ning	Chuanyi; Liang	Hao] Guangxi Med Univ	Sch Publ Hlth	Guangxi Univ Key Lab Prevent & Control Highly Pre	22 Shuangyong Rd	Nanning 530021	Guangxi	Peoples R China.
[Lai	Jingzhen; Liang	Hao] Guangxi Med Univ	Life Sci Inst	Guangxi Collaborat Innovat Ctr Biomed	22 Shuangyong Rd	Nanning 530021	Guangxi	Peoples R China.
[Ning	Chuanyi] Guangxi Med Univ	Nursing Coll	8 Shuangyong Rd	Nanning 530021	Guangxi	Peoples R China.
RP Liang	H (通讯作者)，Guangxi Med Univ	Sch Publ Hlth	Guangxi Key Lab AIDS Prevent & Treatment	22 Shuangyong Rd	Nanning 530021	Guangxi	Peoples R China.; Liang	H (通讯作者)，Guangxi Med Univ	Sch Publ Hlth	Guangxi Univ Key Lab Prevent & Control Highly Pre	22 Shuangyong Rd	Nanning 530021	Guangxi	Peoples R China.; Liang	H (通讯作者)，Guangxi Med Univ	Life Sci Inst	Guangxi Collaborat Innovat Ctr Biomed	22 Shuangyong Rd	Nanning 530021	Guangxi	Peoples R China.
EM lianghao@gxmu.edu.cn
OI Zheng	Zhigang/0000-0001-8627-1263
FU National Natural Science Foundation of ChinaNational Natural Science
Foundation of China (NSFC) [81760602	81803295]; Guangxi Natural Science
FoundationNational Natural Science Foundation of Guangxi Province
[2018GXNSFAA138031]; Research Basic Ability Enhancement Project of Young
and Middle-aged Teachers in Guangxi Universities in 2021 [2021KY0081]
FX This study was funded by the National Natural Science Foundation of
China (81760602 and 81803295)	Guangxi Natural Science Foundation
(2018GXNSFAA138031)	and the Research Basic Ability Enhancement Project
of Young and Middle-aged Teachers in Guangxi Universities in 2021
(2021KY0081). The funding bodies had no role in the design of the study
and collection	analysis	and interpretation of data and in writing the
manuscript.
CR Ansari R	2021	CLIN INFECT DIS	V73	pE2705	DOI 10.1093/cid/ciaa1274
Birlea M	2011	J NEUROL SCI	V304	P22	DOI 10.1016/j.jns.2011.02.030
Blank LJ	2012	JAIDS-J ACQ IMM DEF	V61	P203	DOI 10.1097/QAI.0b013e318266cd3c
Domingo P	2001	AM J MED	V110	P605	DOI 10.1016/S0002-9343(01)00703-3
Gershon AA	2015	NAT REV DIS PRIMERS	V1	DOI 10.1038/nrdp.2015.16
Gilden Don	2015	Continuum (Minneap Minn)	V21	P1692	DOI 10.1212/CON.0000000000000246
Gnann JW	2002	J INFECT DIS	V186	pS91	DOI 10.1086/342963
Johnson RW	2020	INTERD T GERONT GERI	V43	P131	DOI 10.1159/000504484
Kedar S	2019	J NEURO-OPHTHALMOL	V39	P220	DOI 10.1097/WNO.0000000000000721
Kennedy PGE	2016	NEUROTHERAPEUTICS	V13	P509	DOI 10.1007/s13311-016-0430-x
Low A	2016	CLIN INFECT DIS	V62	P1595	DOI 10.1093/cid/ciw125
McCrary ML	1999	J AM ACAD DERMATOL	V41	P1	DOI 10.1016/S0190-9622(99)70398-1
Nagel MA	2020	CURR OPIN INFECT DIS	V33	P273	DOI 10.1097/QCO.0000000000000647
NR 13
TC 1
Z9 1
U1 4
U2 4
PU BMC
PI LONDON
PA CAMPUS	4 CRINAN ST	LONDON N1 9XW	ENGLAND
EI 1471-2334
J9 BMC INFECT DIS
JI BMC Infect. Dis.
PD SEP 16
PY 2021
VL 21
IS 1
AR 963
DI 10.1186/s12879-021-06611-9
PG 4
WC Infectious Diseases
WE Science Citation Index Expanded (SCI-EXPANDED)
SC Infectious Diseases
GA UR1QN
UT WOS:000696530300007
PM 34530756
OA gold	Green Published
DA 2022-04-27
ER
PT J
AU Ye	X
Chen	YL
Wang	JS
Chen	J
Yao	Y
Wang	LL
Zhao	FD
AF Ye	Xin
Chen	Yilei
Wang	Jiasheng
Chen	Jian
Yao	Ying
Wang	Lin-lin
Zhao	Fengdong
TI Identification of Circular RNAs Related to Vascular Endothelial
Proliferation	Migration	and Angiogenesis After Spinal Cord Injury
Using Microarray Analysis in Female Mice
SO FRONTIERS IN NEUROLOGY
LA English
DT Article
DE angiogenesis; circular RNAs; migration; proliferation; spinal cord
injury
ID BRAIN; CELLS; INVASION; REVEALS; VEGF
AB Background: Traumatic spinal cord injury (SCI) can result in severe disability and causes a considerable socio-economic burden worldwide. Circular RNAs (circRNAs) are important regulators of gene expression and pathological processes	and may represent therapeutic targets for SCI. To further evaluate the role of circRNAs in SCI	we elucidated circRNA expression profiles related to vascular endothelial proliferation	migration	and angiogenesis during the early stages of secondary injury in a mouse model of SCI.
Methods: Microarray analysis was performed to investigate the circRNA expression patterns in the spinal cord 3 days after SCI in female mice. Bioinformatic analyses	including GO enrichment analysis	KEGG pathway analysis	and circRNA-miRNA-mRNA network construction	were conducted to explore the role of circRNA dysregulation in vascular endothelial proliferation	migration	and angiogenesis following SCI.
Results: The expression of 1	288 circRNAs was altered (>2-fold change	p < 0.05) in the spinal cord after SCI	consisting of 991 upregulated and 297 downregulated circRNAs. We constructed a circRNA-mRNA network to predict whether these circRNAs could act as "miRNA sponges." We next assessed the association of altered circRNAs with vascular endothelial proliferation	migration	and angiogenesis using GO and KEGG analyses. Using this analysis	we found that a total of 121 circRNAs were correlated with vascular endothelial proliferation	migration	and angiogenesis in the spinal cord after SCI.
Conclusions: Our study provides circRNA expression profiles during the early stages of SCI. circRNA.7079	circRNA.7078	and circRNA.6777 were found to play key roles in the vascular endothelial proliferation	migration	and angiogenesis	and may represent therapeutic targets for SCI.
C1 [Ye	Xin] Zhejiang Univ	Sch Med	Sir Run Run Shaw Hosp	Dept Neurosurg	Hangzhou	Peoples R China.
[Chen	Yilei; Wang	Jiasheng; Chen	Jian; Zhao	Fengdong] Zhejiang Univ	Sch Med	Sir Run Run Shaw Hosp	Dept Orthopaed	Hangzhou	Peoples R China.
[Yao	Ying] Zhejiang Univ	Sch Med	Affiliated Hosp 2	Dept Neurointens Care Unit	Hangzhou	Peoples R China.
[Wang	Lin-lin] Zhejiang Univ	Sch Med	Sir Run Run Shaw Hosp	Dept Basic Med Sci	Dept Orthopaed	Hangzhou	Peoples R China.
RP Zhao	FD (通讯作者)，Zhejiang Univ	Sch Med	Sir Run Run Shaw Hosp	Dept Orthopaed	Hangzhou	Peoples R China.; Wang	LL (通讯作者)，Zhejiang Univ	Sch Med	Sir Run Run Shaw Hosp	Dept Basic Med Sci	Dept Orthopaed	Hangzhou	Peoples R China.
EM wanglinlin@zju.edu.cn; zhaofengdong@zju.edu.cn
FU National Natural Science Foundation of ChinaNational Natural Science
Foundation of China (NSFC) [81871796	81972138]
FX Funding. This study was partially supported by National Natural Science
Foundation of China (No. 81871796 and No. 81972138).
CR Abhinand CS	2016	J CELL COMMUN SIGNAL	V10	P347	DOI 10.1007/s12079-016-0352-8
Bai Y	2018	J NEUROSCI	V38	P32	DOI 10.1523/JNEUROSCI.1348-17.2017
Chen LL	2015	RNA BIOL	V12	P381	DOI 10.1080/15476286.2015.1020271
Chen MH	2013	INT J CLIN EXP PATHO	V6	P2312
Cortes-Lopez Mariela	2016	Yale Journal of Biology and Medicine	V89	P527
DeLisser HM	1997	AM J PATHOL	V151	P671
Dvorak MF	2014	J NEUROTRAUM	V31	P1540	DOI 10.1089/neu.2013.3278
Guttman M	2009	NATURE	V458	P223	DOI 10.1038/nature07672
Hayashi Y	2019	AM J PATHOL	V189	P900	DOI 10.1016/j.ajpath.2018.12.005
Huang SL	2019	CIRCULATION	V139	P2857	DOI 10.1161/CIRCULATIONAHA.118.038361
Jeck WR	2014	NAT BIOTECHNOL	V32	P453	DOI 10.1038/nbt.2890
Jeck WR	2013	RNA	V19	P141	DOI 10.1261/rna.035667.112
Jia H	2019	J NEUROPATH EXP NEUR	V78	P268	DOI 10.1093/jnen/nly126
Jiang YJ	2019	J NEUROTRAUM	V36	P1018	DOI 10.1089/neu.2018.5647
Kozuki T	2017	NUCLEIC ACIDS RES	V45	P5995	DOI 10.1093/nar/gkx325
Li BF	2019	ONCOTARGETS THER	V12	P3207	DOI 10.2147/OTT.S195703
Li CY	2017	BIOMED PHARMACOTHER	V95	P1514	DOI 10.1016/j.biopha.2017.09.064
Lukiw Walter J.	2013	Frontiers in Genetics	V4	P77	DOI [10.3389/fgene.2013.00307	10.3389/fgene.2013.00077]
Mautes AEM	2000	PHYS THER	V80	P673	DOI 10.1093/ptj/80.7.673
Mehta SL	2017	STROKE	V48	P2541	DOI 10.1161/STROKEAHA.117.017469
Memczak S	2013	NATURE	V495	P333	DOI 10.1038/nature11928
Noonan Vanessa K	2014	Top Spinal Cord Inj Rehabil	V20	P289	DOI 10.1310/sci2004-289
Shang XB	2018	ONCOL LETT	V16	P3373	DOI 10.3892/ol.2018.8986
Shi ZJ	2019	J CELL PHYSIOL	V234	P8918	DOI 10.1002/jcp.27560
Singh A	2014	CLIN EPIDEMIOL	V6	P309	DOI 10.2147/CLEP.S68889
Skold M	2000	EUR J NEUROSCI	V12	P3675	DOI 10.1046/j.1460-9568.2000.00263.x
Xu LW	2021	FRONT NEUROSCI-SWITZ	V15	DOI 10.3389/fnins.2021.644239
Yao Y	2020	BRAIN RES BULL	V164	P157	DOI 10.1016/j.brainresbull.2020.08.004
Zhang HC	2017	BIOMED PHARMACOTHER	V88	P285	DOI 10.1016/j.biopha.2017.01.023
Zhang S	2017	MOL THER	V25	P2053	DOI 10.1016/j.ymthe.2017.06.009
Zhong ZY	2017	CANCER LETT	V403	P305	DOI 10.1016/j.canlet.2017.06.027
Zhou HJ	2018	AM J PHYSIOL-CELL PH	V315	pC52	DOI 10.1152/ajpcell.00278.2017
Zhou T	2019	NAT NEUROSCI	V22	P421	DOI 10.1038/s41593-018-0324-9
NR 33
TC 0
Z9 0
U1 3
U2 4
PU FRONTIERS MEDIA SA
PI LAUSANNE
PA AVENUE DU TRIBUNAL FEDERAL 34	LAUSANNE	CH-1015	SWITZERLAND
SN 1664-2295
J9 FRONT NEUROL
JI Front. Neurol.
PD SEP 3
PY 2021
VL 12
AR 666750
DI 10.3389/fneur.2021.666750
PG 14
WC Clinical Neurology; Neurosciences
WE Science Citation Index Expanded (SCI-EXPANDED)
SC Neurosciences & Neurology
GA UR6FB
UT WOS:000696841800001
PM 34539543
OA Green Published	gold
DA 2022-04-27
ER
PT J
AU Melnick	M
Gonzales	P
LaRocca	TJ
Song	YP
Wuu	J
Benatar	M
Oskarsson	B
Petrucelli	L
Dowell	RD
Link	CD
Prudencio	M
AF Melnick	Marko
Gonzales	Patrick
LaRocca	Thomas J.
Song	Yuping
Wuu	Joanne
Benatar	Michael
Oskarsson	Bjorn
Petrucelli	Leonard
Dowell	Robin D.
Link	Christopher D.
Prudencio	Mercedes
TI Application of a bioinformatic pipeline to RNA-seq data identifies novel
virus-like sequence in human blood
SO G3-GENES GENOMES GENETICS
LA English
DT Article
DE ALS; transcriptomics; RNA-seq; microbiome; virome
ID AMYOTROPHIC-LATERAL-SCLEROSIS; FUNGAL-INFECTION; SPINAL-CORD; DISEASE;
MICROBIOME; EXPRESSION; TISSUE; RISK; DNA
AB Numerous reports have suggested that infectious agents could play a role in neurodegenerative diseases	but specific etiological agents have not been convincingly demonstrated. To search for candidate agents in an unbiased fashion	we have developed a bioinformatic pipeline that identifies microbial sequences in mammalian RNA-seq data	including sequences with no significant nucleotide similarity hits in GenBank. Effectiveness of the pipeline was tested using publicly available RNA-seq data and in a reconstruction experiment using synthetic data. We then applied this pipeline to a novel RNA-seq dataset generated from a cohort of 120 samples from amyotrophic lateral sclerosis patients and controls	and identified sequences corresponding to known bacteria and viruses	as well as novel virus-like sequences. The presence of these novel virus-like sequences	which were identified in subsets of both patients and controls	were confirmed by quantitative RT-PCR. We believe this pipeline will be a useful tool for the identification of potential etiological agents in the many RNA-seq datasets currently being generated.
C1 [Melnick	Marko; Gonzales	Patrick; Link	Christopher D.] Univ Colorado	Dept Integrat Physiol	354 UCB	Boulder	CO 80303 USA.
[LaRocca	Thomas J.] Colorado State Univ	Ctr Hlth Aging	Dept Hlth & Exercise Sci	Ft Collins	CO 80523 USA.
[Song	Yuping; Petrucelli	Leonard; Prudencio	Mercedes] Mayo Clin	Dept Neurosci	Jacksonville	FL 32224 USA.
[Wuu	Joanne; Benatar	Michael] Univ Miami	Dept Neurol	Miami	FL 33136 USA.
[Oskarsson	Bjorn] Mayo Clin	Dept Neurol	Jacksonville	FL 32224 USA.
[Petrucelli	Leonard; Prudencio	Mercedes] Mayo Clin	Neurosci Grad Program	Grad Sch Biomed Sci	4500 San Pablo Rd	Griffin Bldg Room 221	Jacksonville	FL 32224 USA.
[Dowell	Robin D.] Univ Colorado	BioFrontiers Inst	Boulder	CO 80303 USA.
[Dowell	Robin D.] Univ Colorado	Dept Mol Cellular & Dev Biol	Boulder	CO 80303 USA.
[Link	Christopher D.] Univ Colorado	Inst Behav Genet	Boulder	CO 80303 USA.
RP Melnick	M (通讯作者)，Univ Colorado	Dept Integrat Physiol	354 UCB	Boulder	CO 80303 USA.; Prudencio	M (通讯作者)，Mayo Clin	Neurosci Grad Program	Grad Sch Biomed Sci	4500 San Pablo Rd	Griffin Bldg Room 221	Jacksonville	FL 32224 USA.
EM marko.melnick@colorado.edu; prudencio.mercedes@mayo.edu
OI melnick	marko/0000-0001-8616-3019; Oskarsson
Bjorn/0000-0002-1725-9866; DOWELL	ROBIN/0000-0001-7665-9985
FU NIHUnited States Department of Health & Human ServicesNational
Institutes of Health (NIH) - USA [NS063964]; ALS Association (ALSA)
[WA1096	16-IIP-253]; NINDSUnited States Department of Health & Human
ServicesNational Institutes of Health (NIH) - USANIH National Institute
of Neurological Disorders & Stroke (NINDS) [R35NS097273	P01NS084974];
Mayo Clinic Foundation; Neuroscience Focused Research Team Mayo Clinic
grant; Association of Frontotemporal Dementia (AFTD); Alzheimer's
Association-AD Strategic Fund; Muscular Dystrophy AssociationMuscular
Dystrophy Association [172123]; ALS Recovery Fund; Kimmelman Estate;
Department of Defense (Chem-Bio Diagnostics program)United States
Department of Defense [HDTRA-1-18-10032]
FX This work was supported by the NIH (NS063964 to C.L.); the ALS
Association (ALSA	to L.P.; WA1096 and 16-IIP-253 to M.P.; and no. 2015
to M.B.); NINDS (R35NS097273 and P01NS084974 to L.P.); the Mayo Clinic
Foundation (to L.P.); Neuroscience Focused Research Team Mayo Clinic
grant (to M.P.); the Association of Frontotemporal Dementia (AFTD	to
L.P.); the Alzheimer's Association-AD Strategic Fund (to L.P.); the
Muscular Dystrophy Association (MDA no. 172123 to M.B.); the ALS
Recovery Fund (to M.B.); Kimmelman Estate (to M.B.); and the Department
of Defense (Chem-Bio Diagnostics program Grant HDTRA-1-18-10032 to
R.D.D.).
CR Abushouk AI	2017	NEUROL SCI	V38	P1913	DOI 10.1007/s10072-017-3077-4
Almeida A	2019	NATURE	V568	P499	DOI 10.1038/s41586-019-0965-1
Alonso R	2019	FRONT NEUROSCI-SWITZ	V13	DOI 10.3389/fnins.2019.00171
Alonso R	2017	NEUROBIOL DIS	V108	P249	DOI 10.1016/j.nbd.2017.09.001
Alonso R	2015	INT J BIOL SCI	V11	P546	DOI 10.7150/ijbs.11084
Andrade FC	2019	CUREUS	V11	DOI 10.7759/cureus.5876
Arru G	2018	EUR J NEUROL	V25	P1076	DOI 10.1111/ene.13648
Bennett JP	2019	FRONT NEUROSCI-SWITZ	V13	DOI 10.3389/fnins.2019.00235
Berger MM	2000	NEUROLOGY	V54	P20	DOI 10.1212/WNL.54.1.20
Blacher E	2019	NATURE	V572	P474	DOI 10.1038/s41586-019-1443-5
Blasco H	2017	SCI REP-UK	V7	DOI 10.1038/s41598-017-17389-9
Blasco H	2010	PLOS ONE	V5	DOI 10.1371/journal.pone.0013223
Boni MF	2020	NAT MICROBIOL	V5	P1408	DOI 10.1038/s41564-020-0771-4
Bouquet J	2017	CLIN INFECT DIS	V64	P476	DOI 10.1093/cid/ciw767
Brenner D	2018	NEUROBIOL AGING	V61	P132	DOI 10.1016/j.neurobiolaging.2017.09.023
Brohawn DG	2016	PLOS ONE	V11	DOI 10.1371/journal.pone.0160520
Burberry A	2020	NATURE	V582	P89	DOI 10.1038/s41586-020-2288-7
Castanedo-Vazquez D	2019	J NEUROL	V266	P27	DOI 10.1007/s00415-018-8919-3
Castillo DJ	2019	FRONT CELL INFECT MI	V9	DOI 10.3389/fcimb.2019.00148
Cavadas B	2017	ADV INTELL SYST	V616	P173	DOI 10.1007/978-3-319-60816-7_21
Cermelli C	2003	EUR J EPIDEMIOL	V18	P123	DOI 10.1023/A:1023067728557
Coppede F	2018	AMYOTROPH LAT SCL FR	V19	P93	DOI 10.1080/21678421.2017.1367401
Correia AS	2015	PLOS ONE	V10	DOI 10.1371/journal.pone.0140248
Cox JW	2017	MICROBIOME	V5	DOI 10.1186/s40168-016-0219-5
DEUTSCH SI	1982	NEUROBIOL AGING	V3	P145	DOI 10.1016/0197-4580(82)90011-2
Diag A	2020	BULK SINGLE CELL GEN
Douville R	2011	ANN NEUROL	V69	P141	DOI 10.1002/ana.22149
Fang X	2016	FRONT MICROBIOL	V7	DOI 10.3389/fmicb.2016.01479
Fosso B	2017	BIOINFORMATICS	V33	P1730	DOI 10.1093/bioinformatics/btx036
Frazee AC	2015	BIOINFORMATICS	V31	P2778	DOI 10.1093/bioinformatics/btv272
Gagliardi S	2018	SCI REP-UK	V8	DOI 10.1038/s41598-018-20679-5
Garbuzova-Davis S	2014	FRONT CELL NEUROSCI	V8	DOI 10.3389/fncel.2014.00021
Gendron TF	2017	SCI TRANSL MED	V9	DOI 10.1126/scitranslmed.aai7866
Gihawi A	2019	GENOME BIOL	V20	DOI 10.1186/s13059-019-1819-8
Gil C.	2014	ADV MICROBIOL	V4	P712	DOI DOI 10.4236/AIM.2014.411077
Giraud P	2001	NEUROLOGY	V56	P1777	DOI 10.1212/WNL.56.12.1777
Guo J	2017	BRAIN BEHAV	V7	DOI 10.1002/brb3.637
Henkel JS	2009	NEUROLOGY	V72	P1614	DOI 10.1212/WNL.0b013e3181a41228
Humphrys MS	2013	PLOS ONE	V8	DOI 10.1371/journal.pone.0080597
Ingre C	2015	CLIN EPIDEMIOL	V7	P181	DOI 10.2147/CLEP.S37505
IRKEC C	1982	Mikrobiyoloji Bulteni	V16	P293
Kiernan MC	2011	LANCET	V377	P942	DOI 10.1016/S0140-6736(10)61156-7
KOHNE DE	1981	J GEN VIROL	V56	P223	DOI 10.1099/0022-1317-56-2-223
Kowarsky M	2017	P NATL ACAD SCI USA	V114	P9623	DOI 10.1073/pnas.1707009114
Ladd AC.	2017	J SYST INTEGR NEUROS	V3	DOI [10.15761/jsin.1000182	DOI 10.15761/JSIN.1000182]
Li W	2015	SCI TRANSL MED	V7	DOI 10.1126/scitranslmed.aac8201
Libbey JE	2014	INT REV IMMUNOL	V33	P266	DOI 10.3109/08830185.2013.823422
Linsley PS	2014	PLOS ONE	V9	DOI 10.1371/journal.pone.0109760
Mangul S	2018	GENOME BIOL	V19	DOI 10.1186/s13059-018-1403-7
Mantovani S	2009	J NEUROIMMUNOL	V210	P73	DOI 10.1016/j.jneuroim.2009.02.012
Masrori P	2020	EUR J NEUROL	V27	P1918	DOI 10.1111/ene.14393
Mehta P	2018	MMWR-MORBID MORTAL W	V67	P1285	DOI 10.15585/mmwr.mm6746a1
Mitchell RM	2009	NEUROLOGY	V72	P14	DOI 10.1212/01.wnl.0000333251.36681.a5
Moodley K	2019	J NEUROL SCI	V397	P96	DOI 10.1016/j.jns.2018.12.030
Moore RA	2011	PLOS ONE	V6	DOI 10.1371/journal.pone.0019838
Murdock BJ	2017	JAMA NEUROL	V74	P1446	DOI 10.1001/jamaneurol.2017.2255
Ninfali P	2003	EUR MOL BIOL LAB	P2222
Obrenovich M	2020	MICROORGANISMS	V8	DOI 10.3390/microorganisms8050784
Opie-Martin S	2020	J NEUROL NEUROSUR PS	V91	P1312	DOI 10.1136/jnnp-2020-323316
Papudeshi B	2017	BMC GENOMICS	V18	DOI 10.1186/s12864-017-4294-1
Parashar A	2017	PARKINSONISM RELAT D	V38	P1	DOI 10.1016/j.parkreldis.2017.02.002
Parker J	2017	J CLIN VIROL	V86	P20	DOI 10.1016/j.jcv.2016.11.010
Patrick KL	2019	FRONT CELL INFECT MI	V9	DOI 10.3389/fcimb.2019.00138
PERTSCHUK LP	1977	LANCET	V1	P1119
Pisa D	2016	FRONT NEUROSCI-SWITZ	V10	DOI 10.3389/fnins.2016.00086
Poussin C	2018	DRUG DISCOV TODAY	V23	P1644	DOI 10.1016/j.drudis.2018.06.005
Rahman MR.	2019	INFORM MED UNLOCKED	V16	DOI [10.1016/J.IMU.2019.100193	DOI 10.1016/J.IMU.2019.100193]
Rampelli S	2016	BMC GENOMICS	V17	DOI 10.1186/s12864-016-2446-3
Reddy K	2013	J BIOL CHEM	V288	P9860	DOI 10.1074/jbc.C113.452532
Ribeiro FJ	2012	GENOME RES	V22	P2270	DOI 10.1101/gr.141515.112
Roumpeka DD	2017	FRONT GENET	V8	DOI 10.3389/fgene.2017.00023
Shin H	2014	PLOS ONE	V9	DOI 10.1371/journal.pone.0091041
Simon LM	2018	GIGASCIENCE	V7	DOI 10.1093/gigascience/giy070
Sochocka M	2017	CURR NEUROPHARMACOL	V15	P996	DOI 10.2174/1570159X15666170313122937
Sta M	2011	NEUROBIOL DIS	V42	P211	DOI 10.1016/j.nbd.2011.01.002
Sun J	2019	EUR J NEUROL	V26	P1355	DOI 10.1111/ene.13986
Swindell WR	2019	J TRANSL MED	V17	DOI 10.1186/s12967-019-1909-0
Talbott EO	2016	HAND CLINIC	V138	P225	DOI 10.1016/B978-0-12-802973-2.00013-6
Tang XQ	2020	MOL NEURODEGENER	V15	DOI 10.1186/s13024-020-00383-7
TAYLOR GR	1984	J NEUROL NEUROSUR PS	V47	P1061	DOI 10.1136/jnnp.47.10.1061
Trageser KJ	2019	FRONT NEUROSCI-SWITZ	V13	DOI 10.3389/fnins.2019.01298
van Rheenen W	2018	PLOS ONE	V13	DOI 10.1371/journal.pone.0198874
Vandenberghe N	2010	AMYOTROPH LATERAL SC	V11	P277	DOI 10.3109/17482960903262083
Verber NS	2019	FRONT NEUROL	V10	DOI 10.3389/fneur.2019.00291
Verma A	2006	J NEUROL SCI	V240	P59	DOI 10.1016/j.jns.2005.09.005
Waller R	2018	FRONT NEUROSCI-SWITZ	V11	DOI 10.3389/fnins.2017.00731
Waller R	2017	NEUROBIOL AGING	V55	P123	DOI 10.1016/j.neurobiolaging.2017.03.027
Westermann AJ	2017	PLOS PATHOG	V13	DOI 10.1371/journal.ppat.1006033
Wood DE	2014	GENOME BIOL	V15	DOI 10.1186/gb-2014-15-3-r46
Xue YC	2018	FRONT MOL NEUROSCI	V11	DOI 10.3389/fnmol.2018.00063
Young PE	2017	PLOS ONE	V12	DOI 10.1371/journal.pone.0182638
Zhan YQ	2019	ANN NEUROL	V85	P482	DOI 10.1002/ana.25443
Zhang R	2009	J NEUROIMMUNOL	V206	P121	DOI 10.1016/j.jneuroim.2008.09.017
Zhang YG	2017	CLIN THER	V39	P322	DOI 10.1016/j.clinthera.2016.12.014
Zhao SR	2018	SCI REP-UK	V8	DOI 10.1038/s41598-018-23226-4
Zucca S	2019	SCI DATA	V6	DOI 10.1038/sdata.2019.6
NR 96
TC 1
Z9 1
U1 0
U2 1
PU OXFORD UNIV PRESS INC
PI CARY
PA JOURNALS DEPT	2001 EVANS RD	CARY	NC 27513 USA
SN 2160-1836
J9 G3-GENES GENOM GENET
JI G3-Genes Genomes Genet.
PD SEP
PY 2021
VL 11
IS 9
AR jkab141
DI 10.1093/g3journal/jkab141
PG 14
WC Genetics & Heredity
WE Science Citation Index Expanded (SCI-EXPANDED)
SC Genetics & Heredity
GA XW8OX
UT WOS:000735872500003
PM 33914880
OA gold	Green Published	Green Submitted
DA 2022-04-27
ER
PT J
AU Ye	L
Morse	LR
Falci	SP
Olson	JK
Shrivastava	M
Nguyen	N
Linnman	C
Troy	KL
Battaglino	RA
AF Ye	Liang
Morse	Leslie R.
Falci	Scott P.
Olson	Julie K.
Shrivastava	Mayank
Nguyen	Nguyen
Linnman	Clas
Troy	Karen L.
Battaglino	Ricardo A.
TI hsa-MiR-19a-3p and hsa-MiR-19b-3p Are Associated with Spinal Cord
Injury-Induced Neuropathic Pain: Findings from a Genome-Wide MicroRNA
Expression Profiling Screen
SO NEUROTRAUMA REPORTS
LA English
DT Article
DE biomarker; microRNA; neuropathic pain; rehabilitation medicine; spinal
cord injury
ID CYTOKINE SIGNALING 1; MOLECULAR-MECHANISM; GENE-EXPRESSION; SUPPRESSOR;
SOCS1; PATHWAY; OLIGODENDROCYTES; INFLAMMATION; MACROPHAGES; SENSITIVITY
AB Neuropathic pain in spinal cord injury (SCI) is associated with inflammation in both the peripheral and central nervous system (CNS)	which may contribute to the initiation and maintenance of persistent pain. An understanding of factors contributing to neuroinflammation may lead to new therapeutic targets for neuropathic pain. Moreover	novel circulating biomarkers of neuropathic pain may facilitate earlier and more effective treatment. MicroRNAs (miRNAs) are short	non-coding single-stranded RNA that have emerged as important biomarkers and molecular mediators in physiological and pathological conditions. Using a genome-wide miRNA screening approach	we studied differential miRNA expression in plasma from 68 healthy	community-dwelling adults with and without SCI enrolled in ongoing clinical studies. We detected 2367 distinct miRNAs. Of these	383 miRNAs were differentially expressed in acute SCI or chronic SCI versus no SCI and 71 were differentially expressed in chronic neuropathic pain versus no neuropathic pain. We selected homo sapiens (hsa)-miR-19a-3p and hsa-miR-19b-3p for additional analysis based on p-value	fold change	and their known role as regulators of neuropathic pain and neuroinflammation. Both hsa-miR-19a-3p and hsa-miR-19b-3p levels were significantly higher in those with chronic SCI and severe neuropathic pain versus those with chronic SCI and no neuropathic pain. In confirmatory studies	both hsa-miR-19a-3p and hsa-miR-19b-3p have moderate to strong discriminative ability to distinguish between those with and without pain. After adjusting for opioid use	hsa-miR-19b-3p levels were positively associated with pain interference with mood. Because hsa-miR-19 levels have been shown to change in response to exercise	folic acid	and resveratrol	these studies suggest that miRNAs are potential targets of therapeutic interventions.
C1 [Ye	Liang; Morse	Leslie R.; Nguyen	Nguyen; Battaglino	Ricardo A.] Univ Minnesota	Dept Rehabil Med	Sch Med	500 Boynton Hlth Serv Bridge	410 Church St SE	Minneapolis	MN 55455 USA.
[Falci	Scott P.] Swedish Med Ctr	Dept Neurol Surg	Englewood	CO 80110 USA.
[Olson	Julie K.; Shrivastava	Mayank] Univ Minnesota	Sch Dent	Dept Diagnost & Biol Sci	Minneapolis	MN 55455 USA.
[Linnman	Clas] Harvard Med Sch	Spaulding Rehabil Hosp	Dept Phys Med & Rehabil	Charlestown	MA USA.
[Troy	Karen L.] Worcester Polytech Inst	Dept Biomed Engn	Worcester	MA 01609 USA.
RP Battaglino	RA (通讯作者)，Univ Minnesota	Dept Rehabil Med	Sch Med	500 Boynton Hlth Serv Bridge	410 Church St SE	Minneapolis	MN 55455 USA.
EM rbattagl@umn.edu
FU Department of DefenseUnited States Department of Defense
[W81XWH-10-1-1043]; National Institutes of HealthUnited States
Department of Health & Human ServicesNational Institutes of Health (NIH)
- USA [R01AR064793]; National Institute on Disability	Independent
Living	and Rehabilitation Research (NIDILRR)United States Department of
Health & Human Services [90SI5015-01-00]
FX This study received support from the Department of Defense
(W81XWH-10-1-1043)	National Institutes of Health (R01AR064793) and The
National Institute on Disability	Independent Living	and Rehabilitation
Research (NIDILRR	90SI5015-01-00).
CR Arai M	2013	PAIN MED	V14	P720	DOI 10.1111/pme.12066
Ashraf U	2016	J VIROL	V90	P4780	DOI 10.1128/JVI.02586-15
Baker BJ	2009	TRENDS IMMUNOL	V30	P392	DOI 10.1016/j.it.2009.07.001
Balabanov R	2006	J NEUROSCI	V26	P5143	DOI 10.1523/JNEUROSCI.0737-06.2006
Bali KK	2014	MOL PAIN	V10	DOI 10.1186/1744-8069-10-22
Bartel DP	2009	CELL	V136	P215	DOI 10.1016/j.cell.2009.01.002
Battaglino RA	2012	BONE	V51	P600	DOI 10.1016/j.bone.2012.04.019
Behm-Ansmant I	2006	COLD SPRING HARB SYM	V71	P523	DOI 10.1101/sqb.2006.71.013
Bryce TN	2012	SPINAL CORD	V50	P404	DOI 10.1038/sc.2012.2
Bryce TN	2007	J SPINAL CORD MED	V30	P421	DOI 10.1080/10790268.2007.11753405
Burke D	2017	EUR J PAIN	V21	P29	DOI 10.1002/ejp.905
Choi WH	2005	BIOCHEM BIOPH RES CO	V329	P125	DOI 10.1016/j.bbrc.2005.01.110
Dawson DA	2003	ALCOHOL RES HEALTH	V27	P18
Dominguez E	2010	J NEUROSCI	V30	P5754	DOI 10.1523/JNEUROSCI.5007-09.2010
Dworkin RH	2005	PAIN	V113	P9	DOI 10.1016/j.pain.2004.09.012
Emery B	2006	NEUROSCIENCE	V137	P463	DOI 10.1016/j.neuroscience.2005.09.022
Fabian MR	2010	ANNU REV BIOCHEM	V79	P351	DOI 10.1146/annurev-biochem-060308-103103
Fukao A	2015	RNA BIOL	V12	P922	DOI 10.1080/15476286.2015.1073436
GARSHICK E	1989	AM REV RESPIR DIS	V140	P373	DOI 10.1164/ajrccm/140.2.373
Genda Y	2013	INT J MOL MED	V31	P129	DOI 10.3892/ijmm.2012.1163
Girolami EI	2010	EXP NEUROL	V223	P173	DOI 10.1016/j.expneurol.2009.06.018
Gold MS	2010	NAT MED	V16	P1248	DOI 10.1038/nm.2235
Gregus AM	2021	PAIN	V162	P2186	DOI 10.1097/j.pain.0000000000002215
Gruener H	2020	PAIN	V161	P545	DOI 10.1097/j.pain.0000000000001740
Gupta N	2020	FRONT CELL NEUROSCI	V14	DOI 10.3389/fncel.2020.00132
Han JJ	2016	NEURON	V91	P79	DOI 10.1016/j.neuron.2016.05.034
Hashimoto M	2011	INT IMMUNOL	V23	P165	DOI 10.1093/intimm/dxq469
Hergenroeder GW	2018	J NEUROTRAUM	V35	P2530	DOI 10.1089/neu.2018.5675
Imai S	2011	J NEUROSCI	V31	P15294	DOI 10.1523/JNEUROSCI.0921-11.2011
Jia ZF	2013	PATHOL ONCOL RES	V19	P847	DOI 10.1007/s12253-013-9653-x
Kim Jong-Hyeon	2014	Exp Neurobiol	V23	P148	DOI 10.5607/en.2014.23.2.148
Kok M G M	2018	Biomol Detect Quantif	V15	P1	DOI 10.1016/j.bdq.2017.11.002
Lagos-Quintana M	2001	SCIENCE	V294	P853	DOI 10.1126/science.1064921
Li XY	2019	LIFE SCI	V232	DOI 10.1016/j.lfs.2019.116651
Liu QH	2010	ANNU REV BIOCHEM	V79	P295	DOI 10.1146/annurev.biochem.052208.151733
Lofrumento DD	2014	INNATE IMMUN-LONDON	V20	P249	DOI 10.1177/1753425913488429
Ma Y	2016	GENE	V588	P62	DOI 10.1016/j.gene.2016.04.037
Molet J	2016	J NEUROCHEM	V136	P133	DOI 10.1111/jnc.13375
Mori H	2004	NAT MED	V10	P739	DOI 10.1038/nm1071
Morse LR	2012	J BONE MINER RES	V27	P352	DOI 10.1002/jbmr.546
National Spinal Cord Injury Center	2021	SPIN CORD INJ FACTS
Park EJ	2003	J BIOL CHEM	V278	P14747	DOI 10.1074/jbc.M210819200
Park KW	2014	EXP NEUROL	V261	P65	DOI 10.1016/j.expneurol.2014.06.013
Qin HW	2008	J IMMUNOL	V181	P3167	DOI 10.4049/jimmunol.181.5.3167
Qin H	2007	J IMMUNOL	V179	P5966	DOI 10.4049/jimmunol.179.9.5966
Qin HW	2006	FASEB J	V20	P985	DOI 10.1096/fj.05-5493fje
Sachithanandan N	2011	DIABETES	V60	P2023	DOI 10.2337/db11-0259
Sakai A	2017	NAT COMMUN	V8	DOI 10.1038/ncomms16079
Shao LM	2014	INT J CLIN EXP MED	V7	P5067
Siddall PJ	2003	PAIN	V103	P249	DOI 10.1016/S0304-3959(02)00452-9
Sun JK	2017	ONCOTARGET	V8	P110785	DOI 10.18632/oncotarget.22720
Torisu T	2008	HEPATOLOGY	V47	P1644	DOI 10.1002/hep.22214
Tsuda M	2011	BRAIN	V134	P1127	DOI 10.1093/brain/awr025
Turnley AM	2002	J NEUROIMMUNOL	V123	P35	DOI 10.1016/S0165-5728(01)00480-5
Wang CH	2015	INT J CLIN EXP PATHO	V8	P10901
Wang XG	2015	INT J MOL MED	V35	P839	DOI 10.3892/ijmm.2015.2071
Wu D	2011	NEUROSCIENCE	V190	P386	DOI 10.1016/j.neuroscience.2011.06.017
Wu YQ	2017	TOHOKU J EXP MED	V242	P129	DOI 10.1620/tjem.242.129
Xu XM	2020	NEURAL PLAST	V2020	DOI 10.1155/2020/8881687
Yoshimura A	2012	FRONT IMMUNOL	V3	DOI 10.3389/fimmu.2012.00020
Zhu MM	2016	J ALZHEIMERS DIS	V50	P1149	DOI 10.3233/JAD-150763
NR 61
TC 1
Z9 1
U1 6
U2 6
PU MARY ANN LIEBERT	INC
PI NEW ROCHELLE
PA 140 HUGUENOT STREET	3RD FL	NEW ROCHELLE	NY 10801 USA
EI 2689-288X
J9 NEUROTRAUMA REP
JI Neurotrauma Rep.
PD SEP 1
PY 2021
VL 2
IS 1
BP 424
EP 439
DI 10.1089/neur.2021.0011
PG 16
WC Clinical Neurology; Neurosciences
WE Emerging Sources Citation Index (ESCI)
SC Neurosciences & Neurology
GA UQ7GG
UT WOS:000696228500002
PM 34755149
OA gold	Green Published
DA 2022-04-27
ER
PT J
AU Baldassarro	VA
Sanna	M
Bighinati	A
Sannia	M
Gusciglio	M
Giardino	L
Lorenzini	L
Calza	L
AF Baldassarro	Vito Antonio
Sanna	Marco
Bighinati	Andrea
Sannia	Michele
Gusciglio	Marco
Giardino	Luciana
Lorenzini	Luca
Calza	Laura
TI A Time-Course Study of the Expression Level of Synaptic
Plasticity-Associated Genes in Un-Lesioned Spinal Cord and Brain Areas
in a Rat Model of Spinal Cord Injury: A Bioinformatic Approach
SO INTERNATIONAL JOURNAL OF MOLECULAR SCIENCES
LA English
DT Article
DE spinal cord injury; rat; transcriptomic; bioinformatic analysis
ID KEY GENES; REORGANIZATION; MECHANISMS; INSIGHTS; NEURONS
AB "Neuroplasticity" is often evoked to explain adaptation and compensation after acute lesions of the Central Nervous System (CNS). In this study	we investigated the modification of 80 genes involved in synaptic plasticity at different times (24 h	8 and 45 days) from the traumatic spinal cord injury (SCI)	adopting a bioinformatic analysis. mRNA expression levels were analyzed in the motor cortex	basal ganglia	cerebellum and in the spinal segments rostral and caudal to the lesion. The main results are: (i) a different gene expression regulation is observed in the Spinal Cord (SC) segments rostral and caudal to the lesion; (ii) long lasting changes in the SC includes the extracellular matrix (ECM) enzymes Timp1	transcription regulators (Egr	Nr4a1)	second messenger associated proteins (Gna1	Ywhaq); (iii) long-lasting changes in the Motor Cortex includes transcription regulators (Cebpd)	neurotransmitters/neuromodulators and receptors (Cnr1	Gria1	Nos1)	growth factors and related receptors (Igf1	Ntf3	Ntrk2)	second messenger associated proteins (Mapk1); long lasting changes in Basal Ganglia and Cerebellum include ECM protein (Reln)	growth factors (Ngf	Bdnf)	transcription regulators (Egr	Cebpd)	neurotransmitter receptors (Grin2c). These data suggest the molecular mapping as a useful tool to investigate the brain and SC reorganization after SCI.
C1 [Baldassarro	Vito Antonio; Bighinati	Andrea; Giardino	Luciana; Lorenzini	Luca] Univ Bologna	Dept Vet Med Sci	Via Tolara di Sopra 50	I-40064 Ozzano Dell Emilia	Italy.
[Sanna	Marco; Sannia	Michele; Giardino	Luciana; Calza	Laura] Univ Bologna	Interdept Ctr Ind Res Life Sci & Technol	Via Tolara di Sopra 41-E	I-40064 Ozzano Dell Emilia	Italy.
[Gusciglio	Marco; Giardino	Luciana] IRET Fdn	Via Tolara di Sopra 41-E	I-40064 Ozzano Dell Emilia	Italy.
[Calza	Laura] Univ Bologna	Dept Pharm & BioTechnol	Via San Donato 15	I-40127 Bologna	Italy.
[Calza	Laura] Montecatone Rehabil Inst	I-40026 Imola	Italy.
RP Calza	L (通讯作者)，Univ Bologna	Interdept Ctr Ind Res Life Sci & Technol	Via Tolara di Sopra 41-E	I-40064 Ozzano Dell Emilia	Italy.; Calza	L (通讯作者)，Univ Bologna	Dept Pharm & BioTechnol	Via San Donato 15	I-40127 Bologna	Italy.; Calza	L (通讯作者)，Montecatone Rehabil Inst	I-40026 Imola	Italy.
EM vito.baldassarro2@unibo.it; marco.sanna9@unibo.it;
andrea.bighinati@unibo.it; michele.sannia2@unibo.it;
marco.gusciglio@outlook.it; luciana.giardino@unibo.it;
luca.lorenzini8@unibo.it; laura.calza@unibo.it
RI Sanna	Marco/ABE-8099-2021
OI Sanna	Marco/0000-0001-5709-5782; Bighinati	Andrea/0000-0002-7584-1934;
Baldassarro	Vito Antonio/0000-0003-1020-4261
FU POR-FESR 2019-21	project "Mat2Rep"	Emilia Romagna Region; Cluster
Tecnologici Nazionali	project IRMI	MIURMinistry of Education
Universities and Research (MIUR); program "Alte Competenze" by Emilia
Romagna Region; "Fondazione Montecatone"	Imola (Italy)
FX This research was funded by the POR-FESR 2019-21	project "Mat2Rep"
Emilia Romagna Region (L.C.) and by the Cluster Tecnologici Nazionali
project IRMI	MIUR (L.C.). Marco Sanna is receiving a fellowship from
the program "Alte Competenze" by Emilia Romagna Region. The contribution
of "Fondazione Montecatone"	Imola (Italy) is also gratefully
acknowledged.
CR Alizadeh A	2019	FRONT NEUROL	V10	DOI 10.3389/fneur.2019.00282
Alizadeh A	2015	FRONT MOL NEUROSCI	V8	DOI 10.3389/fnmol.2015.00035
Tran AP	2018	PHYSIOL REV	V98	P881	DOI 10.1152/physrev.00017.2017
Azzarito M	2020	NEUROIMAGE-CLIN	V26	DOI 10.1016/j.nicl.2020.102221
Baek A	2017	CELL TRANSPLANT	V26	P1286	DOI 10.1177/0963689717715822
BASSO DM	1995	J NEUROTRAUM	V12	P1	DOI 10.1089/neu.1995.12.1
Baydyuk M	2014	FRONT CELL NEUROSCI	V8	DOI 10.3389/fncel.2014.00254
Bazley FA	2012	IEEE ENG MED BIO	P82	DOI 10.1109/EMBC.2012.6345876
Beauparlant J	2013	BRAIN	V136	P3347	DOI 10.1093/brain/awt204
Bighinati A	2021	INT J MOL SCI	V22	DOI 10.3390/ijms22041744
Bustin SA	2009	CLIN CHEM	V55	P611	DOI 10.1373/clinchem.2008.112797
Byrnes KR	2010	J MAGN RESON IMAGING	V32	P836	DOI 10.1002/jmri.22323
Carlson M.	2007	R Package Version	V3	DOI 10.18129/B9.bioc.GO.db
Chabas D	2001	SCIENCE	V294	P1731	DOI 10.1126/science.1062960
Chen XJ	2013	EUR REV MED PHARMACO	V17	P2949
Christiansen L	2018	NEUROTHERAPEUTICS	V15	P618	DOI 10.1007/s13311-018-0639-y
Cowansage Kiriana K	2010	Curr Mol Pharmacol	V3	P12
David G	2019	NAT REV NEUROL	V15	P718	DOI 10.1038/s41582-019-0270-5
Deng WW	2021	FRONT NEUROSCI-SWITZ	V15	DOI 10.3389/fnins.2021.640255
Dietz V	2004	BRAIN	V127	P2221	DOI 10.1093/brain/awh255
Dietz V	2010	NAT REV NEUROL	V6	P167	DOI 10.1038/nrneurol.2009.227
Durieux LJA	2022	EUR J NEUROSCI	V55	P971	DOI 10.1111/ejn.15110
Fang S	2021	MOL NEUROBIOL	V58	P2643	DOI 10.1007/s12035-021-02289-x
Freund P	2013	NEUROSCIENTIST	V19	P116	DOI 10.1177/1073858412449192
Gelfo F	2011	NEUROREHAB NEURAL RE	V25	P243	DOI 10.1177/1545968310380926
Gong LL	2020	ANN TRANSL MED	V8	DOI 10.21037/atm-20-6519
Grau JW	2020	EXP NEUROL	V330	DOI 10.1016/j.expneurol.2020.113334
Hassannejad Z	2019	NEUROSCIENCE	V402	P37	DOI 10.1016/j.neuroscience.2019.01.019
Henderson LA	2011	J NEUROSCI	V31	P2630	DOI 10.1523/JNEUROSCI.2717-10.2011
Hilton BJ	2016	J NEUROSCI	V36	P4080	DOI 10.1523/JNEUROSCI.3386-15.2016
Huber E	2020	SCI REP-UK	V10	DOI 10.1038/s41598-020-70805-5
Huber W	2015	NAT METHODS	V12	P115	DOI [10.1038/nmeth.3252	10.1038/NMETH.3252]
Hutson TH	2019	NAT REV NEUROL	V15	P732	DOI 10.1038/s41582-019-0280-3
Jacobi A	2014	PLOS ONE	V9	DOI 10.1371/journal.pone.0088449
Kadoya K	2016	NAT MED	V22	P479	DOI 10.1038/nm.4066
Kendziorski C	2005	P NATL ACAD SCI USA	V102	P4252	DOI 10.1073/pnas.0500607102
Kendziorski CM	2003	BIOSTATISTICS	V4	P465	DOI 10.1093/biostatistics/4.3.465
Kjell J	2016	DIS MODEL MECH	V9	P1125	DOI 10.1242/dmm.025833
Krucoff MO	2019	NEUROSURGERY	V84	P30	DOI 10.1093/neuros/nyy128
Lai J	2013	EUR REV MED PHARMACO	V17	P2941
Lee SY	2020	OTOL NEUROTOL	V41	P986	DOI 10.1097/MAO.0000000000002691
Liberzon A	2015	CELL SYST	V1	P417	DOI 10.1016/j.cels.2015.12.004
Lim AFY	2017	NEUROBIOL LEARN MEM	V138	P78	DOI 10.1016/j.nlm.2016.07.024
Matson K.J.E.	2021	SINGLE CELL ATLAS SP	P1	DOI [10.1101/2021.04.28.441862	DOI 10.1101/2021.04.28.441862]
Meis S	2018	CEREB CORTEX	V28	P1195	DOI 10.1093/cercor/bhx032
Milich Lindsay M	2021	J Exp Med	V218	DOI 10.1084/jem.20210040
Min YS	2015	J NEUROTRAUM	V32	P1422	DOI 10.1089/neu.2014.3661
Mysoet J	2015	BEHAV BRAIN RES	V290	P117	DOI 10.1016/j.bbr.2015.04.055
Ni Y	2019	INT J NEUROSCI	V129	P856	DOI 10.1080/00207454.2019.1576661
Ohnishi Y	2021	BRAIN COMMUN	V3	DOI 10.1093/braincomms/fcab058
Oyinbo CA	2011	ACTA NEUROBIOL EXP	V71	P281
Poirier R	2008	FRONT NEUROSCI-SWITZ	V2	P47	DOI 10.3389/neuro.01.002.2008
Qian J	2019	J NEUROTRAUM	V36	P485	DOI 10.1089/neu.2018.5713
Ramsey JBG	2010	J NEUROTRAUM	V27	P1709	DOI 10.1089/neu.2010.1382
Reimand J	2019	NAT PROTOC	V14	P482	DOI 10.1038/s41596-018-0103-9
Sammons RP	2015	CURR OPIN NEUROBIOL	V35	P136	DOI 10.1016/j.conb.2015.08.004
Serradj N	2017	NEUROSCI LETT	V652	P94	DOI 10.1016/j.neulet.2016.12.003
Shah PK	2011	BEHAV NEUROSCI	V125	P996	DOI 10.1037/a0026032
Shi LL	2017	BMC GENOMICS	V18	DOI 10.1186/s12864-017-3532-x
Shin HY	2014	PLOS ONE	V9	DOI 10.1371/journal.pone.0088215
Subramanian A	2005	P NATL ACAD SCI USA	V102	P15545	DOI 10.1073/pnas.0506580102
Torres-Espin A	2018	J NEUROTRAUM	V35	P1970	DOI 10.1089/neu.2018.5906
van den Brand R	2012	SCIENCE	V336	P1182	DOI 10.1126/science.1217416
Vipin A	2016	J NEUROTRAUM	V33	P2191	DOI 10.1089/neu.2015.4383
Watson C	2009	SPINAL CORD: A CHRISTOPHER AND DANA REEVE FOUNDATION TEXT AND ATLAS	P1
Yokota K	2019	MOL BRAIN	V12	DOI 10.1186/s13041-018-0422-3
Zhang YH	2017	MOL MED REP	V15	P1577	DOI 10.3892/mmr.2017.6192
Zhu J	2017	JOVE-J VIS EXP	DOI 10.3791/55584
NR 68
TC 1
Z9 1
U1 0
U2 2
PU MDPI
PI BASEL
PA ST ALBAN-ANLAGE 66	CH-4052 BASEL	SWITZERLAND
EI 1422-0067
J9 INT J MOL SCI
JI Int. J. Mol. Sci.
PD AUG
PY 2021
VL 22
IS 16
AR 8606
DI 10.3390/ijms22168606
PG 23
WC Biochemistry & Molecular Biology; Chemistry	Multidisciplinary
WE Science Citation Index Expanded (SCI-EXPANDED)
SC Biochemistry & Molecular Biology; Chemistry
GA UG3VH
UT WOS:000689183900001
PM 34445312
OA gold	Green Published
DA 2022-04-27
ER
PT J
AU Kwong	JMK
Caprioli	J
Sze	YH
Yu	FJ
Li	KK
To	CH
Lam	TC
AF Kwong	Jacky M. K.
Caprioli	Joseph
Sze	Ying H.
Yu	Feng J.
Li	King K.
To	Chi H.
Lam	Thomas C.
TI Differential Retinal Protein Expression in Primary and Secondary Retinal
Ganglion Cell Degeneration Identified by Integrated SWATH and
Target-Based Proteomics
SO INTERNATIONAL JOURNAL OF MOLECULAR SCIENCES
LA English
DT Article
DE neurodegeneration; ganglion cell; optic nerve; protein; proteomics; mass
spectrometry
ID OPTIC-NERVE TRANSECTION; FIBRILLARY ACIDIC PROTEIN; SPINAL-CORD-INJURY;
GENE-EXPRESSION; UP-REGULATION; DAMAGE; BRAIN; DEATH; GLAUCOMA; MODEL
AB To investigate the retinal proteins associated with primary and secondary retinal ganglion cell (RGC) degeneration and explore their molecular pathways	SWATH label-free and target-based mass spectrometry was employed to identify the proteomes in various retinal locations in response to localized optic nerve injury. Unilateral partial optic nerve transection (pONT) was performed on adult Wistar rats and their retinas were harvested 2 weeks later. To confirm the separation of primary and secondary RGC degeneration	immunohistochemistry of RNA binding protein with multiple splicing (RBPMS) and glial fibrillary acidic protein (GFAP) was performed on retinal whole-mounts. Retinal proteomes in the temporal and nasal quadrants were evaluated with high resolution hybrid quadrupole time-of-flight mass spectrometry (QTOF-MS)	and SWATH-based acquisition	and their expression was compared to the corresponding retinal quadrant in contralateral control eyes and further validated by multiple reaction monitoring mass spectrometry (MRM-MS). A total of 3641 proteins (FDR < 1%) were identified using QTOF-MS. The raw data are available via ProteomeXchange with the identifier PXD026783. Bioinformatics data analysis showed that there were 37 upregulated and…	whereas 20 and five proteins were upregulated and downregulated	respectively	in the nasal quadrant	respectively (n = 4	p < 0.05; fold change >= 1.4-fold or <= 0.7). Six proteins were regulated in both the temporal and the nasal quadrants	including CLU	GFAP	GNG5	IRF2BPL	L1CAM	and CPLX1. Linear regression analysis indicated a strong association between the data obtained by means of SWATH-MS and MRM-MS (temporal	R-2 = 0.97; nasal	R-2 = 0.96). Gene ontology analysis revealed statistically significant changes in the biological processes and cellular components of primary RGC degeneration. The majority of the significant changes in structural	signaling	and cell death proteins were associated with the loss of RGCs in the area of primary RGC degeneration. The combined use of SWATH-MS and MRM-MS methods detects and quantifies regional changes of retinal protein expressions after localized injury. Future investigation with this integrated approach will significantly increase the understanding of diverse processes of progressive RGC degeneration fro…
C1 [Kwong	Jacky M. K.; Caprioli	Joseph] Univ Calif Los Angeles	David Geffen Sch Med	Stein Eye Inst	Dept Ophthalmol	Los Angeles	CA 90095 USA.
[Sze	Ying H.; Yu	Feng J.; Li	King K.; To	Chi H.; Lam	Thomas C.] Hong Kong Polytech Univ	Ctr Myopia Res	Sch Optometry	Hong Kong 999077	Peoples R China.
[Sze	Ying H.; Yu	Feng J.; Li	King K.; To	Chi H.; Lam	Thomas C.] Hong Kong Polytech Univ	Ctr Eye & Vis Sci	Sch Optometry	Hong Kong 999077	Peoples R China.
[To	Chi H.; Lam	Thomas C.] Hong Kong Polytech Univ	Shenzhen Res Inst	Shenzhen 518052	Peoples R China.
RP Kwong	JMK (通讯作者)，Univ Calif Los Angeles	David Geffen Sch Med	Stein Eye Inst	Dept Ophthalmol	Los Angeles	CA 90095 USA.; Lam	TC (通讯作者)，Hong Kong Polytech Univ	Ctr Myopia Res	Sch Optometry	Hong Kong 999077	Peoples R China.; Lam	TC (通讯作者)，Hong Kong Polytech Univ	Ctr Eye & Vis Sci	Sch Optometry	Hong Kong 999077	Peoples R China.; Lam	TC (通讯作者)，Hong Kong Polytech Univ	Shenzhen Res Inst	Shenzhen 518052	Peoples R China.
EM kwong@jsei.ucla.edu; caprioli@jsei.ucla.edu; 18074319r@connect.polyu.hk;
yufengjuan@ykrskj.com; kk.li@polyu.edu.hk; chi-ho.to@polyu.edu.hk;
thomas.c.lam@polyu.edu.hk
OI YU	Fengjuan/0000-0001-8719-2217; Lam	Chuen/0000-0002-3511-5620; Kwong
Jacky/0000-0001-6968-1754
FU Research to Prevent Blindness (New York	NY	USA)Research to Prevent
Blindness (RPB); GRF (Hong Kong	China) [251006/14M]; Shenzhen Science
and Technology Innovation Commission (Shenzhen	China)
[JCY20180507183409601]
FX This research was funded by an unrestricted grant from the Research to
Prevent Blindness (New York	NY	USA)	GRF grant 251006/14M (Hong Kong
China) and Shenzhen Science and Technology Innovation Commission
JCY20180507183409601 (Shenzhen	China).
CR Agudo M	2009	INVEST OPHTH VIS SCI	V50	P424	DOI 10.1167/iovs.08-2404
Alsaleem M	2019	MODERN PATHOL	V32	P967	DOI 10.1038/s41379-019-0209-9
Anjo SI	2017	PROTEOMICS	V17	DOI 10.1002/pmic.201600278
Ashburner M	2001	GENOME RES	V11	P1425
Ashburner M	2000	NAT GENET	V25	P25	DOI 10.1038/75556
BAZAN NG	1995	J NEUROTRAUM	V12	P791	DOI 10.1089/neu.1995.12.791
Becker CG	2001	EXP NEUROL	V169	P438	DOI 10.1006/exnr.2001.7657
Bian JF	2021	INT J MOL SCI	V22	DOI 10.3390/ijms22094721
Bisson N	2011	NAT BIOTECHNOL	V29	P653	DOI 10.1038/nbt.1905
Calkins DJ	2012	PROG RETIN EYE RES	V31	P702	DOI 10.1016/j.preteyeres.2012.07.001
Carelli V	2017	HUM MOL GENET	V26	pR139	DOI 10.1093/hmg/ddx273
Chen HY	2020	CHEM-BIOL INTERACT	V331	DOI 10.1016/j.cbi.2020.109249
Chen HY	2020	INT J MOL SCI	V21	DOI 10.3390/ijms21186482
Chen Y	2013	PROG RETIN EYE RES	V33	P28	DOI 10.1016/j.preteyeres.2012.10.001
Chiha W	2018	PLOS ONE	V13	DOI 10.1371/journal.pone.0192348
Cohen L	2019	CHEM REV	V119	P293	DOI 10.1021/acs.chemrev.8b00257
Crowe MJ	1997	NAT MED	V3	P73	DOI 10.1038/nm0197-73
Cruz SA	2017	FRONT CELL NEUROSCI	V11	DOI 10.3389/fncel.2017.00201
Davis BM	2016	CELL DEATH DISCOV	V2	DOI 10.1038/cddiscovery.2016.31
Donato M	2013	GENOME RES	V23	P1885	DOI 10.1101/gr.153551.112
DUSART I	1994	EUR J NEUROSCI	V6	P712	DOI 10.1111/j.1460-9568.1994.tb00983.x
Faden AI	1996	PHARMACOL TOXICOL	V78	P12	DOI 10.1111/j.1600-0773.1996.tb00173.x
Fitzgerald M	2010	J NEUROTRAUM	V27	P439	DOI 10.1089/neu.2009.1112
Frebel K	2006	BIOCHEM SOC T	V34	P1287	DOI 10.1042/BST0341287
Fudalej E	2021	OPHTHALMIC RES	V64	P345	DOI 10.1159/000514441
Ghaffarieh A	2012	INT REV NEUROBIOL	V105	P1	DOI 10.1016/B978-0-12-398309-1.00002-0
Iadecola C	2011	NAT NEUROSCI	V14	P1363	DOI 10.1038/nn.2953
JACQUE CM	1978	J NEUROL SCI	V35	P147	DOI 10.1016/0022-510X(78)90107-7
Jung M	1997	MOL CELL NEUROSCI	V9	P116	DOI 10.1006/mcne.1997.0611
Kanehisa M	2002	NUCLEIC ACIDS RES	V30	P42	DOI 10.1093/nar/30.1.42
Kanehisa M	2000	NUCLEIC ACIDS RES	V28	P27	DOI 10.1093/nar/28.1.27
Kashiwagi K	2003	INVEST OPHTH VIS SCI	V44	P154	DOI 10.1167/iovs.02-0398
Kempuraj D	2020	NEUROSCIENTIST	V26	P134	DOI 10.1177/1073858419848293
Khalilpour S	2017	J NEUROL SCI	V375	P430	DOI 10.1016/j.jns.2016.12.044
Kim JH	2010	INVEST OPHTH VIS SCI	V51	P1659	DOI 10.1167/iovs.09-3615
Kwong JMK	2011	INVEST OPHTH VIS SCI	V52	P9694	DOI 10.1167/iovs.11-7869
Kwong JMK	2010	INVEST OPHTH VIS SCI	V51	P1052	DOI 10.1167/iovs.09-4098
Lam C	2019	MOL MED REP	V20	P2734	DOI 10.3892/mmr.2019.10525
Levkovitch-Verbin H	2001	INVEST OPHTH VIS SCI	V42	P975
Levkovitch-Verbin H	2003	INVEST OPHTH VIS SCI	V44	P3388	DOI 10.1167/iovs.02-0646
Levkovitch-Verbin H	2010	EXP EYE RES	V91	P127	DOI 10.1016/j.exer.2009.11.014
Lin MK	2018	AGING CELL	V17	DOI 10.1111/acel.12710
LIU DX	1993	J NEUROTRAUM	V10	P349	DOI 10.1089/neu.1993.10.349
Mahul-Mellier AL	2008	J BIOL CHEM	V283	P34954	DOI 10.1074/jbc.M803140200
Mirzaei M	2020	J CELL BIOCHEM	V121	P4931	DOI 10.1002/jcb.29822
Payne SC	2013	PLOS ONE	V8	DOI 10.1371/journal.pone.0065710
Peng JJ	2020	EXP EYE RES	V191	DOI 10.1016/j.exer.2020.107922
Perez-Riverol Y	2019	NUCLEIC ACIDS RES	V47	pD442	DOI 10.1093/nar/gky1106
Puyal J	2013	PROG NEUROBIOL	V105	P24	DOI 10.1016/j.pneurobio.2013.03.002
Quigley HA	1999	PROG RETIN EYE RES	V18	P39	DOI 10.1016/S1350-9462(98)00014-7
QUIGLEY HA	1981	ARCH OPHTHALMOL-CHIC	V99	P635	DOI 10.1001/archopht.1981.03930010635009
Reim K	2005	J CELL BIOL	V169	P669	DOI 10.1083/jcb.200502115
Ruan Y	2020	ANTIOXIDANTS-BASEL	V9	DOI 10.3390/antiox9080761
Schlamp CL	2001	MOL VIS	V7	P192
Shan SW	2018	J PROTEOMICS	V181	P1	DOI 10.1016/j.jprot.2018.03.023
Syc-Mazurek SB	2019	PROG RETIN EYE RES	V73	DOI 10.1016/j.preteyeres.2019.07.002
Tanihara H	1997	ARCH OPHTHALMOL-CHIC	V115	P752	DOI 10.1001/archopht.1997.01100150754011
Trioulier Y	2004	J BIOL CHEM	V279	P2046	DOI 10.1074/jbc.M309243200
Uzdensky AB	2019	APOPTOSIS	V24	P687	DOI 10.1007/s10495-019-01556-6
Wang L	2002	INVEST OPHTH VIS SCI	V43	P1088
Yang M	2020	INT J MOL SCI	V21	DOI 10.3390/ijms21197279
Yang ZY	2007	INVEST OPHTH VIS SCI	V48	P5539	DOI 10.1167/iovs.07-0542
Yu-Wai-Man P	2011	PROG RETIN EYE RES	V30	P81	DOI 10.1016/j.preteyeres.2010.11.002
NR 63
TC 1
Z9 1
U1 2
U2 3
PU MDPI
PI BASEL
PA ST ALBAN-ANLAGE 66	CH-4052 BASEL	SWITZERLAND
EI 1422-0067
J9 INT J MOL SCI
JI Int. J. Mol. Sci.
PD AUG
PY 2021
VL 22
IS 16
AR 8592
DI 10.3390/ijms22168592
PG 24
WC Biochemistry & Molecular Biology; Chemistry	Multidisciplinary
WE Science Citation Index Expanded (SCI-EXPANDED)
SC Biochemistry & Molecular Biology; Chemistry
GA UI2VV
UT WOS:000690472500001
PM 34445296
OA gold	Green Published
DA 2022-04-27
ER
PT J
AU Mallah	K
Zibara	K
Kerbaj	C
Eid	A
Khoshman	N
Ousseily	Z
Kobeissy	A
Cardon	T
[truncated: 40,886 more rows]
[truncated: 14 more columns]
