# Supplementary material for: Bibliometric analysis of research on gene expression in spinal cord injury
Source: Front Mol Neurosci. 2022 Oct 31;15:1023692. doi: 10.3389/fnmol.2022.1023692 (PMC9661966; doi:10.3389/fnmol.2022.1023692)
Supplement: Supplementary file 7 [file Data_Sheet_4.zip]

Archive with 25 entries (25 files):
- doi_336.list
- download2000u2.txt
- download2001u5.txt
- download2002u9.txt
- download2003u10.txt
- download2004u5.txt
- download2005u8.txt
- download2006u9.txt
- download2007u8.txt
- download2008u11.txt
- download2009u7.txt
- download2010u14.txt
- download2011u13.txt
- download2012u17.txt
- download2013u15.txt
- download2014u22.txt
- download2015u17.txt
- download2016u27.txt
- download2017u32.txt
- download2018u21.txt
- download2019u24.txt
- download2020u33.txt
- download2021u34.txt
- download2022u6.txt
- log.txt
