# Supplementary material for: Bibliometric analysis of research on gene expression in spinal cord injury
Source: Front Mol Neurosci. 2022 Oct 31;15:1023692. doi: 10.3389/fnmol.2022.1023692 (PMC9661966; doi:10.3389/fnmol.2022.1023692)
Supplement: Supplementary file 7 [file Data_Sheet_4.zip › doi_336.list]

10.1016/j.ins.2022.06.091
10.1108/IJICC-01-2022-0004
10.1016/j.chemosphere.2022.133932
10.1038/s41467-022-28473-8
10.4103/1673-5374.317986
10.2147/JPR.S354516
10.1089/neu.2021.0091
10.1016/j.jneumeth.2021.109402
10.1038/s41598-021-01302-6
10.3389/fcell.2021.728242
10.1016/j.ijsu.2021.106140
10.1038/s41393-021-00692-8
10.3389/fncel.2021.720271
10.1016/j.mri.2021.08.011
10.1186/s12879-021-06611-9
10.3389/fneur.2021.666750
10.1093/g3journal/jkab141
10.1089/neur.2021.0011
10.3390/ijms22168606
10.3390/ijms22168592
10.1002/mas.21719
10.3389/fimmu.2021.705308
10.3389/fninf.2021.662967
10.3390/cells10071838
10.1096/fj.202100081RR
10.3389/fnins.2021.669224
10.3389/fendo.2021.608183
10.1007/s11427-020-1930-0
10.4103/1673-5374.297087
10.3389/fgene.2021.650180
10.7759/cureus.14694
10.1186/s13018-021-02392-8
10.21037/atm-21-603
10.1177/17448069211007289
10.1016/j.isci.2021.102182
10.1038/s41422-021-00479-9
10.1016/j.emc.2020.09.012
10.2174/1389203722666211029101002
10.1080/21655979.2021.1899533
10.3390/jpm10040183
10.12659/MSM.927107
10.1111/cpr.12951
10.12659/MSM.924266
10.5152/TurkThoracJ.2020.19007
10.1016/j.brainresbull.2020.08.004
10.1038/s41598-020-74541-8
10.1155/2020/4516349
10.1007/s12031-020-01686-6
10.1038/s41598-020-70757-w
10.1186/s12864-020-06954-8
10.1002/cne.24994
10.1002/jdn.10036
10.4103/1673-5374.274348
10.21037/tau-20-415
10.3892/mmr.2020.11161
10.1186/s12974-020-01898-y
10.1007/s12031-020-01586-9
10.3174/ajnr.A6567
10.4103/1673-5374.270418
10.1007/s12031-020-01549-0
10.1242/bio.050260
10.3389/fimmu.2020.00430
10.1038/s41598-020-61307-5
10.3389/fbioe.2020.00101
10.1016/j.dib.2019.105056
10.1016/j.lfs.2019.117235
10.3389/fnmol.2019.00326
10.7717/peerj.8293
10.7717/peerj.8367
10.1093/ejcts/ezz113
10.4103/1673-5374.264460
10.4103/JASI.JASI_76_19
10.3389/fnins.2019.01303
10.1186/s12864-019-6244-6
10.3892/ijmm.2019.4341
10.1016/j.msec.2019.109847
10.3892/mmr.2019.10538
10.1042/BSR20190989
10.3892/mmr.2019.10525
10.4103/1673-5374.255994
10.1007/s13238-018-0559-y
10.1186/s12864-019-5974-9
10.5812/iranjradiol.82134
10.4103/1673-5374.251335
10.1007/s11010-019-03511-0
10.1007/s12031-019-01273-4
10.3892/ijmm.2019.4151
10.1002/jcb.27908
10.18632/aging.101919
10.1089/neu.2018.6366
10.3892/mmr.2019.9884
10.1038/s41598-018-38198-8
10.1007/s00381-018-3984-6
10.5607/en.2019.28.1.74
10.3389/fnmol.2018.00497
10.1007/978-1-4939-9706-0_14
10.1177/1744806918817429
10.1016/j.dib.2018.09.099
10.1089/neu.2018.5647
10.1016/j.jos.2018.07.012
10.1186/s12974-018-1316-0
10.1097/AJP.0000000000000608
10.1038/s41598-018-30463-0
10.1007/s12035-017-0837-3
10.22038/IJBMS.2018.26944.6588
10.1016/j.gene.2018.03.074
10.1186/s12610-018-0071-5
10.1136/vr.104583
10.3892/mmr.2018.8918
10.3390/ijms19051461
10.1177/1055665618758102
10.1074/mcp.RA117.000215
10.4103/1673-5374.226405
10.1016/j.celrep.2018.01.006
10.1159/000487975
10.1016/B978-0-12-804659-3.00021-X
10.1111/ejn.13745
10.1186/s12864-017-4202-8
10.4103/ATMPH.ATMPH_478_17
10.1371/journal.pone.0185765
10.3892/mmr.2017.7060
10.1016/j.neulet.2017.08.034
10.1038/s41598-017-11458-9
10.1016/j.clinimag.2017.05.021
10.1038/s41598-017-10127-1
10.1038/gim.2016.215
10.3389/fnagi.2017.00227
10.3389/fnagi.2017.00230
10.1089/neu.2016.4879
10.1177/1179069517713019
10.1038/srep46271
10.3389/fnmol.2017.00090
10.3389/fnmol.2017.00091
10.3892/mmr.2017.6231
10.1007/s12017-016-8431-9
10.1111/vru.12463
10.1007/s11910-017-0736-z
10.1186/s12883-017-0824-3
10.1186/s12864-017-3532-x
10.3389/fnmol.2017.00017
10.1186/s12944-017-0424-7
10.1089/neu.2015.4341
10.1080/01616412.2016.1273590
10.2147/JPR.S143431
10.1155/2017/6423021
10.1080/15476286.2017.1371400
10.1016/j.acthis.2017.07.007
10.1177/1073858415610541
10.7717/peerj.2702
10.18632/oncotarget.12789
10.1111/ejn.13382
10.1186/s13018-016-0437-3
10.1086/687413
10.1007/s13258-016-0385-7
10.3892/mmr.2016.5272
10.1371/journal.pone.0158396
10.1074/mcp.M116.058966
10.1038/sc.2015.171
10.1186/s12014-016-9112-2
10.1007/s10529-016-2046-y
10.1074/mcp.M115.052175
10.1016/j.jneuroim.2016.01.011
10.1016/j.fertnstert.2015.11.005
10.1038/srep21607
10.1007/s00221-015-4478-3
10.1074/mcp.O115.052704
10.1155/2016/9249401
10.1097/BRS.0000000000001323
10.1002/prca.201500029
10.1155/2016/3684875
10.3892/mmr.2015.4442
10.1038/srep16911
10.1523/JNEUROSCI.2599-15.2015
10.1007/s11064-015-1560-y
10.1186/s12864-015-1772-1
10.1007/s11062-015-9535-9
10.3892/mmr.2015.3670
10.1002/jcp.24897
10.1371/journal.pbio.1002186
10.1016/j.neuron.2015.03.060
10.1371/journal.pone.0127768
10.3892/mmr.2015.3220
10.1016/j.bbrc.2014.12.004
10.3727/105221615X14181438356337
10.2174/0929866522666150209113108
10.3791/52242
10.3390/ijms151222492
10.1371/journal.pone.0110885
10.1007/s12031-014-0282-y
10.1007/s11596-014-1333-x
10.1007/s11033-014-3568-9
10.1016/j.neuroscience.2014.07.012
10.1021/pr500241q
10.1038/sc.2014.65
10.1186/1744-8069-10-47
10.1093/icb/icu065
10.1007/s12013-014-9848-0
10.1371/journal.pone.0099080
10.1186/1749-8104-9-12
10.1007/s11033-014-3176-8
10.1186/1744-8069-10-22
10.1016/j.toxlet.2013.12.016
10.1002/pmic.201300236
10.1016/j.neuroscience.2013.12.028
10.1186/1744-8069-10-7
10.1371/journal.pone.0084212
10.3892/ijmm.2013.1543
10.1039/c4lc00745j
10.1016/j.neuroscience.2013.09.012
10.1016/j.jprot.2013.06.008
10.1016/j.neuint.2013.07.012
10.1016/j.fertnstert.2013.06.009
10.1186/1471-2164-14-583
10.1371/journal.pone.0072567
10.1038/sc.2013.24
10.3109/21678421.2012.749914
10.1016/j.toxlet.2012.12.010
10.1002/pmic.201200397
10.1007/s12031-012-9873-7
10.1179/2045772312Y.0000000032
10.1039/c3sm27758e
10.2478/pjvs-2013-0024
10.1371/journal.pone.0052375
10.1038/ncomms2132
10.1097/NEN.0b013e31826caebe
10.1016/j.neulet.2012.07.047
10.1111/j.1471-4159.2012.07833.x
10.1186/1479-5876-10-174
10.1002/pmic.201200044
10.1007/s00441-011-1291-6
10.1186/1742-2094-9-122
10.3174/ajnr.A2924
10.1292/jvms.11-0474
10.1371/journal.pone.0038381
10.1016/j.jep.2012.01.034
10.1111/j.1740-8261.2011.01894.x
10.1038/NCHEMBIO.767
10.1186/1471-2202-13-2
10.1016/B978-0-12-398309-1.00004-4
10.1016/j.jprot.2011.09.006
10.1038/ng.1008
10.1007/s12975-011-0121-1
10.1371/journal.pone.0027465
10.1007/s10571-011-9705-2
10.1016/j.pain.2011.04.014
10.1073/pnas.1102962108
10.1016/j.expneurol.2011.03.001
10.1007/s12031-010-9473-3
10.1371/journal.pone.0016091
10.2478/v10181-011-0072-1
10.1007/978-1-4419-7197-5_22
10.1007/978-1-4419-7197-5_20
10.1002/glia.21030
10.1016/j.ijdevneu.2010.04.007
10.1186/1471-2202-11-84
10.1007/s00702-010-0403-x
10.1371/journal.pone.0010480
10.1074/mcp.M900369-MCP200
10.2350/09-08-0693-OA.1
10.1016/j.jprot.2010.02.004
10.1093/glycob/cwp174
10.1177/1352458509357063
10.1021/bi9021044
10.3109/00365513.2010.491124
10.3727/096368910X492607
10.1002/nau.20769
10.1093/gerona/glp064
10.1016/j.pain.2009.02.006
10.1016/j.bbrc.2009.03.034
10.1007/s10571-008-9338-2
10.1016/j.jneuroim.2009.02.002
10.1007/s11427-009-0033-4
10.1002/pmic.200800636
10.1097/BRS.0b013e31818917af
10.1038/jcbfm.2008.76
10.1097/BRS.0b013e318184acc3
10.1002/glia.20697
10.1074/mcp.M800076-MCP200
10.1128/JB.01981-07
10.1111/j.1524-475X.2007.00351.x
10.1002/jctb.1900
10.1016/j.jneumeth.2007.11.013
10.1016/j.bbr.2007.10.020
10.1097/01.anes.0000299838.13368.6e
10.1111/j.1471-4159.2007.04858.x
10.1021/pr070108e
10.1523/JNEUROSCI.1470-07.2007
10.1016/j.neuroscience.2007.02.054
10.1016/j.mcn.2006.12.004
10.1007/s00198-006-0229-4
10.4081/ijas.2007.1s.183
10.1037/0735-7044.120.6.1384
10.1016/S0221-0363(06)74134-8
10.1016/j.brainres.2006.02.127
10.1111/j.1740-8261.2006.00136.x
10.1002/ddr.20096
10.1016/j.brainres.2005.12.060
10.1002/pmic.200500296
10.1002/pmic.200500167
10.1016/j.pain.2005.04.024
10.1152/physiolgenomics.00081.2005
10.1186/1471-2105-6-195
10.1016/j.expneurol.2005.04.018
10.1002/glia.20195
10.1016/j.actatropica.2005.01.011
10.1007/s00401-004-0926-z
10.1016/j.clinph.2004.07.019
10.1016/j.expneurol.2004.05.042
10.1016/j.brainresrev.2004.07.001
10.1152/physiolgenomics.00177.2003
10.1016/j.jocn.2003.05.008
10.1177/197140090401700107
10.1023/B:BILE.0000007068.97472.89
10.1016/S1044-7431(03)00211-2
10.1016/S0014-4886(03)00361-3
10.1016/j.molbrainres.2003.08.001
10.1016/j.tins.2003.08.004
10.1089/089771503770195777
10.1089/089771503765355487
10.1074/jbc.M209915200
10.1186/1471-2202-3-16
10.1046/j.1460-9568.2002.02218.x
10.1016/S0301-5629(02)00505-7
10.1046/j.1460-9568.2002.02158.x
10.1186/1471-2202-3-11
10.1016/S0304-3940(02)00375-0
10.1016/S0169-328X(02)00171-7
10.1002/jnr.10171
10.1006/nimg.2002.1065
10.1002/jnr.1250
10.1152/physiolgenomics.00074.2001
10.1023/A:1013867306555
10.1046/j.1471-4159.2001.00460.x
10.1006/exnr.2001.7670
10.1097/00004647-200008000-00003
10.1055/s-2000-10998
