# Supplementary material for: Bibliometric analysis of research on gene expression in spinal cord injury
Source: Front Mol Neurosci. 2022 Oct 31;15:1023692. doi: 10.3389/fnmol.2022.1023692 (PMC9661966; doi:10.3389/fnmol.2022.1023692)
Supplement: Supplementary file 7 [file Data_Sheet_4.zip › download2000u2.txt]

PT J
AU Penkowa, M
   Carrasco, J
   Giralt, M
   Molinero, A
   Hernandez, J
   Campbell, IL
   Hidalgo, J
AF Penkowa, M
   Carrasco, J
   Giralt, M
   Molinero, A
   Hernandez, J
   Campbell, IL
   Hidalgo, J
TI Altered central nervous system cytokine-growth factor expression profiles and angiogenesis in metallothionein-I plus II deficient mice
SO JOURNAL OF CEREBRAL BLOOD FLOW AND METABOLISM
LA English
DT Article
DE MT-I plus II; MT-III; inflammation; angiogenesis; regeneration; cytokines
ID transgenic mice; rat-brain; inflammatory response; alzheimers-disease; cerebral-ischemia; endothelial-cell; oxidative stress; gene-expression; spinal-cord; astrocyte
AB To study the importance of metallothionein-I and II (MT-I+II) for brain inflammation and regeneration, the authors examined normal and MT-I+II knock-out (MT-KO) mice subjected to a cortical freeze injury. Normal mice showed profound neurodegeneration, inflammation, and gliosis around the injury, which was repaired by 20 days postlesion (dpl). However. in MT-KO mice the lesion-associated inflammation was still present as late as 90 dpl. Scanning electron microscopy demonstrated that the number of capillaries was lower, and ultrastructural preservation of the lesioned parenchyma was poorer in MT-KO mice, suggesting an altered angiogenesis. To nain insight into the mechanisms involved, a number of cytokines and growth factors were evaluated. The number of cells expressing the proinflammatory cytokines IL-I beta, IL-6, and TNF-alpha was higher in MT-KO mice than in normal mice, which was confirmed by RNase protection analysis, whereas the number of cells expressing the growth factors bFGF, TGF beta 1, VEGF, and NT-3 was lower. Increased expression of proinflammatory cytokines could be involved in the sustained recruitment of CD-14+ and CD-34+ inflammatory cells and their altered functions observed in MT-KO mice. Decreases in trophic factors bFGF, TGF beta 1, and VEGF could mediate the decreased angiogenesis and regeneration observed in MT-KO mice after the freeze lesion. A role for MT-I+II in angiogenesis was also observed in transgenic mice expressing IL-6 under the control of the promoter of glial fibrillary acidic protein gene (GFAP-IL6 mice) because MT-I+II deficiency dramatically decreased the IL-6-induced angiogenesis of the GFAP-IL6 mice. In situ hybridization analysis indicated that the MT-III expression was not altered by MT-I+II deficiency. These results suggest that the MT-I+II isoforms have major regulatory functions in the brain inflammatory response to injury, especially in the angiogenesis process.
C1 Univ Autonoma Barcelona, Fac Ciencias, Dept Biol Celular Fisiol & Immunol, Unidad Fisiol Anim, E-08193 Barcelona, Spain.
   Univ Copenhagen, Panum Inst, Dept Med Anat, Copenhagen, Denmark.
   Scripps Res Inst, Dept Neuropharmacol, La Jolla, CA USA.
RP Hidalgo, J (通讯作者)，Univ Autonoma Barcelona, Fac Ciencias, Dept Biol Celular Fisiol & Immunol, Unidad Fisiol Anim, E-08193 Barcelona, Spain.
FU NIMH NIH HHSUnited States Department of Health & Human ServicesNational Institutes of Health (NIH) - USANIH National Institute of Mental Health (NIMH) [MH 50426] Funding Source: Medline; NATIONAL INSTITUTE OF MENTAL HEALTHUnited States Department of Health & Human ServicesNational Institutes of Health (NIH) - USANIH National Institute of Mental Health (NIMH) [R01MH050426] Funding Source: NIH RePORTER
CR Agullo L, 1998, NEUROCHEM INT, V33, P237, DOI 10.1016/S0197-0186(98)00022-9
   Aschner M, 1998, NEUROTOXICOLOGY, V19, P653
   Aschner M, 1997, ANN NY ACAD SCI, V825, P334, DOI 10.1111/j.1749-6632.1997.tb48445.x
   Aschner M, 1996, FASEB J, V10, P1129, DOI 10.1096/fasebj.10.10.8751715
   Aschner M, 1997, TOXICOL APPL PHARM, V142, P229, DOI 10.1006/taap.1996.8054
   Brett FM, 1995, J NEUROPATH EXP NEUR, V54, P766, DOI 10.1097/00005072-199511000-00003
   Campagne MV, 1999, P NATL ACAD SCI USA, V96, P12870
   Campbell IL, 1994, J IMMUNOL, V152, P716
   Campbell IL, 1993, P NATL ACAD SCI USA, V90, P10061, DOI 10.1073/pnas.90.21.10061
   Carrasco J, 1998, EXP NEUROL, V153, P184, DOI 10.1006/exnr.1998.6861
   Dalton T, 1995, NEUROCHEM INT, V27, P59, DOI 10.1016/0197-0186(94)00168-T
   Duguid JR, 1989, P NATL ACAD SCI USA, V86, P7260, DOI 10.1073/pnas.86.18.7260
   Gasull T, 1994, AM J PHYSIOL, V266, PE760, DOI 10.1152/ajpendo.1994.266.5.E760
   Ghirnikar RS, 1998, NEUROCHEM RES, V23, P329, DOI 10.1023/A:1022453332560
   Giulian D, 1989, J NEUROSCI, V9, P4416
   Gomezpinilla F, 1992, J NEUROSCI, V12, P345
   Hidalgo J, 1990, J NEUROCHEM, V55, P651, DOI 10.1111/j.1471-4159.1990.tb04182.x
   Hidalgo J, 1997, CURR TOPICS NEUROCHE, V1, P1
   Hobbs MV, 1993, J IMMUNOL, V150, P3602
   Hopkins SJ, 1995, TRENDS NEUROSCI, V18, P83
   Kalaria RN, 1998, MOL BRAIN RES, V62, P101, DOI 10.1016/S0169-328X(98)00190-9
   Kishimoto T, 1997, BLOOD, V89, P3502, DOI 10.1182/blood.V89.10.3502.3502_3502_3502
   Kondo Y, 1997, MOL PHARMACOL, V52, P195, DOI 10.1124/mol.52.2.195
   Kraal G, 1986, IMMUNOLOGY, V58, P665
   Kuzu I, 1992, J CLIN PATHOL, V45, P143, DOI 10.1136/jcp.45.2.143
   Lazo JS, 1995, J BIOL CHEM, V270, P5506, DOI 10.1074/jbc.270.10.5506
   Lazo JS, 1995, ANNU REV PHARMACOL, V35, P635
   Lazo JS, 1998, CHEM-BIOL INTERACT, V112, P255, DOI 10.1016/S0009-2797(97)00165-8
   Leibbrandt MEI, 1994, CELL GROWTH DIFFER, V5, P17
   Liu J, 1999, J PHARMACOL EXP THER, V289, P580
   Logan A, 1994, EUR J NEUROSCI, V6, P355, DOI 10.1111/j.1460-9568.1994.tb00278.x
   Malik LE, 1975, IITRI SCANNING ELECT, V2, P259
   Masters BA, 1994, P NATL ACAD SCI USA, V91, P584, DOI 10.1073/pnas.91.2.584
   Merrill JE, 1996, TRENDS NEUROSCI, V19, P331, DOI 10.1016/0166-2236(96)10047-3
   Morisaki N, 1999, CELL MOL BIOL, V45, P67
   Neal JW, 1996, NEUROPATH APPL NEURO, V22, P243
   Neufeld G, 1999, FASEB J, V13, P9, DOI 10.1096/fasebj.13.1.9
   Penkowa M, 2000, EXP NEUROL, V163, P72, DOI 10.1006/exnr.2000.7383
   Penkowa M, 1997, BRAIN RES, V774, P256, DOI 10.1016/S0006-8993(97)81716-7
   Penkowa M, 1995, GLIA, V13, P217, DOI 10.1002/glia.440130308
   Penkowa M, 1999, GLIA, V25, P343
   Penkowa M, 1999, EXP NEUROL, V156, P149, DOI 10.1006/exnr.1998.7009
   Penkowa M, 1999, J NEUROSCI, V19, P2535
   Penkowa M, 2000, IN PRESS J NEUROTRAU, V0, P0
   Pitt BR, 1997, AM J PHYSIOL-LUNG C, V273, PL856, DOI 10.1152/ajplung.1997.273.4.L856
   Rabchevsky AG, 1997, J NEUROSCI RES, V47, P34
   Rapalino O, 1998, NAT MED, V4, P814, DOI 10.1038/nm0798-814
   Rossman TG, 1997, MUTAT RES-FUND MOL M, V373, P75, DOI 10.1016/S0027-5107(96)00192-3
   Rothwell NJ, 1995, TRENDS NEUROSCI, V18, P130, DOI 10.1016/0166-2236(95)93890-A
   Schwarz MA, 1995, P NATL ACAD SCI USA, V92, P4452, DOI 10.1073/pnas.92.10.4452
   Serke S, 1996, CYTOMETRY, V26, P154, DOI 10.1002/(SICI)1097-0320(19960615)26:2<154::AID-CYTO9>3.0.CO;2-G
   Silva E, 1992, J INTERAM STUD WORLD, V34, P77, DOI 10.2307/165807
   Smitt PAES, 1992, NEUROSCI LETT, V144, P107, DOI 10.1016/0304-3940(92)90727-O
   Tamai KT, 1993, P NATL ACAD SCI USA, V90, P8013, DOI 10.1073/pnas.90.17.8013
   Thornalley PJ, 1985, BIOCHIM BIOPHYS ACTA, V827, P36, DOI 10.1016/0167-4838(85)90098-6
   Unsicker K, 1992, CURR OPIN NEUROBIOL, V2, P671, DOI 10.1016/0959-4388(92)90037-L
   Vela JM, 1997, BRAIN RES, V767, P345, DOI 10.1016/S0006-8993(97)00628-8
   Yoshida S, 1997, MOL CELL BIOL, V17, P4015, DOI 10.1128/MCB.17.7.4015
   Zambenedetti P, 1998, J CHEM NEUROANAT, V15, P21, DOI 10.1016/S0891-0618(98)00024-6
NR 59
TC 81
Z9 86
U1 0
U2 5
PU SAGE PUBLICATIONS INC
PI THOUSAND OAKS
PA 2455 TELLER RD, THOUSAND OAKS, CA 91320 USA
SN 0271-678X
EI 1559-7016
J9 J CEREBR BLOOD F MET
JI J. Cereb. Blood Flow Metab.
PD AUG 15
PY 2000
VL 20
IS 8
BP 1174
EP 1189
DI 10.1097/00004647-200008000-00003
PG 16
WC Endocrinology & Metabolism; Hematology; Neurosciences
SC Endocrinology & Metabolism; Hematology; Neurosciences & Neurology
GA 341LD
UT WOS:000088591100003
PM 10950378
DA 2022-04-27
ER

PT J
AU Klein, S
   Woischneck, D
   Firsching, R
   Heinrichs, T
AF Klein, S
   Woischneck, D
   Firsching, R
   Heinrichs, T
TI MRI-diagnosis of craniobasal CSF-fistulas by 3D-CISS-sequence
SO ZENTRALBLATT FUR NEUROCHIRURGIE
LA German
DT Article
DE head injury; skull base; rhinoliquorhoea; magnetic resonance imaging
ID cerebrospinal-fluid rhinorrhea; metrizamide ct-cisternography; localization
AB Recently, a Magnetic Resonance Imaging (MRI)-technique has been developed to diagnose the exact anatomical location of fistulas of the cerebrospinal fluid (CSF). This method is called 3D-constructive interference steady state-sequence (CISS) but it is not well known in clinical practice. Aim of the study was the evaluation of specificity and sensitivity of CISS-MRI. 12 patients with rhinoliquorrhea after head injury (n=7) or skull base tumours (n=5) were examined by CISS-MRI. The examinations were performed with a 1.5 T whole body MRI scanner in prone position and coronal plane sections. In cases of CSF leckage the sensitivity for detection of a CSF fistula was 100%. In comparison with intraoperative findings, specificity was 100%: in all cases, a dural lesion in anatomical correlation to MRI was detected. Further advantages of this method are its non-invasive character, no need for contrast application, no radiation exposure, and exact localisation of additional anatomical findings (brain herniation, brain contusions).
C1 Univ Magdeburg, Neurochirurg Klin, D-39120 Magdeburg, Germany.
   Univ Magdeburg, Radiol Klin, Magdeburg, Germany.
CR Cooper PW, 1982, OTOLRYNGOL, V1, P319
   Dichiro G, 1968, J NEUROSURG, V28, P522, DOI 10.3171/jns.1968.28.6.0522
   Dietrich U, 1993, ZENTRALBL NEUROCHIR, V54, P24
   Dietz H, 1984, KLIN NEUROCHIRURGIE, V2, P399
   Dohrmann GJ, 1979, SURG NEUROL, V11, P373
   Drayer BP, 1977, AM J ROENTGENOL, V129, P149, DOI 10.2214/ajr.129.1.149
   Duckert LG, 1977, LARYNGOSCOPE, V87, P18
   Eberhardt KEW, 1997, ROFO-FORTSCHR RONTG, V167, P605, DOI 10.1055/s-2007-1015590
   Eberhardt KEW, 1997, EUR RADIOL, V7, P1485, DOI 10.1007/s003300050321
   Eljamel MS, 1995, J NEUROSURG, V83, P795, DOI 10.3171/jns.1995.83.5.0795
   Firsching R, 1987, AKTUELLE TRAUMATOLOGIE, V17, P187
   Grote W, 1966, CHIRURG, V37, P102
   Gupta V, 1997, ACTA RADIOL, V38, P603
   Jennett B, 1981, MANAGEMENT HEAD INJU, V0, P203
   Lantz EJ, 1980, AM J NEURORADIOL, V1, P391
   Lewin W, 1964, CLIN NEUROSURG, V12, P237
   Loew F, 1984, ADV TECH STAND NEUROSURG, V11, P169
   Macgee EE, 1970, J NEUROSURG, V33, P312, DOI 10.3171/jns.1970.33.3.0312
   Murata Y, 1995, NEURORADIOLOGY, V37, P453
   Naidich TP, 1980, J NEUROSURG, V53, P222, DOI 10.3171/jns.1980.53.2.0222
   Ommaya AK, 1976, CLIN NEUROSURG, V23, P363
   Salar G, 1978, NEURORADIOLOGY, V15, P185, DOI 10.1007/BF00329067
   Samii M, 1978, LARYNG RHINOL OTOL V, V57, P689
   Stoeter P, 1982, FORTSCHR RONTG NEUEN, V136, P295, DOI 10.1055/s-2008-1056049
   Wakhloo AK, 1991, ACTA NEUROCHIR, V111, P119, DOI 10.1007/BF01400499
NR 25
TC 1
Z9 1
U1 0
U2 0
PU JOHANN AMBROSIUS BARTH VERLAG
PI HEIDELBERG
PA IM WEIHER 10, D-69121 HEIDELBERG, GERMANY
SN 0044-4251
EI 
J9 ZBL NEUROCHIR
JI Zent.bl. Neurochir.
PD JUN 15
PY 2000
VL 61
IS 3
BP 150
EP 154
DI 10.1055/s-2000-10998
PG 5
WC Neurosciences; Surgery
SC Neurosciences & Neurology; Surgery
GA 385ZN
UT WOS:000166035200004
PM 11189886
DA 2022-04-27
ER
