# Supplementary material for: Bibliometric analysis of research on gene expression in spinal cord injury
Source: Front Mol Neurosci. 2022 Oct 31;15:1023692. doi: 10.3389/fnmol.2022.1023692 (PMC9661966; doi:10.3389/fnmol.2022.1023692)
Supplement: Supplementary file 7 [file Data_Sheet_4.zip › download2001u5.txt]

PT J
AU Carmel, JB
   Galante, A
   Soteropoulos, P
   Tolias, P
   Recce, M
   Young, W
   Hart, RP
AF Carmel, JB
   Galante, A
   Soteropoulos, P
   Tolias, P
   Recce, M
   Young, W
   Hart, RP
TI Gene expression profiling of acute spinal cord injury reveals spreading inflammatory signals and neuron loss
SO PHYSIOLOGICAL GENOMICS
LA English
DT Article
DE spinal cord injury; microarray; gene expression; regeneration-associated genes; inflammation; cell death
ID glia-derived nexin; receptor subunit expression; messenger-rna expression; oligonucleotide array; contusion injury; traumatic injury; nervous-system; adult-rat; cell; protein
AB We have completed the first large- scale gene expression study of acute spinal cord injury (SCI) in rat. Oligonucleotide microarrays containing 1,200 gene- specific probes were used to quantify mRNA levels, relative to uninjured controls, in spinal cords injured using a standard contusion model. Our results revealed a marked loss of neuron- specific mRNAs at the injury site. The surviving cells showed a characteristic inflammatory response that started at the injury site and spread to the distal cord. Changes in several mRNA levels were associated with putative regenerative responses in the spinal cord. Notably, phosphodiesterase 4, nestin, glia- derived neurite promoting factor, and GAP- 43 mRNAs increased significantly. Other mRNAs clustered temporally and spatially with these regeneration- associated genes. Thus we have described global patterns of gene expression following acute SCI, and we have identified targets for future study and possible therapeutic intervention.
C1 Rutgers State Univ, WM Keck Ctr Collaborat Neurosci, Piscataway, NJ 08854 USA.
   Rutgers State Univ, Dept Biol Sci, Newark, NJ 07102 USA.
   Ctr Appl Genom, Inst Publ Hlth, Newark, NJ 07103 USA.
   Univ Med & Dent New Jersey, New Jersey Med Sch, Newark, NJ 07103 USA.
   New Jersey Inst Technol, Ctr Computat Biol & Bioengn, Newark, NJ 07103 USA.
RP Hart, RP (通讯作者)，Rutgers State Univ, WM Keck Ctr Collaborat Neurosci, 604 Allison Rd,Rm D251, Piscataway, NJ 08854 USA.
EM rhart@andromeda.rutgers.edu
CR Bartholdi D, 1997, EUR J NEUROSCI, V9, P1422, DOI 10.1111/j.1460-9568.1997.tb01497.x
   Beattie MS, 2000, J NEUROTRAUM, V17, P915, DOI 10.1089/neu.2000.17.915
   Berke JD, 1998, J NEUROSCI, V18, P5301, DOI 10.1523/JNEUROSCI.18-14-05301.1998
   Boyne LJ, 1996, INT J DEV NEUROSCI, V14, P739, DOI 10.1016/S0736-5748(96)00053-6
   Bracken MB, 1997, JAMA-J AM MED ASSOC, V277, P1597, DOI 10.1001/jama.277.20.1597
   Bravo R, 1987, CELL, V48, P251, DOI 10.1016/0092-8674(87)90428-4
   Cahill CM, 1997, ADV EXP MED BIOL, V400, P625
   Cai D, 2001, J NEUROSCI, V21, P4731, DOI 10.1523/JNEUROSCI.21-13-04731.2001
   Cai DM, 1999, NEURON, V22, P89, DOI 10.1016/S0896-6273(00)80681-9
   Chee M, 1996, SCIENCE, V274, P610, DOI 10.1126/science.274.5287.610
   Citron BA, 2000, EXP NEUROL, V166, P213, DOI 10.1006/exnr.2000.7523
   Constantini S, 1994, J NEUROSURG, V80, P97, DOI 10.3171/jns.1994.80.1.0097
   Dahlstrand J, 1995, DEV BRAIN RES, V84, P109, DOI 10.1016/0165-3806(94)00162-S
   Del-bel EA, 2000, BRAZ J MED BIOL RES, V33, P521, DOI 10.1590/S0100-879X2000000500006
   Eisen MB, 1998, P NATL ACAD SCI USA, V95, P14863, DOI 10.1073/pnas.95.25.14863
   Farmer L, 1990, DEV NEUROSCI-BASEL, V12, P73, DOI 10.1159/000111836
   Geschwind DH, 2001, NEURON, V29, P325, DOI 10.1016/S0896-6273(01)00209-4
   Grossman SD, 1999, J NEUROSCI, V19, P5711, DOI 10.1523/JNEUROSCI.19-14-05711.1999
   Grossman SD, 2000, J NEUROCHEM, V75, P174, DOI 10.1046/j.1471-4159.2000.0750174.x
   Grossman SD, 2001, EXP NEUROL, V168, P273, DOI 10.1006/exnr.2001.7628
   Hayashi M, 2000, J NEUROTRAUM, V17, P203, DOI 10.1089/neu.2000.17.203
   Hayashi T, 1998, STROKE, V29, P1007, DOI 10.1161/01.STR.29.5.1007
   Ho L, 2001, NEUROSCI LETT, V298, P191, DOI 10.1016/S0304-3940(00)01753-5
   Hoffmann MC, 1992, NEUROSCIENCE, V49, P397, DOI 10.1016/0306-4522(92)90105-B
   Horner PJ, 2000, J NEUROSCI, V20, P2218
   Kwo S, 1989, JOURNAL OF NEUROTRAUMA, V6, P13, DOI 10.1089/neu.1989.6.13
   Lendahl U, 1990, CELL, V60, P585, DOI 10.1016/0092-8674(90)90662-X
   Li Y, 1999, BRAIN RES, V838, P1, DOI 10.1016/S0006-8993(99)01502-4
   Liebl DJ, 2001, EXP NEUROL, V167, P15, DOI 10.1006/exnr.2000.7548
   Lipshutz RJ, 1999, NAT GENET, V21, P20, DOI 10.1038/4447
   Lockhart DJ, 1996, NAT BIOTECHNOL, V14, P1675, DOI 10.1038/nbt1296-1675
   Lomax MI, 2000, HEARING RES, V147, P293, DOI 10.1016/S0378-5955(00)00139-8
   Lou J, 1998, SPINE, V23, P517, DOI 10.1097/00007632-199803010-00001
   Mctigue DM, 1998, J NEUROSCI RES, V53, P368, DOI 10.1002/(SICI)1097-4547(19980801)53:3<368::AID-JNR11>3.0.CO;2-1
   Metz GAS, 2000, J NEUROTRAUM, V17, P1, DOI 10.1089/neu.2000.17.1
   Mirnics K, 2000, NEURON, V28, P53, DOI 10.1016/S0896-6273(00)00085-4
   Niclou SP, 1998, EUR J NEUROSCI, V10, P1590, DOI 10.1046/j.1460-9568.1998.00183.x
   Rajeevan MS, 2001, J MOL DIAGN, V3, P26, DOI 10.1016/S1525-1578(10)60646-0
   Ray SK, 2000, NEUROCHEM RES, V25, P1191, DOI 10.1023/A:1007631826160
   Ririe KM, 1997, ANAL BIOCHEM, V245, P154, DOI 10.1006/abio.1996.9916
   Satake K, 2000, MOL BRAIN RES, V85, P114, DOI 10.1016/S0169-328X(00)00253-9
   Schnell L, 1999, J NEUROPATH EXP NEUR, V58, P245, DOI 10.1097/00005072-199903000-00004
   Shea TB, 1991, CELL BIOL INT REP, V15, P437, DOI 10.1016/0309-1651(91)90131-2
   Shihabuddin LS, 2000, J NEUROSCI, V20, P8727
   Streit WJ, 1998, EXP NEUROL, V152, P74, DOI 10.1006/exnr.1998.6835
   Tamayo P, 1999, P NATL ACAD SCI USA, V96, P2907, DOI 10.1073/pnas.96.6.2907
   Uehara H, 1988, NIHON SEIKEIGEKA GAKKAI ZASSHI, V62, P1011
   Vitkovic L, 1992, PERSPECT DEV NEUROBIOL, V1, P39
   Wang CX, 1997, BRAIN RES, V759, P190, DOI 10.1016/S0006-8993(97)00254-0
   Whitney LW, 1999, ANN NEUROL, V46, P425
   Wittwer CT, 1997, BIOTECHNIQUES, V22, P130, DOI 10.2144/97221bi01
   Xu J, 1998, MOL BRAIN RES, V59, P135, DOI 10.1016/S0169-328X(98)00142-9
   Yan P, 1999, J NEUROSCI, V19, P9355
   Yoshino S, 1998, J ORTHOP SCI, V3, P54, DOI 10.1007/s007760050021
   Zurn AD, 1988, DEV NEUROSCI-BASEL, V10, P17, DOI 10.1159/000111951
NR 55
TC 123
Z9 128
U1 0
U2 5
PU AMER PHYSIOLOGICAL SOC
PI BETHESDA
PA 9650 ROCKVILLE PIKE, BETHESDA, MD 20814 USA
SN 1094-8341
EI 1531-2267
J9 PHYSIOL GENOMICS
JI Physiol. Genomics
PD DEC 15
PY 2001
VL 7
IS 2
BP 201
EP 213
DI 10.1152/physiolgenomics.00074.2001
PG 13
WC Cell Biology; Genetics & Heredity; Physiology
SC Cell Biology; Genetics & Heredity; Physiology
GA 505HE
UT WOS:000172906700015
PM 11773606
DA 2022-04-27
ER

PT J
AU Fan, M
   Mi, RF
   Yew, DT
   Chan, WY
AF Fan, M
   Mi, RF
   Yew, DT
   Chan, WY
TI Analysis of gene expression following sciatic nerve crush and spinal cord hemisection in the mouse by microarray expression profiling
SO CELLULAR AND MOLECULAR NEUROBIOLOGY
LA English
DT Article
DE nerve injury; sciatic nerve; spinal cord; crush; hemisection; microarray; gene expression; gene profiling; periphery nervous system; central nervous system
ID thyroid-hormone; growth-factor; c-erba; receptor; regeneration; induction; hindbrain; promoter; genome
AB 1. The responses of periphery (PNS) and central nervous systems (CNS) towards nerve injury are different: while injured mammalian periphery nerons can successfully undergo regeneration, axons in the central nervous system are usually not able to regenerate. 2. In the present study, the genes which were differentially expressed in the PNS and CNS following nerve injury were identified and compared by microarray profiling techniques. 3. Sciatic nerve crush and hemisection of the spinal cord of adult mice were used as the models for nerve injury in PNS and CNS respectively. 4. It was found that of all the genes examined, 14% (80/588) showed changes in expression following either PNS or CNS injury, and only 3% (18/588) showed changes in both types of injuries. 5. Among all the differentially expressed genes, only 8% (6/80) exhibited similar changes in gene expression (either up- or down-regulation) following injury in both PNS and CNS nerve injuries. 6. Our results indicated that microarray expression profiling is an efficient and useful method to identify genes that are involved in the regeneration process following nerve injuries, and several genes which are differentially expressed in the PNS and/or CNS following nerve injuries were identified in the present study.
C1 Chinese Univ Hong Kong, Fac Med, Dept Anat, Shatin, Hong Kong, Peoples R China.
   Chinese Acad Med Sci, Inst Basic Med Sci, Beijing 100730, Peoples R China.
RP Chan, WY (通讯作者)，Chinese Univ Hong Kong, Fac Med, Dept Anat, Shatin, Hong Kong, Peoples R China.
EM wy-chan@cuhk.edu.hk
CR Andersen LB, 1999, EXP NEUROL, V155, P157, DOI 10.1006/exnr.1998.6903
   Bray GM, 1991, ANN NY ACAD SCI, V633, P214
   Brown PO, 1999, NAT GENET, V21, P33, DOI 10.1038/4462
   Cassarmalek I, 1996, J BIOL CHEM, V271, P11392, DOI 10.1074/jbc.271.19.11392
   Chao MV, 1992, CELL, V68, P995, DOI 10.1016/0092-8674(92)90068-N
   David S, 1981, SCIENCE, V214, P931, DOI 10.1126/science.6171034
   Deleon M, 1991, J NEUROSCI RES, V29, P437
   Donoghue JP, 1979, J COMP NEUROL, V183, P647, DOI 10.1002/cne.901830312
   Epstein CB, 2000, CURR OPIN BIOTECH, V11, P36, DOI 10.1016/S0958-1669(99)00065-8
   Flamant F, 1998, DEV BIOL, V197, P1, DOI 10.1006/dbio.1998.8872
   Fournier AE, 2001, CURR OPIN NEUROBIOL, V11, P89, DOI 10.1016/S0959-4388(00)00178-1
   Fu SY, 1997, MOL NEUROBIOL, V14, P67, DOI 10.1007/BF02740621
   Funakoshi H, 1998, P NATL ACAD SCI USA, V95, P5269, DOI 10.1073/pnas.95.9.5269
   Gillen C, 1995, J NEUROSCI RES, V42, P159, DOI 10.1002/jnr.490420203
   Goldberg JL, 1998, CURR BIOL, V8, PR310, DOI 10.1016/S0960-9822(98)70195-2
   Goldberg JL, 2000, ANNU REV NEUROSCI, V23, P579, DOI 10.1146/annurev.neuro.23.1.579
   Greenberg ME, 1985, J BIOL CHEM, V260, P4101
   Iglesias T, 1995, ONCOGENE, V10, P1103
   Ishida T, 1993, BIOCHEM BIOPH RES CO, V191, P831, DOI 10.1006/bbrc.1993.1292
   Koibuchi N, 1995, ENDOCR J, V42, P49, DOI 10.1507/endocrj.42.49
   Laudet V, 1993, ONCOGENE, V8, P975
   Mi R, 1996, CHINESE SCI BULL, V41, P79
   Mi RF, 1994, CHINESE SCI BULL, V39, P542
   Munoz A, 1993, J CELL BIOL, V121, P423, DOI 10.1083/jcb.121.2.423
   Murphy P, 1996, DEVELOPMENT, V122, P2847
   Sambrook J, 1989, MOL CLONING LAB MANU, V2, P0
   Schena M, 1996, P NATL ACAD SCI USA, V93, P10614, DOI 10.1073/pnas.93.20.10614
   Schneider-maunoury S, 1998, CR ACAD SCI III-VIE, V321, P819, DOI 10.1016/S0764-4469(99)80022-5
   Schneidermaunoury S, 1993, CELL, V75, P1199, DOI 10.1016/0092-8674(93)90329-O
   Swiatek PJ, 1993, GENE DEV, V7, P2071, DOI 10.1101/gad.7.11.2071
   Vanhal NLW, 2000, J BIOTECHNOL, V78, P721
   Zilles K, 1985, RAT NERVOUS SYSTEM, V1, P375
NR 32
TC 27
Z9 30
U1 0
U2 6
PU SPRINGER/PLENUM PUBLISHERS
PI NEW YORK
PA 233 SPRING ST, NEW YORK, NY 10013 USA
SN 0272-4340
EI 1573-6830
J9 CELL MOL NEUROBIOL
JI Cell. Mol. Neurobiol.
PD OCT 15
PY 2001
VL 21
IS 5
BP 497
EP 508
DI 10.1023/A:1013867306555
PG 12
WC Cell Biology; Neurosciences
SC Cell Biology; Neurosciences & Neurology
GA 523FZ
UT WOS:000173944500005
PM 11860187
DA 2022-04-27
ER

PT J
AU Beer, R
   Franz, G
   Krajewski, S
   Pike, BR
   Hayes, RL
   Reed, JC
   Wang, KK
   Klimmer, C
   Schmutzhard, E
   Poewe, W
   Kampfl, A
AF Beer, R
   Franz, G
   Krajewski, S
   Pike, BR
   Hayes, RL
   Reed, JC
   Wang, KK
   Klimmer, C
   Schmutzhard, E
   Poewe, W
   Kampfl, A
TI Temporal and spatial profile of caspase 8 expression and proteolysis after experimental traumatic bra in injury
SO JOURNAL OF NEUROCHEMISTRY
LA English
DT Article
DE apoptosis; astrocyte; caspase 8; neuron; oligodendrocyte; traumatic brain injury
ID apoptotic cell-death; cortical impact injury; spinal-cord injury; neuronal apoptosis; cerebral-ischemia; in-vivo; activated caspase-3; alzheimers-disease; signaling complex; nervous-system
AB Recent studies have demonstrated that the downstream caspases, such as caspase 3, act as executors of the apoptotic cascade after traumatic brain Injury (TBI) in vivo. However, little is known about the involvement of caspases in the initiation phase of apoptosis, and the interaction between these initiator caspases (e.g. caspase 8) and executor caspases after experimental brain injuries in vitro and In vivo. This study investigated the temporal expression and cell subtype distribution of procaspase 8 and-cleaved caspase 8 p20 from 1 h to 14 days after cortical impact-induced TBI in rats. Caspase 8 messenger RNA levels, estimated by semi-quantitaive RT-PCR, were elevated from 1 h to 72 h in the traumatized cortex. Western blotting revealed increased immunoreactivity for procaspase 8 and the proteolytically active subunit of caspase 8, p20, in the ipsilateral cortex from 6 to 72 h after injury, with a peak at 24 h after TBI. Similar to our previous studies, immunoreactivity for the p18 fragment of activated caspase 3 also increased in the current study from 6 to 72 h after TBI, but peaked at a later timepoint (48 h) as compared with proteolyzed caspase 8 p20. Immunohistologic examinations revealed increased expression of caspase 8 In neurons, astrocytes and oligodendrocytes. Assessment of DNA damage using TUNEL identified caspase 8- and caspase 3-immunopositive cells with apoptotic-like morphology in the cortex ipsilateral to the injury site, and immunohistochemical investigations of caspase 8 and activated caspase 3 revealed expression of both proteases in cortical layers 2-5 after TBI. Quantitative analysis revealed that the number of caspase 8 positive cells exceeds the number of caspase 3 expressing cells up to 24 h after impact injury. In contrast, no evidence of caspase 8 and caspase 3 activation was seen in the ipsilateral hippocampus, contralateral cortex and hippocampus up to 14 days after the impact. Our results provide the first evidence of caspase 8 activation after experimental TBI and suggest that this may occur in neurons, astrocytes and oligodendrocytes. Our findings also suggest a contributory role of caspase 8 activation to caspase 3 mediated apoptotic cell death after experimental TBI In vivo.
C1 Univ Innsbruck Hosp, Dept Neurol, A-6020 Innsbruck, Austria.
   Burnham Inst, La Jolla, CA 92037 USA.
   Univ Florida, Ctr Traumat Brain Injury Studies, Dept Neurosci, Evelyn F & William L McKnight Brain Inst, Gainesville, FL USA.
RP Kampfl, A (通讯作者)，Univ Innsbruck Hosp, Dept Neurol, Anichstr 35, A-6020 Innsbruck, Austria.
EM andreas.kampfl@uibk.ac.at
FU NINDS NIH HHSUnited States Department of Health & Human ServicesNational Institutes of Health (NIH) - USANIH National Institute of Neurological Disorders & Stroke (NINDS) [R01 NS40182, R01 NS39091, NS36921] Funding Source: Medline; NATIONAL INSTITUTE OF NEUROLOGICAL DISORDERS AND STROKEUnited States Department of Health & Human ServicesNational Institutes of Health (NIH) - USANIH National Institute of Neurological Disorders & Stroke (NINDS) [R01NS040182, R01NS039091] Funding Source: NIH RePORTER
CR Beattie MS, 2000, J NEUROTRAUM, V17, P915, DOI 10.1089/neu.2000.17.915
   Beer R, 2000, J NEUROCHEM, V75, P1264, DOI 10.1046/j.1471-4159.2000.0751264.x
   Beer R, 2000, J CEREBR BLOOD F MET, V20, P669, DOI 10.1097/00004647-200004000-00004
   Bryan RM, 1995, ANESTH ANALG, V80, P687, DOI 10.1097/00000539-199504000-00007
   Cerretti DP, 1992, SCIENCE, V256, P97, DOI 10.1126/science.1373520
   Charriaut-marlangue C, 1998, BIOMED PHARMACOTHER, V52, P264, DOI 10.1016/S0753-3322(98)80012-7
   Clark RSB, 2000, J NEUROCHEM, V74, P740, DOI 10.1046/j.1471-4159.2000.740740.x
   Cohen GM, 1997, BIOCHEM J, V326, P1, DOI 10.1042/bj3260001
   Colicos MA, 1996, BRAIN RES, V739, P120, DOI 10.1016/S0006-8993(96)00824-4
   Conti AC, 1998, J NEUROSCI, V18, P5663
   Crowe MJ, 1997, NAT MED, V3, P73, DOI 10.1038/nm0197-73
   Cryns V, 1998, GENE DEV, V12, P1551, DOI 10.1101/gad.12.11.1551
   Debus E, 1983, DIFFERENTIATION, V25, P193, DOI 10.1111/j.1432-0436.1984.tb01355.x
   Dixon CE, 1991, J NEUROSCI METH, V39, P253
   Eldadah BA, 2000, J NEUROTRAUM, V17, P811, DOI 10.1089/neu.2000.17.811
   Engels IH, 2000, ONCOGENE, V19, P4563, DOI 10.1038/sj.onc.1203824
   Ertel W, 1997, J NEUROIMMUNOL, V80, P93, DOI 10.1016/S0165-5728(97)00139-2
   Faden AI, 1996, JAMA-J AM MED ASSOC, V276, P569, DOI 10.1001/jama.276.7.569
   Felderhoff-mueser U, 2000, BRAIN PATHOL, V10, P17
   Franz G, 1999, J NEUROCHEM, V73, P1615, DOI 10.1046/j.1471-4159.1999.0731615.x
   Gavrieli Y, 1992, J CELL BIOL, V119, P493, DOI 10.1083/jcb.119.3.493
   Globus MYT, 1995, J NEUROCHEM, V65, P1704
   Graeber MB, 1990, J NEUROIMMUNOL, V27, P121, DOI 10.1016/0165-5728(90)90061-Q
   Graham DI, 2000, J NEUROPATH EXP NEUR, V59, P641, DOI 10.1093/jnen/59.8.641
   Gu CH, 1999, J NEUROSCI, V19, P3043
   Harrison DC, 2001, MOL BRAIN RES, V89, P133, DOI 10.1016/S0169-328X(01)00058-4
   Hayashi T, 1998, STROKE, V29, P1007, DOI 10.1161/01.STR.29.5.1007
   Hayes RL, 1992, J NEUROTRAUM, V9, P0
   Kato H, 1997, EXP NEUROL, V148, P464, DOI 10.1006/exnr.1997.6707
   Kermer P, 1999, CELL TISSUE RES, V298, P383, DOI 10.1007/s004410050061
   Khan SM, 2000, ANN NEUROL, V48, P148, DOI 10.1002/1531-8249(200008)48:2<148::AID-ANA3>3.0.CO;2-7
   Kokaia Z, 1998, NEUROSCIENCE, V84, P1113, DOI 10.1016/S0306-4522(97)00579-4
   Krajewska M, 1997, CANCER RES, V57, P1605
   Krinke GJ, 2000, LAB RAT, V0, P0
   Li YH, 1998, P NATL ACAD SCI USA, V95, P7748, DOI 10.1073/pnas.95.13.7748
   Liu XZ, 1997, J NEUROSCI, V17, P5395
   Martin-villalba A, 1999, J NEUROSCI, V19, P3809
   Matsushita K, 2000, J NEUROSCI, V20, P6879, DOI 10.1523/JNEUROSCI.20-18-06879.2000
   Mattson MP, 2000, CELL TISSUE RES, V301, P173, DOI 10.1007/s004419900154
   Mcintosh TK, 1998, NEUROPATH APPL NEURO, V24, P251
   Medema JP, 1997, EMBO J, V16, P2794, DOI 10.1093/emboj/16.10.2794
   Mogi M, 2000, J NEURAL TRANSM, V107, P335, DOI 10.1007/s007020050028
   Muzio M, 1996, CELL, V85, P817, DOI 10.1016/S0092-8674(00)81266-0
   Namura S, 1998, J NEUROSCI, V18, P3659
   Newcomb JK, 1999, EXP NEUROL, V158, P76, DOI 10.1006/exnr.1999.7071
   Nicholson DW, 1999, CELL DEATH DIFFER, V6, P1028, DOI 10.1038/sj.cdd.4400598
   Nitatori T, 1995, J NEUROSCI, V15, P1001
   Paxinos G, 1997, RAT BRAIN STEREOTAXI, V3rd, P0
   Pike BR, 2000, J NEUROTRAUM, V17, P283, DOI 10.1089/neu.2000.17.283
   Qin ZH, 2001, J BIOL CHEM, V276, P8079, DOI 10.1074/jbc.M007028200
   Raghupathi R, 2000, J NEUROTRAUM, V17, P927, DOI 10.1089/neu.2000.17.927
   Rink A, 1995, AM J PATHOL, V147, P1575
   Scaffidi C, 1998, EMBO J, V17, P1675, DOI 10.1093/emboj/17.6.1675
   Schulze-osthoff K, 1998, EUR J BIOCHEM, V254, P439, DOI 10.1046/j.1432-1327.1998.2540439.x
   Shah PT, 1997, NEUROSCIENCE, V79, P999, DOI 10.1016/S0306-4522(97)00013-4
   Shikama Y, 2001, EXP CELL RES, V264, P315, DOI 10.1006/excr.2000.5153
   Shohami E, 1996, J CEREBR BLOOD F MET, V16, P378, DOI 10.1097/00004647-199605000-00004
   Springer JE, 1999, NAT MED, V5, P943, DOI 10.1038/11387
   Sprinkle TJ, 1989, CRIT REV NEUROBIOL, V4, P235
   Srinivasan A, 1998, CELL DEATH DIFFER, V5, P1004, DOI 10.1038/sj.cdd.4400449
   Stadelmann C, 1999, AM J PATHOL, V155, P1459, DOI 10.1016/S0002-9440(10)65460-0
   Stennicke HR, 1998, J BIOL CHEM, V273, P27084, DOI 10.1074/jbc.273.42.27084
   Stoka V, 2001, J BIOL CHEM, V276, P3149, DOI 10.1074/jbc.M008944200
   Thurman DJ, 1999, J HEAD TRAUMA REHAB, V14, P602, DOI 10.1097/00001199-199912000-00009
   Velier JJ, 1999, J NEUROSCI, V19, P5932, DOI 10.1523/JNEUROSCI.19-14-05932.1999
   Walker NPC, 1994, CELL, V78, P343, DOI 10.1016/0092-8674(94)90303-4
   Wolf HK, 1996, J HISTOCHEM CYTOCHEM, V44, P1167, DOI 10.1177/44.10.8813082
   Xerri L, 2000, J PATHOL, V192, P194, DOI 10.1002/1096-9896(2000)9999:9999<::AID-PATH685>3.0.CO;2-M
   Yakovlev AG, 1997, J NEUROSCI, V17, P7415
NR 69
TC 48
Z9 52
U1 0
U2 6
PU WILEY
PI HOBOKEN
PA 111 RIVER ST, HOBOKEN 07030-5774, NJ USA
SN 0022-3042
EI 1471-4159
J9 J NEUROCHEM
JI J. Neurochem.
PD AUG 15
PY 2001
VL 78
IS 4
BP 862
EP 873
DI 10.1046/j.1471-4159.2001.00460.x
PG 12
WC Biochemistry & Molecular Biology; Neurosciences
SC Biochemistry & Molecular Biology; Neurosciences & Neurology
GA 463TV
UT WOS:000170494100021
PM 11520907
DA 2022-04-27
ER

PT J
AU Nakamura, M
   Bregman, BS
AF Nakamura, M
   Bregman, BS
TI Differences in neurotrophic factor gene expression profiles between neonate and adult rat spinal cord after injury
SO EXPERIMENTAL NEUROLOGY
LA English
DT Article
DE neurotrophin; development; spinal cord injury; axonal plasticity
ID central-nervous-system; tumor-necrosis-factor; messenger-rna; transplants support; axonal regeneration; neurite growth; in-vivo; reactive astrocyte; corticospinal tract; locomotor function
AB The capacity of the central nervous system for axonal growth decreases as the age of the animal at the time of injury increases. Changes in the expression of neurotrophic factors within embryonic and early postnatal spinal cord suggest that a lack of trophic support contributes to this restrictive growth environment. We examined neurotrophic factor gene profiles by ribonuclease protection assay in normal neonate and normal adult spinal cord and in neonate and adult spinal cord after injury. Our results show that in the normal developing spinal cord between postnatal days 3 (P3) and P10, compared to the normal adult spinal cord, there are higher levels of nerve growth factor (NGF), brain-derived neurotrophic factor (BDNF), neurotrophin 3 (NT-3), and glial-derived neurotrophic factor (GDNF) mRNA expression and a lower level of ciliary neurotrophic factor (CNTF) mRNA expression, Between P10 and P17, there is a significant decrease in the expression of NGF, BDNF, NT-3, and GDNF mRNA and a contrasting steady and significant increase in the level of CNTF mRNA expression. These findings show that there is a critical shift in neurotrophic factor expression in normal developing spinal cord between P10 and P17. In neonate spinal cord after injury, there is a significantly higher level of BDNF mRNA expression and a significantly lower level of CNTF mRNA expression compared to those observed in the adult spinal cord after injury. These findings suggest that high levels of BDNF mRNA expression and low levels of CNTF mRNA expression play important roles in axonal regrowth in early postnatal spinal cord after injury. (C) 2001 Academic Press.
C1 Georgetown Univ, Med Ctr, Dept Neurosci, Washington, DC 20007 USA.
RP Nakamura, M (通讯作者)，Georgetown Univ, Med Ctr, Dept Neurosci, Washington, DC 20007 USA.
FU NATIONAL INSTITUTE OF NEUROLOGICAL DISORDERS AND STROKEUnited States Department of Health & Human ServicesNational Institutes of Health (NIH) - USANIH National Institute of Neurological Disorders & Stroke (NINDS) [R01NS019259] Funding Source: NIH RePORTER; NINDS NIH HHSUnited States Department of Health & Human ServicesNational Institutes of Health (NIH) - USANIH National Institute of Neurological Disorders & Stroke (NINDS) [NS19259] Funding Source: Medline
CR Balasingam V, 1994, J NEUROSCI, V14, P846
   Bandtlow CE, 2000, GLIA, V29, P175, DOI 10.1002/(SICI)1098-1136(20000115)29:2<175::AID-GLIA11>3.0.CO;2-F
   Barres BA, 1993, DEVELOPMENT, V118, P283
   Barrett CP, 1984, EXP NEUROL, V84, P374, DOI 10.1016/0014-4886(84)90234-6
   Bartholdi D, 1997, EUR J NEUROSCI, V9, P1422, DOI 10.1111/j.1460-9568.1997.tb01497.x
   Bates CA, 1993, EXP NEUROL, V123, P106, DOI 10.1006/exnr.1993.1144
   Bernstein DR, 1981, NEUROSCI LETT, V26, P55, DOI 10.1016/0304-3940(81)90425-0
   Bernsteingoral H, 1993, EXP NEUROL, V123, P118, DOI 10.1006/exnr.1993.1145
   Bregman BS, 1983, BRAIN RES, V285, P137
   Bregman BS, 1983, BRAIN RES, V285, P119
   Bregman BS, 1989, J COMP NEUROL, V282, P355, DOI 10.1002/cne.902820304
   Bregman BS, 1993, EXP NEUROL, V123, P3, DOI 10.1006/exnr.1993.1136
   Bregman BS, 1986, J COMP NEUROL, V244, P86, DOI 10.1002/cne.902440107
   Bregman BS, 1998, CURR OPIN NEUROBIOL, V8, P800, DOI 10.1016/S0959-4388(98)80124-4
   Bregman BS, 1998, EXP NEUROL, V149, P13, DOI 10.1006/exnr.1997.6669
   Bregman BS, 1997, EXP NEUROL, V148, P475, DOI 10.1006/exnr.1997.6705
   Bregman BS, 1982, SCIENCE, V217, P553, DOI 10.1126/science.7089581
   Bush TG, 1999, NEURON, V23, P297, DOI 10.1016/S0896-6273(00)80781-3
   Cai DM, 1999, NEURON, V22, P89, DOI 10.1016/S0896-6273(00)80681-9
   Carmankrzan M, 1991, J NEUROCHEM, V56, P636, DOI 10.1111/j.1471-4159.1991.tb08197.x
   Davies AM, 1994, J NEUROBIOL, V25, P1334, DOI 10.1002/neu.480251103
   Davies SJA, 1997, NATURE, V390, P680, DOI 10.1038/37776
   Diener PS, 1998, J NEUROSCI, V18, P779
   Diener PS, 1998, J NEUROSCI, V18, P763
   Firkins SS, 1993, EXP NEUROL, V120, P1, DOI 10.1006/exnr.1993.1036
   Follesa P, 1994, MOL BRAIN RES, V22, P1, DOI 10.1016/0169-328X(94)90026-4
   Frisen J, 1992, P NATL ACAD SCI USA, V89, P11282, DOI 10.1073/pnas.89.23.11282
   Giehl KM, 1997, EUR J NEUROSCI, V9, P2479, DOI 10.1111/j.1460-9568.1997.tb01665.x
   Gilmore SA, 1971, ANAT RECORD, V171, P283, DOI 10.1002/ar.1091710208
   Gorgels TGMF, 1990, DEV BRAIN RES, V54, P51, DOI 10.1016/0165-3806(90)90064-6
   Grill R, 1997, J NEUROSCI, V17, P5560
   Hayashi MITO, 1997, ACTA ANATOMICA NIPPONICA, V72, P209
   Henderson CE, 1996, CURR OPIN NEUROBIOL, V6, P64, DOI 10.1016/S0959-4388(96)80010-9
   Hudgins SN, 1998, EXP NEUROL, V150, P171, DOI 10.1006/exnr.1997.6735
   Jakeman LB, 1998, EXP NEUROL, V154, P170, DOI 10.1006/exnr.1998.6924
   Jakeman LB, 1991, J COMP NEUROL, V307, P311, DOI 10.1002/cne.903070211
   Kahn MA, 1995, BRAIN RES, V685, P55, DOI 10.1016/0006-8993(95)00411-I
   Keirstead HS, 1992, P NATL ACAD SCI USA, V89, P11664, DOI 10.1073/pnas.89.24.11664
   Kobayashi H, 1997, BRAIN RES BULL, V43, P17, DOI 10.1016/S0361-9230(96)00343-7
   Kunkelbagden E, 1992, EXP NEUROL, V116, P40, DOI 10.1016/0014-4886(92)90174-O
   Kunkelbagden E, 1993, EXP NEUROL, V119, P153, DOI 10.1006/exnr.1993.1017
   Levison SW, 1996, EXP NEUROL, V141, P256, DOI 10.1006/exnr.1996.0160
   Ling EA, 1976, ACTA ANAT, V96, P188
   Louis JC, 1993, SCIENCE, V259, P689, DOI 10.1126/science.8430320
   Maisonpierre PC, 1990, NEURON, V5, P501, DOI 10.1016/0896-6273(90)90089-X
   Matthews MA, 1971, J COMP NEUROL, V142, P1, DOI 10.1002/cne.901420102
   Mctigue DM, 1998, J NEUROSCI, V18, P5354, DOI 10.1523/JNEUROSCI.18-14-05354.1998
   Nakamura M, 1999, SOCIETY FOR NEUROSCIENCE ABSTRACTS, V25, P1536
   Reier PJ, 1986, J COMP NEUROL, V247, P275, DOI 10.1002/cne.902470302
   Ridet JL, 1997, TRENDS NEUROSCI, V20, P570, DOI 10.1016/S0166-2236(97)01139-9
   Sawai H, 1996, J NEUROSCI, V16, P3887
   Schnell L, 1990, NATURE, V343, P269, DOI 10.1038/343269a0
   Schnell L, 1994, NATURE, V367, P170, DOI 10.1038/367170a0
   Schwab ME, 1989, J NEUROCYTOL, V18, P161, DOI 10.1007/BF01206659
   Schwab ME, 1993, ANNU REV NEUROSCI, V16, P565, DOI 10.1146/annurev.ne.16.030193.003025
   Schwab ME, 1996, PHYSIOL REV, V76, P319, DOI 10.1152/physrev.1996.76.2.319
   Schwegler G, 1995, J NEUROSCI, V15, P2756
   Shen YJ, 1998, MOL CELL NEUROSCI, V12, P79, DOI 10.1006/mcne.1998.0700
   Streit WJ, 1998, EXP NEUROL, V152, P74, DOI 10.1006/exnr.1998.6835
   Wang CX, 1996, J NEUROIMMUNOL, V69, P151
   Winter CG, 1995, P NATL ACAD SCI USA, V92, P5865, DOI 10.1073/pnas.92.13.5865
   Xu XM, 1995, EXP NEUROL, V134, P261, DOI 10.1006/exnr.1995.1056
NR 62
TC 101
Z9 115
U1 0
U2 8
PU ACADEMIC PRESS INC
PI SAN DIEGO
PA 525 B ST, STE 1900, SAN DIEGO, CA 92101-4495 USA
SN 0014-4886
EI 
J9 EXP NEUROL
JI Exp. Neurol.
PD JUN 15
PY 2001
VL 169
IS 2
BP 407
EP 415
DI 10.1006/exnr.2001.7670
PG 9
WC Neurosciences
SC Neurosciences & Neurology
GA 440TF
UT WOS:000169189800018
PM 11358454
DA 2022-04-27
ER

PT J
AU Liesi, P
   Laatikainen, T
   Wright, JM
AF Liesi, P
   Laatikainen, T
   Wright, JM
TI Biologically active sequence (KDI) mediates the neurite outgrowth function of the gamma-1 chain of laminin-1
SO JOURNAL OF NEUROSCIENCE RESEARCH
LA English
DT Article
DE G-protein; KDI; laminin-1; neurite outgrowth; neurotoxicity
ID promoting domain; extracellular-matrix; synthetic peptide; granule neuron; axon outgrowth; b2 chain; identification; cerebellum; antibody; receptor
AB A neurite outgrowth domain of the gamma1-chain of laminin-1 (RDIAEIIKDI) promotes axon guidance of rat hippocampal neurons, regulates the nuclear movement phase of neuronal migration, and binds to the cellular prion protein (Liesi et al. [1995] J. Neurosci. Res. 134:447-486; Matsuzawa et al. [1998] J. Neurosci. Res. 53:114-124; Graner et al. [2000] Brain Res. Mol. Brain Res. 76:85-92). Using electrophysiology and neuronal culture experiments, we show that this 10 amino acid peptide or its smaller domains induces potassium currents in primary central neurons. Both these currents and the neurotoxicity of high concentrations of the 10 amino acid peptide antigen are prevented by pertussis toxin. The smallest peptide domain capable of inducing both potassium currents and promoting neurite outgrowth of human spinal cord neurons is a tri-peptide KDI. Our results indicate that KDI may be the biologically active domain of the gamma1 laminin, capable of modulating electrical activity and survival of central neurons via a G-protein coupled mechanism. These results expand the wide variety of functions already reported for the members of the laminin-gene family. They suggest that biologically active peptide domains of the gamma1 laminin may provide tools to promote neuronal regeneration after injuries and to enhance neuronal survival during aging and neuronal degeneration. (C) 2001 Wiley-Liss, Inc.
C1 Univ Helsinki, Inst Biomed Anat, Brain Lab, Biomedicum Helsinki, Helsinki 00014, Finland.
   Univ Helsinki, Cent Hosp, Dept Obstet & Gynecol, Helsinki, Finland.
   Johns Hopkins Univ, Dept Physiol, Baltimore, MD USA.
RP Liesi, P (通讯作者)，Univ Helsinki, Inst Biomed Anat, Brain Lab, Biomedicum Helsinki, POB 63,Haartmaninkatu 8, Helsinki 00014, Finland.
EM paivi.liesi@helsinki.fi
CR Arcangeli A, 1993, J CELL BIOL, V122, P1131, DOI 10.1083/jcb.122.5.1131
   Bixby JL, 1994, J CELL BIOL, V127, P1461, DOI 10.1083/jcb.127.5.1461
   Bixby JL, 1989, NEURON, V3, P287, DOI 10.1016/0896-6273(89)90253-5
   Bronfman FC, 1996, NEUROSCI LETT, V218, P201, DOI 10.1016/S0304-3940(96)13147-5
   Colognato H, 2000, DEV DYNAM, V218, P213, DOI 10.1002/(SICI)1097-0177(200006)218:2<213::AID-DVDY1>3.0.CO;2-R
   Corset V, 2000, NATURE, V407, P747, DOI 10.1038/35037600
   Drouet B, 1999, J NEUROCHEM, V73, P742, DOI 10.1046/j.1471-4159.1999.0730742.x
   Frazier WA, 1999, J BIOL CHEM, V274, P8554, DOI 10.1074/jbc.274.13.8554
   Graner E, 2000, MOL BRAIN RES, V76, P85, DOI 10.1016/S0169-328X(99)00334-4
   Hager G, 1998, NEUROSCIENCE, V86, P1145, DOI 10.1016/S0306-4522(98)00082-7
   Hager G, 1994, AM SOC NEUROSCI, V554, P10
   Hille B, 1992, IONIC CHANNELS EXCIT, V0, P1
   Liesi P, 1990, EXPERIENTIA, V46, P900, DOI 10.1007/BF01939382
   Liesi P, 2001, J NEUROSCI RES, V66, P1047, DOI 10.1002/jnr.1250
   Liesi P, 1989, FEBS LETT, V244, P141, DOI 10.1016/0014-5793(89)81180-9
   Liesi P, 1996, J CELL BIOL, V134, P477, DOI 10.1083/jcb.134.2.477
   Liesi P, 1995, J NEUROSCI RES, V40, P199, DOI 10.1002/jnr.490400208
   Matsuzawa M, 1996, J NEUROSCI METH, V69, P189, DOI 10.1016/S0165-0270(96)00052-0
   Matsuzawa M, 1996, INT J DEV NEUROSCI, V14, P283, DOI 10.1016/0736-5748(96)00014-7
   Matsuzawa M, 1998, J NEUROSCI RES, V53, P114, DOI 10.1002/(SICI)1097-4547(19980701)53:1<114::AID-JNR12>3.0.CO;2-9
   Meyerhardt JA, 1999, CELL GROWTH DIFFER, V10, P35
   Murtomaki S, 1992, J NEUROSCI RES, V32, P261, DOI 10.1002/jnr.490320216
   Murtomaki S, 1995, DEV BIOL, V168, P635, DOI 10.1006/dbio.1995.1108
   Nakagami Y, 2000, J NEUROSCI, V20, P2003
   Nomizu M, 1995, J BIOL CHEM, V270, P20583, DOI 10.1074/jbc.270.35.20583
   Seil FJ, 1998, BRAIN RES, V795, P112, DOI 10.1016/S0006-8993(98)00265-0
   Serafini T, 1994, CELL, V78, P409, DOI 10.1016/0092-8674(94)90420-0
   Utani A, 1994, J BIOL CHEM, V269, P19167
NR 28
TC 26
Z9 26
U1 0
U2 3
PU WILEY-LISS
PI NEW YORK
PA DIV JOHN WILEY & SONS INC, 605 THIRD AVE, NEW YORK, NY 10158-0012 USA
SN 0360-4012
EI 
J9 J NEUROSCI RES
JI J. Neurosci. Res.
PD DEC 15
PY 2001
VL 66
IS 6
BP 1047
EP 1053
DI 10.1002/jnr.1250
PG 7
WC Neurosciences
SC Neurosciences & Neurology
GA 499GH
UT WOS:000172562500002
PM 11746436
DA 2022-04-27
ER
