# Supplementary material for: Bibliometric analysis of research on gene expression in spinal cord injury
Source: Front Mol Neurosci. 2022 Oct 31;15:1023692. doi: 10.3389/fnmol.2022.1023692 (PMC9661966; doi:10.3389/fnmol.2022.1023692)
Supplement: Supplementary file 7 [file Data_Sheet_4.zip › download2002u9.txt]

PT J
AU Sun, H
   Xu, J
   Della Penna, KB
   Benz, RJ
   Kinose, F
   Holder, DJ
   Koblan, KS
   Gerhold, DL
   Wang, H
AF Sun, Hong
   Xu, Jian
   Della Penna, Kimberly B.
   Benz, Robert J.
   Kinose, Fumi
   Holder, Daniel J.
   Koblan, Kenneth S.
   Gerhold, David L.
   Wang, Hao
TI Dorsal horn-enriched genes identified by DNA microarray, in situ hybridization and immunohistochemistry
SO BMC NEUROSCIENCE
LA English
DT Article
AB Background: Neurons in the dorsal spinal cord play important roles in nociception and pain. These neurons receive input from peripheral sensory neurons and then transmit the signals to the brain, as well as receive and integrate descending control signals from the brain. Many molecules important for pain transmission have been demonstrated to be localized to the dorsal horn of the spinal cord. Further understanding of the molecular interactions and signaling pathways in the dorsal horn neurons will require a better knowledge of the molecular neuroanatomy in the dorsal spinal cord. Results: A large scale screening was conducted for genes with enriched expression in the dorsal spinal cord using DNA microarray and quantitative real-time PCR. In addition to genes known to be specifically expressed in the dorsal spinal cord, other neuropeptides, receptors, ion channels, and signaling molecules were also found enriched in the dorsal spinal cord. In situ hybridization and immunohistochemistry revealed the cellular expression of a subset of these genes. The regulation of a subset of the genes was also studied in the spinal nerve ligation (SNL) neuropathic pain model. In general, we found that the genes that are enriched in the dorsal spinal cord were not among those found to be up-regulated in the spinal nerve ligation model of neuropathic pain. This study also provides a level of validation of the use of DNA microarrays in conjunction with our novel analysis algorithm (SAFER) for the identification of differences in gene expression. Conclusion: This study identified molecules that are enriched in the dorsal horn of the spinal cord and provided a molecular neuroanatomy in the spinal cord, which will aid in the understanding of the molecular mechanisms important in nociception and pain.
C1 [Sun, Hong; Della Penna, Kimberly B.; Kinose, Fumi; Koblan, Kenneth S.; Wang, Hao] Merck Res Labs, Dept Mol Pharmacol, West Point, PA 19486 USA.
   [Xu, Jian; Benz, Robert J.; Gerhold, David L.] Merck Res Labs, Dept Mol Profiling, West Point, PA 19486 USA.
   [Holder, Daniel J.] Merck Res Labs, Dept Biometr Res, West Point, PA 19486 USA.
RP Wang, H (通讯作者)，Merck Res Labs, Dept Mol Pharmacol, West Point, PA 19486 USA.
EM hong_sun@merck.com; jian_xu@merck.com; kimberly_dellapenna@merck.com; robert_benz@merck.com; fumi_kinose@merck.com; dan_holder@merck.com; ken_koblan@merck.com; david_gerhold@merck.com; hao_wang@merck.com
CR Aguado F, 1999, NEUROSCIENCE, V88, P437, DOI 10.1016/S0306-4522(98)00247-4
   Akinori M, 1998, PROG NEUROBIOL, V54, P499, DOI 10.1016/S0301-0082(97)00077-4
   Calver AR, 2000, NEUROSCIENCE, V100, P155, DOI 10.1016/S0306-4522(00)00262-1
   Chakravarthy B, 1999, TRENDS NEUROSCI, V22, P12, DOI 10.1016/S0166-2236(98)01288-0
   Chaplan SR, 1994, J NEUROSCI METH, V53, P55, DOI 10.1016/0165-0270(94)90144-9
   Doubell TP, 1999, TXB PAIN, V0, P165
   Farquhar-smith WP, 2000, MOL CELL NEUROSCI, V15, P510, DOI 10.1006/mcne.2000.0844
   Feldblum S, 1995, J NEUROSCI RES, V42, P742, DOI 10.1002/jnr.490420603
   Fields HL, 1999, TXB PAIN, V4th, P309
   Godbout M, 1994, J NEUROSCI, V14, P1
   Holder D, 2002, P AM STAT ASS ATL GE, V0, P0
   Houben MPWA, 2000, J NEUROSCI RES, V59, P750, DOI 10.1002/(SICI)1097-4547(20000315)59:6<750::AID-JNR7>3.0.CO;2-B
   Igwe OJ, 2001, NEUROSCIENCE, V104, P875, DOI 10.1016/S0306-4522(01)00107-5
   Kandel ER, 2000, PRINCIPLES NEURAL SC, V0, P0
   Kato A, 2000, BRAIN RES, V852, P444, DOI 10.1016/S0006-8993(99)02229-5
   Kim SH, 1992, PAIN, V50, P355, DOI 10.1016/0304-3959(92)90041-9
   Kiyama H, 1990, NEUROSCIENCE, V38, P223, DOI 10.1016/0306-4522(90)90388-K
   Kroesen S, 1996, EUR J NEUROSCI, V8, P2679, DOI 10.1111/j.1460-9568.1996.tb01563.x
   Kull B, 2000, MOL PHARMACOL, V58, P771, DOI 10.1124/mol.58.4.771
   Kuraishi Y, 1985, BRAIN RES, V325, P294, DOI 10.1016/0006-8993(85)90326-9
   Lai CC, 1997, NEUROSCIENCE, V81, P887, DOI 10.1016/S0306-4522(97)00251-0
   Li C, 2001, P NATL ACAD SCI USA, V98, P31, DOI 10.1073/pnas.011404098
   Liang F, 1996, EXP BRAIN RES, V111, P326
   Lindefors N, 1990, ANN NY ACAD SCI, V611, P175
   Lockhart DJ, 1996, NAT BIOTECHNOL, V14, P1675, DOI 10.1038/nbt1296-1675
   Lucas LR, 1992, NEUROSCIENCE, V51, P317, DOI 10.1016/0306-4522(92)90318-V
   Malmberg AB, 1997, SCIENCE, V278, P279, DOI 10.1126/science.278.5336.279
   Marksteiner J, 1993, NEUROSCIENCE, V54, P923, DOI 10.1016/0306-4522(93)90585-4
   Merchenthaler I, 1986, NEUROSCIENCE, V17, P325, DOI 10.1016/0306-4522(86)90250-2
   Merchenthaler I, 1992, PEPTIDES, V13, P815, DOI 10.1016/0196-9781(92)90192-6
   Molander CARL, 1995, P39, V0, P0
   Mori M, 1990, J COMP NEUROL, V299, P167, DOI 10.1002/cne.902990204
   Pak JH, 2000, P NATL ACAD SCI USA, V97, P11232, DOI 10.1073/pnas.210184697
   Pohl M, 1997, BRAIN RES, V749, P18, DOI 10.1016/S0006-8993(96)01161-4
   Ramakers GMJ, 1999, J BIOL CHEM, V274, P1873, DOI 10.1074/jbc.274.4.1873
   Ribeiro-da-silva ALFREDO, 1995, P47, V0, P0
   Rina S, 2001, BRAIN RES, V911, P1
   Rowan S, 1993, NEUROSCIENCE, V53, P537, DOI 10.1016/0306-4522(93)90218-5
   Sandberg R, 2000, P NATL ACAD SCI USA, V97, P11038, DOI 10.1073/pnas.97.20.11038
   Sweetnam PM, 1986, NEUROSCIENCE, V18, P947, DOI 10.1016/0306-4522(86)90110-7
   Tillakaratne NJK, 2000, J NEUROSCI RES, V60, P219, DOI 10.1002/(SICI)1097-4547(20000415)60:2<219::AID-JNR11>3.0.CO;2-F
   Tolle TR, 1995, EUR J NEUROSCI, V7, P1235, DOI 10.1111/j.1460-9568.1995.tb01114.x
   Tzoumaka E, 2000, J NEUROSCI RES, V60, P37, DOI 10.1002/(SICI)1097-4547(20000401)60:1<37::AID-JNR4>3.0.CO;2-W
   Weiser M, 1994, J NEUROSCI, V14, P949, DOI 10.1523/JNEUROSCI.14-03-00949.1994
   Yin KJ, 1995, ANAT REC, V241, P579, DOI 10.1002/ar.1092410415
   Zhang F, 1996, NEUROCHEM INT, V28, P189, DOI 10.1016/0197-0186(95)00070-4
   Zimmermann M, 1983, PAIN, V16, P109, DOI 10.1016/0304-3959(83)90201-4
   Zirlinger M, 2001, P NATL ACAD SCI USA, V98, P5270, DOI 10.1073/pnas.091094698
NR 48
TC 24
Z9 25
U1 0
U2 1
PU BMC
PI LONDON
PA CAMPUS, 4 CRINAN ST, LONDON N1 9XW, ENGLAND
SN 1471-2202
EI 
J9 BMC NEUROSCI
JI BMC Neurosci.
PD AUG 20
PY 2002
VL 3
IS 
BP 
EP 
DI 10.1186/1471-2202-3-11
PG 12
WC Neurosciences
SC Neurosciences & Neurology
GA V11KL
UT WOS:000207530400001
PM 12188929
DA 2022-04-27
ER

PT J
AU Ioannides, AA
   Liu, LC
   Khurshudyan, A
   Bodley, R
   Poghosyan, V
   Shibata, T
   Dammers, J
   Jamous, A
AF Ioannides, AA
   Liu, LC
   Khurshudyan, A
   Bodley, R
   Poghosyan, V
   Shibata, T
   Dammers, J
   Jamous, A
TI Brain activation sequences following electrical limb stimulation of normal and paraplegic subjects
SO NEUROIMAGE
LA English
DT Article
DE spinal cord injury (SCI); magnetoencephalography (MEG); cortical plasticity; somatosensory cortex; electrical stimulation
ID spinal-cord injury; transcranial magnetic stimulation; median nerve-stimulation; motor cortex; cytoarchitectonic area; reorganization; fmri; latency; representation; potential
AB In current clinical practice the degree of paraplegia or quadriplegia is objectively determined with transcranial magnetic stimulation (TMS) and somatosensory-evoked potentials (SSEP). We measured the MEG signal following electrical stimulation of upper and lower limbs in two normal and three clinically complete paraplegic subjects. From the MEG signal we computed distributed estimates of brain activity and identified foci just behind the central sulcus consistent in location with primary somatosensory (SI) for arm and foot and secondary somatosensory (SII) areas. Activation curves were computed from regions of interest defined around these areas. Activation of the SI foot area was observed in normal and paraplegic subjects when the upper limb was stimulated. Surprisingly, for each paraplegic subject, stimulation below the lesion was followed by cortical activations. These activations were weak, only loosely time-locked to the stimulus and were seen intermittently behind the central sulcus and nearby cortical areas. Statistical analysis of tomographic solutions and activation curves showed consistent responses following foot stimulation in one paraplegic (PS1) and intermittently in another paraplegic subject. We repeated the same experiment for PSI in a different laboratory and the results from the analysis of foot stimulation from both laboratories revealed statistically significant focal cortical response only in the contralateral SI foot area. (C) 2002 Elsevier Science (USA).
C1 RIKEN, BSI, Lab Human Brain Dynam, Wako, Saitama 3510198, Japan.
   Stoke Mandeville Hosp, Aylesbury HP21 8AL, Bucks, England.
   Res Ctr Julich, Inst Med, D-52425 Julich, Germany.
RP Ioannides, AA (通讯作者)，RIKEN, BSI, Lab Human Brain Dynam, 2-1 Hirosawa, Wako, Saitama 3510198, Japan.
CR Alexeeva N, 1997, EXP NEUROL, V148, P399, DOI 10.1006/exnr.1997.6689
   Alexeeva N, 1998, ELECTROMYOGR MOTOR C, V109, P297, DOI 10.1016/S0924-980X(98)00021-6
   Allison T, 1989, J NEUROPHYSIOL, V62, P711, DOI 10.1152/jn.1989.62.3.711
   Allison T, 1996, EVOKED POTENTIAL, V100, P126, DOI 10.1016/0013-4694(95)00226-X
   Bruehlmeier M, 1998, EUR J NEUROSCI, V10, P3918, DOI 10.1046/j.1460-9568.1998.00454.x
   Calancie B, 1999, J NEUROTRAUM, V16, P49, DOI 10.1089/neu.1999.16.49
   Foltys H, 2000, NEUROREPORT, V11, P147, DOI 10.1097/00001756-200001170-00029
   Forss N, 1994, EXP BRAIN RES, V99, P309
   Gelnar PA, 1998, NEUROIMAGE, V7, P261, DOI 10.1006/nimg.1998.0341
   Green JB, 1998, NEUROLOGY, V50, P1115, DOI 10.1212/WNL.50.4.1115
   Green JB, 1999, NEUROLOGY, V53, P736, DOI 10.1212/WNL.53.4.736
   Hari R, 1996, NEUROIMAGE, V4, P111, DOI 10.1006/nimg.1996.0035
   Ioannides AA, 1993, BRAIN TOPOGRAPHY, V6, P27
   Ioannides AA, 1995, QUANTITATIVE TOPOLOG, V0, P59
   Ioannides AA, 1995, INT J PSYCHOPHYSIOL, V20, P161, DOI 10.1016/0167-8760(95)00031-3
   Ioannides AA, 1990, INVERSE PROBL, V6, P523, DOI 10.1088/0266-5611/6/4/005
   Ioannides ANDREASA, 1993, BRAIN TOPOGRAPHY, V5, P263, DOI 10.1007/BF01128993
   Kakigi R, 1994, NEUROSCI RES, V20, P165, DOI 10.1016/0168-0102(94)90034-5
   Kakigi R, 1995, ELECTROEN CLIN NEURO, V95, P127, DOI 10.1016/0013-4694(95)00053-2
   Keirstead HS, 1999, ADV EXP MED BIOL, V468, P183
   Korvenoja A, 1999, HUM BRAIN MAPP, V8, P13, DOI 10.1002/(SICI)1097-0193(1999)8:1<13::AID-HBM2>3.0.CO;2-B
   Kurth R, 1998, NEUROREPORT, V9, P207, DOI 10.1097/00001756-199801260-00006
   Levy WJ, 1990, BRAIN RES, V510, P130, DOI 10.1016/0006-8993(90)90738-W
   Liu BC, 1999, BRAIN TOPOGR, V11, P291, DOI 10.1023/A:1022258620435
   Liu LC, 1998, NEUROREPORT, V9, P2679, DOI 10.1097/00001756-199808030-00047
   Lotze M, 1999, RESTOR NEUROL NEUROS, V14, P183
   Maynard FM, 1997, SPINAL CORD, V35, P266, DOI 10.1038/sj.sc.3100432
   Mcdonald JW, 1999, SCI AM, V281, P64, DOI 10.1038/scientificamerican0999-64
   Nicholls JG, 1999, SURV OPHTHALMOL, V43, PS136, DOI 10.1016/S0039-6257(99)00008-9
   Perot PL, 1982, ANN NY ACAD SCI, V388, P359, DOI 10.1111/j.1749-6632.1982.tb50802.x
   Roelcke U, 1997, J NEUROL NEUROSUR PS, V62, P61, DOI 10.1136/jnnp.62.1.61
   Smith HC, 2000, J NEUROL NEUROSUR PS, V68, P516, DOI 10.1136/jnnp.68.4.516
   Streletz LEOPOLDJ, 1995, BRAIN TOPOGRAPHY, V7, P245, DOI 10.1007/BF01202383
   Strupp JP, 1996, NEUROIMAGE, V3, P0
   Taylor JG, 1999, IEEE T MED IMAGING, V18, P151, DOI 10.1109/42.759120
   Topka H, 1991, NEUROLOGY, V41, P1276, DOI 10.1212/WNL.41.8.1276
   Tzelepi A, 2001, NEUROIMAGE, V13, P702, DOI 10.1006/nimg.2000.0735
   Whittemore SR, 1999, J NEUROTRAUM, V16, P667, DOI 10.1089/neu.1999.16.667
NR 38
TC 13
Z9 14
U1 0
U2 4
PU ACADEMIC PRESS INC ELSEVIER SCIENCE
PI SAN DIEGO
PA 525 B ST, STE 1900, SAN DIEGO, CA 92101-4495 USA
SN 1053-8119
EI 
J9 NEUROIMAGE
JI Neuroimage
PD MAY 15
PY 2002
VL 16
IS 1
BP 115
EP 129
DI 10.1006/nimg.2002.1065
PG 15
WC Neurosciences; Neuroimaging; Radiology, Nuclear Medicine & Medical Imaging
SC Neurosciences & Neurology; Radiology, Nuclear Medicine & Medical Imaging
GA 569WD
UT WOS:000176624700012
PM 11969323
DA 2022-04-27
ER

PT J
AU Costigan, M
   Befort, K
   Karchewski, L
   Griffin, RS
   D'Urso, D
   Allchorne, A
   Sitarski, J
   Mannion, JW
   Pratt, RE
   Woolf, CJ
AF Costigan, Michael
   Befort, Katia
   Karchewski, Laurie
   Griffin, Robert S.
   D'Urso, Donatella
   Allchorne, Andrew
   Sitarski, Joanne
   Mannion, James W.
   Pratt, Richard E.
   Woolf, Clifford J.
TI Replicate high-density rat genome oligonucleotide microarrays reveal hundreds of regulated genes in the dorsal root ganglion after peripheral nerve injury.
SO BMC NEUROSCIENCE
LA English
DT Article
ID messenger-rna expression; primary sensory neuron; monocyte chemoattractant protein-1; nitric-oxide synthase; lim-domain protein; sciatic-nerve; spinal-cord; growth-factor; down-regulation; neurotrophic factor
AB Background: Rat oligonucleotide microarrays were used to detect changes in gene expression in the dorsal root ganglion (DRG) 3 days following sciatic nerve transection (axotomy). Two comparisons were made using two sets of triplicate microarrays, naive versus naive and naive versus axotomy. Results: Microarray variability was assessed using the naive versus naive comparison. These results support use of a P < 0.05 significance threshold for detecting regulated genes, despite the large number of hypothesis tests required. For the naive versus axotomy comparison, a 2-fold cut off alone led to an estimated error rate of 16%; combining a > 1.5-fold expression change and P < 0.05 significance reduced the estimated error to 5%. The 2-fold cut off identified 178 genes while the combined >1.5-fold and P < 0.05 criteria generated 240 putatively regulated genes, which we have listed. Many of these have not been described as regulated in the DRG by axotomy. Northern blot, quantitative slot blots and in situ hybridization verified the expression of 24 transcripts. These data showed an 83% concordance rate with the arrays; most mismatches represent genes with low expression levels reflecting limits of array sensitivity. A significant correlation was found between actual mRNA differences and relative changes between microarrays (r(2) = 0.8567). Temporal patterns of individual genes regulation varied. Conclusions: We identify parameters for microarray analysis which reduce error while identifying many putatively regulated genes. Functional classification of these genes suggest reorganization of cell structural components, activation of genes expressed by immune and inflammatory cells and down-regulation of genes involved in neurotransmission.
C1 [Costigan, Michael; Befort, Katia; Karchewski, Laurie; Griffin, Robert S.; Allchorne, Andrew; Sitarski, Joanne; Mannion, James W.; Woolf, Clifford J.] Massachusetts Gen Hosp, Dept Anesthesia & Crit Care, Neural Plast Res Grp, Charlestown, MA 02129 USA.
   [Costigan, Michael; Befort, Katia; Karchewski, Laurie; Griffin, Robert S.; Allchorne, Andrew; Sitarski, Joanne; Mannion, James W.; Woolf, Clifford J.] Harvard Univ, Sch Med, Charlestown, MA 02129 USA.
   [D'Urso, Donatella] Bayer AG, D-5600 Wuppertal, Germany.
   [Pratt, Richard E.] Harvard Univ, Sch Med, Brigham & Womens Hosp, Dept Med, Boston, MA 02115 USA.
RP Woolf, CJ (通讯作者)，Massachusetts Gen Hosp, Dept Anesthesia & Crit Care, Neural Plast Res Grp, Charlestown, MA 02129 USA.
EM costigan@helix.mgh.harvard.edu; befort@titus.u-strasbg.fr; lkarch@titus.ustrasbg.fr; robert_griffin@student.hms.harvard.edu; donatella.durso.dd@bayer-ag.de; aallchorne@partners.org; joannesitarski@hotmail.com; mannionjames@hotmail.com; repratt@bics.bwh.harvard.edu; woolf.clifford@mgh.harvard.edu
FU NIHUnited States Department of Health & Human ServicesNational Institutes of Health (NIH) - USA [NS38253, HD38533]; EUNICE KENNEDY SHRIVER NATIONAL INSTITUTE OF CHILD HEALTH &HUMAN DEVELOPMENTUnited States Department of Health & Human ServicesNational Institutes of Health (NIH) - USANIH Eunice Kennedy Shriver National Institute of Child Health & Human Development (NICHD) [R01HD038533] Funding Source: NIH RePORTER; NATIONAL INSTITUTE OF NEUROLOGICAL DISORDERS AND STROKEUnited States Department of Health & Human ServicesNational Institutes of Health (NIH) - USANIH National Institute of Neurological Disorders & Stroke (NINDS) [R01NS038253] Funding Source: NIH RePORTER
CR Ahluwalia J, 2000, NEUROSCIENCE, V100, P685, DOI 10.1016/S0306-4522(00)00389-4
   Alberi S, 1996, P NATL ACAD SCI USA, V93, P3978, DOI 10.1073/pnas.93.9.3978
   Ali Z, 1996, NEUROSCI LETT, V208, P203, DOI 10.1016/0304-3940(95)12600-7
   Alvares D, 1999, PAIN, V0, PPS71, DOI 10.1016/S0304-3959(99)00140-2
   Anastasiadis PZ, 1997, EUR J NEUROSCI, V9, P1831, DOI 10.1111/j.1460-9568.1997.tb00749.x
   Angelastro JM, 2000, P NATL ACAD SCI USA, V97, P10424, DOI 10.1073/pnas.97.19.10424
   Araki T, 1996, NEURON, V17, P353, DOI 10.1016/S0896-6273(00)80166-X
   Bauer K, 2000, BLOOD, V96, P4236
   Bennett DLH, 2000, J NEUROSCI, V20, P427, DOI 10.1523/JNEUROSCI.20-01-00427.2000
   Bergman E, 1999, J COMP NEUROL, V410, P368, DOI 10.1002/(SICI)1096-9861(19990802)410:3<368::AID-CNE2>3.0.CO;2-I
   Birder LA, 1999, J PHYSIOL-LONDON, V515, P533, DOI 10.1111/j.1469-7793.1999.533ac.x
   Bogaev RC, 2001, GENE, V271, P69, DOI 10.1016/S0378-1119(01)00497-8
   Bomze HM, 2001, NAT NEUROSCI, V4, P38, DOI 10.1038/82881
   Bonilla IE, 2002, J NEUROSCI, V22, P1303, DOI 10.1523/JNEUROSCI.22-04-01303.2002
   Bono F, 1999, BIOCHEM BIOPH RES CO, V265, P457, DOI 10.1006/bbrc.1999.1683
   Bradbury EJ, 1998, MOL CELL NEUROSCI, V12, P256, DOI 10.1006/mcne.1998.0719
   Bras JMA, 1999, J NEUROCHEM, V72, P858, DOI 10.1046/j.1471-4159.1999.720858.x
   Campagne MV, 2000, J NEUROSCI, V20, P5200, DOI 10.1523/JNEUROSCI.20-14-05200.2000
   Campagne MV, 1999, P NATL ACAD SCI USA, V96, P12870
   Carroll SL, 1998, J NEUROPATH EXP NEUR, V57, P915, DOI 10.1097/00005072-199810000-00004
   Chadan S, 1994, J NEUROCHEM, V62, P1894
   Chapman V, 2001, NEUROPHARMACOLOGY, V41, P870, DOI 10.1016/S0028-3908(01)00125-3
   Chen J, 1998, J CEREBR BLOOD F MET, V18, P646, DOI 10.1097/00004647-199806000-00007
   Cho HJ, 1998, EXP NEUROL, V154, P224, DOI 10.1006/exnr.1998.6936
   Cho S, 1999, J NEUROSCI, V19, P878
   Chong MS, 1994, J NEUROSCI, V14, P4375
   Chou TT, 2001, J BIOL CHEM, V276, P41120, DOI 10.1074/jbc.M102832200
   Cosgaya JM, 1997, ONCOGENE, V14, P1687, DOI 10.1038/sj.onc.1200997
   Costigan M, 1998, J NEUROSCI, V18, P5891
   Daniloff JK, 1986, J CELL BIOL, V103, P929, DOI 10.1083/jcb.103.3.929
   Deleon M, 1995, J NEUROSCI RES, V42, P391, DOI 10.1002/jnr.490420314
   Deleon M, 1996, J NEUROSCI RES, V44, P283
   Devor M, 1999, TXB PAIN, V0, P129
   Dib SD, 1998, P NATL ACAD SCI USA, V95, P8963
   Dibhajj S, 1996, P NATL ACAD SCI USA, V93, P14950, DOI 10.1073/pnas.93.25.14950
   Fawcett JW, 1990, ANNU REV NEUROSCI, V13, P43, DOI 10.1146/annurev.neuro.13.1.43
   Fenzi F, 2001, ARCH ITAL BIOL, V139, P357
   Ferguson TA, 2000, MOL CELL NEUROSCI, V16, P157, DOI 10.1006/mcne.2000.0859
   Fernandes KJL, 2001, NEUROL DIS, V52, P219
   Flugel A, 2001, J CEREBR BLOOD F MET, V21, P69
   Fukuoka T, 1998, PAIN, V78, P13, DOI 10.1016/S0304-3959(98)00111-0
   Gallinat S, 1998, MOL BRAIN RES, V57, P111, DOI 10.1016/S0169-328X(98)00079-5
   Gavazzi I, 2000, J COMP NEUROL, V423, P492
   Gehlert DR, 1997, NEUROCHEM INT, V31, P705, DOI 10.1016/S0197-0186(97)00007-7
   Giaid A, 1989, P NATL ACAD SCI USA, V86, P7634, DOI 10.1073/pnas.86.19.7634
   Gillardon F, 1994, EUR J NEUROSCI, V6, P1641, DOI 10.1111/j.1460-9568.1994.tb00555.x
   Gillardon F, 1996, BRAIN RES, V739, P244, DOI 10.1016/S0006-8993(96)00829-3
   Gokin AP, 2001, J NEUROSCI, V21, P5358, DOI 10.1523/JNEUROSCI.21-14-05358.2001
   Gonzalez-hernandez T, 1999, J NEUROSCI RES, V55, P198, DOI 10.1002/(SICI)1097-4547(19990115)55:2<198::AID-JNR7>3.0.CO;2-M
   Hepp R, 2001, NEUROREPORT, V12, P673, DOI 10.1097/00001756-200103260-00011
   Herdegen T, 1992, MOL BRAIN RES, V14, P155, DOI 10.1016/0169-328X(92)90170-G
   Hikawa N, 1993, NEUROREPORT, V5, P41, DOI 10.1097/00001756-199310000-00010
   Hohmann AG, 1999, NEUROSCIENCE, V90, P923, DOI 10.1016/S0306-4522(98)00524-7
   Hokfelt T, 1994, TRENDS NEUROSCI, V17, P22, DOI 10.1016/0166-2236(94)90031-0
   Ishikawa K, 1999, MUSCLE NERVE, V22, P502, DOI 10.1002/(SICI)1097-4598(199904)22:4<502::AID-MUS12>3.0.CO;2-K
   Jacobsson G, 1996, MOL BRAIN RES, V37, P49, DOI 10.1016/0169-328X(95)00272-T
   Ji RR, 1995, EUR J NEUROSCI, V7, P2458, DOI 10.1111/j.1460-9568.1995.tb01044.x
   Jiang YQ, 1994, BRAIN RES, V637, P233, DOI 10.1016/0006-8993(94)91238-6
   Jongsma H, 2000, BRAIN RES, V853, P186, DOI 10.1016/S0006-8993(99)02233-7
   Karchewski LA, 1999, J COMP NEUROL, V413, P327, DOI 10.1002/(SICI)1096-9861(19991018)413:2<327::AID-CNE11>3.0.CO;2-3
   Kashiba H, 1998, NEUROSCI LETT, V252, P107, DOI 10.1016/S0304-3940(98)00558-8
   Kashiba H, 1999, NEUROREPORT, V10, P3561, DOI 10.1097/00001756-199911260-00018
   Kenney AM, 1997, MOL BRAIN RES, V52, P53, DOI 10.1016/S0169-328X(97)00211-8
   Kerr BJ, 2001, NEUROREPORT, V12, P3331, DOI 10.1097/00001756-200110290-00037
   Kieffer BL, 1997, HDB EXPT PHARM PHARM, V0, P281
   Kojima S, 1999, FEBS LETT, V446, P313, DOI 10.1016/S0014-5793(99)00234-3
   Koo PH, 1992, J NEUROSCI RES, V31, P678, DOI 10.1002/jnr.490310412
   Koo PH, 1989, J NEUROSCI RES, V22, P247, DOI 10.1002/jnr.490220304
   Krekoski CA, 1996, J NEUROSCI RES, V43, P1, DOI 10.1002/jnr.490430102
   Lacor P, 1999, BRAIN RES, V815, P70, DOI 10.1016/S0006-8993(98)01105-6
   Lacor P, 1996, NEUROSCI LETT, V220, P61, DOI 10.1016/S0304-3940(96)13187-6
   Landry M, 2000, EXP NEUROL, V162, P361, DOI 10.1006/exnr.1999.7329
   Lee PG, 1999, J NEUROSCI RES, V57, P872, DOI 10.1002/(SICI)1097-4547(19990915)57:6<872::AID-JNR13>3.0.CO;2-I
   Levadoux-martin M, 2001, BIOCHEM J, V355, P473, DOI 10.1042/0264-6021:3550473
   Levy D, 2000, PAIN, V86, P265, DOI 10.1016/S0304-3959(00)00256-6
   Lewis SE, 1999, J NEUROSCI, V19, P8945, DOI 10.1523/JNEUROSCI.19-20-08945.1999
   Livesey FJ, 1997, NATURE, V390, P614, DOI 10.1038/37615
   Lu X, 1993, J NEUROCYTOL, V22, P334, DOI 10.1007/BF01195557
   Lund LM, 1996, J NEUROBIOL, V31, P476
   Luo ZD, 2001, J NEUROSCI, V21, P1868, DOI 10.1523/JNEUROSCI.21-06-01868.2001
   Mansour A, 1995, TRENDS NEUROSCI, V18, P22, DOI 10.1016/0166-2236(95)93946-U
   Marzolo MP, 2000, J NEUROSCI RES, V60, P401, DOI 10.1002/(SICI)1097-4547(20000501)60:3<401::AID-JNR15>3.3.CO;2-C
   Michael GJ, 1999, J NEUROSCI, V19, P1844
   Millns PJ, 2001, BRIT J PHARMACOL, V132, P969, DOI 10.1038/sj.bjp.0703919
   Milner P, 2000, INT J DEV NEUROSCI, V18, P727, DOI 10.1016/S0736-5748(00)00054-X
   Mirnics K, 2001, TRENDS NEUROSCI, V24, P479, DOI 10.1016/S0166-2236(00)01862-2
   Moorman JR, 1995, NATURE, V377, P737, DOI 10.1038/377737a0
   Moorman JR, 1992, J BIOL CHEM, V267, P14551
   Morales M, 2001, J COMP NEUROL, V438, P163, DOI 10.1002/cne.1307
   Moskowitz PF, 1993, J NEUROSCI RES, V34, P129, DOI 10.1002/jnr.490340113
   Mulder H, 1997, MOL BRAIN RES, V47, P322, DOI 10.1016/S0169-328X(97)00060-0
   Murphy PG, 1995, J NEUROSCI, V15, P5130
   Nakagawa N, 2000, BIOCHEM BIOPH RES CO, V272, P505, DOI 10.1006/bbrc.2000.2787
   Newton RA, 2000, NEUROSCIENCE, V95, P1111
   Noguchi K, 1990, MOL BRAIN RES, V7, P299, DOI 10.1016/0169-328X(90)90080-W
   Nordstrom LA, 1995, MOL CELL NEUROSCI, V6, P56, DOI 10.1006/mcne.1995.1006
   Oblinger MM, 1989, J NEUROSCI, V9, P3766
   Okuse K, 1997, MOL CELL NEUROSCI, V10, P196, DOI 10.1006/mcne.1997.0657
   Pomies P, 1997, J CELL BIOL, V139, P157, DOI 10.1083/jcb.139.1.157
   Rosenberg M, 1997, J NEUROSCI, V17, P6629
   Sambrook J, 2001, MOL CLONING LAB MANU, V0, P0
   Schadt EE, 2000, J CELL BIOCHEM, V80, P192
   Schreiber RC, 2001, NEUROREPORT, V12, P601, DOI 10.1097/00001756-200103050-00034
   Scroggs RS, 2001, J NEUROPHYSIOL, V86, P2966, DOI 10.1152/jn.2001.86.6.2966
   Shi TJS, 2000, PAIN, V84, P319, DOI 10.1016/S0304-3959(99)00224-9
   Shi TJS, 1997, NEUROSCI LETT, V237, P57, DOI 10.1016/S0304-3940(97)00805-7
   Shi TJS, 1998, PAIN, V78, P171, DOI 10.1016/S0304-3959(98)00124-9
   Shirasu M, 2000, NEUROSCI RES, V37, P265, DOI 10.1016/S0168-0102(00)00125-5
   Siebert H, 2000, J NEUROIMMUNOL, V110, P177, DOI 10.1016/S0165-5728(00)00343-X
   Skene JHP, 1989, ANNU REV NEUROSCI, V12, P127, DOI 10.1146/annurev.neuro.12.1.127
   Sleeper AA, 2000, J NEUROSCI, V20, P7279
   Snyder SE, 1998, NEUROSCIENCE, V82, P7
   Snyder SE, 1998, J COMP NEUROL, V394, P64
   Stegenga SL, 1996, J NEUROCHEM, V66, P2541
   Subang MC, 2001, EUR J NEUROSCI, V13, P521, DOI 10.1046/j.1460-9568.2001.01425.x
   Sweadner KJ, 2000, GENOMICS, V68, P41, DOI 10.1006/geno.2000.6274
   Tandrup T, 2000, J COMP NEUROL, V422, P172, DOI 10.1002/(SICI)1096-9861(20000626)422:2<172::AID-CNE2>3.0.CO;2-H
   Torp R, 1998, NEUROBIOL DIS, V5, P245, DOI 10.1006/nbdi.1998.0201
   Tsujino H, 2000, MOL CELL NEUROSCI, V15, P170, DOI 10.1006/mcne.1999.0814
   Vaillant C, 1999, J NEUROSCI, V19, P4994
   Van BERKUMNL, 2001, CURR OPIN BIOTECH, V12, P48, DOI 10.1016/S0958-1669(00)00173-7
   Verge VMK, 1993, EUR J NEUROSCI, V5, P240, DOI 10.1111/j.1460-9568.1993.tb00490.x
   Waxman SG, 1994, J NEUROPHYSIOL, V72, P466, DOI 10.1152/jn.1994.72.1.466
   Werner A, 2000, J NEUROSCI, V20, P1822
   Wisden W, 1991, MOL BRAIN RES, V10, P179, DOI 10.1016/0169-328X(91)90109-B
   Wong J, 1990, J NEUROSCI RES, V27, P332, DOI 10.1002/jnr.490270312
   Woodham P, 1989, NEUROSCI LETT, V98, P8, DOI 10.1016/0304-3940(89)90364-9
   Woolf CJ, 1999, LANCET, V353, P1959, DOI 10.1016/S0140-6736(99)01307-0
   Xiao HS, 2002, P NATL ACAD SCI USA, V99, P8360, DOI 10.1073/pnas.122231899
   Xu ZQ, 1996, NEUROREPORT, V8, P237, DOI 10.1097/00001756-199612200-00048
   Yiangou Y, 2000, NEUROREPORT, V11, P993, DOI 10.1097/00001756-200004070-00019
   Zhang Q, 1995, NEUROREPORT, V6, P1309, DOI 10.1097/00001756-199506090-00020
   Zhang X, 1998, ANN NY ACAD SCI, V863, P402, DOI 10.1111/j.1749-6632.1998.tb10710.x
   Zhang X, 1998, NEUROSCIENCE, V82, P223
   Zhang X, 1994, EUR J NEUROSCI, V6, P43, DOI 10.1111/j.1460-9568.1994.tb00246.x
   Zhang X, 1998, NEUROSCIENCE, V82, P1225
   Zhang X, 1993, NEUROSCIENCE, V57, P227, DOI 10.1016/0306-4522(93)90057-M
   Zhang Y, 2000, MOL CELL NEUROSCI, V16, P71, DOI 10.1006/mcne.2000.0852
NR 138
TC 424
Z9 431
U1 1
U2 14
PU BMC
PI LONDON
PA CAMPUS, 4 CRINAN ST, LONDON N1 9XW, ENGLAND
SN 1471-2202
EI 
J9 BMC NEUROSCI
JI BMC Neurosci.
PD OCT 25
PY 2002
VL 3
IS 
BP 
EP 
DI 10.1186/1471-2202-3-16
PG 18
WC Neurosciences
SC Neurosciences & Neurology
GA V11KQ
UT WOS:000207530900001
PM 12401135
DA 2022-04-27
ER

PT J
AU Wang, AG
   Chen, CH
   Yang, CW
   Yen, MY
   Hsu, WM
   Liu, JH
   Fann, MJ
AF Wang, AG
   Chen, CH
   Yang, CW
   Yen, MY
   Hsu, WM
   Liu, JH
   Fann, MJ
TI Change of gene expression profiles in the retina following optic nerve injury
SO MOLECULAR BRAIN RESEARCH
LA English
DT Article
DE optic nerve; retinal ganglion cell; gene expression; regeneration; trauma
ID myelin-associated glycoprotein; neurite growth-inhibitor; rat spinal-cord; ganglion-cell; messenger-rna; adult-rat; axonal regeneration; protein; cloning; axotomy
AB The purpose of the present Study was to search for changes in gene expression patterns in the retina following optic nerve injury. We conducted a subtractive hybridization for comparison of the mRNAs in those retinas receiving optic nerve crush injury and those receiving sham operation. Both forward and reverse Subtractions were carried out for 8-h and 24-h time points postoperatively. Resultant subtractive cDNA for each group was re-amplified and cloned to a plasmid. After DNA sequencing, the identify of subtractive cDNA was analyzed by blasting sequences to the Nonredundant gene database, Unigene database, and dbest database at NCB1. Thirty-four known genes and 32 EST were found in the forward subtractions. Forty-two known genes and 46 EST were found in reverse Subtractions. Identities of the rest could not been found in the databases. To verify the subtractive results. RT-PCR was performed to test expression patterns of eight known genes found in the above analysis. Among these eight genes. seven demonstrated a statistically significant difference between the crushed eves and the control eyes by quantitative image analysis. Together, our data show that expression of fatso, ephrin B2, NonO, Zfx, vitronectin, and XLRS increased after optic nerve injury, and expression of stathmin exhibited reduction after injury. (C) 2002 Elsevier Science B.V. All rights reserved.
C1 Natl Yang Ming Univ, Inst Neurosci, Taipei 11221, Taiwan.
   Natl Yang Ming Univ, Inst Clin Med, Taipei 11221, Taiwan.
   Natl Yang Ming Univ, Inst Biochem, Taipei 11221, Taiwan.
   Natl Yang Ming Univ, Dept Life Sci, Taipei 11221, Taiwan.
   Taipei Vet Gen Hosp, Dept Ophthalmol, Taipei, Taiwan.
RP Fann, MJ (通讯作者)，Natl Yang Ming Univ, Inst Neurosci, Taipei 11221, Taiwan.
CR Aguayo AJ, 1990, J EXP BIOL, V153, P199
   Altschul SF, 1997, NUCLEIC ACIDS RES, V25, P3389, DOI 10.1093/nar/25.17.3389
   Anderson DH, 1999, INVEST OPHTH VIS SCI, V40, P3305
   Asch WS, 1998, J NEUROCHEM, V71, P20
   Ballestero RP, 1995, P NATL ACAD SCI USA, V92, P8621, DOI 10.1073/pnas.92.19.8621
   Bennett BD, 1995, P NATL ACAD SCI USA, V92, P1866, DOI 10.1073/pnas.92.6.1866
   Berkelaar M, 1994, J NEUROSCI, V14, P4368, DOI 10.1523/jneurosci.14-07-04368.1994
   Bomze HM, 2001, NAT NEUROSCI, V4, P38, DOI 10.1038/82881
   Bregman BS, 1995, NATURE, V378, P498, DOI 10.1038/378498a0
   Cai DM, 1999, NEURON, V22, P89, DOI 10.1016/S0896-6273(00)80681-9
   Chen DF, 1995, P NATL ACAD SCI USA, V92, P7287, DOI 10.1073/pnas.92.16.7287
   Chomczynski P, 1987, ANAL BIOCHEM, V162, P156, DOI 10.1006/abio.1987.9999
   Davies SJA, 1999, J NEUROSCI, V19, P5810, DOI 10.1523/JNEUROSCI.19-14-05810.1999
   Den DUNNENJT, 1998, HUM MOL GENET, V7, P1185
   Diachenko L, 1996, P NATL ACAD SCI USA, V93, P6025
   Flanagan JG, 1998, ANNU REV NEUROSCI, V21, P309, DOI 10.1146/annurev.neuro.21.1.309
   Frisen J, 1998, NEURON, V20, P235, DOI 10.1016/S0896-6273(00)80452-3
   Garciavalenzuela E, 1994, J NEUROBIOL, V25, P431, DOI 10.1002/neu.480250408
   Goldberg JL, 2000, ANNU REV NEUROSCI, V23, P579, DOI 10.1146/annurev.neuro.23.1.579
   Grandpre T, 2000, NATURE, V403, P439, DOI 10.1038/35000226
   Gurskaya NG, 1996, ANAL BIOCHEM, V240, P90, DOI 10.1006/abio.1996.0334
   Koistinaho J, 1993, J NEUROSCI RES, V34, P250, DOI 10.1002/jnr.490340213
   Levin LA, 1998, INVEST OPHTH VIS SCI, V39, P157
   Livesey FJ, 1996, TRENDS NEUROSCI, V19, P84, DOI 10.1016/S0166-2236(96)80032-4
   Martin KJ, 2000, P NATL ACAD SCI USA, V97, P3789, DOI 10.1073/pnas.97.8.3789
   Martinezmorales JR, 1995, NEUROSCIENCE, V68, P245, DOI 10.1016/0306-4522(95)00089-2
   Mckerracher L, 1994, NEURON, V13, P805, DOI 10.1016/0896-6273(94)90247-X
   Mukhopadhyay G, 1994, NEURON, V13, P757, DOI 10.1016/0896-6273(94)90042-6
   Nakagawa S, 2000, NEURON, V25, P599, DOI 10.1016/S0896-6273(00)81063-6
   Neugebauer KM, 1991, NEURON, V6, P345, DOI 10.1016/0896-6273(91)90244-T
   Ramon YCAJALS, 1991, DEGENERATION REGENER, V5, P0
   Schnell L, 1990, NATURE, V343, P269, DOI 10.1038/343269a0
   Schwab ME, 1988, J NEUROSCI, V8, P2381
   Shen SL, 1999, NEURON, V23, P285, DOI 10.1016/S0896-6273(00)80780-1
   Tessierlavigne M, 1996, SCIENCE, V274, P1123, DOI 10.1126/science.274.5290.1123
   Tomasini BR, 1991, PROG HEMOST THROMB, V10, P269
   Vactor DV, 1998, CURR OPIN NEUROSCI, V8, P80
   Velculescu VE, 1995, SCIENCE, V270, P484, DOI 10.1126/science.270.5235.484
   Villegasperez MP, 1988, J NEUROSCI, V8, P265
   Vonstein OD, 1997, NUCLEIC ACIDS RES, V25, P2598, DOI 10.1093/nar/25.13.2598
   Wouters BC, 1998, MOL BRAIN RES, V53, P53, DOI 10.1016/S0169-328X(97)00274-X
NR 41
TC 12
Z9 13
U1 0
U2 2
PU ELSEVIER SCIENCE BV
PI AMSTERDAM
PA PO BOX 211, 1000 AE AMSTERDAM, NETHERLANDS
SN 0169-328X
EI 
J9 MOL BRAIN RES
JI Mol. Brain Res.
PD MAY 30
PY 2002
VL 101
IS 1-2
BP 82
EP 92
DI 10.1016/S0169-328X(02)00171-7
PG 11
WC Neurosciences
SC Neurosciences & Neurology
GA 560NN
UT WOS:000176088300010
PM 12007835
DA 2022-04-27
ER

PT J
AU Tachibana, T
   Noguchi, K
   Ruda, MA
AF Tachibana, T
   Noguchi, K
   Ruda, MA
TI Analysis of gene expression following spinal cord injury in rat using complementary DNA microarray
SO NEUROSCIENCE LETTERS
LA English
DT Article
DE microarray; spinal cord injury; reverse transcription-polymerase chain reaction; heat shock protein; tissue inhibitor of metalloproteinase; fatty acid-binding protein; lecithin; cholesterol acyltransferase; plasma membrane Ca2+-ATPase
ID central-nervous-system; differential expression; binding protein; polypeptide 7b2; family; cell
AB To identify genes that were altered by spinal cord injury (SCI), we used complementary DNA microarray consisting 1176 rat genes. Rats were subjected to contusive injury of the thoracic spinal cord. Sham animals received only a laminectomy. Twenty-four hours later, spinal cord was dissected out, a P-32 labeled probe was prepared and hybridized to the microarray. We identified three genes that showed a greater than 2-fold increase in SCI tissue, heat shock 27-kDa protein, tissue inhibitor of metalloproteinase-1 and epidermal fatty acid-binding protein. Seven genes, lecithin:cholesterol acyltransferase, dipeptidyl aminopeptidase related protein, phospholipase C delta 4, plasma membrane Ca2+ ATPase isoform 2, G-protein G(O) alpha subunit, GABA transporter 3, and neuroendrocrine protein 7132 were downregulated greater than 50% in SCI tissue. Changes in expression of these genes were confirmed by reverse transcription-polymerase chain reaction. These genes may play a role in the response to tissue damage or repair following SCI. (C) 2002 Elsevier Science Ireland Ltd. All rights reserved.
C1 NIDCR, Cellular Neurosci Sect, Pain & Neurosensory Mechanisms Branch, NIH, Bethesda, MD 20892 USA.
   Hyogo Med Univ, Dept Anat & Neurosci, Nishinomiya, Hyogo 6638501, Japan.
RP Tachibana, T (通讯作者)，NIDCR, Cellular Neurosci Sect, Pain & Neurosensory Mechanisms Branch, NIH, Bethesda, MD 20892 USA.
CR Beattie MS, 1997, EXP NEUROL, V148, P453, DOI 10.1006/exnr.1997.6695
   Bowtell DDL, 1999, NAT GENET, V21, P25, DOI 10.1038/4455
   Collet X, 1999, BIOCHEM BIOPH RES CO, V258, P73, DOI 10.1006/bbrc.1999.0601
   Constantini S, 1994, J NEUROSURG, V80, P97, DOI 10.3171/jns.1994.80.1.0097
   Deleon M, 1996, J NEUROSCI RES, V44, P283
   Faden AI, 1993, CRIT REV NEUROBIOL, V7, P175
   Guerini D, 1998, CELL TISSUE RES, V292, P191, DOI 10.1007/s004410051050
   Imura T, 1999, J NEUROSCI, V19, P9768
   Jones DT, 1987, J BIOL CHEM, V262, P14241
   Kelly DL, 2000, MOL REPROD DEV, V56, P113, DOI 10.1002/(SICI)1098-2795(200006)56:2&lt;113::AID-MRD1&gt;3.0.CO;2-Q
   Liu NS, 1996, J BIOL CHEM, V271, P355, DOI 10.1074/jbc.271.1.355
   Marcinkiewicz M, 1987, CELL TISSUE RES, V250, P205, DOI 10.1007/BF00214673
   Marcinkiewicz M, 1994, NEUROSCI LETT, V177, P91, DOI 10.1016/0304-3940(94)90052-3
   Namiki J, 1999, J NEUROPATH EXP NEUR, V58, P489, DOI 10.1097/00005072-199905000-00008
   Nelson N, 1998, J NEUROCHEM, V71, P1785
   Pagenstecher A, 1998, AM J PATHOL, V152, P729
   Sharp FR, 1999, TRENDS NEUROSCI, V22, P97, DOI 10.1016/S0166-2236(98)01392-7
   Wada K, 1992, P NATL ACAD SCI USA, V89, P197, DOI 10.1073/pnas.89.1.197
   Warden CH, 1989, J BIOL CHEM, V264, P21573
   Zimmermann M, 1983, PAIN, V16, P109, DOI 10.1016/0304-3959(83)90201-4
NR 20
TC 63
Z9 66
U1 0
U2 1
PU ELSEVIER SCI IRELAND LTD
PI CLARE
PA CUSTOMER RELATIONS MANAGER, BAY 15, SHANNON INDUSTRIAL ESTATE CO, CLARE, IRELAND
SN 0304-3940
EI 
J9 NEUROSCI LETT
JI Neurosci. Lett.
PD JUL 19
PY 2002
VL 327
IS 2
BP 133
EP 137
DI 10.1016/S0304-3940(02)00375-0
PG 5
WC Neurosciences
SC Neurosciences & Neurology
GA 582UP
UT WOS:000177369800015
PM 12098653
DA 2022-04-27
ER

PT J
AU Constantinou, CE
   Damaser, MS
   Perkash, I
AF Constantinou, CE
   Damaser, MS
   Perkash, I
TI Displacement sequence and elastic properties of anterior prostate/urethral interface during micturition of spinal cord injured men
SO ULTRASOUND IN MEDICINE AND BIOLOGY
LA English
DT Article
DE urethra; prostate; spinal cord injury; ultrasound; urodynamics; stiffness; voiding
ID urethral pressure profile; urinary-tract symptom; cross-sectional area; obstruction; resistance; prostate; flow
AB The management of complex micturition problems frequently encountered in patients with spinal cord injury (SCI) may be facilitated by characterization of the elastic properties of the prostate. To this end, we have developed a method of evaluating changes in prostate biomechanics using ultrasound (US) images obtained during routine diagnostic urodynamic evaluations. Ultrasound video sequences of the prostate and urethra during voiding were digitized simultaneously with bladder pressure measurement on 76 patients with spinal cord injury, having a mean age of 47 +/- 16 years. Computer enhancement of the bladder/prostate/urethral interface from sequences of 2-D US images facilitated measurement of midprostatic urethral displacement during micturition. Of 76 patients, 21 were able to initiate voiding. Maximum urethral diameter was 12.0 +/- 1.3 mm, with corresponding maximum voiding pressure of 61.6 +/- 1.9 cmH(2)O. Urethral/prostatic pressure strain elastic modulus (Ep) was 960 +/- 624 N/m(2) and stiffness (beta) calculated as the inverse of compliance was 2.8 +/- 0.1. The diameter of the urethra at Pdet50+, during the opening phase, was 0.4 +/- 0.1 mm and, during the closing phase, was 0.7 +/- 0.1 mm. During voiding, the anterior prostate was displaced to a greater extent than the posterior prostate. These observations suggest that distension of the prostate/urethra during micturition is hysteretic and nonuniform and indicates regional differences in compliance within the prostate/urethra interface. These regional differences lend support to the concept that the posterior prostate is implicated in the active process of micturition involving the fibromuscular stroma. Clinical application of this method could include quantification of the biomechanics of micturition consequent to spinal injury, prostatic enlargement, and the impact of targeted evaluation of pharmacological interventions. (C) 2002 World Federation for Ultrasound in Medicine Biology.
C1 VA Palo Alto Hlth Care Syst, Spinal Cord Injury Ctr, Stanford, CA 94305 USA.
   Stanford Med Sch, Dept Urol, Stanford, CA USA.
   Hines VA Hosp, Res & Dev Serv, Hines, IL USA.
   Loyola Univ, Med Ctr, Dept Urol, Maywood, IL 60153 USA.
RP Constantinou, CE (通讯作者)，VA Palo Alto Hlth Care Syst, Spinal Cord Injury Ctr, Stanford, CA 94305 USA.
CR Andersson KE, 2000, BJU INT, V85, P12, DOI 10.1046/j.1464-410X.2000.00059.x
   Asklin B, 1984, SCAND J UROL NEPHROL, V18, P257, DOI 10.3109/00365598409180194
   Asklin B, 1984, SCAND J UROL NEPHROL, V18, P1
   Bagi P, 1995, NEUROUROL URODYNAM, V14, P115, DOI 10.1002/nau.1930140204
   Barnea O, 2001, COMPUT BIOL MED, V31, P27, DOI 10.1016/S0010-4825(00)00020-2
   Blaivas J, 1984, UROLOGY, V23, P421, DOI 10.1016/S0090-4295(84)80005-9
   Bosch JL, 2001, J UROLOGY, V158, P2034
   Cucchi A, 1994, J UROLOGY, V151, P1342, DOI 10.1016/S0022-5347(17)35247-3
   Desmond AD, 1967, J UROLOGY, V137, P457
   Graversen PH, 1996, J UROLOGY, V155, P267, DOI 10.1016/S0022-5347(01)66615-1
   Hansen F, 1995, ULTRASOUND MED BIOL, V21, P1, DOI 10.1016/0301-5629(94)00090-5
   Ichiyanagi O, 1998, SCAND J UROL NEPHROL, V32, P215
   Iwata T, 2001, PROSTATE, V48, P242, DOI 10.1002/pros.1103
   Kojima M, 1997, UROLOGY, V50, P548, DOI 10.1016/S0090-4295(97)00310-5
   Lehmann ED, 1993, ULTRASOUND MED BIOL, V19, P683, DOI 10.1016/0301-5629(93)90087-5
   Lepor H, 1993, PROSTATE, V22, P301, DOI 10.1002/pros.2990220404
   Mcguire EJ, 1977, J UROLOGY, V118, P632, DOI 10.1016/S0022-5347(17)58132-X
   Nakamura J, 2000, ULTRASOUND MED BIOL, V26, P29, DOI 10.1016/S0301-5629(99)00116-7
   Nishizawa O, 1982, NEUROUROL URODYNAM, V1, P295
   Shapeero LG, 1983, AM J ROENTGENOL, V141, P83, DOI 10.2214/ajr.141.1.83
   Shau YW, 1999, ULTRASOUND MED BIOL, V25, P1377, DOI 10.1016/S0301-5629(99)00097-6
   Ukimura O, 1998, NEUROUROLOGY AND URODYNAMICS, V17, P377
   Walter JS, 1994, NEUROUROL URODYNAM, V13, P571, DOI 10.1002/nau.1930130511
   Walter JS, 1993, INT UROGYNECOL J, V4, P335
   Yalla SV, 1980, J UROLOGY, V124, P649, DOI 10.1016/S0022-5347(17)55598-6
   Yalla SV, 1981, J UROLOGY, V125, P685, DOI 10.1016/S0022-5347(17)55163-0
   Yalla SV, 1982, NEUROUROL URODYNAM, V1, P77
NR 27
TC 9
Z9 9
U1 0
U2 2
PU ELSEVIER SCIENCE INC
PI NEW YORK
PA 360 PARK AVE SOUTH, NEW YORK, NY 10010-1710 USA
SN 0301-5629
EI 
J9 ULTRASOUND MED BIOL
JI Ultrasound Med. Biol.
PD SEP 15
PY 2002
VL 28
IS 9
BP 1157
EP 1163
DI 10.1016/S0301-5629(02)00505-7
PG 7
WC Acoustics; Radiology, Nuclear Medicine & Medical Imaging
SC Acoustics; Radiology, Nuclear Medicine & Medical Imaging
GA 606KB
UT WOS:000178732200009
PM 12401386
DA 2022-04-27
ER

PT J
AU Hu, J
   Fink, D
   Mata, M
AF Hu, J
   Fink, D
   Mata, M
TI Microarray analysis suggests the involvement of proteasomes, lysosomes, and matrix metalloproteinases in the response of motor neurons to root avulsion
SO EUROPEAN JOURNAL OF NEUROSCIENCE
LA English
DT Article
DE apoptosis; degeneration; rat; regeneration
ID sciatic-nerve transection; mediated gene-transfer; spinal-cord; cyclin d1; independent apoptosis; messenger-rna; cell-death; expression; receptor; induction
AB We used microarray analysis of RNA expression from punch samples from ventral horn of spinal cord to identify alterations in gene expression in motor neurons 3 days after proximal spinal root avulsion, a traumatic injury that results in the death of 80% of the motor neurons. This analysis identified the anticipated increases in expression of genes coding for proteins involved in the apoptosis cascades and abortive cell cycle re-entry, as well as decreases in expression of genes coding for proteins related to neuronal functional activity, including groups of genes related to energy metabolism, transporter proteins, ion channels, and receptors. It was also found that cathepsins, metalloproteinases, and proteasome-related protein products were highly upregulated in motor neurons following axotomy. Each of these products represent pathways that have been implicated in other models of neuronal damage, but which have not previously been described as a response to axotomy.
C1 Univ Pittsburgh, Sch Med, Dept Neurol, Pittsburgh, PA 15213 USA.
   Univ Pittsburgh, Sch Med, Dept Mol Genet & Biochem, Pittsburgh, PA 15213 USA.
   GRECC, VA Pittsburgh Healthcare Syst, Pittsburgh, PA 15240 USA.
RP Mata, M (通讯作者)，Univ Pittsburgh, Sch Med, Dept Neurol, S-520 BST,200 Lothrop St, Pittsburgh, PA 15213 USA.
EM mata@pitt.edu
CR Baba N, 1999, BRAIN RES, V827, P122, DOI 10.1016/S0006-8993(99)01315-3
   Canu N, 2000, J NEUROSCI, V20, P589, DOI 10.1523/JNEUROSCI.20-02-00589.2000
   Citron BA, 2000, EXP NEUROL, V166, P213, DOI 10.1006/exnr.2000.7523
   Flavin MP, 2001, J NEUROSCI RES, V63, P388, DOI 10.1002/1097-4547(20010301)63:5<388::AID-JNR1033>3.0.CO;2-T
   Freeman RS, 1994, NEURON, V12, P343, DOI 10.1016/0896-6273(94)90276-3
   Freeman WM, 2000, BIOTECHNIQUES, V29, P1042, DOI 10.2144/00295rv01
   Gillardon F, 1996, BRAIN RES, V739, P244, DOI 10.1016/S0006-8993(96)00829-3
   Gonzalez P, 1999, BIOTECHNIQUES, V26, P884, DOI 10.2144/99265st01
   Greenberg DA, 2001, ANN NEUROL, V50, P695, DOI 10.1002/ana.10075
   Hammarberg H, 2000, J COMP NEUROL, V426, P587, DOI 10.1002/1096-9861(20001030)426:4<587::AID-CNE7>3.0.CO;2-R
   Holmqvist MH, 2001, J NEUROSCI, V21, P4154, DOI 10.1523/JNEUROSCI.21-12-04154.2001
   Jacovina AT, 2001, J BIOL CHEM, V276, P49350, DOI 10.1074/jbc.M106289200
   Keller JN, 2000, J NEUROSCI RES, V61, P436, DOI 10.1002/1097-4547(20000815)61:4<436::AID-JNR10>3.0.CO;2-Z
   Kitagawa H, 1999, FEBS LETT, V443, P181, DOI 10.1016/S0014-5793(98)01709-8
   Koliatsos VE, 1994, J COMP NEUROL, V342, P35, DOI 10.1002/cne.903420105
   Lee R, 2001, SCIENCE, V294, P1945, DOI 10.1126/science.1065057
   Li LX, 1998, J COMP NEUROL, V396, P158
   Li M, 2000, NEUROSCIENCE, V99, P333, DOI 10.1016/S0306-4522(00)00173-1
   Martin LJ, 1999, J NEUROBIOL, V40, P185, DOI 10.1002/(SICI)1097-4695(199908)40:2<185::AID-NEU5>3.0.CO;2-#
   Matsushita K, 2000, J NEUROSCI, V20, P6879, DOI 10.1523/JNEUROSCI.20-18-06879.2000
   Mills CD, 2001, EXP NEUROL, V170, P244, DOI 10.1006/exnr.2001.7721
   Monney L, 1998, J BIOL CHEM, V273, P6121, DOI 10.1074/jbc.273.11.6121
   Natsume A, 2002, J NEUROTRAUM, V19, P61, DOI 10.1089/089771502753460240
   Natsume A, 2001, EXP NEUROL, V169, P231, DOI 10.1006/exnr.2001.7671
   Nesic O, 2001, J NEUROTRAUM, V18, P947, DOI 10.1089/089771501750451857
   Park DS, 1997, J NEUROSCI, V17, P8975
   Parks , 1998, MATRIX METALLOPROTEI, V0, P0
   Romashkova JA, 1999, NATURE, V401, P86, DOI 10.1038/43474
   Rosenberg GA, 1995, J NEUROTRAUM, V12, P833, DOI 10.1089/neu.1995.12.833
   Rosenberg GA, 2001, BRAIN RES, V893, P104, DOI 10.1016/S0006-8993(00)03294-7
   Saito N, 2000, J NEUROTRAUM, V17, P173, DOI 10.1089/neu.2000.17.173
   Sakhi S, 1994, P NATL ACAD SCI USA, V91, P7525, DOI 10.1073/pnas.91.16.7525
   Sakurai M, 2000, STROKE, V31, P200, DOI 10.1161/01.STR.31.1.200
   Siconolfi LB, 2001, J NEUROSCI, V21, P4348, DOI 10.1523/JNEUROSCI.21-12-04348.2001
   Siconolfi LB, 2001, J NEUROSCI, V21, P4336, DOI 10.1523/JNEUROSCI.21-12-04336.2001
   Soeda S, 2001, MOL BRAIN RES, V91, P96, DOI 10.1016/S0169-328X(01)00133-4
   Springer JE, 1999, NAT MED, V5, P943, DOI 10.1038/11387
   Squier MKT, 1999, J CELL PHYSIOL, V178, P311, DOI 10.1002/(SICI)1097-4652(199903)178:3<311::AID-JCP5>3.3.CO;2-K
   Timsit S, 1999, EUR J NEUROSCI, V11, P263, DOI 10.1046/j.1460-9568.1999.00434.x
   Tusher VG, 2001, P NATL ACAD SCI USA, V98, P5116, DOI 10.1073/pnas.091062498
   Verbois SL, 2000, J NEUROTRAUM, V17, P1001, DOI 10.1089/neu.2000.17.1001
   Wang E, 2000, NAT BIOTECHNOL, V18, P457, DOI 10.1038/74546
   Wojcik C, 1999, CELL MOL LIFE SCI, V56, P908, DOI 10.1007/s000180050483
   Yamada M, 2001, EXP NEUROL, V168, P225, DOI 10.1006/exnr.2000.7597
   Zwienenberg M, 2001, NEUROSURGERY, V48, P1119, DOI 10.1097/00006123-200105000-00031
NR 45
TC 26
Z9 28
U1 0
U2 0
PU WILEY
PI HOBOKEN
PA 111 RIVER ST, HOBOKEN 07030-5774, NJ USA
SN 0953-816X
EI 1460-9568
J9 EUR J NEUROSCI
JI Eur. J. Neurosci.
PD OCT 15
PY 2002
VL 16
IS 8
BP 1409
EP 1416
DI 10.1046/j.1460-9568.2002.02218.x
PG 8
WC Neurosciences
SC Neurosciences & Neurology
GA 609UL
UT WOS:000178922900001
PM 12405953
DA 2022-04-27
ER

PT J
AU Nesic, O
   Svrakic, NM
   Xu, GY
   McAdoo, D
   Westlund, KN
   Hulsebosch, CE
   Ye, ZM
   Galante, A
   Soteropoulos, P
   Tolias, P
   Young, W
   Hart, RP
   Perez-Polo, JR
AF Nesic, O
   Svrakic, NM
   Xu, GY
   McAdoo, D
   Westlund, KN
   Hulsebosch, CE
   Ye, ZM
   Galante, A
   Soteropoulos, P
   Tolias, P
   Young, W
   Hart, RP
   Perez-Polo, JR
TI DNA microarray analysis of the contused spinal cord: Effect of NMDA receptor inhibition
SO JOURNAL OF NEUROSCIENCE RESEARCH
LA English
DT Article
DE spinal cord injury; NMDA receptor; MK-801; DNA microarray; Affymetrix; expression profile
ID messenger-rna expression; kappa-b activation; functional recovery; gene-expression; cellular-localization; transcription factor; impact injury; brain-injury; c-fo; rat
AB Spinal cord injury (SCI)-induced neurodegeneration leads to irreversible and devastating motor and sensory dysfunction. Post-traumatic outcomes are determined by events occurring during the first 24 hours after SCI. An increase in extracellular glutamate concentration to neurotoxic levels is one of the earliest events after SCI. We used Affymetrix DNA oligonucleotide microarrays (with 1,322 DNA probes) analysis to measure gene expression in order to test the hypothesis that SCI-induced N-methyl-D-aspartate (NMDA) receptor activation triggers significant postinjury transcriptional changes. Here we report that SCI, 1 hour after trauma, induced change in mRNA levels of 165 genes and expression sequence tags (ESTs). SCI affected mRNA levels of those genes that regulate predominantly transcription factors, inflammation, cell survival, and membrane excitability. We also report that NMDA receptor inhibition (with -(+)-5-methyl-10,11 -dihydro-5H-dibenzo[a,d]-cyclohepten-5, 10-imine hydrogen maleate [MK-801]) reversed the effect of SCI on about 50% of the SCI-affected mRNAs. Especially interesting is the finding that NMDA receptor activation participates in the up-regulation of inflammatory factors. Therefore, SCI-induced NMDA receptor activation is one of the dominant, early signals after trauma that leads to changes in mRNA levels of a number of genes relevant to recovery processes. The majority of MK-801 effects on the SCI-induced mRNA changes reported here are novel. Additionally, we found that the MK-801 treatment also changed the mRNA levels of 168 genes and ESTs that had not been affected by SCI alone, and that some of their gene products could have harmful effects on SCI outcome. (C) 2002 Wiley-Liss, Inc.
C1 Univ Texas, Med Branch, Dept Human Biol Chem & Genet, Galveston, TX 77555 USA.
   Univ Texas, Med Branch, Inst Marine Biomed, Galveston, TX 77550 USA.
   Univ Texas, Med Branch, Dept Anat & Neurosci, Galveston, TX 77550 USA.
   Washington Univ, St Louis, MO USA.
   Publ Hlth Res Inst, Ctr Appl Genomics, Newark, NJ USA.
   Univ Med & Dent New Jersey, New Jersey Med Sch, Dept Microbiol & Mol Genet, Newark, NJ 07103 USA.
   UND, New Jersey Med Sch, Newark, NJ USA.
RP Nesic, O (通讯作者)，Univ Texas, Med Branch, Dept Human Biol Chem & Genet, 4 Floor,301 Univ Blvd, Galveston, TX 77555 USA.
EM olnesic@utmb.edu
FU NINDS NIH HHSUnited States Department of Health & Human ServicesNational Institutes of Health (NIH) - USANIH National Institute of Neurological Disorders & Stroke (NINDS) [P01 NS011255] Funding Source: Medline; NATIONAL INSTITUTE OF NEUROLOGICAL DISORDERS AND STROKEUnited States Department of Health & Human ServicesNational Institutes of Health (NIH) - USANIH National Institute of Neurological Disorders & Stroke (NINDS) [P01NS011255] Funding Source: NIH RePORTER
CR Allsopp TE, 2000, CELL DEATH DIFFER, V7, P984, DOI 10.1038/sj.cdd.4400733
   Bartholdi D, 1997, EUR J NEUROSCI, V9, P1422, DOI 10.1111/j.1460-9568.1997.tb01497.x
   Basso DM, 1995, J NEUROTRAUM, V12, P1, DOI 10.1089/neu.1995.12.1
   Basso DM, 1996, EXP NEUROL, V139, P244, DOI 10.1006/exnr.1996.0098
   Bethea JR, 1999, J NEUROTRAUM, V16, P851, DOI 10.1089/neu.1999.16.851
   Bethea JR, 2000, PROG BRAIN RES, V128, P33
   Bethea JR, 1998, J NEUROSCI, V18, P3251
   Bunge RP, 1993, ADV NEUROL, V59, P75
   Butte AJ, 2001, PAC SYMP BIOCOMPUT, V0, P6
   Cattaneo E, 1999, TRENDS NEUROSCI, V22, P365, DOI 10.1016/S0166-2236(98)01378-2
   Citron BA, 2000, EXP NEUROL, V166, P213, DOI 10.1006/exnr.2000.7523
   Eisen MB, 1998, P NATL ACAD SCI USA, V95, P14863, DOI 10.1073/pnas.95.25.14863
   Farooque M, 1999, ACTA NEUROPATHOL, V98, P22, DOI 10.1007/s004010051047
   Gadient RA, 1994, NEUROSCI LETT, V182, P243, DOI 10.1016/0304-3940(94)90807-9
   Ginsberg SD, 2000, ANN NEUROL, V48, P77, DOI 10.1002/1531-8249(200007)48:1<77::AID-ANA12>3.3.CO;2-1
   Grossman SD, 2001, EXP NEUROL, V168, P273, DOI 10.1006/exnr.2001.7628
   Gruner JA, 1992, J NEUROTRAUM, V9, P123, DOI 10.1089/neu.1992.9.123
   Haghighi SS, 2000, SPINAL CORD, V38, P733, DOI 10.1038/sj.sc.3101074
   Hamada Y, 1996, NEUROSCI LETT, V203, P97, DOI 10.1016/0304-3940(95)12271-0
   Hans VHJ, 1999, J CEREBR BLOOD F MET, V19, P184, DOI 10.1097/00004647-199902000-00010
   Hayashi M, 2000, J NEUROTRAUM, V17, P203, DOI 10.1089/neu.2000.17.203
   Holmin S, 1997, J NEUROSURG, V86, P493, DOI 10.3171/jns.1997.86.3.0493
   Hughes PE, 1999, PROG NEUROBIOL, V57, P421, DOI 10.1016/S0301-0082(98)00057-4
   Humpel C, 1994, EXP BRAIN RES, V98, P229
   Jackson GR, 1996, PARADIGMS NEURAL INJ, V0, P1
   Jander S, 2000, J NEUROIMMUNOL, V109, P181, DOI 10.1016/S0165-5728(00)00317-9
   Kent TA, 1999, J NEUROSCI RES, V55, P357, DOI 10.1002/(SICI)1097-4547(19990201)55:3<357::AID-JNR11>3.0.CO;2-W
   Lai M, 1997, NEUROREPORT, V8, P2691, DOI 10.1097/00001756-199708180-00011
   Li S, 1997, SPINAL CORD, V12, P820
   Li SX, 2000, NEUROL RES, V22, P171, DOI 10.1080/01616412.2000.11758605
   Liu D, 1999, NEUROSCIENCE, V93, P1383, DOI 10.1016/S0306-4522(99)00278-X
   Liu DX, 1991, BRAIN RES, V547, P344, DOI 10.1016/0006-8993(91)90984-4
   Liu SL, 1997, BRAIN RES, V756, P160, DOI 10.1016/S0006-8993(97)00137-6
   Luque JM, 2001, NEUROSCI LETT, V305, P87, DOI 10.1016/S0304-3940(01)01833-X
   Mcadoo DJ, 1999, EXP NEUROL, V159, P538, DOI 10.1006/exnr.1999.7166
   Mctigue DM, 1998, J NEUROSCI RES, V53, P368, DOI 10.1002/(SICI)1097-4547(19980801)53:3<368::AID-JNR11>3.0.CO;2-1
   Mctigue DM, 2000, PROG BRAIN RES, V128, P3
   Mirnics K, 2000, NEURON, V28, P53, DOI 10.1016/S0896-6273(00)00085-4
   Nesic O, 2001, J NEUROTRAUM, V18, P947, DOI 10.1089/089771501750451857
   Pahl HL, 1999, ONCOGENE, V18, P6853, DOI 10.1038/sj.onc.1203239
   Pulford BE, 1999, EXP NEUROL, V159, P114, DOI 10.1006/exnr.1999.7143
   Qin ZH, 2000, MOL BRAIN RES, V80, P111, DOI 10.1016/S0169-328X(00)00147-9
   Rabchevsky AG, 2000, EXP NEUROL, V164, P280, DOI 10.1006/exnr.2000.7399
   Raghupathi R, 1996, MOL BRAIN RES, V37, P134, DOI 10.1016/0169-328X(95)00289-5
   Ringheim GE, 1995, J NEUROIMMUNOL, V63, P113, DOI 10.1016/0165-5728(95)00134-4
   Sallmann S, 2000, J NEUROSCI, V20, P8637
   Sapolsky RM, 2001, J NEUROCHEM, V76, P1601, DOI 10.1046/j.1471-4159.2001.00203.x
   Sattler R, 2000, J MOL MED, V78, P3, DOI 10.1007/s001090000077
   Schobitz B, 1993, EUR J NEUROSCI, V5, P1426, DOI 10.1111/j.1460-9568.1993.tb00210.x
   Schulze A, 2001, NAT CELL BIOL, V3, PE190, DOI 10.1038/35087138
   Segal JL, 1997, ARCH PHYS MED REHAB, V78, P44, DOI 10.1016/S0003-9993(97)90008-3
   Taoka Y, 1997, NEUROSCIENCE, V79, P1177, DOI 10.1016/S0306-4522(97)00011-0
   Taoka Y, 1998, PROG NEUROBIOL, V56, P341, DOI 10.1016/S0301-0082(98)00049-5
   Taupin V, 1993, J NEUROIMMUNOL, V42, P177, DOI 10.1016/0165-5728(93)90008-M
   Tuna M, 2001, J NEUROSURG, V95, P64, DOI 10.3171/spi.2001.95.1.0064
   Tusher VG, 2001, P NATL ACAD SCI USA, V98, P5116, DOI 10.1073/pnas.091062498
   Van WAGONERNJ, 1999, J NEUROIMMUNOL, V100, P124, DOI 10.1016/S0165-5728(99)00187-3
   Vandemeent H, 1996, J NEUROTRAUM, V13, P741
   Wada S, 1999, J NEUROSURG, V91, P98, DOI 10.3171/spi.1999.91.1.0098
   Wong CS, 1998, ANESTH ANALG, V87, P605, DOI 10.1097/00000539-199809000-00021
   Woolf CJ, 2000, SCIENCE, V288, P1765, DOI 10.1126/science.288.5472.1765
   Wrathall JR, 1994, J NEUROSCI, V14, P6598
   Xu J, 1998, MOL BRAIN RES, V59, P135, DOI 10.1016/S0169-328X(98)00142-9
   Yan CH, 2000, J CEREBR BLOOD F MET, V20, P620, DOI 10.1097/00004647-200003000-00020
   Yang K, 1994, BRAIN RES, V664, P141, DOI 10.1016/0006-8993(94)91964-X
   Zurita M, 2001, J NEUROSURG, V94, P257, DOI 10.3171/spi.2001.94.2.0257
   J NEUROPATHOLEXPNE, 1900, P422, V0, P0
NR 67
TC 86
Z9 90
U1 0
U2 0
PU WILEY
PI HOBOKEN
PA 111 RIVER ST, HOBOKEN 07030-5774, NJ USA
SN 0360-4012
EI 1097-4547
J9 J NEUROSCI RES
JI J. Neurosci. Res.
PD MAY 15
PY 2002
VL 68
IS 4
BP 406
EP 423
DI 10.1002/jnr.10171
PG 18
WC Neurosciences
SC Neurosciences & Neurology
GA 550AN
UT WOS:000175481100004
PM 11992467
DA 2022-04-27
ER

PT J
AU Molteni, R
   Ying, Z
   Gomez-Pinilla, F
AF Molteni, R
   Ying, Z
   Gomez-Pinilla, F
TI Differential effects of acute and chronic exercise on plasticity-related genes in the rat hippocampus revealed by microarray
SO EUROPEAN JOURNAL OF NEUROSCIENCE
LA English
DT Article
DE brain-derived neurotrophic factor; exercise; hippocampus; microarray; neuronal plasticity
ID long-term potentiation; activated protein-kinase; messenger-rna expression; nerve growth-factor; spinal-cord injury; bdnf knockout mice; neurotrophic factor; synaptic plasticity; physical-activity; neurotransmitter release
AB Studies were performed to determine the effects of acute and chronic voluntary periods of exercise on the expression of hippocampal genes. RNAs from rodents exposed to a running wheel for 3, 7 and 28 days were examined using a microarray with 1176 cDNAs expressed primarily in the brain. The expression of selected genes was quantified by Taqman RT-PCR or RNase protection assay. The largest up-regulation was observed in genes involved with synaptic trafficking (synapsin I, synaptotagmin and syntaxin); signal transduction pathways (Ca2+ /calmodulin-dependent protein kinase II, CaM-KII; mitogen-activated/extracellular signal-regulated protein kinase, MAP-K/ERK I and II; protein kinase C, PKC-delta) or transcription regulators (cyclic AMP response element binding protein, CREB). Genes associated with the glutamatergic system were up-regulated (N -methyl-d-aspartate receptor, NMDAR-2A and NMDAR-2B and excitatory amino acid carrier 1, EAAC1), while genes related to the gamma-aminobutyric acid (GABA) system were down-regulated (GABA(A) receptor, glutamate decarboxylase GAD65). Brain-derived neurotrophic factor (BDNF) was the only trophic factor whose gene was consistently up-regulated at all timepoints. These results, together with the fact that most of the genes up-regulated have a recognized interaction with BDNF, suggest a central role for BDNF on the effects of exercise on brain plasticity. The temporal profile of gene expression seems to delineate a mechanism by which specific molecular pathways are activated after exercise performance. For example, the CaM-K signal system seems to be active during acute and chronic periods of exercise, while the MAP-K/ERK system seems more important during long-term exercise.
C1 Univ Calif Los Angeles, Dept Physiol Sci, Los Angeles, CA 90095 USA.
   Univ Calif Los Angeles, Div Neurosurg, Brain Injury Res Ctr, Los Angeles, CA 90095 USA.
RP Gomez-Pinilla, F (通讯作者)，Univ Calif Los Angeles, Dept Physiol Sci, 621 Charles E Young Dr, Los Angeles, CA 90095 USA.
FU NINDS NIH HHSUnited States Department of Health & Human ServicesNational Institutes of Health (NIH) - USANIH National Institute of Neurological Disorders & Stroke (NINDS) [NS 39522, NS 38978] Funding Source: Medline; NATIONAL INSTITUTE OF NEUROLOGICAL DISORDERS AND STROKEUnited States Department of Health & Human ServicesNational Institutes of Health (NIH) - USANIH National Institute of Neurological Disorders & Stroke (NINDS) [R01NS038978, R01NS039522] Funding Source: NIH RePORTER
CR Augustine GJ, 2001, CURR OPIN NEUROBIOL, V11, P320, DOI 10.1016/S0959-4388(00)00214-2
   Benraiss A, 2001, J NEUROSCI, V21, P6718, DOI 10.1523/JNEUROSCI.21-17-06718.2001
   Black IB, 1999, J NEUROBIOL, V41, P108, DOI 10.1002/(SICI)1097-4695(199910)41:1<108::AID-NEU14>3.3.CO;2-L
   Bourtchuladze R, 1994, CELL, V79, P59, DOI 10.1016/0092-8674(94)90400-6
   Corbit KC, 1999, MOL CELL BIOL, V19, P4209
   Esclapez M, 1994, J NEUROSCI, V14, P1834, DOI 10.1523/JNEUROSCI.14-03-01834.1994
   Figurov A, 1996, NATURE, V381, P706, DOI 10.1038/381706a0
   Finkbeiner S, 1997, NEURON, V19, P1031, DOI 10.1016/S0896-6273(00)80395-5
   Finkbeiner S, 2000, NEURON, V25, P11, DOI 10.1016/S0896-6273(00)80866-1
   Finkbeiner S, 2000, CELL MOL LIFE SCI, V57, P394, DOI 10.1007/PL00000701
   Fordyce DE, 1991, BEHAV BRAIN RES, V46, P123, DOI 10.1016/S0166-4328(05)80105-6
   Fukunaga K, 2000, NEUROSCI RES, V38, P3, DOI 10.1016/S0168-0102(00)00139-5
   Gadea A, 2001, J NEUROSCI RES, V63, P453, DOI 10.1002/jnr.1039
   Gomezpinilla F, 1997, BRAIN RES, V764, P1, DOI 10.1016/S0006-8993(97)00375-2
   Grewal SS, 1999, CURR OPIN NEUROBIOL, V9, P544, DOI 10.1016/S0959-4388(99)00010-0
   Gross CG, 2000, NAT REV NEUROSCI, V1, P67, DOI 10.1038/35036235
   Isackson PJ, 1991, NEURON, V6, P937, DOI 10.1016/0896-6273(91)90234-Q
   Jovanovic JN, 2000, NAT NEUROSCI, V3, P323, DOI 10.1038/73888
   Korte M, 1995, P NATL ACAD SCI USA, V92, P8856, DOI 10.1073/pnas.92.19.8856
   Kramer AF, 1999, NATURE, V400, P418, DOI 10.1038/22682
   Larsson E, 1999, J CEREBR BLOOD F MET, V19, P1220, DOI 10.1097/00004647-199911000-00006
   Laurin D, 2001, ARCH NEUROL-CHICAGO, V58, P498, DOI 10.1001/archneur.58.3.498
   Levin DT, 2000, MEDIA PSYCHOL, V2, P357, DOI 10.1207/S1532785XMEP0204_03
   Matsubara M, 1996, J BIOL CHEM, V271, P21108, DOI 10.1074/jbc.271.35.21108
   Mattson MP, 2000, BRAIN RES, V886, P47, DOI 10.1016/S0006-8993(00)02790-6
   Monyer H, 1994, NEURON, V12, P529, DOI 10.1016/0896-6273(94)90210-0
   Neeper SA, 1996, BRAIN RES, V726, P49, DOI 10.1016/S0006-8993(96)00273-9
   Neeper SA, 1995, NATURE, V373, P109, DOI 10.1038/373109a0
   Nguyen PV, 1996, J NEUROSCI, V16, P3189
   Norman KE, 1998, SPINAL CORD, V36, P699, DOI 10.1038/sj.sc.3100674
   Patterson SL, 1996, NEURON, V16, P1137, DOI 10.1016/S0896-6273(00)80140-3
   Pencea V, 2001, J NEUROSCI, V21, P6706, DOI 10.1523/JNEUROSCI.21-17-06706.2001
   Poo MM, 2001, NAT REV NEUROSCI, V2, P24, DOI 10.1038/35049004
   Poots JT, 2001, ANN NY ACAD SCI, V940, P221
   Pozzo-miller LD, 1999, J NEUROSCI, V19, P4972
   Raineteau O, 2001, NAT REV NEUROSCI, V2, P263, DOI 10.1038/35067570
   Riva MA, 1994, MOL BRAIN RES, V25, P209, DOI 10.1016/0169-328X(94)90155-4
   Riva MA, 1997, MOL BRAIN RES, V50, P136, DOI 10.1016/S0169-328X(97)00175-7
   Rossi DJ, 2000, NATURE, V403, P316, DOI 10.1038/35002090
   Rudolph U, 2001, TRENDS PHARMACOL SCI, V22, P188, DOI 10.1016/S0165-6147(00)01646-1
   Scheetz AJ, 2000, NAT NEUROSCI, V3, P211, DOI 10.1038/72915
   Segal RA, 1996, ANNU REV NEUROSCI, V19, P463, DOI 10.1146/annurev.ne.19.030196.002335
   Selcher JC, 2001, LEARN MEMORY, V8, P11, DOI 10.1101/lm.37001
   Shaywitz AJ, 1999, ANNU REV BIOCHEM, V68, P821, DOI 10.1146/annurev.biochem.68.1.821
   Silva AJ, 1998, ANNU REV NEUROSCI, V21, P127, DOI 10.1146/annurev.neuro.21.1.127
   Soderling TR, 2000, CURR OPIN NEUROBIOL, V10, P375, DOI 10.1016/S0959-4388(00)00090-8
   Sprengel R, 1998, CELL, V92, P279, DOI 10.1016/S0092-8674(00)80921-6
   Sweatt JD, 2001, J NEUROCHEM, V76, P1, DOI 10.1046/j.1471-4159.2001.00054.x
   Van PRAAGH, 1999, NAT NEUROSCI, V2, P266, DOI 10.1038/6368
   Vaynman S, 2001, SOC NEUR ABSTR, V3, P0
   Walton M, 1999, BRAIN RES REV, V29, P137, DOI 10.1016/S0165-0173(98)00053-8
   Zafra F, 1991, P NATL ACAD SCI USA, V88, P10037, DOI 10.1073/pnas.88.22.10037
NR 52
TC 323
Z9 338
U1 1
U2 26
PU BLACKWELL PUBLISHING LTD
PI OXFORD
PA 9600 GARSINGTON RD, OXFORD OX4 2DG, OXON, ENGLAND
SN 0953-816X
EI 
J9 EUR J NEUROSCI
JI Eur. J. Neurosci.
PD SEP 15
PY 2002
VL 16
IS 6
BP 1107
EP 1116
DI 10.1046/j.1460-9568.2002.02158.x
PG 10
WC Neurosciences
SC Neurosciences & Neurology
GA 603BK
UT WOS:000178538800013
PM 12383240
DA 2022-04-27
ER
