# Supplementary material for: Bibliometric analysis of research on gene expression in spinal cord injury
Source: Front Mol Neurosci. 2022 Oct 31;15:1023692. doi: 10.3389/fnmol.2022.1023692 (PMC9661966; doi:10.3389/fnmol.2022.1023692)
Supplement: Supplementary file 7 [file Data_Sheet_4.zip › download2003u10.txt]

PT J
AU Nakamura, M
   Houghtling, RA
   MacArthur, L
   Bayer, BM
   Bregman, BS
AF Nakamura, M
   Houghtling, RA
   MacArthur, L
   Bayer, BM
   Bregman, BS
TI Differences in cytokine gene expression profile between acute and secondary injury in adult rat spinal cord
SO EXPERIMENTAL NEUROLOGY
LA English
DT Article
DE TGF beta; cytokine; inflammatory response; microglia; macrophage; spinal cord injury
ID neurite growth-inhibitor; factor-beta; functional recovery; messenger-rna; corticofugal plasticity; axonal growth; cn; macrophage; regeneration; antibody
AB It is likely that the environment within the injured spinal cord influences the capacity of fetal spinal cord transplants to support axonal growth. We have recently demonstrated that fetal spinal cord transplants and neurotrophin administration support axonal regeneration after spinal cord transection, and that the distance and amount of axonal growth is greater when these treatments are delayed by several weeks after injury (Coumans et al., 2001). In this study, we sought to determine whether differences in inflammatory mediators exist between the acutely injured spinal cord and the spinal cord after a second injury and re-section, which could provide a more favorable environment for the axonal re-growth. The results of this study show a more rapid induction of transforming growth factor (TGF) beta1 mRNA expression in the re-injured spinal cord than the acutely injured spinal cord and an attenuation of proinflammatory cytokine mRNA expression. Furthermore, there was a rapid recruitment of activated microglia/macrophages in the degenerating white matter rostral and caudal to the injury but fewer within the lesion site itself. These findings suggest that the augmentation of TGFP-1 gene expression and the attenuation of pro-inflammatory cytokine gene expression combined with an altered distribution of activated microglia/macrophages in the re-injured spinal cord might create a more favorable milieu for transplants and axonal regrowth as compared to the acutely injured spinal cord. (C) 2003 Elsevier Inc. All rights reserved.
C1 Georgetown Univ, Med Ctr, Dept Neurosci, Washington, DC 20007 USA.
RP Bregman, BS (通讯作者)，Georgetown Univ, Med Ctr, Dept Neurosci, 3970 Reservoir Rd NW, Washington, DC 20007 USA.
EM bregmanb@georgetown.edu
FU NIDA NIH HHSUnited States Department of Health & Human ServicesNational Institutes of Health (NIH) - USANIH National Institute on Drug Abuse (NIDA) [DA04358] Funding Source: Medline; NINDS NIH HHSUnited States Department of Health & Human ServicesNational Institutes of Health (NIH) - USANIH National Institute of Neurological Disorders & Stroke (NINDS) [NS19259, NS27054] Funding Source: Medline; NATIONAL INSTITUTE OF NEUROLOGICAL DISORDERS AND STROKEUnited States Department of Health & Human ServicesNational Institutes of Health (NIH) - USANIH National Institute of Neurological Disorders & Stroke (NINDS) [R01NS019259, R01NS027054] Funding Source: NIH RePORTER; NATIONAL INSTITUTE ON DRUG ABUSEUnited States Department of Health & Human ServicesNational Institutes of Health (NIH) - USANIH National Institute on Drug Abuse (NIDA)European Commission [R01DA004358] Funding Source: NIH RePORTER
CR Arai K, 1990, ANNU REV BIOCHEM, V59, P783, DOI 10.1146/annurev.bi.59.070190.004031
   Bartholdi D, 1997, EUR J NEUROSCI, V9, P1422, DOI 10.1111/j.1460-9568.1997.tb01497.x
   Basu A, 2002, J NEUROSCI, V22, P6071
   Bethea JR, 1999, J NEUROTRAUM, V16, P851, DOI 10.1089/neu.1999.16.851
   Bjorklund A, 1991, TRENDS NEUROSCI, V14, P319, DOI 10.1016/0166-2236(91)90154-M
   Bregman BS, 1997, ADV NEUROL, V72, P257
   Bregman BS, 1994, FUNCTIONAL NEURAL TR, V0, P489
   Bregman BS, 1995, NATURE, V378, P498, DOI 10.1038/378498a0
   Bregman BS, 1993, EXP NEUROL, V123, P3, DOI 10.1006/exnr.1993.1136
   Bregman BS, 1986, J COMP NEUROL, V244, P86, DOI 10.1002/cne.902440107
   Bregman BS, 1998, CURR OPIN NEUROBIOL, V8, P800, DOI 10.1016/S0959-4388(98)80124-4
   Bregman BS, 1997, EXP NEUROL, V148, P475, DOI 10.1006/exnr.1997.6705
   Bregman BS, 1991, RESTOR NEUROL NEUROS, V2, P327, DOI 10.3233/RNN-1991-245622
   Bregman BS, 1987, DEV BRAIN RES, V34, P265, DOI 10.1016/0165-3806(87)90214-8
   Brewer KL, 1999, EXP NEUROL, V159, P484, DOI 10.1006/exnr.1999.7173
   Coumans JV, 2001, J NEUROSCI, V21, P9334, DOI 10.1523/JNEUROSCI.21-23-09334.2001
   Dijkstra CD, 1985, ADV EXP MED BIOL, V186, P409
   Dusart I, 1994, EUR J NEUROSCI, V6, P712, DOI 10.1111/j.1460-9568.1994.tb00983.x
   Finch CE, 1993, J CELL BIOCHEM, V53, P314, DOI 10.1002/jcb.240530408
   Franzen R, 1998, J NEUROSCI RES, V51, P316, DOI 10.1002/(SICI)1097-4547(19980201)51:3<316::AID-JNR5>3.3.CO;2-6
   Hunter KE, 1993, GLIA, V7, P203, DOI 10.1002/glia.440070303
   Kartje GL, 1999, ANN NEUROL, V45, P778, DOI 10.1002/1531-8249(199906)45:6<778::AID-ANA12>3.0.CO;2-B
   Kunkelbagden E, 1993, EXP NEUROL, V119, P153, DOI 10.1006/exnr.1993.1017
   Lacroix S, 2002, J COMP NEUROL, V454, P213, DOI 10.1002/cne.10407
   Lindholm D, 1992, J CELL BIOL, V117, P395, DOI 10.1083/jcb.117.2.395
   Logan A, 1993, TRENDS PHARMACOL SCI, V14, P337, DOI 10.1016/0165-6147(93)90007-7
   Mason JL, 2001, J NEUROSCI, V21, P7046, DOI 10.1523/JNEUROSCI.21-18-07046.2001
   Mctigue DM, 2000, EXP NEUROL, V163, P220, DOI 10.1006/exnr.2000.7372
   Merrill JE, 1991, GLIA, V4, P327, DOI 10.1002/glia.440040311
   Merrill JE, 1996, TRENDS NEUROSCI, V19, P331, DOI 10.1016/0166-2236(96)10047-3
   Moon LDF, 2001, EUR J NEUROSCI, V14, P1667, DOI 10.1046/j.0953-816x.2001.01795.x
   Morgantikossmann MC, 1992, J NEUROIMMUNOL, V39, P163, DOI 10.1016/0165-5728(92)90185-N
   Raineteau O, 1999, EUR J NEUROSCI, V11, P1486, DOI 10.1046/j.1460-9568.1999.00560.x
   Rapalino O, 1998, NAT MED, V4, P814, DOI 10.1038/nm0798-814
   Reier PJ, 1992, EXP NEUROL, V115, P177, DOI 10.1016/0014-4886(92)90245-L
   Robinson AP, 1986, IMMUNOLOGY, V57, P239
   Semplerowland SL, 1995, J NEUROTRAUM, V12, P1003, DOI 10.1089/neu.1995.12.1003
   Streit WJ, 1998, EXP NEUROL, V152, P74, DOI 10.1006/exnr.1998.6835
   Theele DP, 1996, EXP NEUROL, V142, P128, DOI 10.1006/exnr.1996.0184
   Toulmond S, 1996, TRENDS NEUROSCI, V19, P409
   Tyor WR, 2002, J NEUROL SCI, V200, P33, DOI 10.1016/S0022-510X(02)00113-2
   Vergelli M, 1995, J NEUROSCI RES, V40, P127, DOI 10.1002/jnr.490400114
   Wenk CA, 1999, J COMP NEUROL, V410, P143, DOI 10.1002/(SICI)1096-9861(19990719)410:1<143::AID-CNE12>3.0.CO;2-#
   Yao J, 1990, J NEUROSCI RES, V27, P36, DOI 10.1002/jnr.490270106
   Zgraggen WJ, 1998, J NEUROSCI, V18, P4744
NR 45
TC 134
Z9 145
U1 1
U2 8
PU ACADEMIC PRESS INC ELSEVIER SCIENCE
PI SAN DIEGO
PA 525 B ST, STE 1900, SAN DIEGO, CA 92101-4495 USA
SN 0014-4886
EI 1090-2430
J9 EXP NEUROL
JI Exp. Neurol.
PD NOV 15
PY 2003
VL 184
IS 1
BP 313
EP 325
DI 10.1016/S0014-4886(03)00361-3
PG 13
WC Neurosciences
SC Neurosciences & Neurology
GA 747KZ
UT WOS:000186804800034
PM 14637102
DA 2022-04-27
ER

PT J
AU Lee, SC
   Yoon, TG
   Yoo, YI
   Bang, YJ
   Kim, HY
   Jeoung, DI
   Kim, HJ
AF Lee, SC
   Yoon, TG
   Yoo, YI
   Bang, YJ
   Kim, HY
   Jeoung, DI
   Kim, HJ
TI Analysis of spinal cord proteome in the rats with mechanical allodynia after the spinal nerve injury
SO BIOTECHNOLOGY LETTERS
LA English
DT Article
DE allodynia; creatine kinase B; neuropathic pain; proteome; rat
ID amyotrophic-lateral-sclerosis; creatine-kinase; huntingtons-disease; neuropathy; management; symptom; model; mice; pain
AB Proteome analysis was carried out to identify the proteins associated with neuropathic pain after peripheral nerve injury. Five proteins displayed different expression levels among three groups of rats. Among these proteins, creatine kinase B expression level was lower in the pain-positive rats compared to the sham or pain-negative rats. Therefore, a lower creatine kinase B expression level may be important in the development and maintenance of neuropathic pain.
C1 Seoul Natl Univ, Coll Dent, Dept Dent Anesthesiol, Seoul 110744, South Korea.
   Seoul Natl Univ, Coll Med, Dept Anesthesiol, Seoul 110744, South Korea.
   In2Gen Co, Canc Res Ctr, Canc Gen Div, Seoul, South Korea.
   Natl Univ, Coll Med, Cander Res Inst, Natl Res Lab Canc Epigent, Seoul 110799, South Korea.
   Kyung Hee Univ, Coll Life Sci, Suwon 449701, South Korea.
   Kangweon Natl Univ, Div Life Sci, Chunchon 200701, South Korea.
   Seoul Natl Univ, Coll Dent, Dent Res Inst, Seoul 110744, South Korea.
RP Kim, HJ (通讯作者)，Seoul Natl Univ, Coll Dent, Dept Dent Anesthesiol, Seoul 110744, South Korea.
CR Arawaka S, 1998, INT J MOL MED, V1, P597
   Brewer GJ, 2000, J NEUROCHEM, V74, P1968, DOI 10.1046/j.1471-4159.2000.0741968.x
   Chaplan SR, 1994, J NEUROSCI METH, V53, P55, DOI 10.1016/0165-0270(94)90144-9
   Dedeoglu A, 2003, J NEUROCHEM, V85, P1359, DOI 10.1046/j.1471-4159.2003.01706.x
   Huang J, 1992, HUM EXP TOXICOL, V11, P323
   Kim SH, 1992, PAIN, V50, P355, DOI 10.1016/0304-3959(92)90041-9
   Klivenyi P, 1999, NAT MED, V5, P347, DOI 10.1038/6568
   Klivenyi P, 1999, P NATL ACAD SCI USA, V96, P7731
   Matthews RT, 1998, J NEUROSCI, V18, P156
   Park S, 2002, BIOTECHNOL LETT, V24, P1141, DOI 10.1023/A:1016122716886
   Spruce MC, 2003, DIABETIC MED, V20, P88, DOI 10.1046/j.1464-5491.2003.00852.x
   Sullivan PG, 2000, ANN NEUROL, V48, P723, DOI 10.1002/1531-8249(200011)48:5&lt;723::AID-ANA5&gt;3.0.CO;2-W
   Wallimann T, 1992, BIOCHEM J, V281, P21, DOI 10.1042/bj2810021
   Wendt S, 2002, FREE RADICAL BIO MED, V32, P920, DOI 10.1016/S0891-5849(02)00784-0
   Woolf CJ, 1999, LANCET, V353, P1959, DOI 10.1016/S0140-6736(99)01307-0
   Ziegler EA, 1999, BRAIN, V122, P2245, DOI 10.1093/brain/122.12.2245
   Zimmermann M, 1983, PAIN, V16, P109, DOI 10.1016/0304-3959(83)90201-4
NR 17
TC 13
Z9 14
U1 0
U2 2
PU KLUWER ACADEMIC PUBL
PI DORDRECHT
PA VAN GODEWIJCKSTRAAT 30, 3311 GZ DORDRECHT, NETHERLANDS
SN 0141-5492
EI 
J9 BIOTECHNOL LETT
JI Biotechnol. Lett.
PD DEC 15
PY 2003
VL 25
IS 24
BP 2071
EP 2078
DI 10.1023/B:BILE.0000007068.97472.89
PG 8
WC Biotechnology & Applied Microbiology
SC Biotechnology & Applied Microbiology
GA 750NM
UT WOS:000187002700006
PM 14969411
DA 2022-04-27
ER

PT J
AU Bareyre, FM
   Schwab, ME
AF Bareyre, FM
   Schwab, ME
TI Inflammation, degeneration and regeneration in the injured spinal cord: insights from DNA microarrays
SO TRENDS IN NEUROSCIENCES
LA English
DT Review
ID neurite growth-inhibitor; messenger-rna expression; sciatic-nerve transection; monoclonal-antibody in-1; adult-rat; c-jun; functional recovery; axotomized neuron; axon regeneration; nogo receptor
AB GeneChip(R) microarrays have recently been introduced to the field of neurobiology to identify and monitor the expression levels of thousands of genes simultaneously. This powerful technique is now used for studying the pathophysiology of CNS injuries including spinal cord lesions. Early stages after injury are characterized by the strong upregulation of genes involved in transcription and inflammation and a general downregulation of structural proteins and proteins involved in neurotransmission. Later, an increase in the expression of growth factors, axonal guidance factors, extracellular matrix molecules and angiogenic factors reflects the attempts for repair, while upregulation of stress genes and proteases and downregulation of cytoskeletal and synaptic mRNA reflect the struggle of the tissue to survive. DNA microarrays have the potential to aid discovery of new targets for neuroprotective or restorative therapeutic approaches.
C1 Univ Zurich, Brain Res Inst, CH-8057 Zurich, Switzerland.
   Swiss Fed Inst Technol, Dept Biol, CH-8057 Zurich, Switzerland.
RP Bareyre, FM (通讯作者)，Univ Zurich, Brain Res Inst, Winterthuretstr 190, CH-8057 Zurich, Switzerland.
CR Almon RR, 2002, J PHARMACOKINET PHAR, V29, P103, DOI 10.1023/A:1019762323576
   Bachyrita P, 1993, PARAPLEGIA, V31, P82, DOI 10.1038/sc.1993.14
   Bandtlow CE, 2000, GLIA, V29, P175, DOI 10.1002/(SICI)1098-1136(20000115)29:2<175::AID-GLIA11>3.0.CO;2-F
   Banik NL, 1986, J NEUROL SCI, V73, P245, DOI 10.1016/0022-510X(86)90149-8
   Bareyre FM, 2002, J NEUROSCI, V22, P7097
   Barlow C, 2002, CURR OPIN NEUROBIOL, V12, P554, DOI 10.1016/S0959-4388(02)00353-7
   Bartholdi D, 1997, EUR J NEUROSCI, V9, P1422, DOI 10.1111/j.1460-9568.1997.tb01497.x
   Beattie MS, 2000, PROG BRAIN RES, V128, P9
   Beattie MS, 2000, J NEUROTRAUM, V17, P915, DOI 10.1089/neu.2000.17.915
   Bethea JR, 2002, CURR OPIN NEUROL, V15, P355, DOI 10.1097/00019052-200206000-00021
   Bonilla IE, 2002, J NEUROSCI, V22, P1303, DOI 10.1523/JNEUROSCI.22-04-01303.2002
   Bracken MB, 1990, NEW ENGL J MED, V322, P1405, DOI 10.1056/NEJM199005173222001
   Bradbury EJ, 2002, NATURE, V416, P636, DOI 10.1038/416636a
   Brittis PA, 2001, NEURON, V30, P11, DOI 10.1016/S0896-6273(01)00258-6
   Brosamle C, 2000, J NEUROSCI, V20, P8061
   Carmel JB, 2001, PHYSIOL GENOMICS, V7, P201, DOI 10.1152/physiolgenomics.00074.2001
   Chen MS, 2000, NATURE, V403, P434, DOI 10.1038/35000219
   Costigan M, 2002, BMC NEUROSCI, V3, P0, DOI 10.1186/1471-2202-3-16
   Deleon M, 1995, J NEUROSCI RES, V42, P391, DOI 10.1002/jnr.490420314
   Di GIOVANNIS, 2003, ANN NEUROL, V53, P454, DOI 10.1002/ana.10472
   Fan M, 2001, CELL MOL NEUROBIOL, V21, P497, DOI 10.1023/A:1013867306555
   Fawcett JW, 1999, BRAIN RES BULL, V49, P377, DOI 10.1016/S0361-9230(99)00072-6
   Fehlings MG, 2001, SPINE, V26, PS55, DOI 10.1097/00007632-200112151-00011
   Fournier AE, 2001, CURR OPIN NEUROBIOL, V11, P89, DOI 10.1016/S0959-4388(00)00178-1
   Gillen C, 1995, J NEUROSCI RES, V42, P159, DOI 10.1002/jnr.490420203
   Gledhill RF, 1973, EXP NEUROL, V38, P472, DOI 10.1016/0014-4886(73)90169-6
   Grabs D, 1996, EUR J NEUROSCI, V8, P162, DOI 10.1111/j.1460-9568.1996.tb01177.x
   Grossman SD, 2001, EXP NEUROL, V168, P273, DOI 10.1006/exnr.2001.7628
   Han YQ, 1999, CIRC RES, V84, P695, DOI 10.1161/01.RES.84.6.695
   Hayashi M, 2000, J NEUROTRAUM, V17, P203, DOI 10.1089/neu.2000.17.203
   Horner PJ, 2000, J NEUROSCI, V20, P2218
   Hostettler ME, 2002, GLIA, V38, P228, DOI 10.1002/glia.10065
   Huber AB, 2002, J NEUROSCI, V22, P3553
   Hulsebosch CE, 2002, ADV PHYSIOL EDUC, V26, P238, DOI 10.1152/advan.00039.2002
   Josephson A, 2001, EXP NEUROL, V169, P319, DOI 10.1006/exnr.2001.7659
   Ju YT, 1998, P NATL ACAD SCI USA, V95, P11423, DOI 10.1073/pnas.95.19.11423
   Kapfhammer JP, 1994, J COMP NEUROL, V340, P194, DOI 10.1002/cne.903400206
   Kapfhammer JP, 1994, EUR J NEUROSCI, V6, P403, DOI 10.1111/j.1460-9568.1994.tb00283.x
   Kobrine AI, 1975, SURG NEUROL, V3, P261
   Li C, 2001, P NATL ACAD SCI USA, V98, P31, DOI 10.1073/pnas.011404098
   Li XX, 2001, P NATL ACAD SCI USA, V98, P4461, DOI 10.1073/pnas.071054198
   Liu CHENG-LONG, 2003, CHIN J TRAUMATOL, V6, P18
   Lock C, 2002, NAT MED, V8, P500, DOI 10.1038/nm0502-500
   Lockhart DJ, 2001, NAT REV NEUROSCI, V2, P63, DOI 10.1038/35049070
   Merkler D, 2001, J NEUROSCI, V21, P3665, DOI 10.1523/JNEUROSCI.21-10-03665.2001
   Mocchetti I, 1995, J NEUROTRAUM, V12, P853, DOI 10.1089/neu.1995.12.853
   Murphy PG, 2000, EUR J NEUROSCI, V12, P1891, DOI 10.1046/j.1460-9568.2000.00074.x
   Nesic O, 2002, J NEUROSCI RES, V68, P406, DOI 10.1002/jnr.10171
   Pan JZ, 2002, J NEUROSCI RES, V68, P315, DOI 10.1002/jnr.10215
   Pollard ME, 2003, SPINE, V28, P33, DOI 10.1097/00007632-200301010-00009
   Porton B, 1999, DNA SEQUENCE, V10, P49, DOI 10.3109/10425179909033936
   Raineteau O, 2002, EUR J NEUROSCI, V16, P1761, DOI 10.1046/j.1460-9568.2002.02243.x
   Raineteau O, 2001, P NATL ACAD SCI USA, V98, P6929, DOI 10.1073/pnas.111165498
   Sandberg R, 2000, P NATL ACAD SCI USA, V97, P11038, DOI 10.1073/pnas.97.20.11038
   Sandler AN, 1976, J NEUROSURG, V45, P638, DOI 10.3171/jns.1976.45.6.0638
   Schmitt AB, 1999, NEUROBIOL DIS, V6, P122, DOI 10.1006/nbdi.1998.0231
   Schnell L, 1990, NATURE, V343, P269, DOI 10.1038/343269a0
   Schnell L, 1999, EUR J NEUROSCI, V11, P3648, DOI 10.1046/j.1460-9568.1999.00792.x
   Schwab ME, 2002, SCIENCE, V295, P1029, DOI 10.1126/science.1067840
   Schwab ME, 1996, PHYSIOL REV, V76, P319, DOI 10.1152/physrev.1996.76.2.319
   Schwaiger FW, 2000, EUR J NEUROSCI, V12, P1165, DOI 10.1046/j.1460-9568.2000.00005.x
   Sekhon LHS, 2001, SPINE, V26, PS2, DOI 10.1097/00007632-200112151-00002
   Sheu JY, 2000, EXP NEUROL, V166, P392, DOI 10.1006/exnr.2000.7508
   Song GQ, 2001, J NEUROCHEM, V79, P804, DOI 10.1046/j.1471-4159.2001.00626.x
   Suzuki S, 2001, EXP NEUROL, V170, P63, DOI 10.1006/exnr.2001.7701
   Tachibana T, 2002, NEUROSCI LETT, V327, P133, DOI 10.1016/S0304-3940(02)00375-0
   Tang S, 2001, MOL CELL NEUROSCI, V18, P259, DOI 10.1006/mcne.2001.1020
   Taoka Y, 1998, PROG NEUROBIOL, V56, P341, DOI 10.1016/S0301-0082(98)00049-5
   Tator CH, 1995, BRAIN PATHOL, V5, P407, DOI 10.1111/j.1750-3639.1995.tb00619.x
   Thallmair M, 1998, NAT NEUROSCI, V1, P124, DOI 10.1038/373
   Wang KC, 2002, NATURE, V417, P941, DOI 10.1038/nature00867
   Xiao HS, 2002, P NATL ACAD SCI USA, V99, P8360, DOI 10.1073/pnas.122231899
   Yakovlev AG, 1994, MOL CHEM NEUROPATHOL, V23, P179, DOI 10.1007/BF02815410
   Zhang SX, 2000, J NEUROPATH EXP NEUR, V59, P287, DOI 10.1093/jnen/59.4.287
NR 74
TC 217
Z9 225
U1 2
U2 18
PU ELSEVIER SCIENCE LONDON
PI LONDON
PA 84 THEOBALDS RD, LONDON WC1X 8RR, ENGLAND
SN 0166-2236
EI 
J9 TRENDS NEUROSCI
JI Trends Neurosci.
PD OCT 15
PY 2003
VL 26
IS 10
BP 555
EP 563
DI 10.1016/j.tins.2003.08.004
PG 9
WC Neurosciences
SC Neurosciences & Neurology
GA 731AL
UT WOS:000185862300009
PM 14522149
DA 2022-04-27
ER

PT J
AU Gris, P
   Murphy, S
   Jacob, JE
   Atkinson, I
   Brown, A
AF Gris, P
   Murphy, S
   Jacob, JE
   Atkinson, I
   Brown, A
TI Differential gene expression profiles in embryonic, adult-injured and adult-uninjured rat spinal cords
SO MOLECULAR AND CELLULAR NEUROSCIENCE
LA English
DT Article
ID myelin-associated glycoprotein; partial functional recovery; polymerase-chain-reaction; nerve growth-factor; axonal regeneration; neurotrophic factor; sensory axon; inflammatory response; corticospinal axon; neurite growth
AB To identify genes that render the adult-injured spinal cord nonpermissive and the embryonic spinal cord permissive to regeneration, we used subtraction hybridization and suppression PCR to generate subtractive cDNA populations representing (1) genes expressed in the embryonic but not in the adult-injured or uninjured spinal cords, (2) genes expressed in the adult-injured but not in the embryonic or adult-uninjured spinal cords, and (3) genes expressed in the embryonic and adult-injured spinal cords but not in the adult-uninjured spinal cord. Between 85 and 98% of the cDNAs identified are differentially represented in each population. Genes in each cDNA population were identified by microarray hybridization. Genes involved in inflammation, apoptosis, and neuroprotection were overrepresented in injured spinal cord cDNA. whereas genes involved in cell signaling and differentiation were overrepresented in the embryonic cDNA. This gene expression profiling suggests new hypotheses regarding the genes involved in inhibition and promotion of spinal cord regeneration. (C) 2003 Elsevier Inc. All rights reserved.
C1 Univ Western Ontario, Robarts Res Inst, Stem Cell & Regenerat Med Grp, London, ON N6A 5K8, Canada.
   Univ Western Ontario, Robarts Res Inst, BioTherapeut Res Grp, London, ON N6A 5K8, Canada.
   Univ Western Ontario, Grad Program Neurosci, London, ON N6A 5K8, Canada.
   Robarts Res Inst, London Genom Res Ctr, London, ON, Canada.
RP Brown, A (通讯作者)，Univ Western Ontario, Robarts Res Inst, Stem Cell & Regenerat Med Grp, 100 Perth Dr, London, ON N6A 5K8, Canada.
EM abrown@robarts.ca
CR Akopian AN, 1995, J BIOL CHEM, V270, P21264, DOI 10.1074/jbc.270.36.21264
   Bates CA, 1993, EXP NEUROL, V123, P106, DOI 10.1006/exnr.1993.1144
   Bernsteingoral H, 1997, EXP NEUROL, V148, P51, DOI 10.1006/exnr.1997.6632
   Bethea JR, 2000, PROG BRAIN RES, V128, P33
   Bradbury EJ, 2002, NATURE, V416, P636, DOI 10.1038/416636a
   Bregman BS, 1993, EXP NEUROL, V123, P3, DOI 10.1006/exnr.1993.1136
   Bregman BS, 1998, EXP NEUROL, V149, P13, DOI 10.1006/exnr.1997.6669
   Bregman BS, 1997, EXP NEUROL, V148, P475, DOI 10.1006/exnr.1997.6705
   Buchberger A, 2002, TRENDS CELL BIOL, V12, P216, DOI 10.1016/S0962-8924(02)02269-9
   Butte A, 2002, NAT REV DRUG DISCOV, V1, P951, DOI 10.1038/nrd961
   Cai DM, 1999, NEURON, V22, P89, DOI 10.1016/S0896-6273(00)80681-9
   Cajal RS, 1928, DEGENERATION REGENER, V0, P0
   Carlson SL, 1998, EXP NEUROL, V151, P77, DOI 10.1006/exnr.1998.6785
   Carmel JB, 2001, PHYSIOL GENOMICS, V7, P201, DOI 10.1152/physiolgenomics.00074.2001
   Chen MS, 2000, NATURE, V403, P434, DOI 10.1038/35000219
   Cheng H, 1996, SCIENCE, V273, P510, DOI 10.1126/science.273.5274.510
   David S, 1981, SCIENCE, V214, P931, DOI 10.1126/science.6171034
   Davies SJA, 1999, J NEUROSCI, V19, P5810, DOI 10.1523/JNEUROSCI.19-14-05810.1999
   Deleersnijder W, 1996, J BIOL CHEM, V271, P19475, DOI 10.1074/jbc.271.32.19475
   Dergham P, 2002, J NEUROSCI, V22, P6570
   Diatchenko L, 1996, P NATL ACAD SCI USA, V93, P6025, DOI 10.1073/pnas.93.12.6025
   Fawcett JW, 1999, BRAIN RES BULL, V49, P377, DOI 10.1016/S0361-9230(99)00072-6
   Fehlings MG, 1995, EXP NEUROL, V132, P220, DOI 10.1016/0014-4886(95)90027-6
   Fidler PS, 1999, J NEUROSCI, V19, P8778, DOI 10.1523/JNEUROSCI.19-20-08778.1999
   Grandpre T, 2000, NATURE, V403, P439, DOI 10.1038/35000226
   Grill R, 1997, J NEUROSCI, V17, P5560
   Gurskaya NG, 1996, ANAL BIOCHEM, V240, P90, DOI 10.1006/abio.1996.0334
   Hasan SJ, 1993, J NEUROSCI, V13, P492
   Houweling DA, 1998, EXP NEUROL, V153, P49, DOI 10.1006/exnr.1998.6867
   Huang GY, 1998, DEV BIOL, V198, P32, DOI 10.1016/S0012-1606(98)80027-4
   Kawaja MD, 1991, NEURON, V7, P1019, DOI 10.1016/0896-6273(91)90346-2
   Kipreos ET, 2000, GENOME BIOL, V1, P0, DOI 10.1186/gb-2000-1-5-reviews3002
   Klusman I, 1997, BRAIN RES, V762, P173, DOI 10.1016/S0006-8993(97)00381-8
   Kudo N, 1987, J PHYSIOL-LONDON, V389, P441, DOI 10.1113/jphysiol.1987.sp016665
   Lemons ML, 1999, EXP NEUROL, V160, P51, DOI 10.1006/exnr.1999.7184
   Li Y, 1997, SCIENCE, V277, P2000, DOI 10.1126/science.277.5334.2000
   Li Y, 1993, BRAIN RES, V629, P115, DOI 10.1016/0006-8993(93)90489-A
   Liang P, 1992, SCIENCE, V257, P967, DOI 10.1126/science.1354393
   Lisitsyn N, 1993, SCIENCE, V259, P946, DOI 10.1126/science.8438152
   Mckerracher L, 1994, NEURON, V13, P805, DOI 10.1016/0896-6273(94)90247-X
   Menei P, 1998, EUR J NEUROSCI, V10, P607, DOI 10.1046/j.1460-9568.1998.00071.x
   Montgomery CT, 1996, EXP NEUROL, V137, P277, DOI 10.1006/exnr.1996.0026
   Morgan BP, 1997, CLIN EXP IMMUNOL, V107, P1, DOI 10.1046/j.1365-2249.1997.d01-890.x
   Mukhopadhyay G, 1994, NEURON, V13, P757, DOI 10.1016/0896-6273(94)90042-6
   Oakley RA, 1991, DEV BIOL, V147, P187, DOI 10.1016/S0012-1606(05)80017-X
   Oudega M, 1999, BRAIN RES, V818, P431, DOI 10.1016/S0006-8993(98)01314-6
   Oudega M, 1996, EXP NEUROL, V140, P218, DOI 10.1006/exnr.1996.0131
   Phamdinh D, 1994, J NEUROCHEM, V63, P2353
   Pindzola RR, 1993, DEV BIOL, V156, P34, DOI 10.1006/dbio.1993.1057
   Popovich PG, 1997, J COMP NEUROL, V377, P443, DOI 10.1002/(SICI)1096-9861(19970120)377:3<443::AID-CNE10>3.0.CO;2-S
   Ramon-cueto A, 1998, J NEUROSCI, V18, P3803
   Reier PJ, 1992, EXP NEUROL, V115, P177, DOI 10.1016/0014-4886(92)90245-L
   Reynolds ML, 1991, NEUROSCIENCE, V41, P201, DOI 10.1016/0306-4522(91)90210-F
   Richardson PM, 1980, NATURE, V284, P264, DOI 10.1038/284264a0
   Sambrook J, 1989, MOL CLONING LAB MANU, V2, P0
   Sanna MG, 2002, MOL CELL BIOL, V22, P1754, DOI 10.1128/MCB.22.6.1754-1766.2002
   Sokolov BP, 1994, NUCLEIC ACIDS RES, V22, P4009, DOI 10.1093/nar/22.19.4009
   Steindler DA, 1993, ANNU REV NEUROSCI, V16, P445, DOI 10.1146/annurev.ne.16.030193.002305
   Sung JK, 2003, BRAIN RES, V959, P29, DOI 10.1016/S0006-8993(02)03717-4
   Tanaka TS, 2000, P NATL ACAD SCI USA, V97, P9127, DOI 10.1073/pnas.97.16.9127
   Thallmair M, 1998, NAT NEUROSCI, V1, P124, DOI 10.1038/373
   Tigyi G, 1996, J NEUROCHEM, V66, P549
   Vonstein OD, 1997, NUCLEIC ACIDS RES, V25, P2598, DOI 10.1093/nar/25.13.2598
   Wahl S, 2000, J CELL BIOL, V149, P263, DOI 10.1083/jcb.149.2.263
   Wakabayashi Y, 2001, SPINE, V26, P1215, DOI 10.1097/00007632-200106010-00009
   Xu MX, 1995, EXP NEUROL, V134, P261
   Xu MX, 1995, J COMP NEUROL, V351, P145
   Ye JH, 1997, EXP NEUROL, V143, P70, DOI 10.1006/exnr.1996.6353
   Ziskindconhaim L, 1990, J NEUROSCI, V10, P125
   Zuo J, 1998, EXP NEUROL, V154, P654, DOI 10.1006/exnr.1998.6951
NR 70
TC 14
Z9 19
U1 0
U2 2
PU ACADEMIC PRESS INC ELSEVIER SCIENCE
PI SAN DIEGO
PA 525 B ST, STE 1900, SAN DIEGO, CA 92101-4495 USA
SN 1044-7431
EI 1095-9327
J9 MOL CELL NEUROSCI
JI Mol. Cell. Neurosci.
PD NOV 15
PY 2003
VL 24
IS 3
BP 555
EP 567
DI 10.1016/S1044-7431(03)00211-2
PG 13
WC Neurosciences
SC Neurosciences & Neurology
GA 751YH
UT WOS:000187117700003
PM 14664807
DA 2022-04-27
ER

PT J
AU Denslow, N
   Michel, ME
   Temple, MD
   Hsu, CY
   Saatman, K
   Hayes, RL
AF Denslow, N
   Michel, ME
   Temple, MD
   Hsu, CY
   Saatman, K
   Hayes, RL
TI Application of proteomics technology to the field of neurotrauma
SO JOURNAL OF NEUROTRAUMA
LA English
DT Article
DE brain trauma; mass spectroscopy; proteomics; spinal cord trauma
ID 2-dimensional gel-electrophoresis; human gene; protein; neuroscience; sequence; network; death
AB Near-completion of the Human Genome Project has stimulated scientists to begin looking for the next step in unraveling normal and abnormal functions within biological systems. Consequently, there is new focus on the role of proteins in these processes. Proteomics is a burgeoning field that may provide a valuable approach to evaluate the post-traumatic central nervous system (CNS). Although we cannot provide a comprehensive assessment of all methods for protein analysis, this report summarizes some of the newer proteomic technologies that have propelled this field into the limelight and that are available to most researchers in neurotrauma. Three technical approaches (two-dimensional gel electrophoresis, direct analysis by mass spectrometry, including two-dimensional chromatography coupled to mass spectrometry and isotope coded affinity tags, and antibody technologies) are reviewed, and their advantages and disadvantages presented. A discussion of proteomic technology in the context of brain and spinal cord trauma follows, addressing current and future challenges. Proteomics will likely be very useful for developing diagnostic predictors after CNS injury and for mapping changes in proteins after injury in order to identify new therapeutic targets. Neurotrauma results in complex alterations to the biological systems within the nervous system, and these changes evolve over time. Exploration of the "new nervous system" that follows injury will require methods that can both fully assess and simplify this complexity.
C1 NINDS, Repair & Plast Program, Bethesda, MD 20982 USA.
   Univ Florida, Biotechnol Program, Gainesville, FL USA.
   Natl Inst Biomed Imaging & Bioengn, Bethesda, MD USA.
   Washington Univ, Sch Med, Dept Neurol, St Louis, MO 63110 USA.
   Univ Penn, Sch Med, Dept Neurosurg, Philadelphia, PA 19104 USA.
   Univ Florida, Coll Med, McKnight Brain Inst, Gainesville, FL USA.
RP Michel, ME (通讯作者)，NINDS, Repair & Plast Program, 6001 Execut Blvd,Rm 2227, Bethesda, MD 20982 USA.
CR Amess B, 1995, ELECTROPHORESIS, V16, P1255, DOI 10.1002/elps.11501601207
   Buonocore G, 1999, J NEUROCHEM, V73, P2139
   Charriautmarlangue C, 1996, ELECTROPHORESIS, V17, P1781, DOI 10.1002/elps.1150171117
   Claverie JM, 2001, SCIENCE, V291, P1255, DOI 10.1126/science.1058969
   Grant SGN, 2001, TRENDS BIOTECHNOL, V19, PS49, DOI 10.1016/S0167-7799(01)01799-1
   Grant SGN, 2001, J NEUROSCI, V21, P8315, DOI 10.1523/JNEUROSCI.21-21-08315.2001
   Ideker T, 2001, SCIENCE, V292, P929, DOI 10.1126/science.292.5518.929
   Jenkins LW, 2002, J NEUROTRAUM, V19, P715, DOI 10.1089/08977150260139101
   Kirschenbaum B, 1990, BRAIN RES, V12, P21
   Leski ML, 1996, NEUROCHEM RES, V21, P681, DOI 10.1007/BF02527725
   Patton WF, 2002, J CHROMATOGR B, V771, P3, DOI 10.1016/S1570-0232(02)00043-0
   Persidis A, 2001, PROTEOMICS NAT BIO S, V18, P0
   Petricoin EF, 2002, LANCET, V359, P572, DOI 10.1016/S0140-6736(02)07746-2
   Shouse B, 2002, SCIENCE, V295, P1457
   Tonge R, 2001, PROTEOMICS, V1, P377
   Unlu M, 1997, ELECTROPHORESIS, V18, P2071, DOI 10.1002/elps.1150181133
   Venter JC, 2001, SCIENCE, V291, P1304, DOI 10.1126/science.1058040
   Washburn MP, 2001, NAT BIOTECHNOL, V19, P242, DOI 10.1038/85686
   Weir M, 2001, TRENDS BIOTECHNOL, V19, PS61, DOI 10.1016/S0167-7799(01)01794-2
   Wojcik J, 2000, BRIEF BIOINFORM, V1, P250, DOI 10.1093/bib/1.3.250
NR 20
TC 43
Z9 48
U1 0
U2 2
PU MARY ANN LIEBERT INC PUBL
PI LARCHMONT
PA 2 MADISON AVENUE, LARCHMONT, NY 10538 USA
SN 0897-7151
EI 
J9 J NEUROTRAUM
JI J. Neurotrauma
PD MAY 15
PY 2003
VL 20
IS 5
BP 401
EP 407
DI 10.1089/089771503765355487
PG 7
WC Critical Care Medicine; Clinical Neurology; Neurosciences
SC General & Internal Medicine; Neurosciences & Neurology
GA 682MY
UT WOS:000183096900001
PM 12803973
DA 2022-04-27
ER

PT J
AU Park, SY
   Kim, WS
AF Park, SY
   Kim, WS
TI Profiles of apoptosis and retinaldehyde dehydrogenase 2 gene expression in the regenerating spinal cord of Xenopus tadpole
SO KOREAN JOURNAL OF GENETICS
LA English
DT Article
DE spinal cord; regeneration; Xenopus; apoptosis; retinoic acid; RALDH2
ID central-nervous-system; retinoic acid; glial apoptosis; motor-neuron; vitamin-a; injury; degeneration; activation; hindbrain; recovery
AB In higher vertebrates, the central nervous system including spinal cord fails to regenerate after injury. In mammals, damage incurred in the spinal cord is aggravated by the enlargement of lesion due to delayed cell death. However, in amphibians, the injured spinal cord regenerates within a few weeks and it becomes functionally normal. In this study, the profile of apoptosis in the crush-injured spinal cord of Xenopus tadpole was examined by TUNEL method and DNA laddering analysis. The number of TUNEL-positive cells reached to the peak level between 6 and 12 hours after injury and decreased subsequently. The DNA laddering pattern was consistent with the TUNEL profiles. Since retinoic acid (RA) is an important regulatory molecule in the regenerative process, we are interested to know if there would be a change in the gene expression profile for RA synthesis during spinal cord regeneration. Since retinaldehyde dehydrogenases are known to convert retinal to retinoic acid, we examined the gene expression patterns of the Xenopus retinaldehyde dehydrogenase type 2 (XRALDH2) in the injured spinal cord of Xenopus tadpole to address this question. XRALDH2 expression began to be detected in the gray matter at 6 hours after spinal cord injury (SCI) and reached to the peak level at 12 hours after SCI, and then decreased subsequently. Interestingly, strong expression domain of XRALDH2 was noted between 4th and 6th somites aparting cranially from the injury site. The present results indicate that RA plays an important role in the early phase of spinal cord regeneration of Xenopus tadpole.
C1 Sogang Univ, Dept Life Sci, Seoul 121742, South Korea.
RP Kim, WS (通讯作者)，Sogang Univ, Dept Life Sci, Seoul 121742, South Korea.
EM wskim@ccs.sogang.ac.kr
CR Ahlemeyer B, 2001, FREE RADICAL BIO MED, V30, P1067, DOI 10.1016/S0891-5849(01)00495-6
   Ahlemeyer B, 2000, J NEUROSCI RES, V60, P767, DOI 10.1002/1097-4547(20000615)60:6<767::AID-JNR9>3.3.CO;2-Y
   Ayata C, 2000, NEUROSCIENCE, V95, P639
   Chen YL, 2001, MECH DEVELOP, V101, P91, DOI 10.1016/S0925-4773(00)00558-X
   Chernoff EAG, 2003, DEV DYNAM, V226, P295, DOI 10.1002/dvdy.10240
   Chernoff EAG, 2002, SEMIN CELL DEV BIOL, V13, P361, DOI 10.1016/S1084952102000927
   Cho JK, 2001, KOREAN J GENETIC, V23, P73
   Chu D, 2002, NEUROCHEM RES, V27, P97, DOI 10.1023/A:1014858707218
   Corcoran J, 2002, J CELL SCI, V115, P4735, DOI 10.1242/jcs.00169
   Crowe MJ, 1997, NAT MED, V3, P73, DOI 10.1038/nm0197-73
   Delamarter RB, 1995, J BONE JOINT SURG AM, V77A, P1042, DOI 10.2106/00004623-199507000-00010
   Du S, 1999, EXP NEUROL, V157, P96, DOI 10.1006/exnr.1999.7041
   Durston AJ, 1998, CURR TOP DEV BIOL, V40, P111, DOI 10.1016/S0070-2153(08)60366-X
   Ferretti P, 2003, DEV DYNAM, V226, P245, DOI 10.1002/dvdy.10226
   Guidato S, 2003, MOL CELL NEUROSCI, V23, P81, DOI 10.1016/S1044-7431(03)00020-4
   Hsu CY, 1985, NEUROLOGY, V35, P1003, DOI 10.1212/WNL.35.7.1003
   Lee YB, 2000, EXP NEUROL, V166, P190, DOI 10.1006/exnr.2000.7494
   Li GL, 1999, ACTA NEUROPATHOL, V98, P473, DOI 10.1007/s004010051112
   Li HX, 2000, MECH DEVELOP, V95, P283, DOI 10.1016/S0925-4773(00)00352-X
   Liu JP, 2001, NEURON, V32, P997, DOI 10.1016/S0896-6273(01)00544-X
   Liu XZ, 1997, J NEUROSCI, V17, P5395
   Lu JK, 2000, SPINE, V25, P1859, DOI 10.1097/00007632-200007150-00022
   Ludwin SK, 1997, J NEUROPATH EXP NEUR, V56, P111, DOI 10.1097/00005072-199702000-00001
   Maden M, 1996, CURR BIOL, V6, P417, DOI 10.1016/S0960-9822(02)00509-2
   Maden M, 1998, J NUTR, V128, P471S, DOI 10.1093/jn/128.2.471S
   Maden M, 2001, INT REV CYTOL, V209, P1
   Mey J, 1999, NEUROREPORT, V10, P3573, DOI 10.1097/00001756-199911260-00020
   Mey J, 2000, CELL TISSUE RES, V302, P49, DOI 10.1007/s004410000259
   Mey J, 2001, Z NATURFORSCH C, V56, P163
   Nieuwkoop P, 1967, NORMAL TABLE XENOPUS, V0, P0
   Parker D, 1993, SUPRAMOL CHEM, V3, P15, DOI 10.1080/10610279308029832
   Schwab ME, 1996, PHYSIOL REV, V76, P319, DOI 10.1152/physrev.1996.76.2.319
   Senter HJ, 1978, J NEUROSURG, V49, P569, DOI 10.3171/jns.1978.49.4.0569
   Slucky AV, 1999, SPINE STATE ART REV, V13, P409
   Sockanathan S, 1998, CELL, V94, P503, DOI 10.1016/S0092-8674(00)81591-3
   Tator CH, 1998, NEUROSURGERY, V42, P696, DOI 10.1097/00006123-199804000-00007
   Xiaojian C, 2002, J TRAUMTOL, V5, P131
   Yakovlev AG, 1997, J NEUROSCI, V17, P7415
   Yamauchi K, 1999, J BIOL CHEM, V274, P8460, DOI 10.1074/jbc.274.13.8460
   Zhang F, 2002, NEUROSCIENCE, V114, P837, DOI 10.1016/S0306-4522(02)00321-4
NR 40
TC 3
Z9 3
U1 0
U2 0
PU GENETICS SOC KOREA
PI SEOUL
PA KOREA SCI & TECHNOL CENT, RM 1002, 635-4 YEOKSAM-DONG, KANGNAM-GU, SEOUL 135-703, SOUTH KOREA
SN 0254-5934
EI 
J9 KOREAN J GENETIC
JI Korean J. Genet.
PD DEC 15
PY 2003
VL 25
IS 4
BP 323
EP 333
DI 
PG 11
WC Biotechnology & Applied Microbiology; Genetics & Heredity
SC Biotechnology & Applied Microbiology; Genetics & Heredity
GA 759TZ
UT WOS:000187754100006
DA 2022-04-27
ER

PT J
AU Natale, JE
   Ahmed, F
   Cernak, I
   Stoica, B
   Faden, AI
AF Natale, JE
   Ahmed, F
   Cernak, I
   Stoica, B
   Faden, AI
TI Gene expression profile changes are commonly modulated across models and species after traumatic brain injury
SO JOURNAL OF NEUROTRAUMA
LA English
DT Article
DE controlled cortical impact; fluid percussion; gene expression; mRNA
ID tissue-plasminogen activator; spinal-cord-injury; focal cerebral-ischemia; calcium-binding protein; rat-brain; cortical impact; neuronal death; messenger-rna; heat-shock; peripheral benzodiazepine
AB Brain trauma is a major cause of morbidity and mortality, both in adult and pediatric populations. Much of the functional deficit derives from delayed cell death resulting from induction of neurotoxic factors that overwhelm endogenous neuroprotective responses. To identify the potential molecular mechanisms underlying such delayed responses, we compared gene expression patterns using high-density oligonucleotide arrays at 4, 8, 24, and 72 h after moderate levels of lateral fluid percussion-induced brain injury in rats and lateral controlled cortical impact injury in mice (a total of 47 profiles). Expression of 82 genes in 12 functional categories was significantly changed in both species after trauma. The largest number of gene expression changes were found in the functional groups related to inflammation (17%), transcription regulation (16%), and cell adhesion/extracellular matrix (15%). Fifty percent of genes similarly altered across models had not been previously implicated in traumatic brain injury. Of particular interest were expression changes in genes linked to neurodegeneration, such as ATF3 and lysosomal membrane glycoprotein 2, and to neuroprotection including lipocortin 1, calponin 3, gelsolin, Id-1, and p45 NF-E2. Gene expression profiling across species and models may help identify candidate molecular pathways induced by brain injury, some of which may provide novel targets for therapeutic intervention.
C1 Childrens Natl Med Ctr, Med Genet Res Ctr, Washington, DC 20010 USA.
   Childrens Natl Med Ctr, Neurosci Res Ctr, Washington, DC 20010 USA.
   Georgetown Univ, Sch Med, Dept Neurosci, Washington, DC USA.
RP Natale, JE (通讯作者)，Childrens Natl Med Ctr, Med Genet Res Ctr, 111 Michigan Ave NW, Washington, DC 20010 USA.
FU EUNICE KENNEDY SHRIVER NATIONAL INSTITUTE OF CHILD HEALTH & HUMAN DEVELOPMENTUnited States Department of Health & Human ServicesNational Institutes of Health (NIH) - USANIH Eunice Kennedy Shriver National Institute of Child Health & Human Development (NICHD) [P30HD040677] Funding Source: NIH RePORTER; NATIONAL INSTITUTE OF NEUROLOGICAL DISORDERS AND STROKEUnited States Department of Health & Human ServicesNational Institutes of Health (NIH) - USANIH National Institute of Neurological Disorders & Stroke (NINDS) [K08NS041273, R01NS036537] Funding Source: NIH RePORTER; NICHD NIH HHSUnited States Department of Health & Human ServicesNational Institutes of Health (NIH) - USANIH Eunice Kennedy Shriver National Institute of Child Health & Human Development (NICHD) [1P30HD40677-01] Funding Source: Medline; NINDS NIH HHSUnited States Department of Health & Human ServicesNational Institutes of Health (NIH) - USANIH National Institute of Neurological Disorders & Stroke (NINDS) [NS36537, 1K08 NS41273] Funding Source: Medline
CR Andrews GK, 2000, BIOCHEM PHARMACOL, V59, P95, DOI 10.1016/S0006-2952(99)00301-9
   Bakay M, 2002, NEUROMUSCULAR DISORD, V12, PS125, DOI 10.1016/S0960-8966(02)00093-7
   Banati RB, 1997, J NEUROCYTOL, V26, P77, DOI 10.1023/A:1018567510105
   Bayir H, 2002, PEDIATR RES, V51, P571, DOI 10.1203/00006450-200205000-00005
   Beckmann RP, 1990, SCIENCE, V248, P850, DOI 10.1126/science.2188360
   Bradbury EJ, 2002, NATURE, V416, P636, DOI 10.1038/416636a
   Brassard M, 1996, CONTROL CHART MEMORY, V0, P288
   Bruce-keller AJ, 1999, J NEUROSCI RES, V58, P191, DOI 10.1002/(SICI)1097-4547(19991001)58:1<191::AID-JNR17>3.0.CO;2-E
   Campagne MV, 1999, P NATL ACAD SCI USA, V96, P12870
   Carri NG, 1992, INT J DEV NEUROSCI, V10, P393, DOI 10.1016/0736-5748(92)90029-Y
   Casellas P, 2002, NEUROCHEM INT, V40, P475, DOI 10.1016/S0197-0186(01)00118-8
   Chen YW, 2000, J CELL BIOL, V151, P1321, DOI 10.1083/jcb.151.6.1321
   Chuaqui RF, 2002, NAT GENET, V32, P509, DOI 10.1038/ng1034
   Di GIOVANNIS, 2003, ANN NEUROL, V53, P454, DOI 10.1002/ana.10472
   Dutcher SA, 1998, J NEUROTRAUM, V15, P411, DOI 10.1089/neu.1998.15.411
   Endres M, 1999, J CLIN INVEST, V103, P347, DOI 10.1172/JCI4953
   Engel S, 2000, ACTA NEUROPATHOL, V100, P313, DOI 10.1007/s004019900172
   Faden AI, 2003, J CEREBR BLOOD F MET, V23, P355, DOI 10.1097/01.WCB.0000046144.31247.33
   Faden AI, 1993, J NEUROTRAUM, V10, P91, DOI 10.1089/neu.1993.10.91
   Faden AI, 1993, J NEUROTRAUM, V10, P101, DOI 10.1089/neu.1993.10.101
   Faden AI, 1989, BRAIN RES, V486, P228, DOI 10.1016/0006-8993(89)90509-X
   Fawcett JW, 1999, BRAIN RES BULL, V49, P377, DOI 10.1016/S0361-9230(99)00072-6
   Felbor U, 2002, P NATL ACAD SCI USA, V99, P7883, DOI 10.1073/pnas.112632299
   Fox GB, 1998, J NEUROSCI RES, V53, P718, DOI 10.1002/(SICI)1097-4547(19980915)53:6<718::AID-JNR9>3.0.CO;2-8
   Fox GB, 1998, J NEUROTRAUM, V15, P599, DOI 10.1089/neu.1998.15.599
   Fox GB, 1999, J NEUROTRAUM, V16, P377, DOI 10.1089/neu.1999.16.377
   Fujino I, 1997, NEUROSCI RES, V28, P243, DOI 10.1016/S0168-0102(97)00050-3
   Fukuda K, 1995, NEUROSCI LETT, V199, P127, DOI 10.1016/0304-3940(95)12042-3
   Gong PF, 2002, ANTIOXID REDOX SIGN, V4, P249, DOI 10.1089/152308602753666307
   Hightower LE, 1991, CELL, V66, P191, DOI 10.1016/0092-8674(91)90611-2
   Hill IE, 1997, BRAIN RES, V751, P206, DOI 10.1016/S0006-8993(96)01403-5
   Hussain S, 1996, NEUROCHEM INT, V29, P145, DOI 10.1016/0197-0186(95)00114-X
   Iadecola C, 1999, J EXP MED, V189, P719, DOI 10.1084/jem.189.4.719
   Jaworski DM, 2000, GLIA, V30, P199, DOI 10.1002/(SICI)1098-1136(200004)30:2<199::AID-GLIA9>3.0.CO;2-#
   Jones LL, 2002, J NEUROSCI, V22, P4611, DOI 10.1523/JNEUROSCI.22-11-04611.2002
   Kaya SS, 1999, BRAIN RES, V818, P23, DOI 10.1016/S0006-8993(98)01204-9
   Kobori N, 2002, MOL BRAIN RES, V104, P148, DOI 10.1016/S0169-328X(02)00331-5
   Koshinaga M, 2000, J NEUROTRAUM, V17, P185, DOI 10.1089/neu.2000.17.185
   Kreutzberg GW, 1996, TRENDS NEUROSCI, V19, P312, DOI 10.1016/0166-2236(96)10049-7
   Leist M, 2001, CELL DEATH DIFFER, V8, P324, DOI 10.1038/sj.cdd.4400859
   Long Y, 2003, J NEUROSCI RES, V71, P710, DOI 10.1002/jnr.10524
   Marciano PG, 2002, NEUROCHEM RES, V27, P1147, DOI 10.1023/A:1020973308941
   Marler JR, 1995, NEW ENGL J MED, V333, P1581, DOI 10.1056/nejm199512143332401
   Matzilevich DA, 2002, J NEUROSCI RES, V67, P646, DOI 10.1002/jnr.10157
   Mcintosh TK, 1989, NEUROSCIENCE, V28, P233, DOI 10.1016/0306-4522(89)90247-9
   Mckanna JA, 1993, J NEUROSCI RES, V36, P491, DOI 10.1002/jnr.490360415
   Meyer G, 2002, J NEUROCHEM, V83, P490, DOI 10.1046/j.1471-4159.2002.01185.x
   Miyachi T, 2001, NEUROSCI RES, V40, P53, DOI 10.1016/S0168-0102(01)00208-5
   Morgenstern DA, 2002, PROG BRAIN RES, V137, P313
   Mori T, 2001, NEUROREPORT, V12, P4117, DOI 10.1097/00001756-200112210-00051
   Mukhopadhyay G, 1994, NEURON, V13, P757, DOI 10.1016/0896-6273(94)90042-6
   Nicole O, 2001, NAT MED, V7, P59, DOI 10.1038/83358
   Okeefe GM, 2001, J IMMUNOL, V166, P2260, DOI 10.4049/jimmunol.166.4.2260
   Penkowa M, 2001, J NEUROTRAUM, V18, P447, DOI 10.1089/089771501750171056
   Plantier M, 1999, EUR J NEUROSCI, V11, P2801, DOI 10.1046/j.1460-9568.1999.00702.x
   Postler E, 1997, GLIA, V19, P27, DOI 10.1002/(SICI)1098-1136(199701)19:1<27::AID-GLIA3>3.0.CO;2-7
   Prewitt CMF, 1997, EXP NEUROL, V148, P433, DOI 10.1006/exnr.1997.6694
   Raghupathi R, 2000, J NEUROTRAUM, V17, P927, DOI 10.1089/neu.2000.17.927
   Rammes A, 1997, J BIOL CHEM, V272, P9496
   Rao VLR, 2003, J NEUROSCI RES, V71, P208, DOI 10.1002/jnr.10486
   Rao VLR, 2000, EXP NEUROL, V161, P102, DOI 10.1006/exnr.1999.7269
   Rhodes DR, 2002, CANCER RES, V62, P4427
   Sakai T, 2001, NAT MED, V7, P324, DOI 10.1038/85471
   Schafer BW, 1996, TRENDS BIOCHEM SCI, V21, P134, DOI 10.1016/S0968-0004(96)80167-8
   Sharp FR, 1999, TRENDS NEUROSCI, V22, P97, DOI 10.1016/S0166-2236(98)01392-7
   Tang Y, 2002, EUR J NEUROSCI, V15, P1937, DOI 10.1046/j.1460-9568.2002.02030.x
   Tang Y, 2003, J CEREBR BLOOD F MET, V23, P310, DOI 10.1097/01.WCB.0000048518.34839.DE
   Truettner J, 1999, J NEUROTRAUM, V16, P471, DOI 10.1089/neu.1999.16.471
   Venugopal R, 1998, ONCOGENE, V17, P3145, DOI 10.1038/sj.onc.1202237
   Wang YMF, 1998, NAT MED, V4, P228, DOI 10.1038/nm0298-228
   Yakovlev AG, 2001, MOL MED, V7, P205, DOI 10.1007/BF03401955
   Yakovlev AG, 1997, J NEUROSCI, V17, P7415
   Yenari MA, 1999, MOL MED TODAY, V5, P525, DOI 10.1016/S1357-4310(99)01599-3
   Young W, 1992, J NEUROTRAUMA S1, V9, P9
NR 74
TC 86
Z9 87
U1 0
U2 3
PU MARY ANN LIEBERT INC PUBL
PI LARCHMONT
PA 2 MADISON AVENUE, LARCHMONT, NY 10538 USA
SN 0897-7151
EI 
J9 J NEUROTRAUM
JI J. Neurotrauma
PD OCT 15
PY 2003
VL 20
IS 10
BP 907
EP 927
DI 10.1089/089771503770195777
PG 21
WC Critical Care Medicine; Clinical Neurology; Neurosciences
SC General & Internal Medicine; Neurosciences & Neurology
GA 734RX
UT WOS:000186072300001
PM 14588109
DA 2022-04-27
ER

PT J
AU Beltramo, M
   Campanella, M
   Tarozzo, G
   Fredduzzi, S
   Corradini, L
   Forlani, A
   Bertorelli, R
   Reggiani, A
AF Beltramo, M
   Campanella, M
   Tarozzo, G
   Fredduzzi, S
   Corradini, L
   Forlani, A
   Bertorelli, R
   Reggiani, A
TI Gene expression profiling of melanocortin system in neuropathic rats supports a role in nociception
SO MOLECULAR BRAIN RESEARCH
LA English
DT Article
DE melanocortins; AgRP; POMC; neuropathic pain; MC receptor; hyperalgesia
ID agouti-related protein; receptor; antagonist; proopiomelanocortin; allodynia; peptide; hyperalgesia; morphine; pain; msh
AB The melanocortin (MC) system is involved in several biological functions. Its possible role in nociception has recently attracted attention in the field. Published data suggest that melanocortin antagonists are analgesic and agonists are hyperalgesic. Gene expression information about the MC system components (receptor, agonist and antagonist) in pain relevant areas is at present limited. To deepen our knowledge, we studied the expression of MC system components in naive, sham and neuropathic rat spinal cord and dorsal root ganglia (DRG) by PCR and quantitative real-time PCR. MC4 receptor, proopiomelanocortin (POMC) and agouti-related protein (AgRP) transcripts were detected in both spinal cord and DRG, whereas MC3 receptor was detected only in the spinal cord. To study the relationship between the MC system and chronic pain, we used the chronic constriction injury model and gene expression analysis was performed in rats showing both tactile allodynia and thermal hyperalgesia. MC4 and POW transcript were upregulated in the spinal cord of neuropathic rats, whereas MC3 and AgRP expression were unaffected. Thus, this study demonstrates for the first time the presence of AgRP in the spinal cord and DRG, suggesting that it could play a role in the regulation of MC system activity. In addition, the upregulation of POW and MC4, in parallel with the presence of tactile allodynia and thermal hyperalgesia, further supports the idea of MC system involvement in nociception. (C) 2003 Elsevier B.V. All rights reserved.
C1 Schering Plough Res Inst, I-20132 Milan, Italy.
RP Beltramo, M (通讯作者)，Schering Plough Res Inst, San Raffaele Biomed Sci Pk,Via Olgettina 58, I-20132 Milan, Italy.
EM massimiliano.beltramo@spcorp.com
CR Adan RAH, 1997, PEPTIDES, V18, P1279, DOI 10.1016/S0196-9781(97)00078-8
   Bagnol D, 1999, J NEUROSCI, V19, P0
   Bennett GJ, 1988, PAIN, V33, P87, DOI 10.1016/0304-3959(88)90209-6
   Bertolini A, 1979, EXPERIENTIA, V35, P1216, DOI 10.1007/BF01963298
   Chaki S, 2003, J PHARMACOL EXP THER, V304, P818, DOI 10.1124/jpet.102.044826
   Chaplan SR, 1994, J NEUROSCI METH, V53, P55, DOI 10.1016/0165-0270(94)90144-9
   Corradini L, 2001, BRAIN RES, V905, P127, DOI 10.1016/S0006-8993(01)02520-3
   Dinulescu DM, 2000, J BIOL CHEM, V275, P6695, DOI 10.1074/jbc.275.10.6695
   Gispen WH, 1976, EUR J PHARMACOL, V39, P393
   Hargreaves K, 1988, PAIN, V32, P77, DOI 10.1016/0304-3959(88)90026-7
   Kozak W, 2000, ANN NY ACAD SCI, V917, P121
   Lindblom J, 1998, BRAIN RES, V810, P161, DOI 10.1016/S0006-8993(98)00918-4
   Lipton JM, 2000, NEWS PHYSIOL SCI, V15, P192
   Luger TA, 2000, ANN NY ACAD SCI, V917, P232
   Macneil DJ, 2002, EUR J PHARMACOL, V450, P91, DOI 10.1016/S0014-2999(02)01989-1
   Mountjoy KG, 1998, DEV BRAIN RES, V107, P309, DOI 10.1016/S0165-3806(98)00015-7
   Mountjoy KG, 1994, MOL ENDOCRINOL, V8, P1298, DOI 10.1210/me.8.10.1298
   Ollmann MM, 1997, SCIENCE, V278, P135, DOI 10.1126/science.278.5335.135
   Rosellirehfuss L, 1993, P NATL ACAD SCI USA, V90, P8856, DOI 10.1073/pnas.90.19.8856
   Sandman CA, 1981, PEPTIDES, V2, P231, DOI 10.1016/S0196-9781(81)80040-X
   Shutter JR, 1997, GENE DEV, V11, P593, DOI 10.1101/gad.11.5.593
   Smock T, 1981, BRAIN RES, V212, P202, DOI 10.1016/0006-8993(81)90052-4
   Snider JV, 2001, DRUG DISCOV TODAY, V6, P1062, DOI 10.1016/S1359-6446(01)01988-2
   Starowicz K, 2002, NEUROREPORT, V13, P2447, DOI 10.1097/00001756-200212200-00015
   Van DERKRAANM, 1999, MOL BRAIN RES, V63, P276, DOI 10.1016/S0169-328X(98)00291-5
   Vrinten DH, 2001, EUR J PHARMACOL, V429, P61, DOI 10.1016/S0014-2999(01)01306-1
   Vrinten DH, 2001, ANESTH ANALG, V93, P1572, DOI 10.1097/00000539-200112000-00052
   Vrinten DH, 2000, J NEUROSCI, V20, P8131
   Wiegant VM, 1977, PSYCHONEUROENDOCRINO, V2, P63, DOI 10.1016/0306-4530(77)90033-6
   Williams DW, 1986, PEPTIDES, V7, P1095, DOI 10.1016/0196-9781(86)90139-7
NR 30
TC 31
Z9 34
U1 0
U2 4
PU ELSEVIER
PI AMSTERDAM
PA RADARWEG 29, 1043 NX AMSTERDAM, NETHERLANDS
SN 0169-328X
EI 
J9 MOL BRAIN RES
JI Mol. Brain Res.
PD OCT 21
PY 2003
VL 118
IS 1-2
BP 111
EP 118
DI 10.1016/j.molbrainres.2003.08.001
PG 8
WC Neurosciences
SC Neurosciences & Neurology
GA 738UP
UT WOS:000186306500012
PM 14559360
DA 2022-04-27
ER

PT J
AU Allen, S
   Heath, PR
   Kirby, J
   Wharton, SB
   Cookson, MR
   Menzies, FM
   Banks, RE
   Shaw, PJ
AF Allen, S
   Heath, PR
   Kirby, J
   Wharton, SB
   Cookson, MR
   Menzies, FM
   Banks, RE
   Shaw, PJ
TI Analysis of the cytosolic proteome in a cell culture model of familial amyotrophic lateral sclerosis reveals alterations to the proteasome, antioxidant defenses, and nitric oxide synthetic pathways
SO JOURNAL OF BIOLOGICAL CHEMISTRY
LA English
DT Article
ID transgenic mouse model; superoxide-dismutase; spinal-cord; dependent apoptosis; oxidative stress; motor-neuron; in-vivo; cu,zn-superoxide dismutase; cerebrospinal-fluid; tyrosine nitration
AB Injury to motor neurons associated with mutant Cu,Zn-superoxide dismutase (SOD1)-related familial amyotrophic lateral sclerosis (FALS) results from a toxic gain-of-function of the enzyme. The mechanisms by which alterations to SOD1 elicit neuronal death remain uncertain despite intensive research effort. Analysis of the cellular proteins that are differentially expressed in the presence of mutant SOD1 represents a novel approach to investigate further this toxic gain-of-function. By using the motor neuron-like cell line NSC34 stably transfected with wild-type, G93A, or G37R mutant human SOD1, we investigated the effects of mutant human SOD1 on protein expression using proteomic approaches. Seven up-regulated proteins were identified as argininosuccinate synthase, argininosuccinate lyase, neuronal nitric-oxide synthase, RNA-binding motif protein 3, peroxiredoxin 1, proteasome subunit 65 (X), and glutathione S-transferase (GST) Alpha 2. Seven downregulated proteins were identified as GST Mu 1, GST Mu 2, GST Mu 5, a hypothetical GST Mu, GST Pi B, leukotriene B-4 12-hydroxydehydrogenase, and proteasome subunit beta5i (LMP7). GST assays demonstrated a significant reduction in the total GST activity of cells expressing mutant human SOD1. Proteasome assays demonstrated significant reductions in chymotrypsin-like, trypsin-like, and post-glutamyl-hydrolase proteasome activities. Laser capture microdissection of spinal cord motor neurons from human FALS cases, in conjunction with reverse transcriptase-PCR, demonstrated decreased levels of mRNA encoding GST Mu 1, leukotriene 134 12-hydroxydehydrogenase, and LMP7. These combined approaches provide further evidence for involvement of alterations in antioxidant defenses, proteasome function, and nitric oxide metabolism in the pathophysiology of FALS.
C1 Univ Sheffield, Div Genom Med, Acad Unit Neurol, Sheffield S10 2RX, S Yorkshire, England.
   Univ Sheffield, Div Genom Med, Acad Unit Pathol, Sheffield S10 2RX, S Yorkshire, England.
   NIA, Neurogenet Lab, NIH, Bethesda, MD 20892 USA.
   St James Univ Hosp, Ctr Clin Canc, Leeds LS9 7TF, W Yorkshire, England.
RP Allen, S (通讯作者)，Univ Sheffield, Div Genom Med, Acad Unit Neurol, Beech Hill Rd, Sheffield S10 2RX, S Yorkshire, England.
FU NATIONAL INSTITUTE ON AGINGUnited States Department of Health & Human ServicesNational Institutes of Health (NIH) - USANIH National Institute on Aging (NIA) [ZIAAG000953, Z01AG000953] Funding Source: NIH RePORTER
CR Almer G, 1999, J NEUROCHEM, V72, P2415, DOI 10.1046/j.1471-4159.1999.0722415.x
   Anderson JW, 1983, PLANTA, V158, P442, DOI 10.1007/BF00397738
   Arnott D, 1998, ANAL BIOCHEM, V258, P1, DOI 10.1006/abio.1998.2566
   Aulak KS, 2001, P NATL ACAD SCI USA, V98, P12056, DOI 10.1073/pnas.221269198
   Beckman JS, 2001, TRENDS NEUROSCI, V24, PS15, DOI 10.1016/S0166-2236(00)01981-0
   Beyette J, 1998, BIOCHEM J, V332, P315, DOI 10.1042/bj3320315
   Bogdanov MB, 1998, J NEUROCHEM, V71, P1321
   Borchelt DR, 1994, P NATL ACAD SCI USA, V91, P8292, DOI 10.1073/pnas.91.17.8292
   Bruijn LI, 1997, P NATL ACAD SCI USA, V94, P7606, DOI 10.1073/pnas.94.14.7606
   Bruijn LI, 1997, NEURON, V18, P327, DOI 10.1016/S0896-6273(00)80272-X
   Bruijn LI, 1998, SCIENCE, V281, P1851, DOI 10.1126/science.281.5384.1851
   Burd CG, 1994, SCIENCE, V265, P615, DOI 10.1126/science.8036511
   Cashman NR, 1992, DEV DYNAM, V194, P209, DOI 10.1002/aja.1001940306
   Cho SG, 2001, J BIOL CHEM, V276, P12749, DOI 10.1074/jbc.M005561200
   Ciriolo MR, 2000, J BIOL CHEM, V275, P5065, DOI 10.1074/jbc.275.7.5065
   Cleveland DW, 2001, NAT REV NEUROSCI, V2, P806, DOI 10.1038/35097565
   Cookson MR, 2002, AMYOTROPH LATERAL SC, V3, P75, DOI 10.1080/146608202760196048
   Crow JP, 1997, J NEUROCHEM, V69, P1936
   Dick RA, 2001, J BIOL CHEM, V276, P40803, DOI 10.1074/jbc.M105487200
   Ding QX, 2002, J BIOL CHEM, V277, P13935, DOI 10.1074/jbc.M107706200
   Doroudchi MM, 2001, NEUROREPORT, V12, P1239, DOI 10.1097/00001756-200105080-00037
   Durham HD, 1997, J NEUROPATH EXP NEUR, V56, P523, DOI 10.1097/00005072-199705000-00008
   Engidawork E, 2001, J NEURAL TRANSM-SUPP, V0, P117
   Estevez AG, 1998, J NEUROSCI, V18, P923
   Estevez AG, 1999, SCIENCE, V286, P2498, DOI 10.1126/science.286.5449.2498
   Facchinetti F, 1999, NEUROSCIENCE, V90, P1483, DOI 10.1016/S0306-4522(98)00492-8
   Ferrante RJ, 1997, ANN NEUROL, V42, P326, DOI 10.1002/ana.410420309
   Gaczynska M, 1996, J BIOL CHEM, V271, P17275, DOI 10.1074/jbc.271.29.17275
   Ghadge GD, 1997, J NEUROSCI, V17, P8756
   Gonzalez-zulueta M, 1998, J NEUROSCI, V18, P2040
   Griffin TA, 1998, J EXP MED, V187, P97, DOI 10.1084/jem.187.1.97
   Gurney ME, 1994, NEW ENGL J MED, V331, P1721, DOI 10.1056/NEJM199412223312516
   Habig WH, 1974, J BIOL CHEM, V249, P7130
   Jaffrey SR, 2001, NAT CELL BIOL, V3, P193, DOI 10.1038/35055104
   Johnston JA, 2000, P NATL ACAD SCI USA, V97, P12571, DOI 10.1073/pnas.220417997
   Kashiwado K, 2002, BIOL PSYCHIAT, V26, P163
   Kawai J, 2001, NATURE, V409, P685, DOI 10.1038/35055500
   Kingsbury DJ, 2000, J BIOL CHEM, V275, P24156, DOI 10.1074/jbc.M001742200
   Kirby J, 2002, HUM MOL GENET, V11, P2061, DOI 10.1093/hmg/11.17.2061
   Li J, 2002, J BIOL CHEM, V277, P388, DOI 10.1074/jbc.M109380200
   Li MW, 2000, SCIENCE, V288, P335, DOI 10.1126/science.288.5464.335
   Linnebank M, 2000, J INHERIT METAB DIS, V23, P308, DOI 10.1023/A:1005690005439
   Liu RG, 1998, ANN NEUROL, V44, P763, DOI 10.1002/ana.410440510
   Malaspina A, 2001, J NEUROCHEM, V77, P132, DOI 10.1046/j.1471-4159.2001.t01-1-00231.x
   Mather K, 1993, NEUROPATH APPL NEURO, V19, P141, DOI 10.1111/j.1365-2990.1993.tb00419.x
   Menzies FM, 2002, BRAIN, V125, P1522, DOI 10.1093/brain/awf167
   Mitsumoto A, 2001, FREE RADICAL BIO MED, V30, P625, DOI 10.1016/S0891-5849(00)00503-7
   Mori M, 2000, BIOCHEM BIOPH RES CO, V275, P715, DOI 10.1006/bbrc.2000.3169
   Nandi D, 1997, EMBO J, V16, P5363, DOI 10.1093/emboj/16.17.5363
   Olsen MK, 2001, ANN NEUROL, V50, P730, DOI 10.1002/ana.1252
   Paxinou E, 2001, P NATL ACAD SCI USA, V98, P11575, DOI 10.1073/pnas.201293198
   Pedersen WA, 1998, ANN NEUROL, V44, P819, DOI 10.1002/ana.410440518
   Phul RK, 2000, AMYOTROPH LATERAL SC, V1, P259, DOI 10.1080/14660820050515089
   Rabilloud T, 2002, J BIOL CHEM, V277, P19396, DOI 10.1074/jbc.M106585200
   Rabilloud T, 2001, PROTEOMICS, V1, P1105, DOI 10.1002/1615-9861(200109)1:9<1105::AID-PROT1105>3.0.CO;2-M
   Reaume AG, 1996, NAT GENET, V13, P43, DOI 10.1038/ng0596-43
   Rosen DR, 1993, NATURE, V362, P59, DOI 10.1038/362059a0
   Sathasivam S, 2001, NEUROPATH APPL NEURO, V27, P257, DOI 10.1046/j.0305-1846.2001.00332.x
   Shaw PJ, 1995, ANN NEUROL, V38, P691, DOI 10.1002/ana.410380424
   Sheehan D, 2001, BIOCHEM J, V360, P1, DOI 10.1042/0264-6021:3600001
   Shibata N, 2000, ACTA NEUROPATHOL, V100, P275, DOI 10.1007/s004019900173
   Smith RG, 1998, ANN NEUROL, V44, P696, DOI 10.1002/ana.410440419
   Stefanis L, 2001, J NEUROSCI, V21, P9549, DOI 10.1523/JNEUROSCI.21-24-09549.2001
   Tanaka Y, 2001, HUM MOL GENET, V10, P919, DOI 10.1093/hmg/10.9.919
   Thimmulappa RK, 2002, CANCER RES, V62, P5196
   Tohgi H, 1999, ANN NEUROL, V46, P129, DOI 10.1002/1531-8249(199907)46:1<129::AID-ANA21>3.0.CO;2-Y
   Upton-rice MN, 1999, ANN NEUROL, V45, P413, DOI 10.1002/1531-8249(199903)45:3<413::AID-ANA24>3.0.CO;2-5
   Wiesinger H, 2001, PROG NEUROBIOL, V64, P365, DOI 10.1016/S0301-0082(00)00056-3
   Wong PC, 1995, NEURON, V14, P1105, DOI 10.1016/0896-6273(95)90259-7
   Xia Y, 1996, P NATL ACAD SCI USA, V93, P6770, DOI 10.1073/pnas.93.13.6770
   Xie CS, 1998, FREE RADICAL BIO MED, V25, P979, DOI 10.1016/S0891-5849(98)00186-5
   Xie CS, 2001, FREE RADICAL BIO MED, V31, P73, DOI 10.1016/S0891-5849(01)00553-6
   Yang J, 1997, SCIENCE, V275, P1129, DOI 10.1126/science.275.5303.1129
   Yoshihara T, 2002, J NEUROCHEM, V80, P158, DOI 10.1046/j.0022-3042.2001.00683.x
NR 74
TC 91
Z9 94
U1 1
U2 5
PU AMER SOC BIOCHEMISTRY MOLECULAR BIOLOGY INC
PI BETHESDA
PA 9650 ROCKVILLE PIKE, BETHESDA, MD 20814-3996 USA
SN 0021-9258
EI 
J9 J BIOL CHEM
JI J. Biol. Chem.
PD FEB 21
PY 2003
VL 278
IS 8
BP 6371
EP 6383
DI 10.1074/jbc.M209915200
PG 13
WC Biochemistry & Molecular Biology
SC Biochemistry & Molecular Biology
GA 648BF
UT WOS:000181129400111
PM 12475980
DA 2022-04-27
ER

PT J
AU Held, P
   Dorenbeck, U
   Seitz, J
   Frund, R
   Albrich, H
AF Held, P
   Dorenbeck, U
   Seitz, J
   Frund, R
   Albrich, H
TI MRI of the abnormal cervical spinal cord using 2D spoiled gradient echo multiecho sequence (MEDIC) with magnetization transfer saturation pulse - A T2*weighted feasibility study
SO JOURNAL OF NEURORADIOLOGY
LA English
DT Article; Proceedings Paper
DE magnetic resonance imaging; MRI; 2D spoiled gradient echo multiecho; MEDIC; magnetization transfer saturation; NITS; cervical spine; cord abnormality
ID multiple-sclerosis; myelopathy; recovery; anatomy; image; injury
AB Objectives: The aim of this study was to assess the potential of heavily T2* weighted 2D spoiled gradient echo multiecho sequence MEDIC (multi echo data image combination) with magnetization transfer saturation pulse (NITS) for detecting abnormality of the cervical spinal cord. Methods: 11 patients, 5 women and 6 men aged from 14 to 79 years (mean age 51.18 years), with traumatic, hemolytic-hemorrhagic or neoplastic diseases of the cervical spinal cord were examined with MRI. In cases with suspected myelopathy, the feasibility of the 2D spoiled gradient echo multiecho sequence MEDIC with NITS was evaluated in comparison with the results of spin echo T1W, spin echo T2W, multi echo (TSE in our case) and spin-echo multi-echo technique with magnetization preparation ( turbo inversion recovery - TIR - in our case) sequences. Results: Distortion of the "H" sign was found in all but one case. Hemorrhage was best shown by MEDIC, massive edema was very well visible using MEDIC, TIR and TSE T2W, whereas mild edema was visible with MEDIC only. Conclusions: Our preliminary experience in 11 patients shows that MEDIC can be used for the diagnosis of cervical spinal cord pathology.
C1 Univ Regensburg, Dept Diagnost Radiol, D-93042 Regensburg, Germany.
RP Held, P (通讯作者)，Stieglberg 23, D-85283 Wolnzach, Germany.
CR Ahmad I, 1996, J SPINAL DISORD, V9, P494
   Alfonso ER, 1997, EUR RADIOL, V7, P400, DOI 10.1007/s003300050174
   Elkhoury GY, 1995, AM J ROENTGENOL, V164, P43, DOI 10.2214/ajr.164.1.7998567
   Elster AD, 1994, QUESTIONS ANSWERS MA, V0, P208
   Finelli DA, 1994, RADIOLOGY, V193, P165, DOI 10.1148/radiology.193.1.8090886
   Flanders AE, 1996, RADIOLOGY, V201, P649, DOI 10.1148/radiology.201.3.8939210
   Gillams AR, 1997, EUR RADIOL, V7, P1211, DOI 10.1007/s003300050276
   Hajnal JV, 1995, CLIN RADIOL, V50, P1, DOI 10.1016/S0009-9260(05)82956-3
   Held P, 2001, EUR J RADIOL, V38, P64, DOI 10.1016/S0720-048X(00)00253-9
   Hennig J, 1986, MAGNET RESON MED, V3, P823, DOI 10.1002/mrm.1910030602
   Hittmair K, 1996, AM J NEURORADIOL, V17, P1555
   Iffenecker C, 1998, J NEURORADIOLOGY, V25, P32
   Karacostas D, 1998, J NEUROIMAGING, V8, P171, DOI 10.1111/jon199883171
   Lee RR, 1996, RADIOLOGY, V201, P617, DOI 10.1148/radiology.201.3.8939205
   Lychlama A, 1996, AM J NEURORADIOL, V17, P1533
   Matsumoto M, 2000, SPINE, V25, P677, DOI 10.1097/00007632-200003150-00005
   Mertens P, 2000, SURG RADIOL ANAT, V22, P81, DOI 10.1007/s00276-000-0081-8
   Mifsud V, 2000, J NEUROIMAGING, V10, P96, DOI 10.1111/jon200010296
   Muhle C, 1997, ROFO-FORTSCHR RONTG, V167, P467, DOI 10.1055/s-2007-1015565
   Nitz WR, 1999, EUR RADIOL, V9, P979, DOI 10.1007/s003300050780
   Okada Y, 1994, SPINE, V19, P2331, DOI 10.1097/00007632-199410150-00014
   Petit-lacour MC, 2000, NEURORADIOLOGY, V42, P756, DOI 10.1007/s002340000373
   Sartoretti-schefer S, 1997, NEURORADIOLOGY, V39, P865, DOI 10.1007/s002340050523
   Thielen KR, 1996, J COMPUT ASSIST TOMO, V20, P434, DOI 10.1097/00004728-199605000-00022
   Vorgerd M, 1996, NEURORADIOLOGY, V38, P111
   White SJ, 1992, MAGNET RESON MED, V28, P153, DOI 10.1002/mrm.1910280116
NR 27
TC 37
Z9 37
U1 0
U2 1
PU MASSON EDITEUR
PI PARIS 06
PA 120 BLVD SAINT-GERMAIN, 75280 PARIS 06, FRANCE
SN 0150-9861
EI 
J9 J NEURORADIOLOGY
JI J. Neuroradiol.
PD MAR 15
PY 2003
VL 30
IS 2
BP 83
EP 90
DI 
PG 8
WC Clinical Neurology; Neuroimaging; Radiology, Nuclear Medicine & Medical Imaging
SC Neurosciences & Neurology; Radiology, Nuclear Medicine & Medical Imaging
GA 664VW
UT WOS:000182084600002
PM 12717293
DA 2022-04-27
ER
