# Supplementary material for: Bibliometric analysis of research on gene expression in spinal cord injury
Source: Front Mol Neurosci. 2022 Oct 31;15:1023692. doi: 10.3389/fnmol.2022.1023692 (PMC9661966; doi:10.3389/fnmol.2022.1023692)
Supplement: Supplementary file 7 [file Data_Sheet_4.zip › download2004u5.txt]

PT J
AU Pan, JZ
   Jornsten, R
   Hart, RP
AF Pan, JZ
   Jornsten, R
   Hart, RP
TI Screening anti-inflammatory compounds in injured spinal cord with microarrays: a comparison of bioinformatics analysis approaches
SO PHYSIOLOGICAL GENOMICS
LA English
DT Article
DE DNA microarrays; clustering analysis; cyclooxygenase-2; gene expression
ID heat-shock protein; gene-expression; messenger-rna; interleukin-8 family; prostaglandin e-2; contusion injury; brain; methylprednisolone; inflammation; macrophage
AB Inflammatory responses contribute to secondary tissue damage following spinal cord injury (SCI). A potent anti-inflammatory glucocorticoid, methylprednisolone ( MP), is the only currently accepted therapy for acute SCI but its efficacy has been questioned. To search for additional anti-inflammatory compounds, we combined microarray analysis with an explanted spinal cord slice culture injury model. We compared gene expression profiles after treatment with MP, acetaminophen, indomethacin, NS398, and combined cytokine inhibitors (IL-1ra and soluble TNFR). Multiple gene filtering methods and statistical clustering analyses were applied to the multi-dimensional data set and results were compared. Our analysis showed a consistent and unique gene expression profile associated with NS398, the selective cyclooxygenase-2 (COX-2) inhibitor, in which the overall effect of these upregulated genes could be interpreted as neuroprotective. In vivo testing demonstrated that NS398 reduced lesion volumes, unlike MP or acetaminophen, consistent with a predicted physiological effect in spinal cord. Combining explanted spinal cultures, microarrays, and flexible clustering algorithms allows us to accelerate selection of compounds for in vivo testing.
C1 Rutgers State Univ, WM Keck Ctr Collaborat Neurosci, Piscataway, NJ 08854 USA.
   Rutgers State Univ, Dept Stat, Piscataway, NJ 08854 USA.
   Rutgers State Univ, Dept Cell Biol & Neurosci, Piscataway, NJ 08854 USA.
RP Hart, RP (通讯作者)，Rutgers State Univ, WM Keck Ctr Collaborat Neurosci, 604 Allison Rd,Rm D251, Piscataway, NJ 08854 USA.
EM rhart@rci.rutgers.edu
CR Bethea JR, 1999, J NEUROTRAUM, V16, P851, DOI 10.1089/neu.1999.16.851
   Bracken MB, 1990, NEW ENGL J MED, V322, P1405, DOI 10.1056/NEJM199005173222001
   Bracken MB, 1997, JAMA-J AM MED ASSOC, V277, P1597, DOI 10.1001/jama.277.20.1597
   Campbell SJ, 2002, J NEUROCHEM, V83, P432, DOI 10.1046/j.1471-4159.2002.01166.x
   Carmel JB, 2004, EXP NEUROL, V185, P81, DOI 10.1016/j.expneurol.2003.09.007
   Carmel JB, 2001, PHYSIOL GENOMICS, V7, P201, DOI 10.1152/physiolgenomics.00074.2001
   Chandrasekharan NV, 2002, P NATL ACAD SCI USA, V99, P13926, DOI 10.1073/pnas.162468699
   Chesler M, 1994, EXP NEUROL, V125, P93, DOI 10.1006/exnr.1994.1011
   Dervan AG, 2003, J COMP NEUROL, V458, P293, DOI 10.1002/cne.10594
   Dore S, 2000, NEUROSCIENCE, V99, P587, DOI 10.1016/S0306-4522(00)00216-5
   Durbin B, 2003, BIOINFORMATICS, V19, P1360, DOI 10.1093/bioinformatics/btg178
   Ebersberger A, 1999, NEUROSCIENCE, V93, P775, DOI 10.1016/S0306-4522(99)00164-5
   Engel S, 1999, J NEUROIMMUNOL, V99, P13, DOI 10.1016/S0165-5728(99)00062-4
   Feng L, 1993, ARCH BIOCHEM BIOPHYS, V307, P361, DOI 10.1006/abbi.1993.1601
   Fernandez ML, 2003, ARCH BIOCHEM BIOPHYS, V416, P249, DOI 10.1016/S0003-9861(03)00292-3
   Ghirnikar RS, 2000, J NEUROSCI RES, V59, P63, DOI 10.1002/(SICI)1097-4547(20000101)59:1<63::AID-JNR8>3.0.CO;2-W
   Ghirnikar RS, 1998, NEUROCHEM RES, V23, P329, DOI 10.1023/A:1022453332560
   Gonzalez R, 2003, EXP NEUROL, V184, P456, DOI 10.1016/S0014-4886(03)00257-7
   Gruner JA, 1992, J NEUROTRAUM, V9, P123, DOI 10.1089/neu.1992.9.123
   Guhring H, 2000, J NEUROSCI, V20, P6714, DOI 10.1523/JNEUROSCI.20-17-06714.2000
   Hains BC, 2001, J NEUROTRAUM, V18, P409, DOI 10.1089/089771501750170994
   Hall ED, 1993, CELL MOL NEUROBIOL, V13, P415, DOI 10.1007/BF00711581
   Hall ED, 1992, J NEUROTRAUM, V9, P0
   Hastie T, 2001, GENOME BIOL, V2, P0
   Hauben E, 2000, LANCET, V355, P286, DOI 10.1016/S0140-6736(99)05140-5
   Hay CH, 1998, NEUROPHARMACOLOGY, V37, P739, DOI 10.1016/S0028-3908(98)00073-2
   Hayashi MITO, 1997, ACTA ANATOMICA NIPPONICA, V72, P209
   Hurlbert RJ, 2000, J NEUROSURG, V93, P1, DOI 10.3171/spi.2000.93.1.0001
   Hurlbert RJ, 2001, SPINE, V26, PS39, DOI 10.1097/00007632-200112151-00009
   Jornsten R, 2002, STAT DATA ANAL BASED, V0, P0
   Kaufman L, 2009, FINDING GROUPS DATA, V344, P0
   Kis B, 2003, J CEREBR BLOOD F MET, V23, P1287, DOI 10.1097/01.WCB.0000090681.07515.81
   Kochendoerfer SK, 2003, J ENDOCRINOL, V178, P265, DOI 10.1677/joe.0.1780265
   Kujubu DA, 1992, J BIOL CHEM, V267, P7991
   Kwo S, 1989, JOURNAL OF NEUROTRAUMA, V6, P13, DOI 10.1089/neu.1989.6.13
   Kyrkanides S, 2002, MOL BRAIN RES, V104, P159, DOI 10.1016/S0169-328X(02)00353-4
   Lee YL, 2000, NEUROCHEM INT, V36, P417, DOI 10.1016/S0197-0186(99)00133-3
   Liu DX, 2001, J NEUROCHEM, V77, P1036, DOI 10.1046/j.1471-4159.2001.00306.x
   Liu T, 1993, NEUROSCI LETT, V164, P125, DOI 10.1016/0304-3940(93)90873-J
   Mctigue DM, 1998, J NEUROSCI RES, V53, P368, DOI 10.1002/(SICI)1097-4547(19980801)53:3<368::AID-JNR11>3.0.CO;2-1
   Nakata N, 1993, NEUROREPORT, V4, P695, DOI 10.1097/00001756-199306000-00023
   Obanion MK, 1996, J NEUROCHEM, V66, P2532
   Pan JZ, 2002, J NEUROSCI RES, V68, P315, DOI 10.1002/jnr.10215
   Popovich PG, 1999, EXP NEUROL, V158, P351, DOI 10.1006/exnr.1999.7118
   Popovich PG, 2003, TRENDS PHARMACOL SCI, V24, P13, DOI 10.1016/S0165-6147(02)00006-8
   Rabchevsky AG, 2002, J NEUROSCI RES, V68, P7, DOI 10.1002/jnr.10187
   Rapalino O, 1998, NAT MED, V4, P814, DOI 10.1038/nm0798-814
   Raychaudhuri S, 2000, PAC SYMP BIOCOMPUT, V0, P455
   Resnick DK, 1998, J NEUROTRAUM, V15, P1005, DOI 10.1089/neu.1998.15.1005
   Ririe KM, 1997, ANAL BIOCHEM, V245, P154, DOI 10.1006/abio.1996.9916
   Saal LH, 2002, GENOME BIOL, V3, P0
   Samali A, 1996, EXP CELL RES, V223, P163, DOI 10.1006/excr.1996.0070
   Saunders RD, 1987, J NEUROCHEM, V49, P24, DOI 10.1111/j.1471-4159.1987.tb03388.x
   Sawada T, 1994, BIOCHEM BIOPH RES CO, V200, P742, DOI 10.1006/bbrc.1994.1513
   Sawada T, 1994, BIOCHEM BIOPH RES CO, V202, P155, DOI 10.1006/bbrc.1994.1906
   Schnell L, 1999, J NEUROPATH EXP NEUR, V58, P245, DOI 10.1097/00005072-199903000-00004
   Schwab JM, 2003, LANCET, V361, P981, DOI 10.1016/S0140-6736(03)12841-3
   Schwartz M, 2003, J CEREBR BLOOD F MET, V23, P385, DOI 10.1097/01.WCB.0000061881.75234.5E
   Semplerowland SL, 1995, J NEUROTRAUM, V12, P1003, DOI 10.1089/neu.1995.12.1003
   Shuman SL, 1997, J NEUROSCI RES, V50, P798, DOI 10.1002/(SICI)1097-4547(19971201)50:5<798::AID-JNR16>3.3.CO;2-#
   Sweatt A, 2003, J THROMB HAEMOST, V1, P178, DOI 10.1046/j.1538-7836.2003.00023.x
   Takayama K, 2002, J BIOL CHEM, V277, P44147, DOI 10.1074/jbc.M204810200
   Takizawa S, 1998, J CEREBR BLOOD F MET, V18, P559, DOI 10.1097/00004647-199805000-00011
   Tibshirani R, 2001, J ROY STAT SOC B, V63, P411, DOI 10.1111/1467-9868.00293
   Tonai T, 2001, J NEUROCHEM, V78, P1064, DOI 10.1046/j.1471-4159.2001.00488.x
   Tusher VG, 2001, P NATL ACAD SCI USA, V98, P5116, DOI 10.1073/pnas.091062498
   Vardi Y, 2000, P NATL ACAD SCI USA, V97, P1423, DOI 10.1073/pnas.97.4.1423
   Wang CX, 1997, BRAIN RES, V759, P190, DOI 10.1016/S0006-8993(97)00254-0
   Wittwer CT, 1997, BIOTECHNIQUES, V22, P130, DOI 10.2144/97221bi01
   Xu J, 1998, MOL BRAIN RES, V59, P135, DOI 10.1016/S0169-328X(98)00142-9
   Yang YH, 2002, NUCLEIC ACIDS RES, V30, P0, DOI 10.1093/nar/30.4.e15
   Yenari MA, 2002, ADV EXP MED BIOL, V513, P281
   Yenari MA, 1998, ANN NEUROL, V44, P584, DOI 10.1002/ana.410440403
   Yokoi A, 2002, MOL CANCER THER, V1, P275
NR 75
TC 17
Z9 19
U1 0
U2 1
PU AMER PHYSIOLOGICAL SOC
PI BETHESDA
PA 9650 ROCKVILLE PIKE, BETHESDA, MD 20814 USA
SN 1094-8341
EI 1531-2267
J9 PHYSIOL GENOMICS
JI Physiol. Genomics
PD APR 13
PY 2004
VL 17
IS 2
BP 201
EP 214
DI 10.1152/physiolgenomics.00177.2003
PG 14
WC Cell Biology; Genetics & Heredity; Physiology
SC Cell Biology; Genetics & Heredity; Physiology
GA 829YR
UT WOS:000222088800013
PM 14970362
DA 2022-04-27
ER

PT J
AU Aimone, JB
   Leasure, JL
   Perreau, VM
   Thallmair, M
AF Aimone, JB
   Leasure, JL
   Perreau, VM
   Thallmair, M
TI Spatial and temporal gene expression profiling of the contused rat spinal cord
SO EXPERIMENTAL NEUROLOGY
LA English
DT Article
DE contusion; microarray; multi-method analysis; cholesterol; cathepsin proteases; apoptosis; affymetrix
ID receptor subunit expression; pro-inflammatory cytokine; chemokine messenger-rna; central-nervous-system; signal-transduction; oxidative stress; heme oxygenase-1; neuronal death; brain-injury; activation
AB Microarray technology was used to examine gene expression changes following contusive injury of the adult rat spinal cord. To obtain a global understanding of the changes triggered by the injury, differential gene expression was examined spatially, using tissue samples from the epicenter of injury as well as 1 cm rostral and 1 cm caudal to the epicenter, and temporally, at 3 h, 24 h, 7 days, and 35 days post-injury. To filter out gene expression changes that were due to the laminectomy, samples of contused tissue were compared to laminectomy-only controls. We took advantage of four different, complementary methods of data analysis to detect differentially expressed genes. We have identified functional groups of genes that are differentially regulated in our model, including those associated with apoptosis, cell cycle, inflammation, and cholesterol metabolism. Our analysis has led to the identification of novel potential therapeutic targets within each group of genes that is discussed. (C) 2004 Elsevier Inc. All rights reserved.
C1 Christopher Reeve Paralysis Fdn Res Consortium, Springfield, NJ 07081 USA.
RP Aimone, JB (通讯作者)，Salk Inst Biol Studies, 10010 N Torrey Pines Rd, La Jolla, CA 92037 USA.
CR Aimone JB, 2004, J NEUROSCI METH, V135, P27, DOI 10.1016/j.jneumeth.2003.11.016
   Azbill RD, 1997, BRAIN RES, V765, P283, DOI 10.1016/S0006-8993(97)00573-8
   Banik NL, 1986, J NEUROL SCI, V73, P245, DOI 10.1016/0022-510X(86)90149-8
   Bartholdi D, 1997, EUR J NEUROSCI, V9, P2549, DOI 10.1111/j.1460-9568.1997.tb01684.x
   Bartholdi D, 1997, EUR J NEUROSCI, V9, P1422, DOI 10.1111/j.1460-9568.1997.tb01497.x
   Bethea JR, 1998, J NEUROSCI, V18, P3251
   Blight AR, 1983, NEUROSCIENCE, V10, P521, DOI 10.1016/0306-4522(83)90150-1
   Blight AR, 1989, J NEUROL SCI, V91, P15, DOI 10.1016/0022-510X(89)90073-7
   Boutin H, 2003, MOL NEUROBIOL, V27, P239, DOI 10.1385/MN:27:3:239
   Brown EJ, 1992, INFECT AGENT DIS, V1, P63
   Budihardjo I, 1999, ANNU REV CELL DEV BI, V15, P269, DOI 10.1146/annurev.cellbio.15.1.269
   Bunge MB, 1994, EXP NEUROL, V127, P76, DOI 10.1006/exnr.1994.1082
   Carmel JB, 2001, PHYSIOL GENOMICS, V7, P201, DOI 10.1152/physiolgenomics.00074.2001
   Casella GTB, 2002, EXP NEUROL, V173, P63, DOI 10.1006/exnr.2001.7827
   Citron BA, 2000, EXP NEUROL, V166, P213, DOI 10.1006/exnr.2000.7523
   Damour KA, 2003, P NATL ACAD SCI USA, V100, P11866, DOI 10.1073/pnas.1834200100
   Dawson TM, 1995, ANN NEUROL, V37, P115, DOI 10.1002/ana.410370122
   Demediuk P, 1985, P NATL ACAD SCI USA, V82, P7071, DOI 10.1073/pnas.82.20.7071
   Di GIOVANNIS, 2003, ANN NEUROL, V53, P454, DOI 10.1002/ana.10472
   Eggleton P, 1998, TRENDS CELL BIOL, V8, P428, DOI 10.1016/S0962-8924(98)01373-7
   Ellis RC, 2004, J NEUROCHEM, V88, P689, DOI 10.1046/j.1471-4159.2003.02197.x
   Garcia-garcia E, 2002, J LEUKOCYTE BIOL, V72, P1092
   Ghirnikar RS, 2000, J NEUROSCI RES, V59, P63, DOI 10.1002/(SICI)1097-4547(20000101)59:1<63::AID-JNR8>3.0.CO;2-W
   Grossman SD, 1999, J NEUROSCI, V19, P5711, DOI 10.1523/JNEUROSCI.19-14-05711.1999
   Grossman SD, 2000, J NEUROCHEM, V75, P174, DOI 10.1046/j.1471-4159.2000.0750174.x
   Grossman SD, 2001, EXP NEUROL, V168, P273, DOI 10.1006/exnr.2001.7628
   Haapasalmi K, 1995, AM J PATHOL, V147, P193
   Hamada Y, 1996, J NEUROCHEM, V66, P1525
   Happel RD, 1981, BRAIN RES, V211, P476, DOI 10.1016/0006-8993(81)90976-8
   Hayashi M, 2000, J NEUROTRAUM, V17, P203, DOI 10.1089/neu.2000.17.203
   Hostettler ME, 2002, NEUROREPORT, V13, P21, DOI 10.1097/00001756-200201210-00009
   Johnson JW, 1987, NATURE, V325, P529, DOI 10.1038/325529a0
   Junn E, 2000, J IMMUNOL, V165, P2190, DOI 10.4049/jimmunol.165.4.2190
   Jurevics H, 1995, J NEUROCHEM, V64, P895
   Juurlink BH, 1998, J SPINAL CORD MED, V21, P309
   Lee YL, 2000, NEUROCHEM INT, V36, P417, DOI 10.1016/S0197-0186(99)00133-3
   Li C, 2001, P NATL ACAD SCI USA, V98, P31, DOI 10.1073/pnas.011404098
   Liou AKF, 2003, PROG NEUROBIOL, V69, P103, DOI 10.1016/S0301-0082(03)00005-4
   Liu XZ, 1997, J NEUROSCI, V17, P5395
   Loy DN, 2002, J COMP NEUROL, V445, P308, DOI 10.1002/cne.10168
   Ma MH, 2002, J NEUROSCI RES, V68, P691, DOI 10.1002/jnr.10269
   Mantovani A, 1997, ANN NY ACAD SCI, V832, P93, DOI 10.1111/j.1749-6632.1997.tb46240.x
   Mata M, 1989, J HISTOCHEM CYTOCHEM, V37, P971, DOI 10.1177/37.7.2525142
   Mautes AEM, 2000, BRAIN RES, V883, P233, DOI 10.1016/S0006-8993(00)02846-8
   Mautes AEM, 1998, BRAIN RES, V795, P17, DOI 10.1016/S0006-8993(98)00230-3
   Mctigue DM, 1998, J NEUROSCI RES, V53, P368, DOI 10.1002/(SICI)1097-4547(19980801)53:3<368::AID-JNR11>3.0.CO;2-1
   Mctigue DM, 2001, J NEUROSCI, V21, P3392, DOI 10.1523/JNEUROSCI.21-10-03392.2001
   Morgan BP, 1989, BIOCHEM J, V264, P1
   Morgan BP, 1995, CRIT REV CL LAB SCI, V32, P265, DOI 10.3109/10408369509084686
   Nadon R, 2002, CEL MOL NEU, V0, P0
   Naef F, 2002, GENOME BIOL, V3, P0
   Nesic O, 2001, J NEUROTRAUM, V18, P947, DOI 10.1089/089771501750451857
   Noble LJ, 1989, BRAIN RES, V482, P57, DOI 10.1016/0006-8993(89)90542-8
   Ousman SS, 2000, GLIA, V30, P92, DOI 10.1002/(SICI)1098-1136(200003)30:1<92::AID-GLIA10>3.0.CO;2-W
   Ozawa H, 2002, EXP NEUROL, V177, P306, DOI 10.1006/exnr.2002.7998
   Pan JZ, 2002, J NEUROSCI RES, V68, P315, DOI 10.1002/jnr.10215
   Penkowa M, 2000, GLIA, V32, P271, DOI 10.1002/1098-1136(200012)32:3<271::AID-GLIA70>3.0.CO;2-5
   Penkowa M, 2003, J NEUROSCI RES, V72, P574, DOI 10.1002/jnr.10615
   Ravetch JV, 2001, ANNU REV IMMUNOL, V19, P275, DOI 10.1146/annurev.immunol.19.1.275
   Regehr WG, 1997, BIOPHYS J, V73, P2476, DOI 10.1016/S0006-3495(97)78276-6
   Salgado-ceballos H, 1998, BRAIN RES, V782, P126
   Santoscopy C, 2002, NEUROSCI LETT, V330, P94, DOI 10.1016/S0304-3940(02)00716-4
   Schall TJ, 1993, J EXP MED, V177, P1821, DOI 10.1084/jem.177.6.1821
   Schnell L, 1999, EUR J NEUROSCI, V11, P3648, DOI 10.1046/j.1460-9568.1999.00792.x
   Seyfried DM, 2001, BRAIN RES, V901, P94, DOI 10.1016/S0006-8993(01)02289-2
   Snipes GJ, 1997, SUBCELL BIOCHEM, V28, P173
   Snow H, 1992, NEUROSCI LETT, V143, P119, DOI 10.1016/0304-3940(92)90246-4
   Song GQ, 2001, J NEUROCHEM, V79, P804, DOI 10.1046/j.1471-4159.2001.00626.x
   Springer JE, 1999, NAT MED, V5, P943, DOI 10.1038/11387
   Sribnick EA, 2003, ANN NY ACAD SCI, V993, P125, DOI 10.1111/j.1749-6632.2003.tb07521.x
   Stokes BT, 1992, EXP NEUROL, V116, P1, DOI 10.1016/0014-4886(92)90171-L
   Stokes BT, 1992, J NEUROTRAUM, V9, P129, DOI 10.1089/neu.1992.9.129
   Streit WJ, 1998, EXP NEUROL, V152, P74, DOI 10.1006/exnr.1998.6835
   Sugawara T, 2002, FASEB J, V16, P1997, DOI 10.1096/fj.02-0251fje
   Sun HY, 1999, BIOCHEMISTRY-US, V38, P105, DOI 10.1021/bi981295k
   Tachibana T, 2002, NEUROSCI LETT, V327, P133, DOI 10.1016/S0304-3940(02)00375-0
   Takami T, 2002, J NEUROSCI, V22, P6670
   Taoka Y, 1997, NEUROSCIENCE, V79, P1177, DOI 10.1016/S0306-4522(97)00011-0
   Tonai T, 2002, ADV EXP MED BIOL, V507, P397
   Tsuchiya K, 1999, EXP NEUROL, V155, P187, DOI 10.1006/exnr.1998.6988
   Tymianski M, 1996, NEUROSURGERY, V38, P1176
   Tyor WR, 2002, J NEUROL SCI, V200, P33, DOI 10.1016/S0022-510X(02)00113-2
   Uchiyama Y, 2001, ARCH HISTOL CYTOL, V64, P233, DOI 10.1679/aohc.64.233
   Vaquero J, 1999, J NEUROSURG, V90, P220, DOI 10.3171/spi.1999.90.2.0220
   Waldmeier PC, 2003, PROG NEURO-PSYCHOPH, V27, P303, DOI 10.1016/S0278-5846(03)00025-3
   Yakovlev AG, 1994, MOL CHEM NEUROPATHOL, V23, P179, DOI 10.1007/BF02815410
   Yamashima T, 2000, PROG NEUROBIOL, V62, P273, DOI 10.1016/S0301-0082(00)00006-X
   Yamauchi T, 1981, J BIOL CHEM, V256, P5404
   Yashon D, 1975, SURG NEUROL, V4, P43
   Yoshida M, 2002, ACTA NEUROPATHOL, V104, P267, DOI 10.1007/s00401-002-0554-4
   Yukawa Y, 2002, J NEUROTRAUM, V19, P1091, DOI 10.1089/089771502760341992
   Zhang ZY, 1997, EXP NEUROL, V147, P159, DOI 10.1006/exnr.1997.6590
NR 92
TC 76
Z9 81
U1 0
U2 1
PU ACADEMIC PRESS INC ELSEVIER SCIENCE
PI SAN DIEGO
PA 525 B ST, STE 1900, SAN DIEGO, CA 92101-4495 USA
SN 0014-4886
EI 1090-2430
J9 EXP NEUROL
JI Exp. Neurol.
PD OCT 15
PY 2004
VL 189
IS 2
BP 204
EP 221
DI 10.1016/j.expneurol.2004.05.042
PG 18
WC Neurosciences
SC Neurosciences & Neurology
GA 857LC
UT WOS:000224117100002
PM 15380473
DA 2022-04-27
ER

PT J
AU Cavalleri, F
   Oppenheim, C
   Dormont, D
   Lalam, T
   Sahel, M
   Marsault, C
AF Cavalleri, F
   Oppenheim, C
   Dormont, D
   Lalam, T
   Sahel, M
   Marsault, C
TI Feasibility of a diffusion sequence to investigate the spinal cord
SO RIVISTA DI NEURORADIOLOGIA
LA English
DT Article; Proceedings Paper
DE DWI; MRI; spinal cord
ID weighted mr; multiple-sclerosis; in-vivo; signal intensity; brain-absces; acute stroke; echo; injury; quantification; coefficient
AB Diffusion weighted imaging (DWI) may represent a valuable tool in the early diagnosis of spinal cord diseases. The purpose of this paper was to test the feasibility of a single shot fast spin echo (SSFSE) DWI in normal and abnormal spinal cord, and to evaluate its use in routine clinical imaging. We used a SSFSE sensitive to diffusion (b = 600 s/mm(2)) with multi-slice or single slice technique to study normal (32 cases) or abnormal (39 cases) spinal cords. Apparent diffusion coefficient (ADC) maps were calculated. Single slice sequences were significantly more reliable than multi-Slice sequences for measurement of ADC. In normal subjects, mean ADC values were remarkably similar at both cervical and thoracic levels. Increased ADC values were detected in patients with cord trauma, myelitis, dural malformation, glioma, syringomyelia or metastasis, whereas decreased ADC values were detected in a patient with cervical intraspinal metastasis. This is the first report of the feasibility of a single slice SSFSE diffusion sequence for routine spinal cord imaging. The measurement of ADC may be of diagnostic value for the insight it offers on the pathophysiology of parenchymal damage.
C1 Azienda Osped Policlin, Serv Neuroradiol, I-41100 Modena, Italy.
   Univ Paris 06, Grp Hosp Pitie Salpetriere, Dept Neuroradiol, Paris, France.
RP Cavalleri, F (通讯作者)，Azienda Osped Policlin, Serv Neuroradiol, Largo Pozzo 71, I-41100 Modena, Italy.
EM fcavalleri@hotmail.com
CR Bammer R, 2000, AM J NEURORADIOL, V21, P587
   Bammer R, 2002, J MAGN RESON IMAGING, V15, P364, DOI 10.1002/jmri.10075
   Burdette JH, 1999, RADIOLOGY, V212, P333, DOI 10.1148/radiology.212.2.r99au36333
   Chen S, 2001, AM J NEURORADIOL, V22, P1089
   Clark CA, 2000, MAGN RESON MED, V43, P133
   Clark CA, 2002, NMR BIOMED, V15, P578, DOI 10.1002/nbm.788
   Filippi M, 2002, NEUROIMAGE, V15, P537, DOI 10.1006/nimg.2001.1023
   Ford JC, 1994, MAGNET RESON MED, V31, P488, DOI 10.1002/mrm.1910310504
   Grossman RI, 1998, AM J NEURORADIOL, V19, P1251
   Hacke W, 2000, NEUROLOGY, V54, P1548, DOI 10.1212/WNL.54.8.1548
   Holder CA, 2000, AM J NEURORADIOL, V21, P1799
   Inglese M, 2002, AM J NEURORADIOL, V23, P267
   Ketelslegers E, 2000, J COMPUT ASSIST TOMO, V24, P478, DOI 10.1097/00004728-200005000-00022
   Kim YJ, 1998, AM J ROENTGENOL, V171, P1487, DOI 10.2214/ajr.171.6.9843275
   Le ROUXPH, 2002, MAGN RESON MATER PHY, V14, P243, DOI 10.1016/S1352-8661(02)00069-8
   Liu AY, 1999, AM J NEURORADIOL, V20, P1636
   Mintorovitch J, 1994, J CEREBR BLOOD F MET, V14, P332, DOI 10.1038/jcbfm.1994.40
   Nagayoshi K, 2000, J COMPUT ASSIST TOMO, V24, P482, DOI 10.1097/00004728-200005000-00023
   Oppenheim C, 1999, J NEURORADIOLOGY, V26, P242
   Ostergaard L, 2000, STROKE, V31, P1097, DOI 10.1161/01.STR.31.5.1097
   Pattany PM, 1997, AM J NEURORADIOL, V18, P1049
   Poon MA, 2001, NEURORADIOLOGY, V43, P746, DOI 10.1007/s002340100587
   Quencer RM, 2000, AM J NEURORADIOL, V21, P1181
   Reich P, 2003, CEREBROVASC DIS, V15, P143, DOI 10.1159/000067143
   Robertson RL, 2000, AM J NEURORADIOL, V21, P1344
   Rovaris M, 2002, J REHABIL RES DEV, V39, P243
   Sagiuchi T, 2002, J COMPUT ASSIST TOMO, V26, P654, DOI 10.1097/00004728-200207000-00032
   Schaefer PW, 2000, RADIOLOGY, V217, P331, DOI 10.1148/radiology.217.2.r00nv24331
   Schwartz ED, 1999, AM J NEURORADIOL, V20, P1422
   Schwartz RB, 1998, AM J NEURORADIOL, V19, P859
   Stejskal EO, 1965, J CHEM PHYS, V42, P288, DOI 10.1063/1.1695690
   Stepper F, 2001, EUR RADIOL, V11, P2607, DOI 10.1007/s003300100926
   Taneichi H, 1994, PARAPLEGIA, V32, P9, DOI 10.1038/sc.1994.3
   Teksam M, 2001, NEURORADIOLOGY, V43, P572, DOI 10.1007/s002340000526
   Tsuchiya K, 2003, NEURORADIOLOGY, V45, P90, DOI 10.1007/s00234-002-0898-4
   Tsuchiya K, 1999, AM J ROENTGENOL, V173, P1097, DOI 10.2214/ajr.173.4.10511186
   Turner R, 1990, RADIOLOGY, V177, P407, DOI 10.1148/radiology.177.2.2217777
   Weidauer S, 2002, NERVENARZT, V73, P999, DOI 10.1007/s00115-002-1384-2
   Xing D, 1997, MAGN RESON IMAGING, V15, P771, DOI 10.1016/S0730-725X(97)00037-4
NR 39
TC 0
Z9 0
U1 0
U2 0
PU EDIZIONI CENTAURO
PI BOLOGNA
PA VIA DEL PRATELLO, 8, 40122 BOLOGNA, ITALY
SN 1120-9976
EI 
J9 RIV NEURORADIOL
JI Riv. Neuroradiol.
PD FEB 15
PY 2004
VL 17
IS 1
BP 41
EP 50
DI 10.1177/197140090401700107
PG 10
WC Neurosciences; Neuroimaging; Radiology, Nuclear Medicine & Medical Imaging
SC Neurosciences & Neurology; Radiology, Nuclear Medicine & Medical Imaging
GA 815WT
UT WOS:000221073100007
DA 2022-04-27
ER

PT J
AU Reilly, SC
   Cossins, AR
   Quinn, JP
   Sneddon, LU
AF Reilly, SC
   Cossins, AR
   Quinn, JP
   Sneddon, LU
TI Discovering genes: the use of microarrays and laser capture microdissection in pain research
SO BRAIN RESEARCH REVIEWS
LA English
DT Article
DE nociception; genornics; polymorphisms; gene expression profiling
ID peripheral-nerve injury; messenger-rna; neuropathic pain; up-regulation; spinal-cord; drosophila-melanogaster; expression pattern; cdna microarray; p2x(3) receptor; nociception
AB The DNA microarray is a powerful, high throughput technique for assessing gene expression on a system-wide genomic scale. It has great potential in pain research for determining the network of gene regulation in different pain conditions, and also for producing detailed gene expression maps in anatomical areas that process nociceptive stimuli. However, for the potential of this high throughput technology to be realised in pain research, microarrays need to be combined with other technologies. Laser capture microdissection is capable of isolating small populations of homogenous cells, allowing distinct areas involved in nociceptive processing to be examined. In combination with sophisticated PCR-based amplification protocols this technique provides sufficient amounts of messenger RNA (mRNA) for application to microarrays. Aside from the technological issues, a difficult task in any microarray study is the analysis of the resulting enormous data set to reveal the key genes, whose regulation is central to the phenotypic changes observed. For this to be achieved, the methods of data analysis, pattern searching and feature recognition, and bioinformatics have to be properly deployed all within the context of an appropriate statistical design. These issues are especially relevant to pain research where interindividual and interpopulation variation is likely to be high, and where polymorphisms can greatly affect nociceptive sensitivity and susceptibility to pain conditions. Methods for assessing the function of new candidate genes identified in microarray screening experiments are also discussed. (C) 2004 Elsevier B.V. All rights reserved.
C1 Univ Liverpool, Sch Biol Sci, Liverpool L69 7ZB, Merseyside, England.
   Univ Liverpool, Physiol Lab, Liverpool L69 3BX, Merseyside, England.
   Univ Liverpool, Dept Human Anat & Cell Biol, Liverpool L69 3BX, Merseyside, England.
RP Reilly, SC (通讯作者)，Univ Liverpool, Sch Biol Sci, Biosci Bldg, Liverpool L69 7ZB, Merseyside, England.
EM sreilly@liv.ac.uk
CR Alizadeh AA, 2000, NATURE, V403, P503, DOI 10.1038/35000501
   Arbeitman MN, 2002, SCIENCE, V297, P2270, DOI 10.1126/science.1072152
   Banks RE, 1999, ELECTROPHORESIS, V20, P689, DOI 10.1002/(SICI)1522-2683(19990101)20:4/5<689::AID-ELPS689>3.0.CO;2-J
   Barclay J, 2002, J NEUROSCI, V22, P8139
   Befort K, 2003, EUR J NEUROSCI, V18, P911, DOI 10.1046/j.1460-9568.2003.02827.x
   Blalock EM, 2004, P NATL ACAD SCI USA, V101, P2173, DOI 10.1073/pnas.0308512100
   Bodzioch M, 2001, HUM MUTAT, V17, P0, DOI 10.1002/1098-1004(2001)17:1<72::AID-HUMU10>3.0.CO;2-X
   Brazma A, 2001, NAT GENET, V29, P365, DOI 10.1038/ng1201-365
   Churchill GA, 2002, NAT GENET, V32, P490, DOI 10.1038/ng1031
   Costigan M, 2002, BMC NEUROSCI, V3, P0, DOI 10.1186/1471-2202-3-16
   Dagata V, 2003, EUR J NEUROSCI, V18, P2835, DOI 10.1111/j.1460-9568.2003.03025.x
   Diatchenko L, 1996, P NATL ACAD SCI USA, V93, P6025, DOI 10.1073/pnas.93.12.6025
   Dorn G, 2004, NUCLEIC ACIDS RES, V32, P0, DOI 10.1093/nar/gnh044
   Duggan DJ, 1999, NAT GENET, V21, P10, DOI 10.1038/4434
   Eisen MB, 1998, P NATL ACAD SCI USA, V95, P14863, DOI 10.1073/pnas.95.25.14863
   Elbashir SM, 2001, GENE DEV, V15, P188, DOI 10.1101/gad.862301
   Elmer GI, 1998, PAIN, V75, P129, DOI 10.1016/S0304-3959(97)00215-7
   Emmertbuck MR, 1996, SCIENCE, V274, P998, DOI 10.1126/science.274.5289.998
   Gong SC, 2003, NATURE, V425, P917, DOI 10.1038/nature02033
   Gracey AY, 2001, P NATL ACAD SCI USA, V98, P1993, DOI 10.1073/pnas.98.4.1993
   Gracey AY, 2003, ANNU REV PHYSIOL, V65, P231, DOI 10.1146/annurev.physiol.65.092101.142716
   Gustincich S, 2004, P NATL ACAD SCI USA, V101, P5069, DOI 10.1073/pnas.0400913101
   Hains BC, 2003, J NEUROSCI, V23, P8881
   Hakak Y, 2001, P NATL ACAD SCI USA, V98, P4746, DOI 10.1073/pnas.081071198
   Hammond SM, 2000, NATURE, V404, P293, DOI 10.1038/35005107
   Hastie T, 2000, GENOME BIOL, V1, P1, DOI 10.1186/GB-2000-1-2-RESEARCH0003
   Hegde PS, 2003, CURR OPIN BIOTECH, V14, P647, DOI 10.1016/j.copbio.2003.10.006
   Hemmings-mieszczak M, 2003, NUCLEIC ACIDS RES, V31, P2117, DOI 10.1093/nar/gkg322
   Hokfelt T, 1994, TRENDS NEUROSCI, V17, P22, DOI 10.1016/0166-2236(94)90031-0
   Julius D, 2001, NATURE, V413, P203, DOI 10.1038/35093019
   Kamme F, 2003, J NEUROSCI, V23, P3607
   Kawano H, 2003, COMP BIOCHEM PHYS B, V136, P875, DOI 10.1016/S1096-4959(03)00281-1
   Kerr MK, 2001, BIOSTATISTICS, V2, P183, DOI 10.1093/biostatistics/2.2.183
   Klepstad P, 1990, EUR J PHARMACOL, V187, P513, DOI 10.1016/0014-2999(90)90379-K
   Klur S, 2004, GENOMICS, V83, P508, DOI 10.1016/j.ygeno.2003.09.005
   Kolble K, 2000, J MOL MED-JMM, V78, P0
   Kurreck JENS, 2004, EXPERT OPIN BIOL THER, V4, P427, DOI 10.1517/14712598.4.3.427
   Lariviere WR, 2001, J PHARMACOL EXP THER, V297, P467
   Larkin P, 2003, COMP BIOCHEM PHYS B, V136, P149, DOI 10.1016/S1096-4959(03)00228-8
   Leil TA, 2002, J NEUROSCI RES, V68, P127, DOI 10.1002/jnr.10184
   Lipshutz RJ, 1999, NAT GENET, V21, P20, DOI 10.1038/4447
   Luo YQ, 2001, J MOL NEUROSCI, V17, P397, DOI 10.1385/JMN:17:3:397
   Maclaren DC, 1999, GENE THER, V6, P785, DOI 10.1038/sj.gt.3300877
   Matsumoto L, 2003, J NEUROSCI RES, V74, P818, DOI 10.1002/jnr.10814
   Mikulowska-mennis A, 2002, BIOTECHNIQUES, V33, P176, DOI 10.2144/02331md06
   Mogil JS, 2000, ANNU REV NEUROSCI, V23, P777, DOI 10.1146/annurev.neuro.23.1.777
   Mogil JS, 2000, J PAIN, V1, P66, DOI 10.1054/jpai.2000.9821
   Nesic O, 2002, J NEUROSCI RES, V68, P406, DOI 10.1002/jnr.10171
   Niederberger E, 2003, NEUROSCIENCE, V116, P81, DOI 10.1016/S0306-4522(02)00547-X
   Parrish ML, 2004, J NEUROSCI METH, V132, P57, DOI 10.1016/j.jneumeth.2003.09.013
   Petalidis L, 2003, NUCLEIC ACIDS RES, V31, P0, DOI 10.1093/nar/gng142
   Pickering G, 2002, GERONTOLOGY, V48, P112, DOI 10.1159/000048937
   Qin Y, 2003, J NEUROSCI METH, V131, P205, DOI 10.1016/j.jneumeth.2003.08.010
   Raigorodsky G, 1987, BRAIN RES, V422, P158, DOI 10.1016/0006-8993(87)90551-8
   Rampon C, 2000, P NATL ACAD SCI USA, V97, P12880, DOI 10.1073/pnas.97.23.12880
   Raychaudhuri S, 2000, PAC SYMP BIOCOMPUT, V0, P455
   Renno WM, 1998, IRISH J MED SCI, V167, P181, DOI 10.1007/BF02937933
   Riley DE, 2002, BBA-MOL BASIS DIS, V1586, P99, DOI 10.1016/S0925-4439(01)00090-4
   Sambongi Y, 2000, NEUROREPORT, V11, P2229, DOI 10.1097/00001756-200007140-00033
   Sneddon LU, 2003, BRAIN RES, V972, P44, DOI 10.1016/S0006-8993(03)02483-1
   Soares MB, 1994, P NATL ACAD SCI USA, V91, P9228, DOI 10.1073/pnas.91.20.9228
   Sun H, 2002, BMC NEUROSCI, V3, P0, DOI 10.1186/1471-2202-3-11
   Sung B, 2000, NEUROSCI LETT, V291, P163, DOI 10.1016/S0304-3940(00)01394-X
   Toma DP, 2002, NAT GENET, V31, P349, DOI 10.1038/ng893
   Tracey WD, 2003, CELL, V113, P261, DOI 10.1016/S0092-8674(03)00272-1
   Valder CR, 2003, J NEUROCHEM, V87, P560, DOI 10.1046/j.1471-4159.2003.02016.x
   Vangelder RN, 1990, P NATL ACAD SCI USA, V87, P1663, DOI 10.1073/pnas.87.5.1663
   Wager TD, 2004, SCIENCE, V303, P1162, DOI 10.1126/science.1093065
   Wang LLX, 2003, ADV DRUG DELIVER REV, V55, P949, DOI 10.1016/S0169-409X(03)00098-X
   Willenbring S, 1997, LIFE SCI, V61, P2167, DOI 10.1016/S0024-3205(97)00919-3
   Wilson CL, 2004, BIOTECHNIQUES, V36, P498, DOI 10.2144/04363RN05
   Xiao HS, 2002, P NATL ACAD SCI USA, V99, P8360, DOI 10.1073/pnas.122231899
   Yang LA, 2004, EUR J NEUROSCI, V19, P871, DOI 10.1111/j.0953-816X.2004.03121.x
   Zhang RX, 2003, NEUROSCI LETT, V353, P213, DOI 10.1016/j.neulet.2003.09.043
   Zhang Y, 2002, NATURE, V418, P331, DOI 10.1038/nature00891
   Zirlinger M, 2003, GENES BRAIN BEHAV, V2, P282, DOI 10.1034/j.1601-183X.2003.00039.x
NR 76
TC 11
Z9 12
U1 0
U2 0
PU ELSEVIER SCIENCE BV
PI AMSTERDAM
PA PO BOX 211, 1000 AE AMSTERDAM, NETHERLANDS
SN 0165-0173
EI 1872-6321
J9 BRAIN RES REV
JI Brain Res. Rev.
PD OCT 15
PY 2004
VL 46
IS 2
BP 225
EP 233
DI 10.1016/j.brainresrev.2004.07.001
PG 9
WC Neurosciences
SC Neurosciences & Neurology
GA 864WL
UT WOS:000224663600011
PM 15464210
DA 2022-04-27
ER

PT J
AU Rabert, D
   Xiao, YY
   Yiangou, Y
   Kreder, D
   Sangameswaran, L
   Segal, MR
   Hunt, CA
   Birch, R
   Anand, P
AF Rabert, D
   Xiao, YY
   Yiangou, Y
   Kreder, D
   Sangameswaran, L
   Segal, MR
   Hunt, CA
   Birch, R
   Anand, P
TI Plasticity of gene expression in injured human dorsal root ganglia revealed by GeneChip oligonucleotide microarrays
SO JOURNAL OF CLINICAL NEUROSCIENCE
LA English
DT Article
DE human; DRG; microarrays; nerve injury; pain
ID primary sensory neuron; methyl-d-aspartate; spinal-cord; messenger-rna; metallothionein-iii; protein-kinase; up-regulation; cell-death; pain; receptor
AB Root avulsion from the spinal cord occurs in brachial plexus lesions. It is the practice to repair such injuries by transferring an intact neighbouring nerve to the distal stump of the damaged nerve; avulsed dorsal root ganglia (DRG) are removed to enable nerve transfer. Such avulsed adult human cervical DRG (n = 10) obtained at surgery were compared to controls, for the first time, using GeneChip oligonucleotide arrays. We report 91 genes whose expression levels are clearly altered by the injury. This first study provides a global assessment of the molecular events or "gene switches" as a consequence of DRG injuries, as the tissues represent a wide range of surgical delay, from I to 100 days. A number of these genes are novel with respect to sensory ganglia, while others are known to be involved in neurotransmission, trophism, cytokine functions, signal transduction, myelination, transcription regulation, and apoptosis. Cluster analysis showed that genes involved in the same functional groups are largely positioned close to each other. This study represents an important step in identifying new genes and molecular mechanisms in human DRG, with potential therapeutic relevance for nerve repair and relief of chronic neuropathic pain. (C) 2003 Elsevier Ltd. All rights reserved.
C1 Hammersmith Hosp, Imperial Coll London, Peripheral Neuropathy Unit, Area A,Ground Floor,DuCane Rd, London W12 ONN, England.
   Roche Biosci, Neurobiol Unit, Palo Alto, CA USA.
   Univ Calif San Francisco, Dept Biopharmaceut Sci, San Francisco, CA 94143 USA.
   Univ Calif San Francisco, Dept Epidemiol & Biostat, San Francisco, CA 94143 USA.
   Royal Natl Orthopaed Hosp, Peripheral Nerve Injury Unit, Stanmore HA7 4LP, Middx, England.
RP Anand, P (通讯作者)，Hammersmith Hosp, Imperial Coll London, Peripheral Neuropathy Unit, Area A,Ground Floor,DuCane Rd, London W12 ONN, England.
EM p.anand@imperial.ac.uk
CR Anand P, 1997, NEUROREPORT, V8, P1935, DOI 10.1097/00001756-199705260-00028
   Basu A, 1999, BIOCHEMISTRY-US, V38, P4245, DOI 10.1021/bi982854q
   Berman JS, 1998, PAIN, V75, P199, DOI 10.1016/S0304-3959(97)00220-0
   Bernardini N, 2001, J NEUROSCI, V21, P3295, DOI 10.1523/JNEUROSCI.21-09-03295.2001
   Berthold CH, 1993, PERIPHERAL NEUROPATH, V0, P75
   Birch R, 1991, J BONE JOINT SURG BR, V73, P154, DOI 10.1302/0301-620X.73B1.1991753
   Birch R, 1998, SURG DISORDERS PERIP, V0, P467
   Boettger MK, 2002, BRAIN, V125, P252, DOI 10.1093/brain/awf026
   Boger DL, 2000, P NATL ACAD SCI USA, V97, P5044, DOI 10.1073/pnas.97.10.5044
   Bonney G, 1958, P ROY SOC MED, V51, P365
   Bort S, 1997, HUM GENET, V99, P746, DOI 10.1007/s004390050442
   Broude E, 1997, EXP NEUROL, V148, P367, DOI 10.1006/exnr.1997.6665
   Brown MPS, 2000, P NATL ACAD SCI USA, V97, P262, DOI 10.1073/pnas.97.1.262
   Bucher K, 2000, DEV BIOL, V227, P533, DOI 10.1006/dbio.2000.9920
   Callow MJ, 2000, GENOME RES, V10, P2022, DOI 10.1101/gr.10.12.2022
   Carlstedt T, 2000, J NEUROSURG, V93, P237, DOI 10.3171/spi.2000.93.2.0237
   Chen Y, 1996, J NEUROPHYSIOL, V76, P3721, DOI 10.1152/jn.1996.76.6.3721
   Chong MS, 1994, J NEUROSCI, V14, P4375
   Coward K, 2000, PAIN, V85, P41, DOI 10.1016/S0304-3959(99)00251-1
   Cragg BG, 1961, J PHYSIOL-LONDON, V157, P315, DOI 10.1113/jphysiol.1961.sp006724
   Cross DAE, 2001, J NEUROCHEM, V77, P94, DOI 10.1046/j.1471-4159.2001.00251.x
   Devor M, 1983, J AUTONOM NERV SYST, V7, P371, DOI 10.1016/0165-1838(83)90090-5
   Devor M, 1999, TXB PAIN, V0, P129
   Dudoit S, 2000, STAT METHODS IDENTIF, V0, P578
   Eide PK, 2000, EUR J PAIN, V4, P5, DOI 10.1053/eujp.1999.0154
   Eisen MB, 1998, P NATL ACAD SCI USA, V95, P14863, DOI 10.1073/pnas.95.25.14863
   Facer P, 2000, PAIN, V85, P231, DOI 10.1016/S0304-3959(99)00273-0
   Gamble HJ, 1964, J ANAT, V98, P655
   Golub TR, 1999, SCIENCE, V286, P531, DOI 10.1126/science.286.5439.531
   Gutmann E, 1943, J PHYSIOL-LONDON, V101, P489, DOI 10.1113/jphysiol.1943.sp004002
   Hakak Y, 2001, P NATL ACAD SCI USA, V98, P4746, DOI 10.1073/pnas.081071198
   Hess B, 1996, P NATL ACAD SCI USA, V93, P14821, DOI 10.1073/pnas.93.25.14821
   Kline D, 1995, NERVE INJURIES, V0, P0
   Lawand NB, 1999, PAIN, V80, P291, DOI 10.1016/S0304-3959(98)00221-8
   Leslie TA, 1995, NEUROSCIENCE, V67, P753, DOI 10.1016/0306-4522(95)00101-N
   Lim R, 1991, ADV EXP MED BIOL, V296, P161
   Machida Y, 2001, J BIOCHEM, V129, P43, DOI 10.1093/oxfordjournals.jbchem.a002834
   Maeda K, 1996, MOL BRAIN RES, V37, P166, DOI 10.1016/0169-328X(95)00303-A
   Michikawa M, 1993, J NEUROSCI RES, V35, P530, DOI 10.1002/jnr.490350509
   Mogil JS, 2000, ANNU REV NEUROSCI, V23, P777, DOI 10.1146/annurev.neuro.23.1.777
   Peters S, 1987, SCIENCE, V236, P589, DOI 10.1126/science.2883728
   Safiehgarabedian B, 1996, NEUROPHARMACOLOGY, V35, P599, DOI 10.1016/0028-3908(96)84630-2
   Saldanha G, 2000, J NEUROL NEUROSUR PS, V69, P693
   Santos-beneit AM, 2000, J LEUKOCYTE BIOL, V67, P712, DOI 10.1002/jlb.67.5.712
   Sebert ME, 1993, J NEUROSCI RES, V36, P357, DOI 10.1002/jnr.490360402
   Seddon HJ, 1943, BRAIN, V66, P237, DOI 10.1093/brain/66.4.237
   Sellers LA, 1999, J BIOL CHEM, V274, P16423, DOI 10.1074/jbc.274.23.16423
   Sevetson BR, 2000, J BIOL CHEM, V275, P9749, DOI 10.1074/jbc.275.13.9749
   Song J, 2001, GLIA, V33, P1
   Storey JD, 2002, J ROY STAT SOC B, V64, P479, DOI 10.1111/1467-9868.00346
   Su Y, 1993, P NATL ACAD SCI USA, V90, P10856, DOI 10.1073/pnas.90.22.10856
   Suter U, 1994, J BIOL CHEM, V269, P25795
   Takiguchi-hayashi K, 1998, BRAIN RES, V801, P9, DOI 10.1016/S0006-8993(98)00496-X
   Tamayo P, 1999, P NATL ACAD SCI USA, V96, P2907, DOI 10.1073/pnas.96.6.2907
   Tau G, 1999, ALLERGY, V54, P1233, DOI 10.1034/j.1398-9995.1999.00099.x
   Thatikunta P, 1999, MOL CELL NEUROSCI, V14, P519, DOI 10.1006/mcne.1999.0799
   Thomas PK, 1964, J ANAT, V98, P175
   Van GIJNME, 2001, EXP CELL RES, V265, P46, DOI 10.1006/excr.2001.5174
   Vartanian T, 1997, J CELL BIOL, V137, P211, DOI 10.1083/jcb.137.1.211
   Velazquez RA, 1999, J NEUROSCI, V19, P2288
   Wall PD, 1994, TXB PAIN, V0, P201
   Wang H, 1999, NEUROSCI LETT, V265, P195, DOI 10.1016/S0304-3940(99)00246-3
   Xiao YY, 2002, BMC GENOMICS, V3, P0, DOI 10.1186/1471-2164-3-28
   Yoshida Y, 2001, BRAIN RES, V894, P46, DOI 10.1016/S0006-8993(00)03209-1
   Young JZ, 1949, ADV SURG, V1, P165
   Yu WH, 2001, BRAIN RES, V894, P37, DOI 10.1016/S0006-8993(00)03196-6
   Zachary RB, 1954, SPEC REP SER MED RES COUNC (G B), V282, P354
   Zhou XF, 1996, J NEUROSCI, V16, P2901
NR 68
TC 14
Z9 16
U1 0
U2 0
PU ELSEVIER SCI LTD
PI OXFORD
PA THE BOULEVARD, LANGFORD LANE, KIDLINGTON, OXFORD OX5 1GB, OXON, ENGLAND
SN 0967-5868
EI 1532-2653
J9 J CLIN NEUROSCI
JI J. Clin. Neurosci.
PD APR 15
PY 2004
VL 11
IS 3
BP 289
EP 299
DI 10.1016/j.jocn.2003.05.008
PG 11
WC Clinical Neurology; Neurosciences
SC Neurosciences & Neurology
GA 804RQ
UT WOS:000220316200013
PM 14975420
DA 2022-04-27
ER
