# Supplementary material for: Bibliometric analysis of research on gene expression in spinal cord injury
Source: Front Mol Neurosci. 2022 Oct 31;15:1023692. doi: 10.3389/fnmol.2022.1023692 (PMC9661966; doi:10.3389/fnmol.2022.1023692)
Supplement: Supplementary file 7 [file Data_Sheet_4.zip › download2005u8.txt]

PT J
AU Dawson, K
   Rodriguez, RL
   Malyj, W
AF Dawson, K
   Rodriguez, RL
   Malyj, W
TI Sample phenotype clusters in high-density oligonucleotide microarray data sets are revealed using Isomap, a nonlinear algorithm
SO BMC BIOINFORMATICS
LA English
DT Article
ID singular-value decomposition; gene-expression profile; molecular classification; class prediction; cancer; tumor; discovery; pattern; diagnosis; network
AB Background: Life processes are determined by the organism's genetic profile and multiple environmental variables. However the interaction between these factors is inherently non-linear [1]. Microarray data is one representation of the nonlinear interactions among genes and genes and environmental factors. Still most microarray studies use linear methods for the interpretation of nonlinear data. In this study, we apply Isomap, a nonlinear method of dimensionality reduction, to analyze three independent large Affymetrix high-density oligonucleotide microarray data sets. Results: Isomap discovered low-dimensional structures embedded in the Affymetrix microarray data sets. These structures correspond to and help to interpret biological phenomena present in the data. This analysis provides examples of temporal, spatial, and functional processes revealed by the Isomap algorithm. In a spinal cord injury data set, Isomap discovers the three main modalities of the experiment-location and severity of the injury and the time elapsed after the injury. In a multiple tissue data set, Isomap discovers a low-dimensional structure that corresponds to anatomical locations of the source tissues. This model is capable of describing low- and high-resolution differences in the same model, such as kidney-vs.-brain and differences between the nuclei of the amygdala, respectively. In a high-throughput drug screening data set, Isomap discovers the monocytic and granulocytic differentiation of myeloid cells and maps several chemical compounds on the two-dimensional model. Conclusion: Visualization of Isomap models provides useful tools for exploratory analysis of microarray data sets. In most instances, Isomap models explain more of the variance present in the microarray data than PCA or MDS. Finally, Isomap is a promising new algorithm for class discovery and class prediction in high-density oligonucleotide data sets.
C1 Univ Calif Davis MCB, Lab High Performance Comp & Informat, Davis, CA 95616 USA.
   Univ Calif Davis MCB, Sect Mol & Cellular Biol, Davis, CA 95616 USA.
RP Dawson, K (通讯作者)，Univ Calif Davis MCB, Lab High Performance Comp & Informat, 1 Shields Ave, Davis, CA 95616 USA.
EM kdawson@ucdavis.edu; rlrodriguez@ucdavis.edu; wvmalyj@ucdavis.edu
FU NATIONAL CENTER ON MINORITY HEALTH AND HEALTH DISPARITIESUnited States Department of Health & Human ServicesNational Institutes of Health (NIH) - USANIH National Institute on Minority Health & Health Disparities (NIMHD) [P60MD000222] Funding Source: NIH RePORTER; NIMHD NIH HHSUnited States Department of Health & Human ServicesNational Institutes of Health (NIH) - USANIH National Institute on Minority Health & Health Disparities (NIMHD) [P60MD00222, P60 MD000222] Funding Source: Medline
CR Alizadeh AA, 2000, NATURE, V403, P503, DOI 10.1038/35000501
   Alon U, 1999, P NATL ACAD SCI USA, V96, P6745, DOI 10.1073/pnas.96.12.6745
   Alter O, 2003, P NATL ACAD SCI USA, V100, P3351, DOI 10.1073/pnas.0530258100
   Beer MA, 2004, CELL, V117, P185, DOI 10.1016/S0092-8674(04)00304-6
   Ben-dor A, 1999, J COMPUT BIOL, V6, P281, DOI 10.1089/106652799318274
   Bittner M, 1999, NAT GENET, V22, P213, DOI 10.1038/10265
   Bittner M, 2000, NATURE, V406, P536, DOI 10.1038/35020115
   Brown MPS, 2000, P NATL ACAD SCI USA, V97, P262, DOI 10.1073/pnas.97.1.262
   Butte AJ, 2000, P NATL ACAD SCI USA, V97, P12182, DOI 10.1073/pnas.220392197
   Dawson K, 2003, BREAST CANC RES, V5, P0
   de la Nava JG, 2003, BIOINFORMATICS, V19, P657, DOI 10.1093/bioinformatics/btg028
   Di GIOVANNIS, 2003, ANN NEUROL, V53, P454, DOI 10.1002/ana.10472
   Dudoit S, 2003, BIOTECHNIQUES, V0, P45
   Eisen MB, 1998, P NATL ACAD SCI USA, V95, P14863, DOI 10.1073/pnas.95.25.14863
   Furey TS, 2000, BIOINFORMATICS, V16, P906, DOI 10.1093/bioinformatics/16.10.906
   Girolami M, 2004, BIOINFORMATICS, V20, P3021, DOI 10.1093/bioinformatics/bth354
   Golub TR, 1999, SCIENCE, V286, P531, DOI 10.1126/science.286.5439.531
   Hastie T, 2001, GENOME BIOL, V2, P0
   Hedenfalk I, 2001, NEW ENGL J MED, V344, P539, DOI 10.1056/NEJM200102223440801
   Holter NS, 2000, P NATL ACAD SCI USA, V97, P8409, DOI 10.1073/pnas.150242097
   Holter NS, 2001, P NATL ACAD SCI USA, V98, P1693, DOI 10.1073/pnas.98.4.1693
   Irizarry RA, 2003, BIOSTATISTICS, V4, P249, DOI 10.1093/biostatistics/4.2.249
   Khan J, 2001, NAT MED, V7, P673, DOI 10.1038/89044
   Khan J, 1998, CANCER RES, V58, P5009
   Kim SK, 2001, SCIENCE, V293, P2087, DOI 10.1126/science.1061603
   Liu L, 2003, P NATL ACAD SCI USA, V100, P13167, DOI 10.1073/pnas.1733249100
   Nicholson JK, 2004, NAT BIOTECHNOL, V22, P1268, DOI 10.1038/nbt1015
   Nielsen TO, 2002, LANCET, V359, P1301, DOI 10.1016/S0140-6736(02)08270-3
   Nilsson J, 2004, BIOINFORMATICS, V20, P874, DOI 10.1093/bioinformatics/btg496
   Perou CM, 2000, NATURE, V406, P747, DOI 10.1038/35021093
   Pomeroy SL, 2002, NATURE, V415, P436, DOI 10.1038/415436a
   Ramaswamy S, 2001, P NATL ACAD SCI USA, V98, P15149, DOI 10.1073/pnas.211566398
   Sammon JW, 1969, IEEE T COMPUT, VC 18, P401, DOI 10.1109/T-C.1969.222678
   Scherf U, 2000, NAT GENET, V24, P236, DOI 10.1038/73439
   Somorjai RL, 2003, BIOINFORMATICS, V19, P1484, DOI 10.1093/bioinformatics/btg182
   Spellman PT, 1998, MOL BIOL CELL, V9, P3273, DOI 10.1091/mbc.9.12.3273
   Staunton JE, 2001, P NATL ACAD SCI USA, V98, P10787, DOI 10.1073/pnas.191368598
   Stegmaier K, 2004, NAT GENET, V36, P257, DOI 10.1038/ng1305
   Stuart JM, 2003, SCIENCE, V302, P249, DOI 10.1126/science.1087447
   Su AI, 2001, CANCER RES, V61, P7388
   Tamayo P, 1999, P NATL ACAD SCI USA, V96, P2907, DOI 10.1073/pnas.96.6.2907
   Tavazoie S, 1999, NAT GENET, V22, P281, DOI 10.1038/10343
   Tenenbaum JB, 2000, SCIENCE, V290, P2319, DOI 10.1126/science.290.5500.2319
   Tibshirani R, 2002, P NATL ACAD SCI USA, V99, P6567, DOI 10.1073/pnas.082099299
   Von HEYDEBRECKA, 2001, BIOINFORMATICS, V17 Suppl 1, P0
   Walker JR, 2004, GENOME RES, V14, P742, DOI 10.1101/gr.2161804
   Wang JB, 2003, BMC BIOINFORMATICS, V4, P0, DOI 10.1186/1471-2105-4-60
   Wen XL, 1998, P NATL ACAD SCI USA, V95, P334, DOI 10.1073/pnas.95.1.334
   Yeang CH, 2001, BIOINFORMATICS, V17 Suppl 1, P0
   2004 , 1900, V42, V0, P38
NR 50
TC 31
Z9 35
U1 1
U2 7
PU BMC
PI LONDON
PA CAMPUS, 4 CRINAN ST, LONDON N1 9XW, ENGLAND
SN 1471-2105
EI 
J9 BMC BIOINFORMATICS
JI BMC Bioinformatics
PD AUG 2
PY 2005
VL 6
IS 
BP 
EP 
DI 10.1186/1471-2105-6-195
PG 17
WC Biochemical Research Methods; Biotechnology & Applied Microbiology; Mathematical & Computational Biology
SC Biochemistry & Molecular Biology; Biotechnology & Applied Microbiology; Mathematical & Computational Biology
GA 954SM
UT WOS:000231175100001
PM 16076401
DA 2022-04-27
ER

PT J
AU Parker, MA
   Anderson, JK
   Corliss, DA
   Abraria, VE
   Sidman, RL
   Park, KI
   Teng, YD
   Cotanche, DA
   Snyder, EY
AF Parker, MA
   Anderson, JK
   Corliss, DA
   Abraria, VE
   Sidman, RL
   Park, KI
   Teng, YD
   Cotanche, DA
   Snyder, EY
TI Expression profile of an operationally-defined neural stem cell clone
SO EXPERIMENTAL NEUROLOGY
LA English
DT Article
DE neural stem cell; nertrosphere; SP fraction; gene array
ID spinal-cord-injury; progenitor cell; hematopoietic stem; mouse-brain; in-vivo; peripheral-blood; self-renewal; bone-marrow; differentiation; astrocyte
AB Neural stem cells (NSCs) are the most primordial and least committed cells of the nervous system, the cells that exist before regional specification develops. Because immunocytochemically-detectable markers that are sufficiently specific and sensitive to define an NSC have not yet been fully defined, we have taken the strong view that, to be termed a "stem cell" in the nervous system-in contrast to a "progenitor" or "precursor" (whose lineage commitment is further restricted)-a single neuroectodermally-derived cell must fulfill an operational definition that is essentially similar to that used in hematopoiesis. In other words, it must possess the following functional properties: (1) "Multipotency", i.e., the ability to yield mature cells in all three fundamental neural lineages throughout the nervous system-neurons (of all subtypes), astrocytes (of all types), oligodendrocytes-in multiple regional and developmental contexts and in a region and developmental stage-appropriate manner. (2) The ability to populate a developing region and/or repopulate an ablated or degenerated region of the nervous system with appropriate cell types. (3) The ability to be serially transplanted. (4) "Self-renewal", i.e., the ability to produce daughter cells (including new NSCs) with identical properties and potential. Having identified a murine neural cell clone that fulfills this strict operational definition-in contrast to other studies that used less rigorous or non-operational criteria for defining an NSC (e.g., the "neurosphere" assay)-we then examined, by comparing gene expression profiles, the relationship such a cell might have to (a) a multipotent somatic stem cell from another organ system (the hematopoietic stem cell [HSC]); (b) a pluripotent stein cell derived from the inner cell mass and hence without organ assignment (an embryonic stem cell); (c) neural cells isolated and maintained primarily as neurospheres but without having been subjected to the abovementioned operational screen ("CNS-derived neurospheres"). ESCs, HSCs, and operationally-defined NSCs-all of which have been identified not only by markers but by functional assays in their respective systems and whose state of differentiation could be synchronized-shared a large number of genes. Although, as expected, the most stem-like genes were expressed by ESCs, NSCs and HSCs shared a number of genes. CNS-derived neurospheres, on the other hand, expressed few "stem-like" genes held in common by the other operationally-defined stein cell populations. Rather they displayed a profile more consistent with differentiated neural cells. (Genes of neural identity were shared with the NSC clone.) Interestingly, when the operationally-defined NSC clone was cultured as a neurosphere (rather than in monolayer), its expression pattern shifted from a "stem-like" pattern towards a more "differentiated" one, suggesting that the neurosphere, without functional validation, may be a poor model for predicting stem cell attributes because it consists of heterogeneous populations of cells, only a small proportion of which are truly "stem-like". Furthermore, when operational definitions are employed, a common set of stem-like genes does emerge across both embryonic and somatic stein cells of various organ systems, including the nervous system. (c) 2005 Elsevier Inc. All rights reserved.
C1 Childrens Hosp, Dept Otolaryngol, Boston, MA 02115 USA.
   Harvard Univ, Sch Med, Dept Otol & Laryngol, Boston, MA 02108 USA.
   Harvard Univ, Sch Med, Dept Neurobiol, Boston, MA 02108 USA.
   Harvard Univ, Sch Med, Beth Israel Deaconess Med Ctr, Dept Neurol, Boston, MA 02108 USA.
   Harvard Univ, MIT, Hlth Sci & Technol Program, Boston, MA 02108 USA.
   Yonsei Univ, Sch Med, Dept Pediat, Seoul 120749, South Korea.
   Burnham Inst, Stem Cell Regenerat Program, La Jolla, CA 92037 USA.
   Childrens Hosp, Dept Surg, Boston, MA 02115 USA.
RP Parker, MA (通讯作者)，Childrens Hosp, Dept Otolaryngol, EN41,300 Longwood Ave, Boston, MA 02115 USA.
EM mark.parker@childrens.harvard.edu; yang.teng@childrens.harvard.edu
FU NATIONAL INSTITUTE ON DEAFNESS AND OTHER COMMUNICATION DISORDERSUnited States Department of Health & Human ServicesNational Institutes of Health (NIH) - USANIH National Institute on Deafness & Other Communication Disorders (NIDCD) [F32DC005866] Funding Source: NIH RePORTER; NIDCD NIH HHSUnited States Department of Health & Human ServicesNational Institutes of Health (NIH) - USANIH National Institute on Deafness & Other Communication Disorders (NIDCD) [F32 DC05866-02] Funding Source: Medline
CR Aboody KS, 2000, P NATL ACAD SCI USA, V97, P12846, DOI 10.1073/pnas.97.23.12846
   Anderson DJ, 2001, NAT MED, V7, P393, DOI 10.1038/86439
   Aoki R, 2000, SEMIN REPROD MED, V18, P265, DOI 10.1055/s-2000-12564
   Arcone R, 1999, BBA-MOL CELL RES, V1451, P173, DOI 10.1016/S0167-4889(99)00086-5
   Bjornson CRR, 1999, SCIENCE, V283, P534, DOI 10.1126/science.283.5401.534
   Blakely CM, 2005, DEVELOPMENT, V132, P1147, DOI 10.1242/dev.01655
   Cao QL, 2002, J NEUROSCI RES, V68, P501, DOI 10.1002/jnr.10240
   Cartwright P, 2005, DEVELOPMENT, V132, P885, DOI 10.1242/dev.01670
   Corradi JP, 1997, J NEUROSCI, V17, P1406
   Englund U, 2002, DEV BRAIN RES, V134, P123, DOI 10.1016/S0165-3806(01)00330-3
   Goodell MA, 1996, J EXP MED, V183, P1797, DOI 10.1084/jem.183.4.1797
   Griffin CT, 2001, SCIENCE, V293, P1666, DOI 10.1126/science.1061259
   Guo Y, 2004, STEM CELLS, V22, P259, DOI 10.1634/stemcells.22-3-259
   Gussoni E, 1999, NATURE, V401, P390, DOI 10.1038/43922
   Hoodless PA, 1996, CELL, V85, P489, DOI 10.1016/S0092-8674(00)81250-7
   Hughes S, 2002, J PATHOL, V197, P468, DOI 10.1002/path.1159
   Husemann J, 2002, GLIA, V40, P195, DOI 10.1002/glia.10148
   Ivanova NB, 2002, SCIENCE, V298, P601, DOI 10.1126/science.1073823
   Jori FP, 2003, J CELL PHYSIOL, V195, P220, DOI 10.1002/jcp.10249
   Kitchens DL, 1994, J NEUROBIOL, V25, P797, DOI 10.1002/neu.480250705
   Knoepfler PS, 2002, GENE DEV, V16, P2699, DOI 10.1101/gad.1021202
   Lacorazza HD, 1996, NAT MED, V2, P424, DOI 10.1038/nm0496-424
   Li C, 2001, P NATL ACAD, V98, P336
   Lu P, 2003, EXP NEUROL, V181, P115, DOI 10.1016/S0014-4886(03)00037-2
   Mezey E, 2000, SCIENCE, V290, P1779, DOI 10.1126/science.290.5497.1779
   Milewski RC, 2004, DEVELOPMENT, V131, P829, DOI 10.1242/dev.00975
   Morshead CM, 2002, NAT MED, V8, P268, DOI 10.1038/nm0302-268
   Murayama A, 2002, J NEUROSCI RES, V69, P837, DOI 10.1002/jnr.10339
   Ourednik J, 2002, NAT BIOTECHNOL, V20, P1103, DOI 10.1038/nbt750
   Ourednik V, 2001, SCIENCE, V293, P1820, DOI 10.1126/science.1060580
   Park KI, 2002, NAT BIOTECHNOL, V20, P1111, DOI 10.1038/nbt751
   Parker MA, 2004, AUDIOL NEURO-OTOL, V9, P72, DOI 10.1159/000075998
   Preston SL, 2003, J CLIN PATHOL-MOL PA, V56, P86, DOI 10.1136/mp.56.2.86
   Ramalho-santos M, 2002, SCIENCE, V298, P597, DOI 10.1126/science.1072530
   Reynolds BA, 1992, SCIENCE, V255, P1707, DOI 10.1126/science.1553558
   Rosario CM, 1997, DEVELOPMENT, V124, P4213
   Schluter K, 2002, EUR J NEUROSCI, V16, P836, DOI 10.1046/j.1460-9568.2002.02130.x
   Snyder EY, 1997, P NATL ACAD SCI USA, V94, P11663, DOI 10.1073/pnas.94.21.11663
   Snyder EY, 1995, NATURE, V374, P367, DOI 10.1038/374367a0
   Steidl U, 2003, ANN NY ACAD SCI, V996, P89, DOI 10.1111/j.1749-6632.2003.tb03237.x
   Tang HB, 2000, NEUROSCI LETT, V285, P143, DOI 10.1016/S0304-3940(00)00998-8
   Tanno Y, 1999, J CHEM NEUROANAT, V17, P99, DOI 10.1016/S0891-0618(99)00030-7
   Teng YD, 2002, P NATL ACAD SCI USA, V99, P3024, DOI 10.1073/pnas.052678899
   Turnell AS, 1995, BIOCHEM J, V308, P965, DOI 10.1042/bj3080965
   Uchida N, 1997, BLOOD, V89, P465, DOI 10.1182/blood.V89.2.465
   Vescovi AL, 1993, NEURON, V11, P951, DOI 10.1016/0896-6273(93)90124-A
   Wagers AJ, 2002, SCIENCE, V297, P2256, DOI 10.1126/science.1074807
   Wagner J, 1999, NAT BIOTECHNOL, V17, P653, DOI 10.1038/10862
   Weissman IL, 2001, ANNU REV CELL DEV BI, V17, P387, DOI 10.1146/annurev.cellbio.17.1.387
   Wells WA, 2002, J CELL BIOL, V157, P15, DOI 10.1083/jcb.200203037
   Yandava BD, 1999, P NATL ACAD SCI USA, V96, P7029, DOI 10.1073/pnas.96.12.7029
   Yang FC, 2003, J CLIN INVEST, V112, P1851, DOI 10.1172/JCI200319195
   Yasunami M, 1995, J BIOL CHEM, V270, P18649, DOI 10.1074/jbc.270.31.18649
   Ying QL, 2003, CELL, V115, P281, DOI 10.1016/S0092-8674(03)00847-X
   Zlomanczuk P, 2002, EXP NEUROL, V174, P162, DOI 10.1006/exnr.2001.7857
NR 58
TC 95
Z9 106
U1 0
U2 3
PU ACADEMIC PRESS INC ELSEVIER SCIENCE
PI SAN DIEGO
PA 525 B ST, STE 1900, SAN DIEGO, CA 92101-4495 USA
SN 0014-4886
EI 1090-2430
J9 EXP NEUROL
JI Exp. Neurol.
PD AUG 15
PY 2005
VL 194
IS 2
BP 320
EP 332
DI 10.1016/j.expneurol.2005.04.018
PG 13
WC Neurosciences
SC Neurosciences & Neurology
GA 950RW
UT WOS:000230876100003
PM 15992799
DA 2022-04-27
ER

PT J
AU Tekiel, V
   Oliveira, GC
   Correa-Oliveira, R
   Sanchez, D
   Gonzalez-Cappa, SM
AF Tekiel, V
   Oliveira, GC
   Correa-Oliveira, R
   Sanchez, D
   Gonzalez-Cappa, SM
TI Chagas' disease: TCRBV9 over-representation and sequence oligoclonality in the fine specificity of T lymphocytes in target tissues of damage
SO ACTA TROPICA
LA English
DT Article
DE Trypanosoma cruzi; T-cell receptor; CDR3 polymorphism; clonal expansion; nervous system
ID trypanosoma-cruzi infection; v-beta repertoire; cell-receptor; rheumatoid-arthriti; nervous-system; mice; expression; strain; autoimmunity; resistance
AB Using the same mouse strain and two Trypanosoma cruzi. sub-populations (CA-I and RA) it is possible to induce pathology in different target tissues: skeletal muscle (CA-I) or sciatic nerve and spinal cord (RA). On the other hand, T cells are directly involved in tissue injury in a strain-dependent way, resembling the abnormalities of chronic Chagas' disease. In the present work, we examined the TCRBV repertoire and the CDR3 sequence polymorphism of T cells infiltrating spinal cord, sciatic nerve and skeletal muscle in chronically infected mice. The TCRBV9 segment was systematically over-represented in the target tissues for each T cruzi strain: sciatic nerve and spinal cord in RA and skeletal muscle in CA-I-infected mice. The analysis of CDR3 sequence polymorphism in the same tissues showed a high proportion of identical TCRBV9 clones in RA-infected mice: 66.6% of the TCRBV9 clones found in sciatic nerve and spinal cord expressed one out of four major CDR3 rearrangements. Sequence identity was shared among clones from sciatic nerve and spinal cord, tissues that are also damaged by passive transfer of CD8 + TL. Those observations are consistent with an antigen driven T-cell expansion sequestered at the inflammation site and demonstrate - for the first time - the presence of an oligoclonal repertoire in the antigen recognition site of over-represented T cells in nervous system tissues in chronic Chagas' disease. (c) 2005 Elsevier B.V. All rights reserved.
C1 Univ Buenos Aires, Fac Med, Dept Microbiol Parasitol & Inmunol, RA-1121 Buenos Aires, DF, Argentina.
   Univ Nacl Gen San Martin, CONICET, Inst Invest Biotecnol, Buenos Aires, DF, Argentina.
   Fundacao Oswaldo Cruz, Ctr Pesquisas Rene Rachou, Belo Horizonte, MG, Brazil.
RP Tekiel, V (通讯作者)，Univ Buenos Aires, Fac Med, Dept Microbiol Parasitol & Inmunol, Paraguay 2155,Piso 13, RA-1121 Buenos Aires, DF, Argentina.
EM valet@iib.unsam.edu.ar
CR Alba SOTOCATALINAD, 2003, INFECTION AND IMMUNITY, V71, P1194, DOI 10.1128/IAI.71.3.1194-1199.2003
   Andrade V, 1985, BRAZ J MED BIOL RES, V18, P499
   Cappa SMG, 1981, MEDICINA-BUENOS AIRE, V41, P119
   Cappa SMG, 1994, PAN AM HLTH ORGANIZA, V547, P317
   Cardoni RL, 1996, CELL IMMUNOL, V169, P238, DOI 10.1006/cimm.1996.0114
   Cunhaneto E, 1994, PARASITE IMMUNOL, V16, P171, DOI 10.1111/j.1365-3024.1994.tb00337.x
   Dasilva AC, 1996, INT IMMUNOL, V8, P1213, DOI 10.1093/intimm/8.8.1213
   Fernandez-mestre MT, 2002, TISSUE ANTIGENS, V60, P10, DOI 10.1034/j.1399-0039.2002.600102.x
   Gold DP, 1994, CURR OPIN IMMUNOL, V6, P907, DOI 10.1016/0952-7915(94)90012-4
   Gonzalezcappa SM, 1980, MEDICINA-BUENOS AIRE, V40, P63
   Jenkins RN, 1995, ANN NY ACAD SCI, V756, P159, DOI 10.1111/j.1749-6632.1995.tb44501.x
   Kierszenbaum F, 1999, CLIN MICROBIOL REV, V12, P210, DOI 10.1128/CMR.12.2.210
   Kim G, 1998, J IMMUNOL, V161, P6993
   Kotzin BL, 1991, P NATL ACAD SCI USA, V88, P9161, DOI 10.1073/pnas.88.20.9161
   Leitedemoraes MD, 1994, INT IMMUNOL, V6, P387, DOI 10.1093/intimm/6.3.387
   Maini MK, 1999, IMMUNOL TODAY, V20, P262, DOI 10.1016/S0167-5699(99)01472-3
   Mason D, 1998, IMMUNOL TODAY, V19, P395, DOI 10.1016/S0167-5699(98)01299-7
   Melo RC, 1978, J PARASITOL, V64, P475, DOI 10.2307/3279787
   Michalek J, 2003, P NATL ACAD SCI USA, V100, P1180, DOI 10.1073/pnas.0337543100
   Minoprio P, 2001, INT J PARASITOL, V31, P588, DOI 10.1016/S0020-7519(01)00171-0
   Mirkin GA, 1994, CLIN IMMUNOL IMMUNOP, V73, P69, DOI 10.1006/clin.1994.1171
   Mirkin GA, 1997, CLIN EXP IMMUNOL, V107, P328, DOI 10.1111/j.1365-2249.1997.267-ce1166.x
   Moncayo ALVARO, 1997, WORLD HEALTH STATISTICS QUARTERLY, V50, P195
   Nitta T, 1991, CANCER RES, V51, P5565
   Prata A, 2001, LANCET INFECT DIS, V1, P92, DOI 10.1016/S1473-3099(01)00065-2
   Risso MG, 2004, J INFECT DIS, V189, P2250, DOI 10.1086/420831
   Rock EP, 1994, J EXP MED, V179, P323, DOI 10.1084/jem.179.1.323
   Sica REP, 1995, B SOC PATHOL EXOT, V88, P156
   Sottini A, 1991, EUR J IMMUNOL, V21, P461, DOI 10.1002/eji.1830210231
   Sunnemark D, 1998, IMMUNOL LETT, V60, P171, DOI 10.1016/S0165-2478(97)00153-3
   Tarleton RL, 2001, INT J PARASITOL, V31, P550, DOI 10.1016/S0020-7519(01)00158-8
   Tekiel V, 2001, PARASITE IMMUNOL, V23, P533, DOI 10.1046/j.1365-3024.2001.00415.x
   Tomonari K, 1993, IMMUNOL REV, V131, P131, DOI 10.1111/j.1600-065X.1993.tb01534.x
   Vandenbark AA, 2001, NEUROCHEM RES, V26, P713, DOI 10.1023/A:1010951706830
   Who , 2002, PREVENTION CONTROL S, V0, P0
NR 35
TC 5
Z9 5
U1 0
U2 2
PU ELSEVIER SCIENCE BV
PI AMSTERDAM
PA PO BOX 211, 1000 AE AMSTERDAM, NETHERLANDS
SN 0001-706X
EI 1873-6254
J9 ACTA TROP
JI Acta Trop.
PD APR 15
PY 2005
VL 94
IS 1
BP 15
EP 24
DI 10.1016/j.actatropica.2005.01.011
PG 10
WC Parasitology; Tropical Medicine
SC Parasitology; Tropical Medicine
GA 919DE
UT WOS:000228597700002
PM 15777704
DA 2022-04-27
ER

PT J
AU Vincent, AJ
   Taylor, JM
   Choi-Lundberg, DL
   West, AK
   Chuah, MI
AF Vincent, AJ
   Taylor, JM
   Choi-Lundberg, DL
   West, AK
   Chuah, MI
TI Genetic expression profile of olfactory ensheathing cells is distinct from that of Schwann cells and astrocytes
SO GLIA
LA English
DT Article
DE microarray; real-time RT-PCR; cytokines; lysozyme; glia
ID tissue growth-factor; spinal-cord; axonal regeneration; in-vitro; transplantation; glia; injury; remyelination; cn; recovery
AB Olfactory ensheathing cells (OECs) accompany the axons of olfactory receptor neurons, which regenerate throughout life, from the olfactory mucosa into the olfactory bulb. OECs have shown widely varying efficacy in repairing the injured nervous system. Analysis of the transcriptome of OECs will help in understanding their biology and will provide tools for investigating the mechanisms of their efficacy and interactions with host tissues in lesion models. In this study, we compared the transcriptional profile of cultured OECs with that of Schwann cells (SCs) and astrocytes (ACs), two glial cell types to which OECs have similarities. Two biological replicates of RNA from cultured OECs, SCs, and ACs were hybridized to long oligo rat 5K arrays against a common reference pool of RNA (50% cultured fibroblast RNA and 50% neonatal rat brain RNA). Transcriptional profiles were analyzed by hierarchical clustering, Principal Components Analysis, and the Venn diagram. The three glial cell types had similarly increased or decreased expression of numerous transcripts compared with the reference. However, OECs were distinguishable from both SCs and ACs by a modest number of transcripts, which were significantly enriched or depleted. Furthermore, OECs and SCs were more closely related to each other than to ACs. Expression of selected transcripts not previously characterized in OECs, such as Lyz, Timp2, Gro1 (Cxcl1), Ccl2 (MCP1), Ctgf, and Cebpb, was validated by real-time reverse transcription-polymerase chain reaction (RT-PCR); immunohistochemistry in cultured OECs, SCs, and ACs, and adult tissues was performed to demonstrate their expression at the protein level. (c) 2005 Wiley-Liss, Inc.
C1 Univ Tasmania, Discipline Anat & Physiol, Sch Med, NeuroRepair Grp, Hobart, Tas 7001, Australia.
   Univ Oxford, Oxford Ctr Gene Funct, Dept Stat, Oxford OX1 2JD, England.
RP Chuah, MI (通讯作者)，Univ Tasmania, Discipline Anat & Physiol, Sch Med, NeuroRepair Grp, Private Bag 24, Hobart, Tas 7001, Australia.
EM Inn.Chuah@utas.edu.au
CR Babcock AA, 2003, J NEUROSCI, V23, P7922
   Barnett SC, 2004, J ANAT, V204, P57, DOI 10.1111/j.1469-7580.2004.00257.x
   Barnett SC, 2001, J NEUROSCI RES, V65, P520, DOI 10.1002/jnr.1182
   Brockes JP, 1979, BRAIN RES, V165, P105, DOI 10.1016/0006-8993(79)90048-9
   Chuah MI, 2004, EXP NEUROL, V185, P15, DOI 10.1016/j.expneurol.2003.09.008
   Chuah MI, 1999, NEUROSCIENCE, V88, P1043, DOI 10.1016/S0306-4522(98)00277-2
   Chuah MI, 2000, BRAIN RES, V857, P265, DOI 10.1016/S0006-8993(99)02455-5
   Devon R, 1995, BRAIN RES, V688, P223, DOI 10.1016/0006-8993(95)00562-5
   Doucette R, 1990, GLIA, V3, P433, DOI 10.1002/glia.440030602
   Franceschini IA, 1996, DEV BIOL, V173, P327, DOI 10.1006/dbio.1996.0027
   Franklin RJM, 1996, GLIA, V17, P217, DOI 10.1002/(SICI)1098-1136(199607)17:3<217::AID-GLIA4>3.0.CO;2-Y
   Franklin RJM, 2002, BRAIN RES BULL, V57, P827, DOI 10.1016/S0361-9230(01)00765-1
   Garcia-alias G, 2004, J NEUROSCI RES, V75, P632, DOI 10.1002/jnr.20029
   Gomez VM, 2003, J NEUROCYTOL, V32, P53, DOI 10.1023/A:1027328331832
   Hertel M, 2000, EUR J NEUROSCI, V12, P376, DOI 10.1046/j.1460-9568.2000.00930.x
   Huang DH, 2000, CANCER RES, V60, P5966
   Imaizumi T, 1998, J NEUROSCI, V18, P6176
   Imaizumi T, 2000, NAT BIOTECHNOL, V18, P949, DOI 10.1038/79432
   Kato T, 2000, GLIA, V30, P209, DOI 10.1002/(SICI)1098-1136(200005)30:3<209::AID-GLIA1>3.0.CO;2-8
   Lakatos A, 2000, GLIA, V32, P214, DOI 10.1002/1098-1136(200012)32:3<214::AID-GLIA20>3.0.CO;2-7
   Lakatos A, 2003, EXP NEUROL, V184, P237, DOI 10.1016/S0014-4886(03)00270-X
   Li Y, 1997, SCIENCE, V277, P2000, DOI 10.1126/science.277.5334.2000
   Li Y, 2004, EXP NEUROL, V188, P300, DOI 10.1016/j.expneurol.2004.04.021
   Lu J, 2001, BRAIN RES, V889, P344, DOI 10.1016/S0006-8993(00)03235-2
   Mccarthy KD, 1980, J CELL BIOL, V85, P890, DOI 10.1083/jcb.85.3.890
   Muir EM, 2002, MOL BRAIN RES, V100, P103, DOI 10.1016/S0169-328X(02)00132-8
   Nan B, 2001, J COMP NEUROL, V435, P60, DOI 10.1002/cne.1193
   Navarro X, 1999, ANN NEUROL, V45, P207, DOI 10.1002/1531-8249(199902)45:2<207::AID-ANA11>3.0.CO;2-K
   Pixley SK, 1992, GLIA, V5, P269, DOI 10.1002/glia.440050405
   Radtke C, 2003, FASEB J, V17, P335, DOI 10.1096/fj.03-0214fje
   Rajeevan MS, 2001, J MOL DIAGN, V3, P26, DOI 10.1016/S1525-1578(10)60646-0
   Ramer LM, 2004, GLIA, V47, P189, DOI 10.1002/glia.20054
   Ramon-cueto A, 2000, NEURON, V25, P425, DOI 10.1016/S0896-6273(00)80905-8
   Ramon-cueto A, 1998, J NEUROSCI, V18, P3803
   Ramoncueto A, 1994, EXP NEUROL, V127, P232, DOI 10.1006/exnr.1994.1099
   Richter M, 2003, NEOANGIOGENESIS ENSH, V0, P0
   Riddell JS, 2004, GLIA, V47, P150, DOI 10.1002/glia.20041
   Rozen S, 2000, METHODS MOL BIOL, V132, P365
   Schwab JM, 2001, J NEUROTRAUM, V18, P377, DOI 10.1089/089771501750170930
   Smith PM, 2001, GLIA, V36, P342, DOI 10.1002/glia.1121
   Surveyor GA, 1999, GROWTH FACTORS, V17, P115, DOI 10.3109/08977199909103520
   Takagaki K, 2003, BIOCHEM BIOPH RES CO, V309, P351, DOI 10.1016/j.bbrc.2003.08.009
   Takami T, 2002, J NEUROSCI, V22, P6670
   Toews AD, 1998, J NEUROSCI RES, V53, P260, DOI 10.1002/(SICI)1097-4547(19980715)53:2<260::AID-JNR15>3.3.CO;2-V
   Tran PB, 2003, NAT REV NEUROSCI, V4, P444, DOI 10.1038/nrn1116
   Tsukatani T, 2003, NEUROREPORT, V14, P1135, DOI 10.1097/00001756-200306110-00007
   Van DENPOLAN, 2003, J COMP NEUROL, V458, P175, DOI 10.1002/cne.10577
   Van DV, 1999, AM J PATHOL, V154, P45
   Van GINKELFW, 2003, P NATL ACAD SCI USA, V100, P14363, DOI 10.1073/pnas.2235844100
   Vincent AJ, 2003, GLIA, V41, P393, DOI 10.1002/glia.10171
   Wewetzer K, 2002, CELL TISSUE RES, V309, P337, DOI 10.1007/s00441-002-0607-y
   Woodhall E, 2003, CELL MOL LIFE SCI, V60, P2241, DOI 10.1007/s00018-003-3265-7
   Woodhall E, 2001, MOL BRAIN RES, V88, P203, DOI 10.1016/S0169-328X(01)00044-4
NR 53
TC 82
Z9 89
U1 0
U2 11
PU WILEY
PI HOBOKEN
PA 111 RIVER ST, HOBOKEN 07030-5774, NJ USA
SN 0894-1491
EI 1098-1136
J9 GLIA
JI Glia
PD AUG 1
PY 2005
VL 51
IS 2
BP 132
EP 147
DI 10.1002/glia.20195
PG 16
WC Neurosciences
SC Neurosciences & Neurology
GA 946AE
UT WOS:000230543400005
PM 15789429
DA 2022-04-27
ER

PT J
AU Shields, RK
   Madhavan, S
   Cole, KR
   Brostad, JD
   DeMeulenaere, JL
   Eggers, CD
   Otten, PH
AF Shields, RK
   Madhavan, S
   Cole, KR
   Brostad, JD
   DeMeulenaere, JL
   Eggers, CD
   Otten, PH
TI Proprioceptive coordination of movement sequences in humans
SO CLINICAL NEUROPHYSIOLOGY
LA English
DT Article
DE dynamic position sense; proprioception; ankle joint; movement sequence; processing time; spinal cord injury
ID position sense; multijoint movement; muscle; joint; sensitivity; information
AB Objective: To estimate the processing time and neuromuscular delay required to extract and process sensory information from the ankle in order to coordinate an upper extremity movement sequence. Methods: Nineteen able-bodied subjects were tested on their ability to perform a motor task that involved extension of their left index finger when their left ankle was passively plantar flexed at random velocities through a predetermined target angle. Results: We found that the able-bodied subjects were able to adjust their finger responses up to ankle velocities of 70degrees\/s (300 ms). Reaction time, defined as the delay between onset of ankle rotation and how quickly the index finger could be extended, was 215 ms. The processing time and conduction delay was estimated to be similar to85 ms. Conclusions: These results indicate that the nervous system processes kinesthetic input related to joint rotation of the ankle with the central mechanisms to execute a planned coordinated task with the upper extremity. Significance: The time required to process proprioceptive information from the leg to perform a coordinated task with the upper extremity may vary throughout the lifespan. Understanding the effects of age, exercise, or injury on proprioceptive processing time may have important clinical implications. (C) 2004 International Federation of Clinical Neurophysiology. Published by Elsevier Ireland Ltd. All rights reserved.
C1 Univ Iowa, Carver Coll Med, Grad Program Phys Therapy & Rehabil Sci, Iowa City, IA 52242 USA.
RP Shields, RK (通讯作者)，Univ Iowa, Carver Coll Med, Grad Program Phys Therapy & Rehabil Sci, 1-252 Med Educ Bldg, Iowa City, IA 52242 USA.
EM richard-shields@uiowa.edu
FU EUNICE KENNEDY SHRIVER NATIONAL INSTITUTE OF CHILD HEALTH &HUMAN DEVELOPMENTUnited States Department of Health & Human ServicesNational Institutes of Health (NIH) - USANIH Eunice Kennedy Shriver National Institute of Child Health & Human Development (NICHD) [R01HD039445] Funding Source: NIH RePORTER; NICHD NIH HHSUnited States Department of Health & Human ServicesNational Institutes of Health (NIH) - USANIH Eunice Kennedy Shriver National Institute of Child Health & Human Development (NICHD) [R01-HD39445] Funding Source: Medline
CR Bevan L, 1994, J NEUROPHYSIOL, V71, P1862, DOI 10.1152/jn.1994.71.5.1862
   Clark FJ, 1979, J NEUROPHYSIOL, V42, P877, DOI 10.1152/jn.1979.42.3.877
   Conway BA, 1987, EXP BRAIN RES, V68, P643
   Cordo P, 1995, CAN J PHYSIOL PHARM, V73, P305, DOI 10.1139/y95-041
   Cordo P, 1994, J NEUROPHYSIOL, V71, P1848, DOI 10.1152/jn.1994.71.5.1848
   Cordo PJ, 1988, NEUROSCI LETT, V92, P40, DOI 10.1016/0304-3940(88)90739-2
   Cordo PJ, 1990, J NEUROPHYSIOL, V63, P161, DOI 10.1152/jn.1990.63.1.161
   Cordo PJ, 2002, J NEUROPHYSIOL, V87, P1186, DOI 10.1152/jn.00393.2001
   Cordo PJ, 2000, EXP BRAIN RES, V132, P1, DOI 10.1007/s002219900319
   Deiner H, 1984, BRAIN RES, V296, P103
   Gandevia SC, 1992, BEHAV BRAIN SCI, V15, P614
   Gandevia SC, 1976, J PHYSIOL-LONDON, V260, P387, DOI 10.1113/jphysiol.1976.sp011521
   Hutton RS, 1986, MED SCI SPORT EXER, V18, P69
   Rothwell JC, 1982, BRAIN, V105, P515, DOI 10.1093/brain/105.3.515
   Sanes JN, 1985, HUM NEUROBIOL, V4, P101
   Sherrington CS, 1906, INTEGRATIVE ACTION N, V0, P0
   Shields RK, 2002, 32 ANN M ORL FLOR, V0, P0
   Verschueren SMP, 2002, BEHAV BRAIN RES, V136, P593, DOI 10.1016/S0166-4328(02)00224-3
   Verschueren SMP, 1999, EXP BRAIN RES, V127, P182, DOI 10.1007/s002210050788
NR 19
TC 11
Z9 11
U1 0
U2 6
PU ELSEVIER SCI IRELAND LTD
PI CLARE
PA CUSTOMER RELATIONS MANAGER, BAY 15, SHANNON INDUSTRIAL ESTATE CO, CLARE, IRELAND
SN 1388-2457
EI 
J9 CLIN NEUROPHYSIOL
JI Clin. Neurophysiol.
PD JAN 15
PY 2005
VL 116
IS 1
BP 87
EP 92
DI 10.1016/j.clinph.2004.07.019
PG 6
WC Clinical Neurology; Neurosciences
SC Neurosciences & Neurology
GA 885KW
UT WOS:000226156500012
PM 15589187
DA 2022-04-27
ER

PT J
AU Hashimoto, M
   Koda, M
   Ino, H
   Yoshinaga, K
   Murata, A
   Yamazaki, M
   Kojima, K
   Chiba, K
   Mori, C
   Moriya, H
AF Hashimoto, M
   Koda, M
   Ino, H
   Yoshinaga, K
   Murata, A
   Yamazaki, M
   Kojima, K
   Chiba, K
   Mori, C
   Moriya, H
TI Gene expression profiling of cathepsin D, metallothioneins-1 and-2, osteopontin, and tenascin-C in a mouse spinal cord injury model by cDNA microarray analysis
SO ACTA NEUROPATHOLOGICA
LA English
DT Article
DE microarray; in situ hybridization; real-time RT-PCR; gene expression
ID up-regulation; cell-migration; growth-factor; rat; brain; apoptosis; induction; increase; protein; tissue
AB The purpose of this study was to use a cDNA microarray to identify new genes involved in healing of spinal cord injury. C57BL/6 mice (7-8 weeks, male) were subjected to spinal cord compression injury (SCI) at the T7/8 level (20 g, 5 min; SCI group). For the control group, mice underwent only laminectomy. Mice were killed at 1, 3 and 7 days. cDNA transcribed from mRNA was hybridized to NIA mice 15K microarrays at each time point. We found 84 genes showing significant expressional changes, including higher and lower expression levels in the SCI groups than in the control [more than 1.0 or less than -1.0 using log ratio (base 2)]. Five genes were selected for further quantitative gene expression analysis by real-time reverse transcription (RT)-PCR. For histological examination, we applied in situ hybridization and fluorescence immunohistochemistry. Cathepsin D, metallothionein-1 (MT-1), metallothionein-2 (MT-2), osteopontin (OPN), and tenascin-C were selected for quantitative and histological analysis. Microarray analysis revealed that SCI led to the up-regulation of OPN and cathepsin D expression at 7 days and also of MT-1, MT-2, and tenascin-C expression at 1 day. Tenascin-C was re-up-regulated at 7 days. These values agreed with those of real-time RT-PCR analysis. By double labeling with in situ hybridization and fluorescence immunohistochemistry, MT-1, MT-2 and tenascin-C expression was observed in neurons and glial cells at 1 day, whereas at 7 days the main MT-2 and tenascin-C expression was found in fibronectin-positive fibroblasts. The main cathepsin D and OPN expression was observed in activated macrophages/microglia at 3 and 7 days. The five genes picked up by microarray gene expression profiling were shown to exhibit temporal and spatial changes of expression after SCI. This system is potentially useful for identifying genes that are involved in the response to SCI.
C1 Chiba Univ, Grad Sch Med, Dept Orthoped Surg, Chuo Ku, Chiba 2608677, Japan.
   Chiba Univ, Grad Sch Med, Dept Neurobiol, Chiba, Japan.
   Chiba Univ, Grad Sch Pharmaceut Sci, Dept Pharmacogenom, Chiba, Japan.
   Chiba Univ, Grad Sch Med, Dept Bioenvironm Med, Chiba, Japan.
RP Koda, M (通讯作者)，Chiba Univ, Grad Sch Med, Dept Orthoped Surg, Chuo Ku, 1-8-1 Inohana, Chiba 2608677, Japan.
EM masaokoda@faculty.chiba-u.jp
CR Abe Y, 2003, J NEUROTRAUM, V20, P43, DOI 10.1089/08977150360517173
   Abel J, 1989, TOXICOL LETT, V47, P191, DOI 10.1016/0378-4274(89)90075-1
   Baldwin SA, 1998, J NEUROTRAUM, V15, P1015, DOI 10.1089/neu.1998.15.1015
   Banik NL, 1986, J NEUROL SCI, V73, P245, DOI 10.1016/0022-510X(86)90149-8
   Blight AR, 1985, CENT NERV SYST TRAUMA, V2, P299
   Blum JS, 1991, J BIOL CHEM, V266, P22091
   Boehme DH, 1978, NEUROCHEM RES, V3, P185, DOI 10.1007/BF00964059
   Brostoff SW, 1974, J BIOL CHEM, V249, P559
   Campagne MV, 2000, J NEUROSCI, V20, P5200, DOI 10.1523/JNEUROSCI.20-14-05200.2000
   Campagne MV, 1999, P NATL ACAD SCI USA, V96, P12870
   Carlson SL, 1998, EXP NEUROL, V151, P77, DOI 10.1006/exnr.1998.6785
   Carmel JB, 2004, EXP NEUROL, V185, P81, DOI 10.1016/j.expneurol.2003.09.007
   Carmel JB, 2001, PHYSIOL GENOMICS, V7, P201, DOI 10.1152/physiolgenomics.00074.2001
   Cassina P, 2002, J NEUROSCI RES, V67, P21, DOI 10.1002/jnr.10107
   Deckner M, 2000, EXP NEUROL, V166, P350, DOI 10.1006/exnr.2000.7543
   Deiss LP, 1996, EMBO J, V15, P3861, DOI 10.1002/j.1460-2075.1996.tb00760.x
   Farooque M, 1996, J NEUROCHEM, V66, P1125
   Fawcett JW, 1999, BRAIN RES BULL, V49, P377, DOI 10.1016/S0361-9230(99)00072-6
   Ferhat L, 1996, J NEUROCYTOL, V25, P53, DOI 10.1007/BF02284785
   Fu YF, 2004, ACTA NEUROPATHOL, V107, P8, DOI 10.1007/s00401-003-0775-1
   Gasull T, 1994, GLIA, V12, P135, DOI 10.1002/glia.440120207
   Giralt M, 2002, EXP NEUROL, V173, P114, DOI 10.1006/exnr.2001.7772
   Hashimoto M, 2003, J NEUROTRAUM, V20, P287, DOI 10.1089/089771503321532879
   Hellmich HL, 2004, NEUROSCI LETT, V355, P221, DOI 10.1016/j.neulet.2003.10.074
   Herschman HR, 1985, MOL CELL BIOL, V5, P1130, DOI 10.1128/MCB.5.5.1130
   Ikeda O, 2002, J NEUROPATH EXP NEUR, V61, P142, DOI 10.1093/jnen/61.2.142
   Ikeda O, 2001, ACTA NEUROPATHOL, V102, P239
   Kato H, 1997, EXP NEUROL, V148, P464, DOI 10.1006/exnr.1997.6707
   Kenessey A, 1989, J NEUROSCI RES, V23, P454, DOI 10.1002/jnr.490230412
   Koike M, 2000, J NEUROSCI, V20, P6898, DOI 10.1523/JNEUROSCI.20-18-06898.2000
   Kondo Y, 1997, MOL PHARMACOL, V52, P195, DOI 10.1124/mol.52.2.195
   Laywell ED, 1992, P NATL ACAD SCI USA, V89, P2634, DOI 10.1073/pnas.89.7.2634
   Liu XZ, 1997, J NEUROSCI, V17, P5395
   Long Y, 2003, J NEUROSCI RES, V71, P710, DOI 10.1002/jnr.10524
   Matsuda A, 1999, INVEST OPHTH VIS SCI, V40, P1071
   Mckee MD, 1996, ANAT RECORD, V245, P394, DOI 10.1002/(SICI)1097-0185(199606)245:2<394::AID-AR19>3.0.CO;2-K
   Montoliu C, 2000, J NEUROCHEM, V75, P266, DOI 10.1046/j.1471-4159.2000.0750266.x
   Mufson EJ, 2002, NEUROCHEM RES, V27, P1035, DOI 10.1023/A:1020952704398
   Pan JZ, 2002, J NEUROSCI RES, V68, P315, DOI 10.1002/jnr.10215
   Pearson CA, 1988, EMBO J, V7, P2977, DOI 10.1002/j.1460-2075.1988.tb03160.x
   Penkowa M, 2003, J NEUROSCI RES, V72, P574, DOI 10.1002/jnr.10615
   Reinholt FP, 1990, P NATL ACAD SCI USA, V87, P4473, DOI 10.1073/pnas.87.12.4473
   Rollo EE, 1996, J LEUKOCYTE BIOL, V60, P397, DOI 10.1002/jlb.60.3.397
   Sasagawa S, 1993, IMMUNOPHARM IMMUNOT, V15, P217, DOI 10.3109/08923979309025995
   Scatena M, 1998, J CELL BIOL, V141, P1083, DOI 10.1083/jcb.141.4.1083
   Schmidt C, 1999, ARCH BIOCHEM BIOPHYS, V364, P91, DOI 10.1006/abbi.1999.1107
   Schnell L, 1999, EUR J NEUROSCI, V11, P3648, DOI 10.1046/j.1460-9568.1999.00792.x
   Senger DR, 1996, AM J PATHOL, V149, P293
   Smith GM, 1997, J NEUROSCI, V17, P9624
   Tanaka TS, 2000, P NATL ACAD SCI USA, V97, P9127, DOI 10.1073/pnas.97.16.9127
   Tang XF, 2003, J NEUROSCI RES, V71, P427, DOI 10.1002/jnr.10523
   Terai K, 1999, J BONE MINER RES, V14, P839, DOI 10.1359/jbmr.1999.14.6.839
   Tsangaris GT, 1998, ANTICANCER RES, V18, P2423
   Wada S, 1999, J NEUROSURG, V91, P98, DOI 10.3171/spi.1999.91.1.0098
   Wallner K, 1999, CIRCULATION, V99, P1284, DOI 10.1161/01.CIR.99.10.1284
   Wang XK, 1998, J NEUROSCI, V18, P2075
   Weber GF, 2002, J LEUKOCYTE BIOL, V72, P752
   Whitaker JN, 1983, AM J ANAT, V166, P417, DOI 10.1002/aja.1001660404
   Yick LW, 1998, NEUROSCI LETT, V241, P155
   Yue TL, 1994, EXP CELL RES, V214, P459, DOI 10.1006/excr.1994.1282
   Zhang Y, 1995, J NEUROCYTOL, V24, P585, DOI 10.1007/BF01257374
   Zhang Y, 1997, J NEUROSCI RES, V49, P433
NR 62
TC 21
Z9 22
U1 1
U2 3
PU SPRINGER
PI NEW YORK
PA ONE NEW YORK PLAZA, SUITE 4600, NEW YORK, NY, UNITED STATES
SN 0001-6322
EI 1432-0533
J9 ACTA NEUROPATHOL
JI Acta Neuropathol.
PD FEB 15
PY 2005
VL 109
IS 2
BP 165
EP 180
DI 10.1007/s00401-004-0926-z
PG 16
WC Clinical Neurology; Neurosciences; Pathology
SC Neurosciences & Neurology; Pathology
GA 910QK
UT WOS:000227946700005
PM 15592854
DA 2022-04-27
ER

PT J
AU Barr, GA
   Gao, PH
   Wang, SN
   Cheng, JX
   Qin, J
   Sibille, EL
   Pavlidis, P
AF Barr, GA
   Gao, PH
   Wang, SN
   Cheng, JX
   Qin, J
   Sibille, EL
   Pavlidis, P
TI Microarray analysis of gene expression following the formalin test in the infant rat
SO PAIN
LA English
DT Article
DE postnatal; C-fibers; microarray analysis
ID spinal reflex activity; false discovery rate; metallothionein expression; receptor activation; a-fiber; cord; normalization; inflammation; plasticity; response
AB Injury and pain experienced by the infant results in immediate changes in pain sensitivity that last into adulthood. These long-term changes are likely initiated by altered gene expression. Here we measured how injury alters gene expression in the lumbar spinal cord early and late in the preweaning period of the rat. The expression of large numbers of genes was altered significantly at 3 days of age, when injury has long-term consequences. The functional classes of altered genes included transcription factors, cell death related and metal ion genes. The intensity of the stimulus in the 3-day-old pups induced changes in different classes of genes. Fewer changes were noted at 21 days of age. The increased expression of transcription factors and decreased expression of genes whose products are protective against cell death are hypothesized to underlie the long-term changes that are seen after injury in the neonate. (c) 2005 International Association for the Study of Pain. Published by Elsevier B.V. All rights reserved.
C1 New York State Psychiat Inst & Hosp, Dept Dev Psychobiol, New York, NY 10021 USA.
   CUNY Hunter Coll, Dept Psychol, New York, NY 10021 USA.
   Columbia Univ, Ctr Med, Dept Psychiat, New York, NY USA.
   Columbia Univ, Ctr Med, Div Bioinformat, New York, NY USA.
   New York State Psychiat Inst & Hosp, Dept Neurosci, New York, NY 10032 USA.
RP Barr, GA (通讯作者)，New York State Psychiat Inst & Hosp, Dept Dev Psychobiol, Unit 40,1051 Riverside Dr, New York, NY 10021 USA.
EM gabs@columbia.edu
FU NATIONAL INSTITUTE OF MENTAL HEALTHUnited States Department of Health & Human ServicesNational Institutes of Health (NIH) - USANIH National Institute of Mental Health (NIMH) [K01MH067721] Funding Source: NIH RePORTER; NATIONAL INSTITUTE ON DRUG ABUSEUnited States Department of Health & Human ServicesNational Institutes of Health (NIH) - USANIH National Institute on Drug Abuse (NIDA)European Commission [K02DA000325] Funding Source: NIH RePORTER; NIDA NIH HHSUnited States Department of Health & Human ServicesNational Institutes of Health (NIH) - USANIH National Institute on Drug Abuse (NIDA) [K02-DA00325] Funding Source: Medline; NIMH NIH HHSUnited States Department of Health & Human ServicesNational Institutes of Health (NIH) - USANIH National Institute of Mental Health (NIMH) [K01-MH067721] Funding Source: Medline
CR Anand KJS, 2000, BIOL NEONATE, V77, P69, DOI 10.1159/000014197
   Barr GA, 1992, EUR J PHARMACOL, V215, P35, DOI 10.1016/0014-2999(92)90605-4
   Benjamini Y, 2001, ANN STAT, V29, P1165
   Benjamini Y, 1995, J R STAT SOC B, V57, P289, DOI 10.1111/j.2517-6161.1995.tb02031.x
   Bolstad BM, 2003, BIOINFORMATICS, V19, P185, DOI 10.1093/bioinformatics/19.2.185
   Bustin SA, 2002, J MOL ENDOCRINOL, V29, P0, DOI 10.1677/jme.0.0290023
   Califano A, 2000, BIOINFORMATICS, V8, P7585
   Chung RS, 2004, J NEUROCHEM, V88, P454, DOI 10.1046/j.1471-4159.2003.02193.x
   Ebadi M, 1996, NEUROCHEM INT, V29, P159, DOI 10.1016/0197-0186(95)00116-6
   Fitzgerald M, 1999, P NATL ACAD SCI USA, V96, P7719, DOI 10.1073/pnas.96.14.7719
   Fitzgerald M, 1988, LANCET, V1, P292
   Fitzgerald M, 1984, J NEUROSCI, V4, P430
   Fitzgerald M, 1991, BRIT MED BULL, V47, P667, DOI 10.1093/oxfordjournals.bmb.a072499
   Fitzgerald M, 1984, NEUROSCIENCE, V13, P933, DOI 10.1016/0306-4522(84)90107-6
   Fitzgerald M, 1987, NEUROSCI LETT, V78, P41, DOI 10.1016/0304-3940(87)90558-1
   Gupta A, 2001, PHARMACOL BIOCHEM BE, V68, P635, DOI 10.1016/S0091-3057(00)00475-5
   Guy ER, 1992, PAIN, V51, P81, DOI 10.1016/0304-3959(92)90012-Z
   Hedo G, 1999, NEUROSCIENCE, V92, P309, DOI 10.1016/S0306-4522(98)00734-9
   Herrero JF, 2000, PROG NEUROBIOL, V61, P169, DOI 10.1016/S0301-0082(99)00051-9
   Hidalgo , 1997, STRESS, V1, P231
   Hidalgo J, 2002, METHOD ENZYMOL, V348, P238, DOI 10.1016/S0076-6879(02)48642-9
   Huber W, 2002, VIGNETTE ROBUST CALI, V0, P0
   Huber W, 2003, STAT APPL GENET MOL, V2, P1, DOI 10.2202/1544-6115.1008.[P101
   Ikeda K, 2003, J NEUROSCI, V23, P4667
   Irizarry RA, 2003, BIOSTATISTICS, V4, P249, DOI 10.1093/biostatistics/4.2.249
   Jennings E, 1998, J PHYSIOL-LONDON, V509, P859, DOI 10.1111/j.1469-7793.1998.859bm.x
   Jennings E, 1996, PAIN, V68, P301, DOI 10.1016/S0304-3959(96)03194-6
   Klein U, 2001, J EXP MED, V194, P1625, DOI 10.1084/jem.194.11.1625
   Li C, 2001, P NATL ACAD SCI USA, V98, P31, DOI 10.1073/pnas.011404098
   Lidow MS, 2001, NEUROREPORT, V12, P399, DOI 10.1097/00001756-200102120-00042
   Mattson MP, 1999, J NEUROSCI RES, V58, P152, DOI 10.1002/(SICI)1097-4547(19991001)58:1<152::AID-JNR15>3.0.CO;2-V
   Naef F, 2001, TECH REPORT, V1, P1
   Nakajima K, 1995, NEUROCHEM INT, V27, P73, DOI 10.1016/0197-0186(94)00169-U
   Pavlidis P, 2004, NEUROCHEM RES, V29, P1213, DOI 10.1023/B:NERE.0000023608.29741.45
   Pavlidis PAUL, 2002, PAC SYMP BIOCOMPUT, V0, P474
   Penkowa M, 1995, GLIA, V13, P217, DOI 10.1002/glia.440130308
   Penkowa M, 2003, GLIA, V42, P287, DOI 10.1002/glia.10208
   Ross J, 2001, GENOME BIOL, V2, P0, DOI 10.1186/gb-2001-2-2-reviews3004
   Ruda MA, 2000, SCIENCE, V289, P628, DOI 10.1126/science.289.5479.628
   Saceed A, 2002, BIOTECHNIQUES, V34, P374
   Teng CJ, 1998, PAIN, V76, P337, DOI 10.1016/S0304-3959(98)00065-7
   Thompson SWN, 1992, BRAIN RES, V595, P87, DOI 10.1016/0006-8993(92)91456-O
   Thompson SWN, 1995, PAIN, V62, P219, DOI 10.1016/0304-3959(94)00271-F
   Thompson SWN, 1994, J NEUROSCI, V14, P3672
   Tusher VG, 2001, P NATL ACAD SCI USA, V98, P5116, DOI 10.1073/pnas.091062498
   Yi DK, 1995, PAIN, V60, P257, DOI 10.1016/0304-3959(94)00119-Y
NR 46
TC 8
Z9 9
U1 0
U2 1
PU LIPPINCOTT WILLIAMS & WILKINS
PI PHILADELPHIA
PA TWO COMMERCE SQ, 2001 MARKET ST, PHILADELPHIA, PA 19103 USA
SN 0304-3959
EI 1872-6623
J9 PAIN
JI Pain
PD SEP 15
PY 2005
VL 117
IS 1-2
BP 6
EP 18
DI 10.1016/j.pain.2005.04.024
PG 13
WC Anesthesiology; Clinical Neurology; Neurosciences
SC Anesthesiology; Neurosciences & Neurology
GA 968NA
UT WOS:000232168000002
PM 16043289
DA 2022-04-27
ER

PT J
AU De Biase, A
   Knoblach, SM
   Di Giovanni, S
   Fan, CG
   Molon, A
   Hoffman, EP
   Faden, AI
AF De Biase, A
   Knoblach, SM
   Di Giovanni, S
   Fan, CG
   Molon, A
   Hoffman, EP
   Faden, AI
TI Gene expression profiling of experimental traumatic spinal cord injury as a function of distance from impact site and injury severity
SO PHYSIOLOGICAL GENOMICS
LA English
DT Article
DE trauma; microarray; central nervous system; mRNA; rat; contusion
ID rna-binding protein; nervous-system injury; microarray analysis; messenger-rna; neurite outgrowth; cell-death; hud; polyamine; family; mouse
AB Changes in gene expression contribute to pathophysiological alterations following spinal cord injury (SCI). We examined gene expression over time (4 h, 24 h, 7 days) at the impact site, as well as rostral and caudal regions, following mild, moderate, or severe contusion SCI in rats. High-density oligonucleotide microarrays were used that included similar to 27,000 genes/ESTs (Affymetrix RG-U34; A, B and C arrays), together with multiple analyses ( MAS 5.0, dChip). Alterations after mild injury were relatively rapid (4 and 24 h), whereas they were delayed and prolonged after severe injury (24 h and 7 days). The number and magnitude of gene expression changes were greatest at the injury site after moderate injury and increased in rostral and caudal regions as a function of injury severity. Sham surgery resulted in expression changes that were similar to mild injury, suggesting the importance of using time-linked surgical controls as well as naive animals for these kinds of studies. Expression of many genes and ESTs was altered; these were classified functionally based on ontology. Overall representation of these functional classes varied with distance from the site of injury and injury severity, as did the individual genes that contributed to each functional class. Different clustering approaches were used to identify changes in neuronal-specific genes and several transcription factors that have not previously been associated with SCI. This study represents the most comprehensive evaluation of gene expression changes after SCI to date. The results underscore the power of microarray approaches to reveal global genomic responses as well as changes in particular gene clusters and/or families that may be important in the secondary injury cascade.
C1 Georgetown Univ, Sch Med, Dept Neurosci, Washington, DC 20057 USA.
   Georgetown Univ, Sch Med, Ctr Genet Med, Childrens Natl Med Ctr, Washington, DC 20057 USA.
RP Faden, AI (通讯作者)，Georgetown Univ, Sch Med, Dept Neurosci, 3900 Reservoir Rd NW, Washington, DC 20057 USA.
EM fadena@georgetown.edu
FU NINDS NIH HHSUnited States Department of Health & Human ServicesNational Institutes of Health (NIH) - USANIH National Institute of Neurological Disorders & Stroke (NINDS) [NS-1-2339] Funding Source: Medline
CR Adibhatla RM, 2002, BRAIN RES, V938, P81, DOI 10.1016/S0006-8993(02)02447-2
   Aimone JB, 2004, EXP NEUROL, V189, P204, DOI 10.1016/j.expneurol.2004.05.042
   Akamatsu W, 2005, P NATL ACAD SCI USA, V102, P4625, DOI 10.1073/pnas.0407523102
   Al-chalabi A, 2003, BIOESSAYS, V25, P346, DOI 10.1002/bies.10251
   Anderson KD, 2000, J NEUROCHEM, V75, P1103, DOI 10.1046/j.1471-4159.2000.0751103.x
   Basso DM, 1995, J NEUROTRAUM, V12, P1, DOI 10.1089/neu.1995.12.1
   Beattie MS, 2002, PROG BRAIN RES, V137, P37
   Braunewell KH, 2001, DEMENT GERIATR COGN, V12, P110, DOI 10.1159/000051244
   Cardinaux JR, 2000, GLIA, V29, P91, DOI 10.1002/(SICI)1098-1136(20000101)29:1<91::AID-GLIA9>3.3.CO;2-9
   Carmel JB, 2001, PHYSIOL GENOMICS, V7, P201, DOI 10.1152/physiolgenomics.00074.2001
   Clayton DF, 1998, TRENDS NEUROSCI, V21, P249, DOI 10.1016/S0166-2236(97)01213-7
   Clayton GH, 1998, DEV BRAIN RES, V109, P271, DOI 10.1016/S0165-3806(98)00074-1
   Cortes-canteli M, 2004, J BIOL CHEM, V279, P14409, DOI 10.1074/jbc.M313253200
   Di GIOVANNIS, 2004, FASEB J, V18, P153, DOI 10.1096/fj.04-2694fje
   Di GIOVANNIS, 2005, J BIOL CHEM, V280, P2084, DOI 10.1074/jbc.M411975200
   Di GIOVANNIS, 2003, ANN NEUROL, V53, P454, DOI 10.1002/ana.10472
   Dumont RJ, 2001, CLIN NEUROPHARMACOL, V24, P254, DOI 10.1097/00002826-200109000-00002
   Dutcher SA, 2001, NEUROL RES, V23, P203, DOI 10.1179/016164101101198343
   Fan M, 2001, CELL MOL NEUROBIOL, V21, P497, DOI 10.1023/A:1013867306555
   French PJ, 2001, NEUROSCIENCE, V108, P207, DOI 10.1016/S0306-4522(01)00408-0
   Gris P, 2003, MOL CELL NEUROSCI, V24, P555, DOI 10.1016/S1044-7431(03)00211-2
   Hashimoto M, 2004, ACTA NEUROPATHOL BER, V0, P0
   Johnson TD, 1998, PROG DRUG RES, V50, P193
   Kaiser S, 2003, PHYSIOL GENOMICS, V16, P1, DOI 10.1152/physiolgenomics.00125.2003
   Kalb RG, 2000, CONT NEUROS, V0, PV
   Kiang JG, 2004, J APPL PHYSIOL, V97, P564, DOI 10.1152/japplphysiol.00194.2004
   Kimmelman AC, 2004, ONCOGENE, V23, P5077, DOI 10.1038/sj.onc.1207662
   Kojima S, 2000, BLOOD, V95, P1309
   Konkle ATM, 2004, REV NEUROSCIENCE, V15, P383
   Krajewski PAWEL, 2002, JOURNAL OF APPLIED GENETICS, V43, P269
   Kruse JJCM, 2004, INT J RADIAT ONCOL, V58, P420, DOI 10.1016/j.ijrobp.2003.09.031
   Lelievre E, 2001, INT J BIOCHEM CELL B, V33, P391, DOI 10.1016/S1357-2725(01)00025-5
   Li C, 2001, P NATL ACAD SCI USA, V98, P31, DOI 10.1073/pnas.011404098
   Linke S, 2004, J BIOL CHEM, V279, P14391, DOI 10.1074/jbc.M313614200
   Liu XZ, 1997, J NEUROSCI, V17, P5395
   Magnuson DSK, 1999, EXP NEUROL, V156, P191, DOI 10.1006/exnr.1999.7016
   Marshall E, 2004, SCIENCE, V306, P630, DOI 10.1126/science.306.5696.630
   Mazure NM, 2004, BIOCHEM PHARMACOL, V68, P971, DOI 10.1016/j.bcp.2004.04.022
   Menard C, 2002, NEURON, V36, P597, DOI 10.1016/S0896-6273(02)01026-7
   Mobarak CD, 2000, MOL BIOL CELL, V11, P3191, DOI 10.1091/mbc.11.9.3191
   Nesic O, 2002, J NEUROSCI RES, V68, P406, DOI 10.1002/jnr.10171
   Newell KL, 1999, J NEUROPATH EXP NEUR, V58, P1263, DOI 10.1097/00005072-199912000-00007
   Pan W, 2002, BIOINFORMATICS, V18, P546, DOI 10.1093/bioinformatics/18.4.546
   Parkinson DB, 2003, MOL CELL NEUROSCI, V23, P13, DOI 10.1016/S1044-7431(03)00024-1
   Perrone-bizzozero N, 2002, J NEUROSCI RES, V68, P121, DOI 10.1002/jnr.10175
   Plonquet A, 2003, J NEUROIMMUNOL, V142, P93, DOI 10.1016/S0165-5728(03)00269-8
   Poli V, 1990, CELL, V63, P643, DOI 10.1016/0092-8674(90)90459-R
   Rao AM, 1998, NEUROSCI LETT, V256, P65, DOI 10.1016/S0304-3940(98)00780-0
   Resnick DK, 2004, NEUROREPORT, V15, P837, DOI 10.1097/00001756-200404090-00020
   Ross J, 2001, GENOME BIOL, V2, P0, DOI 10.1186/gb-2001-2-2-reviews3004
   Saitoh S, 1994, NEUROSCI LETT, V171, P155, DOI 10.1016/0304-3940(94)90628-9
   Schnurra I, 2001, NEUROBIOL DIS, V8, P900, DOI 10.1006/nbdi.2001.0432
   Sekine O, 2002, J BIOL CHEM, V277, P36631, DOI 10.1074/jbc.M206266200
   Seo J, 2004, BIOINFORMATICS, V20, P2534, DOI 10.1093/bioinformatics/bth280
   Smith PM, 2001, GLIA, V36, P342, DOI 10.1002/glia.1121
   Song GQ, 2001, J NEUROCHEM, V79, P804, DOI 10.1046/j.1471-4159.2001.00626.x
   Soriano MA, 2000, J CEREBR BLOOD F MET, V20, P1045, DOI 10.1097/00004647-200007000-00004
   Sung YJ, 2001, J NEUROBIOL, V47, P67, DOI 10.1002/neu.1016
   Tabor CW, 1984, ANNU REV BIOCHEM, V53, P749, DOI 10.1146/annurev.bi.53.070184.003533
   Tachibana T, 2002, NEUROSCI LETT, V327, P133, DOI 10.1016/S0304-3940(02)00375-0
   Uryu K, 2003, EXP NEUROL, V184, P214, DOI 10.1016/S0014-4886(03)00245-0
   Velardo MJ, 2004, J NEUROSCI, V24, P8562, DOI 10.1523/JNEUROSCI.3316-04.2004
   Wallace MC, 1986, NEUROSURGERY, V18, P433
   Yukawa K, 1998, J BIOL CHEM, V273, P31345, DOI 10.1074/jbc.273.47.31345
   Zhang KH, 2004, NEUROSCIENCE, V128, P375, DOI 10.1016/j.neuroscience.2004.07.008
   Zini I, 1990, NEUROSCI LETT, V120, P13, DOI 10.1016/0304-3940(90)90156-4
NR 67
TC 79
Z9 79
U1 0
U2 5
PU AMER PHYSIOLOGICAL SOC
PI BETHESDA
PA 9650 ROCKVILLE PIKE, BETHESDA, MD 20814 USA
SN 1094-8341
EI 1531-2267
J9 PHYSIOL GENOMICS
JI Physiol. Genomics
PD AUG 11
PY 2005
VL 22
IS 3
BP 368
EP 381
DI 10.1152/physiolgenomics.00081.2005
PG 14
WC Cell Biology; Genetics & Heredity; Physiology
SC Cell Biology; Genetics & Heredity; Physiology
GA 967AV
UT WOS:000232064800010
PM 15942019
DA 2022-04-27
ER
