# Supplementary material for: Bibliometric analysis of research on gene expression in spinal cord injury
Source: Front Mol Neurosci. 2022 Oct 31;15:1023692. doi: 10.3389/fnmol.2022.1023692 (PMC9661966; doi:10.3389/fnmol.2022.1023692)
Supplement: Supplementary file 7 [file Data_Sheet_4.zip › download2006u9.txt]

PT J
AU Yang, Y
   Xie, YY
   Chai, H
   Fan, M
   Liu, SH
   Liu, H
   Bruce, I
   Wu, WT
AF Yang, Y
   Xie, YY
   Chai, H
   Fan, M
   Liu, SH
   Liu, H
   Bruce, I
   Wu, WT
TI Microarray analysis of gene expression patterns in adult spinal motoneurons after different types of axonal injuries
SO BRAIN RESEARCH
LA English
DT Article
DE motoneuron; axotomy; avulsion; regeneration; gene expression; CDNA microarray
ID nitric-oxide synthase; sciatic-nerve crush; root avulsion; cord-injury; neurotrophic factor; c-jun; traumatic injury; transgenic mice; motor-neuron; brain-injury
AB Three experimental models of axonal injuries in adult rat spinal motoneurons were established to investigate changes of gene expression in response to such injuries. We took advantage of cDNA microarray analysis to determine the differential expression of genes in injured motoneurons following distal axotomy or root avulsion in the absence or presence of BDNF. The major finding was that, in response to proximal axonal injury (avulsion), expression of genes that are known to facilitate neuronal survival and axonal regeneration (e.g., IGFRII, PI3K, IGFBP-6, GSTs, GalR2) were down-regulated; but following treatment with BDNF they were up-regulated. In addition, the expression of genes known to be involved in apoptosis and DNA damage (e.g., ANX5, TS, ALR) were down-regulated in BDNF-treated animals with avulsion. Furthermore, many functional families of genes previously shown to play roles in the pathophysiology of axonal injury, including SNAP-2SA, SV2B, Ras-related ras3a/4b, ERK1/2, 14-3-3 proteins, proteasome proteins, oncogenes, GAP-43, and NMDAR1, were altered after either distal axotomy or avulsion injury. Some of the changes in gene expression, including Lim-2, FRAG1, GlaR2, GSTs, ALR, TS, ANX3/5, and nhe1/2, are first reported here in injured motoneurons. The differential expression of genes identified by the expression arrays was confirmed by gene-specific RT-PCR for eight genes (GAP-43, IGFR II, Lim-2, MIF, NDAP1, TS, PCC3, and FRAGI) and by in situ hybridization for Lim-2. These results suggest that abnormal regulation of particular biochemical pathways may induce motoneuron death after ventral root avulsion in adult animals. This study presents an approach for selecting specific genes and their products that may be involved in motoneuron degeneration following axonal injuries. (c) 2005 Elsevier B.V. All rights reserved.
C1 Univ Hong Kong, Fac Med, Dept Anat, Hong Kong, Peoples R China.
   Beijing Inst Basic Med Sci, Dept Neurobiol, Beijing 100850, Peoples R China.
   Univ Hong Kong, Fac Med, Dept Physiol, Hong Kong, Peoples R China.
RP Wu, WT (通讯作者)，Univ Hong Kong, Fac Med, Dept Anat, 21 Sassoon Rd, Hong Kong, Peoples R China.
EM wtwu@hkucc.hku.hk
CR Aimone JB, 2004, EXP NEUROL, V189, P204, DOI 10.1016/j.expneurol.2004.05.042
   Cao XIAOJIAN, 2002, CHIN J TRAUMATOL, V5, P228
   Cao XIAOJIAN, 2002, CHIN J TRAUMATOL, V5, P131
   Chai H, 1999, NEUROSCI LETT, V274, P147, DOI 10.1016/S0304-3940(99)00671-0
   Counts SE, 2002, J NEUROCHEM, V83, P442, DOI 10.1046/j.1471-4159.2002.01148.x
   Di GIOVANNIS, 2004, FASEB J, V18, P153, DOI 10.1096/fj.04-2694fje
   Dolcet X, 1999, J NEUROCHEM, V73, P521, DOI 10.1046/j.1471-4159.1999.0730521.x
   Donovan SL, 2002, J NEUROSCI, V22, P3543
   Enge M, 2003, NEUROCHEM RES, V28, P271, DOI 10.1023/A:1022421001288
   Erdmann KS, 1998, BIOCHEM BIOPH RES CO, V249, P891, DOI 10.1006/bbrc.1998.9219
   Fawcett JW, 1992, TRENDS NEUROSCI, V15, P5, DOI 10.1016/0166-2236(92)90338-9
   Ford P, 2002, J MEMBRANE BIOL, V190, P117, DOI 10.1007/s00232-002-1030-8
   Forsberg-nilsson K, 2003, GLIA, V41, P276, DOI 10.1002/glia.10191
   Fujimoto SHIN, 1997, HOKKAIDO JOURNAL OF MEDICAL SCIENCE, V72, P409
   Gagliardini V, 2000, MOL CELL NEUROSCI, V16, P27, DOI 10.1006/mcne.2000.0850
   Gu YM, 1997, DEV NEUROSCI-BASEL, V19, P255, DOI 10.1159/000111214
   Harding DI, 1999, EUR J NEUROSCI, V11, P2237, DOI 10.1046/j.1460-9568.1999.00640.x
   Hashimoto M, 2005, ACTA NEUROPATHOL, V109, P165, DOI 10.1007/s00401-004-0926-z
   Hayashi T, 1998, J NEUROCHEM, V71, P356
   Hokoh Y, 2001, FREE RADICAL RES, V33, P739
   Hu J, 2002, EUR J NEUROSCI, V16, P1409, DOI 10.1046/j.1460-9568.2002.02218.x
   Islamov RR, 2003, BRAIN RES, V966, P65, DOI 10.1016/S0006-8993(02)04191-4
   Jacobsson G, 1996, MOL BRAIN RES, V37, P49, DOI 10.1016/0169-328X(95)00272-T
   Johnson JA, 1993, J NEUROSCI, V13, P2013
   Ju WK, 2002, NEUROREPORT, V13, P861, DOI 10.1097/00001756-200205070-00025
   Kania A, 2000, CELL, V102, P161, DOI 10.1016/S0092-8674(00)00022-2
   Kishino A, 2003, BRAIN RES, V964, P56, DOI 10.1016/S0006-8993(02)04066-0
   Krasnova IN, 2002, FASEB J, V16, P1379, DOI 10.1096/fj.01-0796com
   Kurihara S, 2000, ENDOCR J, V47, P739, DOI 10.1507/endocrj.47.739
   Kwon BK, 2002, P NATL ACAD SCI USA, V99, P3246, DOI 10.1073/pnas.052308899
   Li LX, 1995, P NATL ACAD SCI USA, V92, P9771, DOI 10.1073/pnas.92.21.9771
   Lin WAN-MIN, 2003, SHENGLI XUEBAO, V55, P79
   Linda H, 1992, EXP BRAIN RES, V91, P284
   Mahoney SA, 2003, J NEUROSCI, V23, P416, DOI 10.1523/JNEUROSCI.23-02-00416.2003
   Martin LJ, 1999, J NEUROBIOL, V40, P185, DOI 10.1002/(SICI)1097-4695(199908)40:2<185::AID-NEU5>3.0.CO;2-#
   Martin LJ, 2002, J NEUROBIOL, V50, P181, DOI 10.1002/neu.10026
   Mason MRJ, 2000, EXP NEUROL, V165, P143, DOI 10.1006/exnr.2000.7445
   Matzilevich DA, 2002, J NEUROSCI RES, V67, P646, DOI 10.1002/jnr.10157
   Mitchell RA, 2002, P NATL ACAD SCI USA, V99, P345, DOI 10.1073/pnas.012511599
   Morrison B, 2000, NEUROSCIENCE, V96, P131, DOI 10.1016/S0306-4522(99)00537-0
   Nakamura M, 2001, EXP NEUROL, V169, P407, DOI 10.1006/exnr.2001.7670
   Namikawa K, 1998, MOL BRAIN RES, V55, P315, DOI 10.1016/S0169-328X(98)00012-6
   Nishio Y, 1999, BBA-MOL BASIS DIS, V1453, P74, DOI 10.1016/S0925-4439(98)00086-6
   Novikova L, 1997, EUR J NEUROSCI, V9, P2774, DOI 10.1111/j.1460-9568.1997.tb01706.x
   Oliveira ALR, 2000, NEUROSCI LETT, V293, P131, DOI 10.1016/S0304-3940(00)01506-8
   Resnick DK, 2004, NEUROREPORT, V15, P837, DOI 10.1097/00001756-200404090-00020
   Rogove AD, 1998, CURR BIOL, V8, P19, DOI 10.1016/S0960-9822(98)70016-8
   Roldan V, 2002, REV ESP CARDIOL, V55, P1230, DOI 10.1016/S0300-8932(02)76794-8
   Song GQ, 2001, J NEUROCHEM, V79, P804, DOI 10.1046/j.1471-4159.2001.00626.x
   Tachibana T, 2002, NEUROSCI LETT, V327, P133, DOI 10.1016/S0304-3940(02)00375-0
   Urushitani M, 2002, J NEUROCHEM, V83, P1030, DOI 10.1046/j.1471-4159.2002.01211.x
   Wang ZH, 1998, J NEURO-ONCOL, V36, P219, DOI 10.1023/A:1005883128175
   Wehrle R, 2001, EUR J NEUROSCI, V13, P857, DOI 10.1046/j.1460-9568.2001.01452.x
   Wells MR, 1994, EXP BRAIN RES, V101, P53
   Wu W, 1994, NEUROSCIENCE, V61, P719, DOI 10.1016/0306-4522(94)90394-8
   Wu WT, 1996, EXP NEUROL, V141, P190, DOI 10.1006/exnr.1996.0153
   Wu WT, 2003, J NEUROTRAUM, V20, P603, DOI 10.1089/089771503767168528
   Wu WT, 1994, NEUROSCI LETT, V179, P157, DOI 10.1016/0304-3940(94)90958-X
   Xin W, 2003, AM J PATHOL, V162, P255, DOI 10.1016/S0002-9440(10)63816-3
   Xiong Y, 1999, J NEUROTRAUM, V16, P1067, DOI 10.1089/neu.1999.16.1067
   Zhao SR, 1998, NEUROSURGERY, V42, P1357, DOI 10.1097/00006123-199806000-00099
   Zhao YU, 1999, SCIENCE, V284, P1155, DOI 10.1126/science.284.5417.1155
NR 62
TC 31
Z9 34
U1 0
U2 7
PU ELSEVIER SCIENCE BV
PI AMSTERDAM
PA PO BOX 211, 1000 AE AMSTERDAM, NETHERLANDS
SN 0006-8993
EI 1872-6240
J9 BRAIN RES
JI Brain Res.
PD FEB 23
PY 2006
VL 1075
IS 
BP 1
EP 12
DI 10.1016/j.brainres.2005.12.060
PG 12
WC Neurosciences
SC Neurosciences & Neurology
GA 029LS
UT WOS:000236564700001
PM 16460709
DA 2022-04-27
ER

PT J
AU Ding, QX
   Wu, Z
   Guo, YJ
   Zhao, CJ
   Jia, YF
   Kong, FW
   Chen, BY
   Wang, HX
   Xiong, SX
   Que, HP
   Jing, SQ
   Liu, SJ
AF Ding, QX
   Wu, Z
   Guo, YJ
   Zhao, CJ
   Jia, YF
   Kong, FW
   Chen, BY
   Wang, HX
   Xiong, SX
   Que, HP
   Jing, SQ
   Liu, SJ
TI Proteome analysis of up-regulated proteins in the rat spinal cord induced by transection injury
SO PROTEOMICS
LA English
DT Article; Proceedings Paper
DE spinal cord injury; regeneration; up-regulation
ID 2-dimensional gel-electrophoresis; peripheral-nerve injury; acid-binding protein; endoplasmic-reticulum; microarray analysis; cytoplasmic dynein; axonal-transport; apolipoprotein-e; neuron survival; cell-survival
AB The inability of the CNS to regenerate in adult mammals propels us to reveal associated proteins involved in the injured CNS. In this paper, either thoracic laminectomy (as sham control) or thoracic spinal cord transection was performed on male adult rats. Five days after surgery, the whole spinal cord tissue was dissected and fractionated into water-soluble (dissolved in Tris buffer) and water-insoluble (dissolved in a solution containing chaotropes and surfactants) portions for 2-DE. Protein identification was performed by MS and further confirmed by Western blot. As a result, over 30 protein spots in the injured spinal cord were shown to be up-regulated no less than 1.5-fold. These identified proteins possibly play various roles during the injury and repair process and may be functionally categorized as several different groups, such as stress-responsive and metabolic changes, lipid and protein degeneration, neural survival and regeneration. In particular, over-expression of 11-zinc finger protein and glypican may be responsible for the inhibition of axonal growth and regeneration. Moreover, three unknown proteins with novel sequences were found to be up-regulated by spinal cord injury. Further characterization of these molecules may help us come closer to understanding the mechanisms that underlie the inability of the adult CNS to regenerate.
C1 Inst Basic Med Sci, Dept Neurobiol, Beijing 100850, Peoples R China.
   Chinese Acad Sci, Inst Biophys, Beijing 100080, Peoples R China.
   Chinese Natl Ctr Biomed Anal, Beijing, Peoples R China.
   Chinese Acad Sci, Inst Chem, Beijing Mass Spectrometry Ctr, Beijing 100080, Peoples R China.
RP Liu, SJ (通讯作者)，Inst Basic Med Sci, Dept Neurobiol, Beijing 100850, Peoples R China.
EM liusj@nic.bmi.ac.cn
CR Aruga J, 2004, MOL CELL NEUROSCI, V26, P205, DOI 10.1016/j.mcn.2004.01.004
   Atanasoski S, 2001, MOL CELL NEUROSCI, V18, P581, DOI 10.1006/mcne.2001.1055
   Ationu A, 1998, INT J MOL MED, V2, P701
   Baldwin SA, 1998, J NEUROTRAUM, V15, P1015, DOI 10.1089/neu.1998.15.1015
   Belin MF, 1997, GLIA, V21, P154, DOI 10.1002/(SICI)1098-1136(199709)21:1<154::AID-GLIA17>3.0.CO;2-R
   Benn SC, 2002, NEURON, V36, P45, DOI 10.1016/S0896-6273(02)00941-8
   Bloechlinger S, 2004, EUR J NEUROSCI, V19, P1119, DOI 10.1111/j.1460-9568.2004.03262.x
   Boeshore KL, 2004, J NEUROBIOL, V59, P216, DOI 10.1002/neu.10308
   Boyles JK, 1990, J BIOL CHEM, V265, P17805
   Braun H, 2002, J NEUROTRAUM, V19, P975, DOI 10.1089/089771502320317122
   Chuckowree JA, 2004, NEUROSCIENTIST, V10, P280, DOI 10.1177/1073858404263511
   Costigan M, 1998, J NEUROSCI, V18, P5891
   Deleon M, 1996, J NEUROSCI RES, V44, P283
   Ding QX, 2003, PROTEOMICS, V3, P1313, DOI 10.1002/pmic.200300452
   Edwards PA, 2002, J LIPID RES, V43, P2
   Elferink LA, 1992, J BIOL CHEM, V267, P5768
   Fan M, 2001, CELL MOL NEUROBIOL, V21, P497, DOI 10.1023/A:1013867306555
   Farooqui AA, 1997, J NEUROCHEM, V69, P889
   Foehr ED, 2000, J NEUROSCI, V20, P7556
   Fournier AE, 1997, J NEUROSCI, V17, P4623
   Fu SY, 1997, MOL NEUROBIOL, V14, P67, DOI 10.1007/BF02740621
   Garces JA, 1999, CURR BIOL, V9, P1497, DOI 10.1016/S0960-9822(00)80122-0
   Graeber MB, 1989, J NEUROSCI RES, V23, P342, DOI 10.1002/jnr.490230315
   Hagino S, 2003, GLIA, V42, P130, DOI 10.1002/glia.10207
   Hannig EM, 1995, BIOESSAYS, V17, P915, DOI 10.1002/bies.950171103
   Hanz S, 2003, NEURON, V40, P1095, DOI 10.1016/S0896-6273(03)00770-0
   Hiltunen JK, 2000, BBA-MOL CELL BIOL L, V1484, P117, DOI 10.1016/S1388-1981(00)00013-5
   Hopkins DA, 1998, EXP NEUROL, V153, P173, DOI 10.1006/exnr.1998.6870
   Inagaki Y, 2000, EUR J BIOCHEM, V267, P2955, DOI 10.1046/j.1432-1033.2000.01311.x
   Kaiser S, 2003, PHYSIOL GENOMICS, V16, P1, DOI 10.1152/physiolgenomics.00125.2003
   Kaupp UB, 2002, PHYSIOL REV, V82, P769, DOI 10.1152/physrev.00008.2002
   Koszyca B, 2002, J CLIN NEUROSCI, V9, P298, DOI 10.1054/jocn.2001.0969
   Kristensen DB, 2000, ELECTROPHORESIS, V21, P430, DOI 10.1002/(SICI)1522-2683(20000101)21:2<430::AID-ELPS430>3.3.CO;2-S
   Kruger GM, 2002, CELL, V110, P399, DOI 10.1016/S0092-8674(02)00899-1
   Kruger NJ, 1994, METHODS MOL BIOL, V32, P9
   Lewis SE, 1999, J NEUROSCI, V19, P8945, DOI 10.1523/JNEUROSCI.19-20-08945.1999
   Li GL, 1997, APMIS, V105, P384, DOI 10.1111/j.1699-0463.1997.tb00585.x
   Liu Y, 1997, J NEUROSCI RES, V48, P551, DOI 10.1002/(SICI)1097-4547(19970615)48:6<551::AID-JNR8>3.0.CO;2-9
   Matzilevich DA, 2002, J NEUROSCI RES, V67, P646, DOI 10.1002/jnr.10157
   Menet V, 2003, P NATL ACAD SCI USA, V100, P8999, DOI 10.1073/pnas.1533187100
   Mkrtchian S, 1998, EUR J BIOCHEM, V251, P304, DOI 10.1046/j.1432-1327.1998.2510304.x
   Mkrtchiana S, 1998, FEBS LETT, V431, P322, DOI 10.1016/S0014-5793(98)00786-8
   Molloy MP, 1998, ELECTROPHORESIS, V19, P837, DOI 10.1002/elps.1150190539
   Morita N, 1996, J NEUROSCI, V16, P5961
   Moss SE, 2004, GENOME BIOL, V5, P0, DOI 10.1186/gb-2004-5-4-219
   Naciff JM, 1996, J COMP NEUROL, V368, P356
   Nagase T, 1999, DNA RES, V6, P337, DOI 10.1093/dnares/6.5.337
   Nathan BP, 2001, EXP NEUROL, V172, P128, DOI 10.1006/exnr.2001.7762
   Nguyen PV, 2003, PROG NEUROBIOL, V71, P401, DOI 10.1016/j.pneurobio.2003.12.003
   Otsu M, 1995, J BIOL CHEM, V270, P14958, DOI 10.1074/jbc.270.25.14958
   Pennypacker KR, 2001, EXP NEUROL, V172, P307, DOI 10.1006/exnr.2001.7817
   Perillo NL, 1998, J MOL MED, V76, P402, DOI 10.1007/s001090050232
   Perry SJ, 2002, TRENDS CELL BIOL, V12, P130, DOI 10.1016/S0962-8924(01)02239-5
   Pfister KK, 1999, MOL NEUROBIOL, V20, P81, DOI 10.1007/BF02742435
   Raivich G, 1991, EUR J NEUROSCI, V3, P919, DOI 10.1111/j.1460-9568.1991.tb00027.x
   Rasko JEJ, 2001, CANCER RES, V61, P6002
   Saada A, 1996, J CELL BIOL, V133, P159, DOI 10.1083/jcb.133.1.159
   Sandvig A, 2004, GLIA, V46, P225, DOI 10.1002/glia.10315
   Shimura H, 2004, J BIOL CHEM, V279, P17957, DOI 10.1074/jbc.M400351200
   Shoshan-barmatz V, 2003, CELL BIOCHEM BIOPHYS, V39, P279, DOI 10.1385/CBB:39:3:279
   Song GQ, 2001, J NEUROCHEM, V79, P804, DOI 10.1046/j.1471-4159.2001.00626.x
   Su QN, 1997, EUR J NEUROSCI, V9, P1542, DOI 10.1111/j.1460-9568.1997.tb01510.x
   Susalka SJ, 2000, J NEUROCYTOL, V29, P819, DOI 10.1023/A:1010995408343
   Tachibana T, 2002, NEUROSCI LETT, V327, P133, DOI 10.1016/S0304-3940(02)00375-0
   Tanaka S, 2000, J BIOL CHEM, V275, P10388, DOI 10.1074/jbc.275.14.10388
   Vance JE, 2000, BBA-MOL CELL BIOL L, V1486, P84, DOI 10.1016/S1388-1981(00)00050-0
   Vrhovski B, 2003, J NEUROSCI RES, V72, P373, DOI 10.1002/jnr.10586
   Wei JY, 1998, PROG NEUROBIOL, V56, P37, DOI 10.1016/S0301-0082(98)00029-X
   White F, 2001, EXP NEUROL, V169, P307, DOI 10.1006/exnr.2001.7655
   White LA, 1997, J NEUROSCI RES, V47, P242, DOI 10.1002/(SICI)1097-4547(19970201)47:3<242::AID-JNR2>3.0.CO;2-I
   Yi XJ, 2000, CURR EYE RES, V20, P430, DOI 10.1076/0271-3683(200005)20:5;1-1;FT430
   Yu WR, 1998, APMIS, V106, P1081, DOI 10.1111/j.1699-0463.1998.tb00262.x
   Zhao CJ, 2000, PROG BIOCHEM BIOPHYS, V27, P645
NR 73
TC 39
Z9 43
U1 0
U2 8
PU WILEY
PI HOBOKEN
PA 111 RIVER ST, HOBOKEN 07030-5774, NJ USA
SN 1615-9853
EI 1615-9861
J9 PROTEOMICS
JI Proteomics
PD JAN 15
PY 2006
VL 6
IS 2
BP 505
EP 518
DI 10.1002/pmic.200500296
PG 14
WC Biochemical Research Methods; Biochemistry & Molecular Biology
SC Biochemistry & Molecular Biology
GA 010PX
UT WOS:000235207700013
PM 16372269
DA 2022-04-27
ER

PT J
AU Adam, PH
   Castinel, B
   Turblin, PH
   Sans, N
   Railhac, JJ
AF Adam, P. H.
   Castinel, B.
   Turblin, P. H.
   Sans, N.
   Railhac, J. J.
TI Use of SSFSE sequence for cine-MRI of the cervical spine in professional front-line rugby players
SO JOURNAL DE RADIOLOGIE
LA French
DT Article
DE cervical spine; canal stenosis; injuries; cine-MRI
AB A SSFSE sequence is proposed in the sagittal plane for a cine-MRI of the cervical spine in front-line rugby players. Thus one can complete the static study and improve the detection of canal stenosis and the prevention of spinal cord injuries.
C1 Ctr Imagerie Clin Cedres, F-31700 Cornebarrieu, France.
   Hop Purpan, Serv Cent Imagerie, F-31059 Toulouse, France.
RP Adam, PH (通讯作者)，Ctr Imagerie Clin Cedres, Chateau Alliez, F-31700 Cornebarrieu, France.
CR Berge J, 1999, AM J SPORT MED, V27, P422, DOI 10.1177/03635465990270040401
   Castinel B, 2005, J TRAUMATOL SPORT, V22, P16
   Chiavassa H, 2000, J RADIOL, V81, P611
   Muhle C, 1995, ROFO FORTSCHR RONTG, V163, P148, DOI 10.1055/s-2007-1015961
   Roger B, 2005, J TRAUMATOL SPORT, V22, P17
NR 6
TC 1
Z9 1
U1 0
U2 0
PU MASSON EDITEUR
PI MOULINEAUX CEDEX 9
PA 21 STREET CAMILLE DESMOULINS, ISSY, 92789 MOULINEAUX CEDEX 9, FRANCE
SN 0221-0363
EI 
J9 J RADIOL
JI J. Radiol.
PD SEP 15
PY 2006
VL 87
IS 9
BP 1096
EP 1097
DI 10.1016/S0221-0363(06)74134-8
PG 2
WC Radiology, Nuclear Medicine & Medical Imaging
SC Radiology, Nuclear Medicine & Medical Imaging
GA 084QF
UT WOS:000240548800012
PM 16936634
DA 2022-04-27
ER

PT J
AU Zupanc, MM
   Wellbrock, UM
   Zupanc, GKH
AF Zupanc, MM
   Wellbrock, UM
   Zupanc, GKH
TI Proteome analysis identifies novel protein candidates involved in regeneration of the cerebellum of teleost fish
SO PROTEOMICS
LA English
DT Review
DE adult neurogenesis; Apteronotus leptorhynchus; axonal regeneration; neuronal regeneration; wound healing
ID neuron-specific enolase; central-nervous-system; creatine-kinase isoenzyme; messenger-rna expression; keratin gene-expression; muller glial cell; spinal-cord-injury; beta-actin; rat-brain; v-atpase
AB In contrast to mammals, adult teleost fish exhibit an enormous potential to regenerate neuronal tissue after injuries to the CNS. By combining a well-defined cerebellar lesion paradigm with differential proteome analysis at a post-lesion survival time of 3 days, we screened for protein candidates involved in repair of the fish brain. Out of nearly 900 protein spots detected on 2-D gels, spot intensity was significantly increased at least twofold in 30 spots and decreased to at least half the intensity of control tissue in 23 spots. The proteins associated with 24 of the spots were identified by PMF and MS/MS fragmentation. The cellular localization and the spatio-temporal patterns of two of these proteins, beta-actin and beta-tubulin, were further characterized through immunohistochemistry. Comparison of the observed changes in protein abundance with the previously characterized events underlying regeneration of the cerebellum suggests that the proteins identified are especially involved in cellular proliferation and survival, as well as axonal sprouting.
C1 Int Univ Bremen, Sch Sci & Engn, D-28725 Bremen, Germany.
RP Zupanc, GKH (通讯作者)，Int Univ Bremen, Sch Sci & Engn, POB 750 561, D-28725 Bremen, Germany.
EM g.zupanc@iu-bremen.de
CR Askenasy N, 1997, AM J PHYSIOL-CELL PH, V273, PC741, DOI 10.1152/ajpcell.1997.273.2.C741
   Bajo M, 2002, PROTEOMICS, V2, P1539, DOI 10.1002/1615-9861(200211)2:11<1539::AID-PROT1539>3.0.CO;2-C
   Bareyre FM, 2002, J NEUROSCI, V22, P7097
   Bassell GJ, 1998, J NEUROSCI, V18, P251
   Beattie MS, 2000, J NEUROTRAUM, V17, P915, DOI 10.1089/neu.2000.17.915
   Becker J, 1994, EUR J BIOCHEM, V219, P11, DOI 10.1111/j.1432-1033.1994.tb19910.x
   Brown ME, 2004, J NEUROBIOL, V58, P118, DOI 10.1002/neu.10285
   Bukau B, 1998, CELL, V92, P351, DOI 10.1016/S0092-8674(00)80928-9
   Clint SC, 2002, NEUROREPORT, V13, P317, DOI 10.1097/00001756-200203040-00014
   Clint SC, 2001, DEV BRAIN RES, V130, P15, DOI 10.1016/S0165-3806(01)00193-6
   Diefenbach TJ, 2002, J CELL BIOL, V158, P1207, DOI 10.1083/jcb.200202028
   Fischer RS, 2003, TRENDS CELL BIOL, V13, P593, DOI 10.1016/j.tcb.2003.09.007
   Fischer RS, 2003, J CELL BIOL, V161, P371, DOI 10.1083/jcb.200209057
   Fournier AE, 1995, BIOCHEM CELL BIOL, V73, P659, DOI 10.1139/o95-073
   Gao YJ, 1992, CELL, V69, P1043, DOI 10.1016/0092-8674(92)90622-J
   Gething MJ, 1992, NATURE, V355, P33, DOI 10.1038/355033a0
   Giallongo A, 1990, EUR J BIOCHEM, V190, P567, DOI 10.1111/j.1432-1033.1990.tb15611.x
   Gogarten JP, 1992, J EXP BIOL, V172, P137
   Gorovits R, 1997, P NATL ACAD SCI USA, V94, P7024, DOI 10.1073/pnas.94.13.7024
   Grosche J, 1995, NEUROSCI LETT, V185, P119, DOI 10.1016/0304-3940(94)11239-F
   Haas IG, 1994, EXPERIENTIA, V50, P1012, DOI 10.1007/BF01923455
   Han ZG, 1999, J BIOL CHEM, V274, P35741, DOI 10.1074/jbc.274.50.35741
   Hans P, 1983, J NEUROSURG, V58, P689, DOI 10.3171/jns.1983.58.5.0689
   Hartig W, 1995, J NEUROCYTOL, V24, P507, DOI 10.1007/BF01179976
   Hartl FU, 1996, NATURE, V381, P571, DOI 10.1038/381571a0
   Hattori T, 1995, NEUROSCI RES, V21, P191, DOI 10.1016/0168-0102(94)00849-B
   Hesse M, 2001, J CELL SCI, V114, P2569
   Hieber V, 1998, J NEUROBIOL, V37, P429, DOI 10.1002/(SICI)1097-4695(19981115)37:3<429::AID-NEU8>3.0.CO;2-N
   Hoffman PN, 1988, P NATL ACAD SCI USA, V85, P4530, DOI 10.1073/pnas.85.12.4530
   Ivanyi D, 1989, DIFFERENTIATION, V42, P124, DOI 10.1111/j.1432-0436.1989.tb00613.x
   Iwamni Y, 2002, COMP BIOCHEM PHYS B, V133, P257, DOI 10.1016/S1096-4959(02)00154-9
   Kaech S, 1997, J NEUROSCI, V17, P9565
   Kaste M, 1981, J NEUROSURG, V55, P511, DOI 10.3171/jns.1981.55.4.0511
   Kaste M, 1977, ARCH NEUROL-CHICAGO, V34, P142, DOI 10.1001/archneur.1977.00500150028004
   Kendall G, 1996, EUR J BIOCHEM, V236, P360, DOI 10.1111/j.1432-1033.1996.00360.x
   Kerr JFR, 1987, P93, V0, P0
   Kiang JG, 1998, PHARMACOL THERAPEUT, V80, P183, DOI 10.1016/S0163-7258(98)00028-X
   Laemmli UK, 1970, NATURE, V227, P680, DOI 10.1038/227680a0
   Lai JCK, 1989, NEUROCHEM RES, V14, P377, DOI 10.1007/BF01000042
   Larner AJ, 1995, BIOL REV, V70, P597, DOI 10.1111/j.1469-185X.1995.tb01653.x
   Lee TH, 2002, J BIOL CHEM, V277, P44826, DOI 10.1074/jbc.M205667200
   Leung CL, 2001, J CELL BIOL, V154, P691, DOI 10.1083/jcb.200012098
   Lewis GP, 1994, AM J OPHTHALMOL, V118, P368, DOI 10.1016/S0002-9394(14)72962-9
   Lewis GP, 1989, EXP EYE RES, V49, P93, DOI 10.1016/0014-4835(89)90079-1
   Li AR, 1995, J NEUROSCI, V15, P385
   Lin RCS, 1994, NEUROSCIENCE, V60, P11, DOI 10.1016/0306-4522(94)90199-6
   Little E, 1996, NEUROSCIENCE, V75, P209, DOI 10.1016/0306-4522(96)00267-9
   Littlefield R, 2001, NAT CELL BIOL, V3, P544, DOI 10.1038/35078517
   Lund LM, 1996, J NEUROBIOL, V31, P476
   Lund LM, 2002, EXP NEUROL, V178, P306, DOI 10.1006/exnr.2002.8034
   Ma XF, 2004, MOL BIOL CELL, V15, P2568, DOI 10.1091/mbc.E03-11-0836
   Maddox P, 1999, J CLIN PATHOL, V52, P41, DOI 10.1136/jcp.52.1.41
   Manabe T, 1993, J CELL PHYSIOL, V157, P445, DOI 10.1002/jcp.1041570303
   Marcantonio D, 2001, J MOL ENDOCRINOL, V26, P175, DOI 10.1677/jme.0.0260175
   Marcantonio D, 2001, ENDOCRINOLOGY, V142, P2409, DOI 10.1210/en.142.6.2409
   Mattout-drubezki A, 2003, CELL MOL LIFE SCI, V60, P2053, DOI 10.1007/s00018-003-3038-3
   Mckerracher L, 1993, J NEUROSCI, V13, P5294, DOI 10.1523/JNEUROSCI.13-12-05294.1993
   Mckerracher L, 1993, J NEUROSCI, V13, P2617, DOI 10.1523/JNEUROSCI.13-06-02617.1993
   Melin P, 2004, MICROBIOL-SGM, V150, P743, DOI 10.1099/mic.0.26807-0
   Micheva KD, 1998, EUR J NEUROSCI, V10, P3785, DOI 10.1046/j.1460-9568.1998.00391.x
   Mikucki SA, 1991, J NEUROSCI RES, V30, P213, DOI 10.1002/jnr.490300122
   Miller FD, 1989, J NEUROSCI, V9, P1452
   Mizobuchi T, 1990, J NEUROCHEM, V55, P54, DOI 10.1111/j.1471-4159.1990.tb08820.x
   Moll R, 1982, CELL, V31, P11, DOI 10.1016/0092-8674(82)90400-7
   Nottingham S, 2002, EXP NEUROL, V177, P242, DOI 10.1006/exnr.2002.7975
   Oehlmann VD, 2004, GENE EXPR PATTERNS, V4, P191, DOI 10.1016/j.modgep.2003.09.001
   Oliver CN, 1990, P NATL ACAD SCI USA, V87, P5144, DOI 10.1073/pnas.87.13.5144
   Otani H, 2000, CIRCULATION, V102, P269
   Paramio JM, 1999, MOL CELL BIOL, V19, P3086
   Popanda O, 1998, BBA-GENE STRUCT EXPR, V1397, P102, DOI 10.1016/S0167-4781(97)00229-7
   Relchelt J, 2002, J CELL SCI, V115, P2639
   Roobol A, 1995, J CELL SCI, V108, P1477
   Roop DR, 1988, CANCER RES, V48, P3245
   Santacruz H, 1997, DEV GENET, V21, P223, DOI 10.1002/(SICI)1520-6408(1997)21:3&lt;223::AID-DVG5&gt;3.0.CO;2-9
   Santos M, 2002, J BIOL CHEM, V277, P19122, DOI 10.1074/jbc.M201001200
   Schaffeld M, 2003, DIFFERENTIATION, V71, P73, DOI 10.1046/j.1432-0436.2003.700607.x
   Schlattner U, 2002, J INVEST DERMATOL, V118, P416, DOI 10.1046/j.0022-202x.2001.01697.x
   Schoenenberger CA, 1999, MICROSC RES TECHNIQ, V47, P38, DOI 10.1002/(SICI)1097-0029(19991001)47:1<38::AID-JEMT4>3.0.CO;2-5
   Sensenbrenner M, 1997, J MOL MED-JMM, V75, P653, DOI 10.1007/s001090050149
   Sharkey J, 1994, NATURE, V371, P336, DOI 10.1038/371336a0
   Shibasaki F, 2002, J BIOCHEM, V131, P1, DOI 10.1093/oxfordjournals.jbchem.a003063
   Slemmer JE, 2004, NEUROBIOL DIS, V15, P563, DOI 10.1016/j.nbd.2003.11.027
   Smith CD, 1991, P NATL ACAD SCI USA, V88, P10540, DOI 10.1073/pnas.88.23.10540
   Sofroniew MV, 2001, ANNU REV NEUROSCI, V24, P1217, DOI 10.1146/annurev.neuro.24.1.1217
   Takei N, 1991, J NEUROCHEM, V57, P1178, DOI 10.1111/j.1471-4159.1991.tb08277.x
   Terada H, 2003, J NEUROCHEM, V87, P1145, DOI 10.1046/j.1471-4159.2003.02098.x
   Terao A, 2003, NEUROSCIENCE, V116, P187, DOI 10.1016/S0306-4522(02)00695-4
   Tetzlaff W, 1991, J NEUROSCI, V11, P2528
   Toftgard R, 1985, CANCER RES, V45, P5845
   Tsuchiya D, 2003, NEUROSURGERY, V53, P1179, DOI 10.1227/01.NEU.0000090341.38659.CF
   Vajda FJE, 2002, J CLIN NEUROSCI, V9, P4, DOI 10.1054/jocn.2001.1027
   Vega-ninez E, 1999, MECH DEVELOP, V82, P199, DOI 10.1016/S0925-4773(99)00015-5
   Vishwanatha JK, 1992, J CELL SCI, V101, P25
   Wang HG, 1999, SCIENCE, V284, P339, DOI 10.1126/science.284.5412.339
   Wang S, 1993, NEUROCHEM INT, V23, P575, DOI 10.1016/0197-0186(93)90106-F
   Waxman SG, 1986, P183, V0, P0
   Weber A, 1994, J CELL BIOL, V127, P1627, DOI 10.1083/jcb.127.6.1627
   Wieczorek H, 1999, BIOESSAYS, V21, P637, DOI 10.1002/(SICI)1521-1878(199908)21:8<637::AID-BIES3>3.3.CO;2-N
   Winter H, 1983, ARCH DERMATOL RES, V275, P27, DOI 10.1007/BF00516551
   Wylie SR, 2003, MOL BIOL CELL, V14, P4654, DOI 10.1091/mbc.E03-03-0187
   Wylie SR, 1998, P NATL ACAD SCI USA, V95, P12967, DOI 10.1073/pnas.95.22.12967
   Yaffe MB, 1992, NATURE, V358, P245, DOI 10.1038/358245a0
   Yang YM, 1996, CELL, V86, P655, DOI 10.1016/S0092-8674(00)80138-5
   Yoshida M, 2001, NAT REV MOL CELL BIO, V2, P669, DOI 10.1038/35089509
   Zhan H, 2003, GENES CELLS, V8, P501, DOI 10.1046/j.1365-2443.2003.00651.x
   Zupanc GKH, 1996, J COMP NEUROL, V370, P443
   Zupanc GKH, 1995, J COMP NEUROL, V353, P213, DOI 10.1002/cne.903530205
   Zupanc GKH, 1998, EXP NEUROL, V152, P221, DOI 10.1006/exnr.1998.6853
   Zupanc GKH, 1999, J EXP BIOL, V202, P1435
   Zupanc GKH, 2005, J COMP NEUROL, V488, P290, DOI 10.1002/cne.20571
   Zupanc GKH, 2001, BRAIN BEHAV EVOLUT, V58, P250, DOI 10.1159/000057569
   Zupanc GKH, 2003, BRAIN BEHAV EVOLUT, V62, P31, DOI 10.1159/000071958
   Zupanc GKH, 1999, EXP NEUROL, V160, P78, DOI 10.1006/exnr.1999.7182
   Zupanc GKH, 1998, BRAIN RES PROTOC, V3, P37, DOI 10.1016/S1385-299X(98)00019-1
NR 114
TC 47
Z9 48
U1 1
U2 7
PU WILEY
PI HOBOKEN
PA 111 RIVER ST, HOBOKEN 07030-5774, NJ USA
SN 1615-9853
EI 1615-9861
J9 PROTEOMICS
JI Proteomics
PD JAN 15
PY 2006
VL 6
IS 2
BP 677
EP 696
DI 10.1002/pmic.200500167
PG 20
WC Biochemical Research Methods; Biochemistry & Molecular Biology
SC Biochemistry & Molecular Biology
GA 010PX
UT WOS:000235207700030
PM 16372261
DA 2022-04-27
ER

PT J
AU Landry, ES
   Rouillard, C
   Levesque, D
   Guertin, PA
AF Landry, E. S.
   Rouillard, C.
   Levesque, D.
   Guertin, P. A.
TI Profile of immediate early gene expression in the lumbar spinal cord of low-thoracic paraplegic mice
SO BEHAVIORAL NEUROSCIENCE
LA English
DT Article
DE c-fos; nor-1; nur77; spinal transection; mouse
ID orphan nuclear receptor; ngfi-b; c-fo; messenger-rna; rat; locomotor; recovery; injury; heterodimerization; transection
AB Induction of immediate early gene (IEG) expression is believed to constitute one of the earliest steps in plasticity and long-term modification of neuronal properties. Although behavioral evidence of neuronal plasticity at the sublesional level after spinal cord injury exists, spatiotemporal changes of IEGs in spinal segments located caudally to such an injury have never been examined. Here, the authors studied spatiotemporal changes of c-fos, nor-1, nur77, nurr1, and retinoid x receptor (rxr) messenger RNA expression in the lumbar segments L1-L2 after low-thoracic spinal transection (Tx). C-fos expression generally increased in the dorsal horn with significant levels reached at 3 days and 14 days post-Tx. Basal nor-1 transcript levels decreased in the intermediate zone and dorsal horn areas at 7 days. Nur77 levels were nonsignificantly depressed throughout that period of time, whereas nurr1 and rxr transcripts were not detected before or after Tx. In conclusion, the results provide evidence of distinct roles for c-fos and nor-1 in reorganization and plasticity of neuronal networks typically involved in sensorimotor integration and locomotor control.
C1 Univ Laval, Med Ctr, Neurosci Unit, Quebec City, PQ G1V 4G2, Canada.
   Univ Laval, Fac Med, Dept Med, Quebec City, PQ G1V 4G2, Canada.
   Univ Laval, Fac Med, Dept Anat & Physiol, Quebec City, PQ G1V 4G2, Canada.
RP Guertin, PA (通讯作者)，Univ Laval, Med Ctr, Neurosci Unit, RC-9800,2705 Laurier Blvd, Quebec City, PQ G1V 4G2, Canada.
EM pierre.guertin@crchul.ulaval.ca
CR Barbeau H, 1987, BRAIN RES, V412, P84, DOI 10.1016/0006-8993(87)91442-9
   Beaudry G, 2000, J NEUROCHEM, V75, P1694, DOI 10.1046/j.1471-4159.2000.0751694.x
   Carmel JB, 2004, EXP NEUROL, V185, P81, DOI 10.1016/j.expneurol.2003.09.007
   Chi SI, 1993, BRAIN RES, V617, P225, DOI 10.1016/0006-8993(93)91090-F
   de Leon RD, 1998, J NEUROPHYSIOL, V79, P1329, DOI 10.1152/jn.1998.79.3.1329
   de Leon RD, 1999, J NEUROPHYSIOL, V82, P359, DOI 10.1152/jn.1999.82.1.359
   Di GIOVANNIS, 2003, ANN NEUROL, V53, P454, DOI 10.1002/ana.10472
   Dragunow M, 1996, MOL BRAIN RES, V36, P349, DOI 10.1016/0169-328X(95)00294-3
   Ethier I, 2004, NEUROPSYCHOPHARMACOL, V29, P335, DOI 10.1038/sj.npp.1300318
   Giroux N, 1999, J COMP NEUROL, V406, P402
   Guertin PA, 2005, SPINAL CORD, V43, P162, DOI 10.1038/sj.sc.3101701
   Guzowski JF, 2002, HIPPOCAMPUS, V12, P86, DOI 10.1002/hipo.10010
   Hayashi M, 2000, J NEUROTRAUM, V17, P203, DOI 10.1089/neu.2000.17.203
   Hunt SP, 1987, NATURE, V328, P632, DOI 10.1038/328632a0
   Langlois MC, 2001, NEUROSCIENCE, V106, P117, DOI 10.1016/S0306-4522(01)00248-2
   Li XQ, 2004, J NEUROSCI RES, V78, P533, DOI 10.1002/jnr.20274
   Lovely RG, 1986, EXP NEUROL, V92, P421, DOI 10.1016/0014-4886(86)90094-4
   Maira M, 1999, MOL CELL BIOL, V19, P7549
   Maruyama K, 1998, INT J ONCOL, V12, P1237
   Moreno S, 2004, NEUROSCIENCE, V123, P131, DOI 10.1016/j.neuroscience.2003.08.064
   Neumannhaefelin T, 1994, J CEREBR BLOOD F MET, V14, P206, DOI 10.1038/jcbfm.1994.27
   Nishimaru H, 2000, NEUROSCI LETT, V280, P187, DOI 10.1016/S0304-3940(00)00805-3
   Norreel JC, 2003, J NEUROSCI, V23, P1924
   Perlmann T, 1995, GENE DEV, V9, P769, DOI 10.1101/gad.9.7.769
   Ruggiero DA, 1997, BRAIN RES, V763, P21, DOI 10.1016/S0006-8993(97)00356-9
   Saucedocardenas O, 1996, J MOL NEUROSCI, V7, P51, DOI 10.1007/BF02736848
   Solomin L, 1998, NATURE, V395, P398, DOI 10.1038/26515
   Song GQ, 2001, J NEUROCHEM, V79, P804, DOI 10.1046/j.1471-4159.2001.00626.x
   Yakovlev AG, 1994, MOL CHEM NEUROPATHOL, V23, P179, DOI 10.1007/BF02815410
   Zetterstrom RH, 1996, MOL ENDOCRINOL, V10, P1656, DOI 10.1210/me.10.12.1656
NR 30
TC 17
Z9 18
U1 0
U2 2
PU AMER PSYCHOLOGICAL ASSOC/EDUCATIONAL PUBLISHING FOUNDATION
PI WASHINGTON
PA 750 FIRST ST NE, WASHINGTON, DC 20002-4242 USA
SN 0735-7044
EI 
J9 BEHAV NEUROSCI
JI Behav. Neurosci.
PD DEC 15
PY 2006
VL 120
IS 6
BP 1384
EP 1388
DI 10.1037/0735-7044.120.6.1384
PG 5
WC Behavioral Sciences; Neurosciences
SC Behavioral Sciences; Neurosciences & Neurology
GA 116SM
UT WOS:000242822600024
PM 17201484
DA 2022-04-27
ER

PT J
AU Pease, A
   Sullivan, S
   Olby, N
   Galano, H
   Cerda-Gonzalez, S
   Robertson, ID
   Gavin, P
   Thrall, D
AF Pease, A
   Sullivan, S
   Olby, N
   Galano, H
   Cerda-Gonzalez, S
   Robertson, ID
   Gavin, P
   Thrall, D
TI Value of a single-shot turbo spin-echo pulse sequence for assessing the architecture of the subarachnoid space and the constitutive nature of cerebrospinal fluid
SO VETERINARY RADIOLOGY & ULTRASOUND
LA English
DT Article
DE cervical; half-Fourier acquisition single-shot turbo spin echo; magnetic resonance imaging; myelogram; shot turbo spin echo
AB Three case history reports are presented to illustrate the value of the single-shot turbo spin-echo pulse sequence for assessment of the subarachnoid space. The use of the single-shot turbo spin-echo pulse sequence, which is a heavily T2-weighted sequence, allows for a rapid, noninvasive evaluation of the subarachnoid space by using the high signal from cerebrospinal fluid. This sequence can be completed in seconds rather than the several minutes required for a T2-fast spin-echo sequence. Unlike the standard T2-fast spin-echo sequence, a single-shot turbo spin-echo pulse sequence also provides qualitative information about the protein and the cellular content of the cerebrospinal fluid, such as in patients with inflammatory debris or hemorrhage in the cerebrospinal fluid. Although the resolution of the single-shot turbo spin-echo pulse sequence images is relatively poor compared with more conventional sequences, the qualitative information about the subarachnoid space and cerebrospinal fluid and the rapid acquisition time, make it a useful sequence to include in standard protocols of spinal magnetic resonance imaging.
C1 N Carolina State Univ, Dept Mol Biomed Sci, Coll Vet Med, Raleigh, NC 27603 USA.
   N Carolina State Univ, Dept Clin Sci, Coll Vet Med, Raleigh, NC 27603 USA.
   Washington State Univ, Coll Vet Med, Dept Vet Clin Sci, Pullman, WA 99164 USA.
RP Pease, A (通讯作者)，N Carolina State Univ, Dept Mol Biomed Sci, Coll Vet Med, 4700 Hillsborough St, Raleigh, NC 27603 USA.
EM tony_pease@ncsu.edu
CR Brown MA, 2003, MRI BASIC PRINCIPLES, V0, P69
   Brown MA, 2003, MRI BASIC PRINCIPLES, V0, P162
   Bushburg JT, 2002, MAGNETIC RESONANCE I, V0, P415
   Duerinckx AJ, 1999, MAGN RESON IMAGING, V17, P371, DOI 10.1016/S0730-725X(98)00176-3
   Greenspan SL, 1998, MAGN RESON IMAGING CLIN N AM, V6, P53
   Mcrobbie DW, 2017, MRI FROM PICTURE TO PROTON, V0, P225
   Miyabayashi T, 2000, VET RADIOL ULTRASOUN, V41, P308, DOI 10.1111/j.1740-8261.2000.tb02078.x
   Rumboldt ZORAN, 2003, MAGN RESON IMAGING CLIN N AM, V11, P471, DOI 10.1016/S1064-9689(03)00058-8
   Weisz GM, 1988, SPINE, V13, P65, DOI 10.1097/00007632-198801000-00016
NR 9
TC 15
Z9 15
U1 0
U2 0
PU WILEY
PI HOBOKEN
PA 111 RIVER ST, HOBOKEN 07030-5774, NJ USA
SN 1058-8183
EI 1740-8261
J9 VET RADIOL ULTRASOUN
JI Vet. Radiol. Ultrasound
PD MAY-JUN 15
PY 2006
VL 47
IS 3
BP 254
EP 259
DI 10.1111/j.1740-8261.2006.00136.x
PG 6
WC Veterinary Sciences
SC Veterinary Sciences
GA 039HJ
UT WOS:000237296300003
PM 16700175
DA 2022-04-27
ER

PT J
AU Davis-Taber, RA
   Scott, VES
AF Davis-Taber, Rachel A.
   Scott, Victoria E. S.
TI Transcriptional profiling of dorsal root ganglia in a neuropathic pain model using microarray and laser capture microdissection
SO DRUG DEVELOPMENT RESEARCH
LA English
DT Article
DE microarray; laser capture microdissection; spinal nerve ligation; neuropathic pain
ID chronic constriction injury; peripheral-nerve injury; rat spinal-cord; leukemia inhibitory factor; gene-expression; sensory neuron; up-regulation; c-jun; sodium-channel; messenger-rna
AB Chronic neuropathic pain arises following nerve injury and persists long after the initial damage has recovered. To enhance understanding of the molecular mechanisms that underlie this pain state, the gene expression profiles of the dorsal root ganglia (DRG) from spinal nerve ligation (SNL; L5/L6 region) were examined using microarray techniques 14 days post-insult and compared with gene expression patterns in DRG of sham-operated animals. There were 350 dysregulated gene products with a majority of those transcripts changing >= 2-fold. Genes that had an altered expression pattern were classified into the following groups: cellular homeostasis and remodeling, ion channels and receptors, enzymes, immune response, neuronal markers, synaptic plasticity, and a transcription factors category. Several genes involved in synaptic plasticity (e.g., Narp and synaptobrevin) were downregulated, whereas genes involved in the immune response (e.g., MHCll) and cell regeneration/proliferation (e.g., Reg-2 and GADD45) were upregulated. To obtain a more in-depth profile of genes that exhibited altered expression in the SNL model, subpopulations of the small nociceptive (diameter < 25 mu m) and the large mechanosensitive (diameter > 40 mu m) neurons from the L5/L6 DRG were isolated by laser capture microdissection (LCM). Microarray analysis revealed a greater number of dysregulated genes in the large diameter neurons than in the small neurons. While some genes (e.g., 5HT(3A), synaptotagmin 4, GFR alpha 1) showed similar changes in expression in both small and large neurons in the SNL model, several genes were dysregulated in only one neuronal subtype. Altered expression of NPYR5, P2X(3), and Nell I occurred only in small neurons whereas altered expression of P2X(5), PKC epsilon, and Na(v)1.1 occurred only in large neurons. For the first time, expression changes that occur in specific subpopulations of neurons isolated by LCM are given and provide a detailed view of the molecular landscape of neuropathic pain in the DRG. The utilization of LCM may help to pinpoint the underlying components that play a role in this complex pathophysiology.
C1 Abbott Labs, Abbott Pk, IL 60064 USA.
RP Davis-Taber, RA (通讯作者)，Abbott Labs, AP9A,Rm 324,100 Abbott Pk Rd, Abbott Pk, IL 60064 USA.
EM rachel.a.davis-taber@abbott.com
CR Anton ES, 1997, DEVELOPMENT, V124, P3501
   Averill S, 2002, J NEUROSCI, V22, P7493
   Befort K, 2003, EUR J NEUROSCI, V18, P911, DOI 10.1046/j.1460-9568.2003.02827.x
   Benn SC, 2002, NEURON, V36, P45, DOI 10.1016/S0896-6273(02)00941-8
   Black JA, 1999, J NEUROPHYSIOL, V82, P2776, DOI 10.1152/jn.1999.82.5.2776
   Bridges D, 2001, BRIT J ANAESTH, V87, P12, DOI 10.1093/bja/87.1.12
   Buhler AV, 2005, PAIN, V114, P285, DOI 10.1016/j.pain.2004.12.031
   Carlton SM, 2001, PAIN, V90, P233, DOI 10.1016/S0304-3959(00)00407-3
   Chung K, 1993, NEUROSCI LETT, V162, P85, DOI 10.1016/0304-3940(93)90566-4
   Chung RS, 2002, EXP NEUROL, V178, P1, DOI 10.1006/exnr.2002.8017
   Costigan M, 2002, BMC NEUROSCI, V3, P0, DOI 10.1186/1471-2202-3-16
   Devor M, 1994, J NEUROPHYSIOL, V71, P38, DOI 10.1152/jn.1994.71.1.38
   Dib-hajj SD, 1999, PAIN, V83, P591, DOI 10.1016/S0304-3959(99)00169-4
   Dibhajj S, 1996, P NATL ACAD SCI USA, V93, P14950, DOI 10.1073/pnas.93.25.14950
   Dixon WJ, 1980, ANNU REV PHARMACOL, V20, P441, DOI 10.1146/annurev.pa.20.040180.002301
   Dodds DC, 1997, J BIOL CHEM, V272, P21488, DOI 10.1074/jbc.272.34.21488
   Dou DX, 1996, BRAIN RES, V723, P8, DOI 10.1016/0006-8993(96)00167-9
   Doubell TP, 1999, TXB PAIN, V0, P165
   Dubuc I, 1999, EUR J PHARMACOL, V381, P9, DOI 10.1016/S0014-2999(99)00554-3
   Fawcett JW, 1998, TRENDS NEUROSCI, V21, P179, DOI 10.1016/S0166-2236(98)01241-7
   Felix R, 2005, J RECEPT SIG TRANSD, V25, P57, DOI 10.1081/RRS-200068102
   Gilles C, 1998, CANCER RES, V58, P5529
   Gongidi V, 2004, NEURON, V41, P57, DOI 10.1016/S0896-6273(03)00818-3
   Gupta SUNANDA, 1999, MIDDLE EAST JOURNAL OF ANESTHESIOLOGY, V15, P247
   Hai T, 2001, GENE, V273, P1, DOI 10.1016/S0378-1119(01)00551-0
   Hartfuss E, 2003, DEVELOPMENT, V130, P4597, DOI 10.1242/dev.00654
   Herdegen T, 1997, TRENDS NEUROSCI, V20, P227, DOI 10.1016/S0166-2236(96)01000-4
   Herz J, 2002, ANNU REV BIOCHEM, V71, P405, DOI 10.1146/annurev.biochem.71.110601.135342
   Holmes FE, 2000, P NATL ACAD SCI USA, V97, P11563, DOI 10.1073/pnas.210221897
   Honma M, 2002, J NEUROCHEM, V82, P961, DOI 10.1046/j.1471-4159.2002.01043.x
   Hsu JC, 1992, MOL CELL BIOL, V12, P4654, DOI 10.1128/MCB.12.10.4654
   Hwang JH, 1997, PAIN, V70, P15, DOI 10.1016/S0304-3959(96)03249-6
   Hwang SJ, 2001, J COMP NEUROL, V436, P275
   Jenkins R, 1991, NEUROSCI LETT, V129, P107, DOI 10.1016/0304-3940(91)90731-8
   Kajander KC, 1992, NEUROSCI LETT, V138, P225, DOI 10.1016/0304-3940(92)90920-3
   Kato R, 2002, J NEUROSCI, V22, P9410
   Kerchner GA, 2002, J NEUROSCI, V22, P8010
   Kim DS, 2001, NEUROREPORT, V12, P3401, DOI 10.1097/00001756-200110290-00050
   Kim SH, 1992, PAIN, V50, P355, DOI 10.1016/0304-3959(92)90041-9
   Kiryu-seo S, 2000, P NATL ACAD SCI USA, V97, P4345, DOI 10.1073/pnas.070509897
   Kovalsky O, 2001, J BIOL CHEM, V276, P39330, DOI 10.1074/jbc.M105115200
   Livesey FJ, 1997, NATURE, V390, P614, DOI 10.1038/37615
   Luo L, 1999, NAT MED, V5, P117, DOI 10.1038/4806
   Luo ZD, 2002, J PHARMACOL EXP THER, V303, P1199, DOI 10.1124/jpet.102.041574
   Luo ZD, 2001, J NEUROSCI, V21, P1868, DOI 10.1523/JNEUROSCI.21-06-01868.2001
   Macdonald R, 2001, MOL BRAIN RES, V90, P48, DOI 10.1016/S0169-328X(01)00086-9
   Maeno H, 2004, BRAIN RES, V998, P122, DOI 10.1016/j.brainres.2003.11.039
   Marais E, 2001, MOL PHARMACOL, V59, P1243, DOI 10.1124/mol.59.5.1243
   Mccarson KE, 1999, NEUROPHARMACOLOGY, V38, P1767, DOI 10.1016/S0028-3908(99)00121-5
   Mersky H, 1994, CLASSIFICATION CHRON, V0, P0
   Naeve GS, 1997, P NATL ACAD SCI USA, V94, P2648, DOI 10.1073/pnas.94.6.2648
   Nakagomi S, 2003, J NEUROSCI, V23, P5187
   Nishimune H, 2000, NAT CELL BIOL, V2, P906, DOI 10.1038/35046558
   Obrien R, 2002, J NEUROSCI, V22, P4487, DOI 10.1523/JNEUROSCI.22-11-04487.2002
   Obrien RJ, 1999, NEURON, V23, P309, DOI 10.1016/S0896-6273(00)80782-5
   Obata K, 2003, PAIN, V101, P65, DOI 10.1016/S0304-3959(02)00296-8
   Okuse K, 1997, MOL CELL NEUROSCI, V10, P196, DOI 10.1006/mcne.1997.0657
   Ono NOBUO, 1997, NEUROLOGIA MEDICO-CHIRURGICA, V37, P6, DOI 10.2176/nmc.37.6
   Rabert D, 2004, J CLIN NEUROSCI, V11, P289, DOI 10.1016/j.jocn.2003.05.008
   Ramer MS, 1997, PAIN, V70, P237, DOI 10.1016/S0304-3959(97)03331-9
   Reti IM, 2002, J NEUROCHEM, V82, P935, DOI 10.1046/j.1471-4159.2002.01051.x
   Ro LS, 1996, NEUROSCI LETT, V218, P87
   Schulz S, 1998, EUR J NEUROSCI, V10, P3700, DOI 10.1046/j.1460-9568.1998.00386.x
   Sheikh MS, 2000, BIOCHEM PHARMACOL, V59, P43, DOI 10.1016/S0006-2952(99)00291-9
   Somia NV, 1999, P NATL ACAD SCI USA, V96, P12667, DOI 10.1073/pnas.96.22.12667
   Takeda M, 2000, INVEST OPHTH VIS SCI, V41, P2412
   Thompson SWN, 1996, NEUROSCIENCE, V71, P1091, DOI 10.1016/0306-4522(95)00537-4
   Tsai YC, 2002, PAIN, V99, P407, DOI 10.1016/S0304-3959(02)00107-0
   Tsui CC, 1996, J NEUROSCI, V16, P2463
   Tsujino H, 2000, MOL CELL NEUROSCI, V15, P170, DOI 10.1006/mcne.1999.0814
   Tyler BM, 1998, BRAIN RES, V792, P246, DOI 10.1016/S0006-8993(98)00150-4
   Valder CR, 2003, J NEUROCHEM, V87, P560, DOI 10.1046/j.1471-4159.2003.02016.x
   Vogelaar CF, 2003, EUR J PHARMACOL, V480, P233, DOI 10.1016/j.ejphar.2003.08.110
   Wall PD, 1983, PAIN, V17, P321, DOI 10.1016/0304-3959(83)90164-1
   Wang H, 2002, NEUROSCIENCE, V114, P529, DOI 10.1016/S0306-4522(02)00341-X
   Waxman SG, 1999, P NATL ACAD SCI USA, V96, P7635, DOI 10.1073/pnas.96.14.7635
   Waxman SG, 1994, J NEUROPHYSIOL, V72, P466, DOI 10.1152/jn.1994.72.1.466
   Woolf CJ, 1992, NATURE, V355, P75, DOI 10.1038/355075a0
   Xiao HS, 2002, P NATL ACAD SCI USA, V99, P8360, DOI 10.1073/pnas.122231899
   Xu DS, 2003, NEURON, V39, P513, DOI 10.1016/S0896-6273(03)00463-X
   Yaksh TL, 1989, PAIN, V37, P111, DOI 10.1016/0304-3959(89)90160-7
   Yamauchi R, 2003, LIFE SCI, V73, P1917, DOI 10.1016/S0024-3205(03)00546-0
   Zigmond RE, 2001, TRENDS NEUROSCI, V24, P494, DOI 10.1016/S0166-2236(00)01914-7
NR 83
TC 10
Z9 10
U1 0
U2 3
PU WILEY-LISS
PI HOBOKEN
PA DIV JOHN WILEY & SONS INC, 111 RIVER ST, HOBOKEN, NJ 07030 USA
SN 0272-4391
EI 
J9 DRUG DEVELOP RES
JI Drug Dev. Res.
PD APR 15
PY 2006
VL 67
IS 4
BP 308
EP 330
DI 10.1002/ddr.20096
PG 23
WC Chemistry, Medicinal; Pharmacology & Pharmacy
SC Pharmacology & Pharmacy
GA 077RD
UT WOS:000240046600004
DA 2022-04-27
ER

PT J
AU Parkitna, JR
   Korostynski, M
   Kaminska-Chowaniec, D
   Obara, I
   Mika, J
   Przewlocka, B
   Przewlocki, R
AF Parkitna, J. Rodriguez
   Korostynski, M.
   Kaminska-Chowaniec, D.
   Obara, I.
   Mika, J.
   Przewlocka, B.
   Przewlocki, R.
TI Comparison of gene expression profiles in neuropathic and inflammatory pain
SO JOURNAL OF PHYSIOLOGY AND PHARMACOLOGY
LA English
DT Article
DE neuropathic pain; inflammatory pain; DNA microarrays; spinal cord; dorsal root ganglia
ID dorsal-root ganglion; spinal-cord; molecular-cloning; binding-protein; sensory neuron; messenger-rna; substance-p; rat-brain; peptide; cell
AB Molecular mechanisms underlying the differences between chronic neuropathic and inflammatory pain are still poorly understood. Identifying those differences should provide insight into the molecular mechanism underlying features unique for neuropathic pain, such as allodynia. We have performed screening for differentially expressed genes in the spinal cord in the rat models of neuropathic and inflammatory pain. Using BD Atlas Rat 4K arrays we found several differences in expression of secretion-related genes between inflammatory and neuropathic pain. Development of the latter was characterized by up-regulated expression of genes associated with immune response and microglia activation and also, to a lesser extent, with cytoskeleton rearrangement. The relative increase in abundance of four genes, intercellular adhesion molecule 1 (ICAM-1), calcitonin gene related peptide (CGRP), tissue inhibitor of metalloproteinase 1 (TIMP-1), chemokine-like receptor 1 was confirmed by reverse transcription Real-Time PCR (qPCR) validation in the spinal cord in neuropathic pain. Levels of transcripts corresponding to ICAM-1 and TIMP-1 were also increased in the dorsal root ganglia (DRG) of neuropathic rats. Our data point at the importance of immune response- and microglia activation-related genes in the development of chronic neuropathic pain, and suggest that expression of CGRP gene in the dorsal horn of the spinal cord could be involved in persistence of its symptoms.
C1 Polish Acad Sci, Inst Pharmacol, Dept Mol Neuropharmacol, PL-31343 Krakow, Poland.
   Polish Acad Sci, Inst Pharmacol, Dept Pain Pharmacol, PL-31343 Krakow, Poland.
RP Przewlocki, R (通讯作者)，Polish Acad Sci, Inst Pharmacol, Dept Mol Neuropharmacol, Smetna St 12, PL-31343 Krakow, Poland.
EM nfprzewl@cyf-kr.edu.pl
CR Ahtiainen L, 2003, J COMP NEUROL, V455, P368, DOI 10.1002/cne.10492
   Alfonso C, 2001, J IMMUNOL, V167, P6348, DOI 10.4049/jimmunol.167.11.6348
   Bennett AD, 2000, PAIN, V86, P163, DOI 10.1016/S0304-3959(00)00242-6
   Bennett GJ, 1988, PAIN, V33, P87, DOI 10.1016/0304-3959(88)90209-6
   Cain BM, 2001, PEPTIDES, V22, P1271, DOI 10.1016/S0196-9781(01)00451-X
   Chomczynski P, 1987, ANAL BIOCHEM, V162, P156, DOI 10.1006/abio.1987.9999
   Ciani E, 2003, DEV BRAIN RES, V142, P193, DOI 10.1016/S0165-3806(03)00092-0
   Ciesielski-treska J, 2001, J BIOL CHEM, V276, P13113, DOI 10.1074/jbc.M009711200
   Colantuoni C, 2002, BIOINFORMATICS, V18, P1540, DOI 10.1093/bioinformatics/18.11.1540
   Costigan M, 2002, BMC NEUROSCI, V3, P0, DOI 10.1186/1471-2202-3-16
   Dellemijn P, 1999, PAIN, V80, P453, DOI 10.1016/S0304-3959(98)00256-5
   Gentleman RC, 2004, GENOME BIOL, V5, P0, DOI 10.1186/gb-2004-5-10-r80
   Hadjiargyrou M, 1998, BIOCHEM BIOPH RES CO, V249, P879, DOI 10.1006/bbrc.1998.9167
   Hawley RJ, 1992, J NEUROSCI, V12, P2573
   Hayashi H, 2004, J BIOL CHEM, V279, P14009, DOI 10.1074/jbc.M313828200
   Honore P, 2000, NEUROSCIENCE, V98, P585, DOI 10.1016/S0306-4522(00)00110-X
   Horer J, 1999, DNA SEQUENCE, V10, P121, DOI 10.3109/10425179909008429
   Imaizumi K, 1994, MOL BRAIN RES, V26, P189, DOI 10.1016/0169-328X(94)90090-6
   Ito A, 1989, BIOCHEM BIOPH RES CO, V163, P1492, DOI 10.1016/0006-291X(89)91148-0
   Jang JH, 2004, NEUROSCI LETT, V360, P129, DOI 10.1016/j.neulet.2004.02.043
   Joiner WJ, 1998, NAT NEUROSCI, V1, P462, DOI 10.1038/2176
   Kirchhausen T, 1987, P NATL ACAD SCI USA, V84, P8805, DOI 10.1073/pnas.84.24.8805
   Kwon OJ, 1996, FEBS LETT, V378, P135, DOI 10.1016/0014-5793(95)01430-6
   Larsen M, 1998, J BIOL CHEM, V273, P4574, DOI 10.1074/jbc.273.8.4574
   Li C, 2001, P NATL ACAD SCI USA, V98, P31, DOI 10.1073/pnas.011404098
   Ma W, 2003, NEUROSCIENCE, V120, P677, DOI 10.1016/S0306-4522(03)00159-3
   Mcgeer PL, 1995, BRAIN RES REV, V21, P195, DOI 10.1016/0165-0173(95)00011-9
   Mcmahon HT, 1995, CELL, V83, P111, DOI 10.1016/0092-8674(95)90239-2
   Mizuta M, 1994, J BIOL CHEM, V269, P11675
   Mogil JS, 2000, J PAIN, V1, P66, DOI 10.1054/jpai.2000.9821
   Nahin RL, 1994, PAIN, V58, P95, DOI 10.1016/0304-3959(94)90189-9
   Noguchi K, 1993, J NEUROSCI RES, V35, P54, DOI 10.1002/jnr.490350108
   Nowak FV, 1990, MOL ENDOCRINOL, V4, P1205, DOI 10.1210/mend-4-8-1205
   Okazaki Y, 2002, NATURE, V420, P563, DOI 10.1038/nature01266
   Oku R, 1987, BRAIN RES, V403, P350, DOI 10.1016/0006-8993(87)90074-6
   Owman C, 1997, BIOCHEM BIOPH RES CO, V241, P390, DOI 10.1006/bbrc.1997.7822
   Qualmann B, 1999, MOL BIOL CELL, V10, P501, DOI 10.1091/mbc.10.2.501
   Raynes DA, 2000, BBA-GENE STRUCT EXPR, V1490, P203, DOI 10.1016/S0167-4781(99)00238-9
   Rivera S, 2002, EUR J NEUROSCI, V15, P19, DOI 10.1046/j.0953-816x.2001.01838.x
   Schafer MKH, 2000, J IMMUNOL, V164, P5446, DOI 10.4049/jimmunol.164.10.5446
   Schmidt CJ, 1993, J BIOL CHEM, V268, P25681
   Seidenbecher CI, 1998, J BIOL CHEM, V273, P21324, DOI 10.1074/jbc.273.33.21324
   Simmons D, 1988, NATURE, V331, P624, DOI 10.1038/331624a0
   Starowicz K, 2004, NEUROSCI LETT, V358, P79, DOI 10.1016/j.neulet.2003.12.096
   Stein C, 1988, PHARM BIOCH BEHAV, V31, P455
   Stenius K, 1995, J CELL BIOL, V131, P1801, DOI 10.1083/jcb.131.6.1801
   Sweitzer SM, 2002, J NEUROIMMUNOL, V125, P82, DOI 10.1016/S0165-5728(02)00036-X
   Tachibana T, 2002, NEUROSCI LETT, V327, P133, DOI 10.1016/S0304-3940(02)00375-0
   Thompson MA, 1989, NEURON, V2, P1043, DOI 10.1016/0896-6273(89)90228-6
   Tie-jun SS, 2001, NEUROREPORT, V12, P739, DOI 10.1097/00001756-200103260-00025
   Tucker KL, 1990, NUCLEIC ACIDS RES, V18, P5306, DOI 10.1093/nar/18.17.5306
   Turk R, 2004, BMC GENOMICS, V5, P0, DOI 10.1186/1471-2164-5-57
   Uwabe K, 1997, NEUROSCIENCE, V80, P501, DOI 10.1016/S0306-4522(97)00112-7
   Valder CR, 2003, J NEUROCHEM, V87, P560, DOI 10.1046/j.1471-4159.2003.02016.x
   Wang Y, 1993, BIOCHIM BIOPHYS ACTA, V1164, P227, DOI 10.1016/0167-4838(93)90253-N
   Wiesenfeldhallin Z, 1984, NEUROSCI LETT, V52, P199, DOI 10.1016/0304-3940(84)90374-4
   Willis D, 2005, J NEUROSCI, V25, P778, DOI 10.1523/JNEUROSCI.4235-04.2005
   Woolf CJ, 1999, LANCET, V353, P1959, DOI 10.1016/S0140-6736(99)01307-0
   Xiao HS, 2002, P NATL ACAD SCI USA, V99, P8360, DOI 10.1073/pnas.122231899
   Yamakawa H, 2000, GENE, V248, P137, DOI 10.1016/S0378-1119(00)00130-X
   Yang LA, 2004, EUR J NEUROSCI, V19, P871, DOI 10.1111/j.0953-816X.2004.03121.x
   Zimmermann M, 1983, PAIN, V16, P109, DOI 10.1016/0304-3959(83)90201-4
NR 62
TC 59
Z9 60
U1 1
U2 7
PU POLISH PHYSIOLOGICAL SOC
PI GRZEGORZECKA
PA JAGIELLONIAN UNIV SCHOOL MED, INST PHYSIOLOGY, 31-531 KRAKOW, 16 GRZEGORZECKA, POLAND
SN 0867-5910
EI 
J9 J PHYSIOL PHARMACOL
JI J. Physiol. Pharmacol.
PD SEP 15
PY 2006
VL 57
IS 3
BP 401
EP 414
DI 
PG 14
WC Physiology
SC Physiology
GA 090BZ
UT WOS:000240926900007
PM 17033093
DA 2022-04-27
ER

PT J
AU Yamaguchi, S
   Kuroda, S
   Kobayashi, H
   Shichinohe, H
   Yano, S
   Hida, K
   Shinpo, K
   Kikuchi, S
   Iwasaki, Y
AF Yamaguchi, Satoshi
   Kuroda, Satoshi
   Kobayashi, Hiroyuki
   Shichinohe, Hideo
   Yano, Shunsuke
   Hida, Kazutoshi
   Shinpo, Kazuyoshi
   Kikuchi, Seiji
   Iwasaki, Yoshinobu
TI The effects of neuronal induction on gene expression profile in bone marrow stromal cells (BMSC) - a preliminary study using microarray analysis
SO BRAIN RESEARCH
LA English
DT Article
DE bone marrow stromal cells; neuronal differentiation; gene expression profile; growth factor; microarray analysis
ID in-vitro differentiation; mesenchymal stem-cell; spinal-cord-injury; early progenitor; cerebral infarct; growth-factor; neural cell; rat; transplantation; brain
AB Bone marrow stromal cells (BMSC) have been anticipated as a donor for cell type for transplantation therapy in various neurological disorders. However, their neurogenic capacity still remains undetermined. In this study, we aimed to clarify whether in vitro chemical treatment promotes their neuronal differentiation on the level of gene expression. Mice BMSC were cultured with medium supplemented with DMSO, retinoic acid, and basic fibroblast growth factor, and their morphology and expression of neuronal markers were evaluated. Subsequently, using microarray and RT-PCR techniques, the treatment-induced changes in the gene expression profile were analyzed. After exposure to the medium, the BMSC simulated a neuron-like appearance and increased their immunoreactivity for nestin and Tuj-1. Microarray analysis revealed that the BMSC per se express the multilineage cellular genes, including those associated with the neuron. Chemical treatment significantly decreased the expression of genes related to mesenchymal cells and increased the expression of 5 neuron-associated genes. Microarray and RT-PCR analyses also demonstrated that the BMSC express the genes for several growth factors including NGF-beta and BDNF, indicating their therapeutic role in protecting the injured central nervous system. The present results suggest that at least a certain subpopulation of the BMSC have the potential to alter their gene expression profile in response to the surrounding environment and may possibly protect the host tissue by secreting neuroprotective factors. (c) 2006 Elsevier B.V. All rights reserved.
C1 Hokkaido Univ, Grad Sch Med, Dept Neurosurg, Kita Ku, Sapporo, Hokkaido 0608638, Japan.
   Hokkaido Univ, Grad Sch Med, Dept Neurol, Sapporo, Hokkaido, Japan.
   Hiroshima Univ, Grad Sch Biomed Sci, Dept Neurosurg, Hiroshima, Japan.
RP Kuroda, S (通讯作者)，Hokkaido Univ, Grad Sch Med, Dept Neurosurg, Kita Ku, North 15 West 7, Sapporo, Hokkaido 0608638, Japan.
EM skuroda@med.hokudai.ac.jp
CR Chen JL, 2002, J NEUROL SCI, V199, P17, DOI 10.1016/S0022-510X(02)00075-8
   Chen XG, 2002, NEUROPATHOLOGY, V22, P275, DOI 10.1046/j.1440-1789.2002.00450.x
   Chopp M, 2000, NEUROREPORT, V11, P3001, DOI 10.1097/00001756-200009110-00035
   Deans RJ, 2000, EXP HEMATOL, V28, P875, DOI 10.1016/S0301-472X(00)00482-3
   Deng WW, 2001, BIOCHEM BIOPH RES CO, V282, P148, DOI 10.1006/bbrc.2001.4570
   Egusa H, 2005, J BIOL CHEM, V280, P23691, DOI 10.1074/jbc.M413796200
   Garcia R, 2004, BIOCHEM BIOPH RES CO, V316, P753, DOI 10.1016/j.bbrc.2004.02.111
   Jin KL, 2003, EXP NEUROL, V184, P78, DOI 10.1016/S0014-4886(03)00133-X
   Kim BJ, 2002, NEUROREPORT, V13, P1185, DOI 10.1097/00001756-200207020-00023
   Kohyama J, 2001, DIFFERENTIATION, V68, P235, DOI 10.1046/j.1432-0436.2001.680411.x
   Kopen GC, 1999, P NATL ACAD SCI USA, V96, P10711, DOI 10.1073/pnas.96.19.10711
   Lee JB, 2004, BRAIN RES PROTOC, V14, P37, DOI 10.1016/j.brainresprot.2004.09.004
   Lee JB, 2003, NEUROPATHOLOGY, V23, P169, DOI 10.1046/j.1440-1789.2003.00496.x
   Lou SJ, 2003, BRAIN RES, V968, P114, DOI 10.1016/S0006-8993(03)02224-8
   Lu P, 2004, J NEUROSCI RES, V77, P174, DOI 10.1002/jnr.20148
   Mahmood A, 2001, NEUROSURGERY, V49, P1196, DOI 10.1097/00006123-200111000-00031
   Neuhuber B, 2004, J NEUROSCI RES, V77, P192, DOI 10.1002/jnr.20147
   Ohta M, 2004, EXP NEUROL, V187, P266, DOI 10.1016/j.expneurol.2004.01.021
   Prockop DJ, 1997, SCIENCE, V276, P71, DOI 10.1126/science.276.5309.71
   Rismanchi N, 2003, BRAIN RES, V991, P46, DOI 10.1016/j.brainres.2003.07.004
   Romero-ramos M, 2002, J NEUROSCI RES, V69, P894, DOI 10.1002/jnr.10374
   Safford KM, 2002, BIOCHEM BIOPH RES CO, V294, P371, DOI 10.1016/S0006-291X(02)00469-2
   Sanchez-ramos J, 2000, EXP NEUROL, V164, P247, DOI 10.1006/exnr.2000.7389
   Sekiya I, 2002, STEM CELLS, V20, P530, DOI 10.1634/stemcells.20-6-530
   Seshi B, 2003, BLOOD CELL MOL DIS, V31, P268, DOI 10.1016/S1079-9796(03)00150-5
   Shichinohe H, 2004, BRAIN RES PROTOC, V13, P166, DOI 10.1016/j.brainresprot.2004.04.004
   Shichinohe H, 2006, J NUCL MED, V47, P486
   Terada N, 2002, NATURE, V416, P542, DOI 10.1038/nature730
   Tremain N, 2001, STEM CELLS, V19, P408, DOI 10.1634/stemcells.19-5-408
   Wieczorek G, 2003, CELL TISSUE RES, V311, P227, DOI 10.1007/s00441-002-0671-3
   Woodbury D, 2002, J NEUROSCI RES, V69, P908, DOI 10.1002/jnr.10365
   Woodbury D, 2000, J NEUROSCI RES, V61, P364, DOI 10.1002/1097-4547(20000815)61:4<364::AID-JNR2>3.3.CO;2-3
   Wu SF, 2003, J NEUROSCI RES, V72, P343, DOI 10.1002/jnr.10587
   Ying QL, 2002, NATURE, V416, P545, DOI 10.1038/nature729
   Zhong C, 2003, NEUROSCI LETT, V342, P93, DOI 10.1016/S0304-3940(03)00255-6
NR 35
TC 50
Z9 61
U1 0
U2 9
PU ELSEVIER SCIENCE BV
PI AMSTERDAM
PA PO BOX 211, 1000 AE AMSTERDAM, NETHERLANDS
SN 0006-8993
EI 1872-6240
J9 BRAIN RES
JI Brain Res.
PD MAY 4
PY 2006
VL 1087
IS 
BP 15
EP 27
DI 10.1016/j.brainres.2006.02.127
PG 13
WC Neurosciences
SC Neurosciences & Neurology
GA 055SQ
UT WOS:000238471100002
PM 16626644
DA 2022-04-27
ER
