# Supplementary material for: Bibliometric analysis of research on gene expression in spinal cord injury
Source: Front Mol Neurosci. 2022 Oct 31;15:1023692. doi: 10.3389/fnmol.2022.1023692 (PMC9661966; doi:10.3389/fnmol.2022.1023692)
Supplement: Supplementary file 7 [file Data_Sheet_4.zip › download2007u8.txt]

PT J
AU Ries, A
   Goldberg, JL
   Grimpe, B
AF Ries, Albert
   Goldberg, Jeffrey L.
   Grimpe, Barbara
TI A novel biological function for CD44 in axon growth of retinal ganglion cells identified by a bioinformatics approach
SO JOURNAL OF NEUROCHEMISTRY
LA English
DT Article
DE applied systems biology; axon growth; CD44; deoxyribozyme; DNA enzymes; laminin; nerve regeneration; osteopontin; text mining
ID spinal-cord-injury; hyaluronate receptor cd44; osteopontin messenger-rna; adult-rat brain; neurite outgrowth; transient expression; neuronal survival; soluble cd44; optic-nerve; glial scar
AB The failure of CNS regeneration and subsequent motor and sensory loss remain major unsolved questions despite massive accumulation of experimental observations and results. The sheer volume of data and the variety of resources from which these data are generated make it difficult to integrate prior work to build new hypotheses. To address these challenges we developed a prototypic suite of computer programs to extract protein names from relevant publications and databases and associated each of them with several general categories of biological functions in nerve regeneration. To illustrate the usefulness of our data mining approach, we utilized the program output to generate a hypothesis for a biological function of CD44 interaction with osteopontin (OPN) and laminin in axon outgrowth of CNS neurons. We identified CD44 expression in retinal ganglion cells and when these neurons were plated on poly-L-lysine 3% of them initiated axon growth, on OPN 15%, on laminin-111 (1x) 41%, on laminin-111 (0.5x) 56%, and on a mixture of OPN and laminin (1x) 67% of neurons generated axon growth. With the aid of a deoxyribozyme (DNA enzyme) to CD44 that digests the target mRNA, we demonstrated that a reduction of CD44 expression led to reduced axon initiation of retinal ganglion cells on all substrates. We suggest that such an integrative, applied systems biology approach to CNS trauma will be critical to understand and ultimately overcome the failure of CNS regeneration.
C1 Univ Miami, Miami Project Cure Paralysis, Miami Beach, FL 33140 USA.
   Max Planck Inst Biochem, Dept Cell Biol, Munich, Germany.
   Univ Miami, Bascom Palmer Eye Inst, Miami, FL USA.
RP Grimpe, B (通讯作者)，Univ Miami, Miami Project Cure Paralysis, 1095 NW 14th Terrace, Miami Beach, FL 33140 USA.
EM b.grimpe@miami.edu
FU NEI NIH HHSUnited States Department of Health & Human ServicesNational Institutes of Health (NIH) - USANIH National Eye Institute (NEI) [P30 EY014801, R03 EY016790-03, R03 EY016790-02, EY014801, EY016790, R03 EY016790-01, R03 EY016790] Funding Source: Medline; NINDS NIH HHSUnited States Department of Health & Human ServicesNational Institutes of Health (NIH) - USANIH National Institute of Neurological Disorders & Stroke (NINDS) [R01 NS061348, R01 NS061348-04, NS061348, R01 NS061348-01A2, R01 NS061348-02, R01 NS061348-03] Funding Source: Medline; NATIONAL EYE INSTITUTEUnited States Department of Health & Human ServicesNational Institutes of Health (NIH) - USANIH National Eye Institute (NEI) [P30EY014801, R03EY016790] Funding Source: NIH RePORTER; NATIONAL INSTITUTE OF NEUROLOGICAL DISORDERS AND STROKEUnited States Department of Health & Human ServicesNational Institutes of Health (NIH) - USANIH National Institute of Neurological Disorders & Stroke (NINDS) [R01NS061348] Funding Source: NIH RePORTER
CR Aisenbrey S, 2006, INVEST OPHTH VIS SCI, V47, P5537, DOI 10.1167/iovs.05-1590
   Alfei L, 1999, EUR J HISTOCHEM, V43, P29
   Alldinger S, 2000, ACTA NEUROPATHOL, V99, P138, DOI 10.1007/PL00007417
   Altschul SF, 1997, NUCLEIC ACIDS RES, V25, P3389, DOI 10.1093/nar/25.17.3389
   Aumailley M, 2005, MATRIX BIOL, V24, P326, DOI 10.1016/j.matbio.2005.05.006
   Bayless KJ, 1998, J CELL SCI, V111, P1165
   Beattie MS, 2004, TRENDS MOL MED, V10, P580, DOI 10.1016/j.molmed.2004.10.006
   Breaker RR, 1994, CHEM BIOL, V4, P223
   Brown LF, 1992, MOL BIOL CELL, V3, P1169, DOI 10.1091/mbc.3.10.1169
   Butler WT, 1989, CONNECT TISSUE RES, V23, P123, DOI 10.3109/03008208909002412
   Choi J, 2005, INVEST OPHTH VIS SCI, V46, P214, DOI 10.1167/iovs.04-0765
   Choi JS, 2004, EXP BRAIN RES, V154, P275, DOI 10.1007/s00221-003-1657-4
   Clegg DO, 2000, RESULTS PROBL CELL DIFFER, V31, P141
   Cohen J, 1987, DEV BIOL, V122, P407, DOI 10.1016/0012-1606(87)90305-8
   Cohen J, 1991, J CELL SCI, V0, P1
   Davis RL, 1995, ANN NY ACAD SCI, V760, P279, DOI 10.1111/j.1749-6632.1995.tb44638.x
   Decurtis I, 1991, J CELL BIOL, V113, P405, DOI 10.1083/jcb.113.2.405
   Denhardt DT, 1993, FASEB J, V7, P1475, DOI 10.1096/fasebj.7.15.8262332
   Domeniconi M, 2005, NEURON, V46, P849, DOI 10.1016/j.neuron.2005.05.029
   Duband JL, 1992, DEVELOPMENT, V116, P585
   Edgar D, 1984, EMBO J, V3, P1463, DOI 10.1002/j.1460-2075.1984.tb01997.x
   Egorov SR, 2004, J AM MED INFORM ASSN, V11, P174, DOI 10.1197/jamia.M1453
   Ellison JA, 1998, STROKE, V29, P1698, DOI 10.1161/01.STR.29.8.1698
   Englerblum G, 1993, ANAL BIOCHEM, V210, P235, DOI 10.1006/abio.1993.1189
   Fujimoto T, 2001, INT IMMUNOL, V13, P359, DOI 10.1093/intimm/13.3.359
   Goldberg JL, 2000, ANNU REV NEUROSCI, V23, P579, DOI 10.1146/annurev.neuro.23.1.579
   Goldberg JL, 2002, SCIENCE, V296, P1860, DOI 10.1126/science.1068428
   Goldberg JL, 2002, NEURON, V33, P689, DOI 10.1016/S0896-6273(02)00602-5
   Grimpe B, 2005, MOL CELL NEUROSCI, V28, P18, DOI 10.1016/j.mcn.2004.06.010
   Grimpe B, 2004, J NEUROSCI, V24, P1393, DOI 10.1523/JNEUROSCI.4986-03.2004
   Grimpe B, 2002, J NEUROSCI, V22, P3144, DOI 10.1523/JNEUROSCI.22-08-03144.2002
   Hagg T, 1990, J NEUROSCI, V10, P3087
   Hagg T, 1989, NEURON, V3, P721, DOI 10.1016/0896-6273(89)90241-9
   Hashimoto M, 2007, J NEUROSCI, V27, P3603, DOI 10.1523/JNEUROSCI.4805-06.2007
   He B, 2006, ONCOGENE, V25, P2192, DOI 10.1038/sj.onc.1209248
   Hibino S, 2005, CANCER RES, V65, P10494, DOI 10.1158/0008-5472.CAN-05-0314
   Hibino S, 2004, CANCER RES, V64, P4810, DOI 10.1158/0008-5472.CAN-04-0129
   Hikita ST, 2003, MOL CELL NEUROSCI, V23, P427, DOI 10.1016/S1044-7431(03)00065-4
   Hopkins JM, 1985, J NEUROSCI, V5, P3030
   Hwang D, 2005, P NATL ACAD SCI USA, V102, P17296, DOI 10.1073/pnas.0508647102
   Ichikawa H, 2000, BRAIN RES, V863, P276, DOI 10.1016/S0006-8993(00)02126-0
   Jander S, 2002, J NEUROSCI RES, V67, P156, DOI 10.1002/jnr.10099
   Janes KA, 2005, SCIENCE, V310, P1646, DOI 10.1126/science.1116598
   Jones LL, 2000, J COMP NEUROL, V426, P468, DOI 10.1002/1096-9861(20001023)426:3<468::AID-CNE9>3.0.CO;2-I
   Ju WK, 2000, BRAIN RES, V852, P217, DOI 10.1016/S0006-8993(99)02140-X
   Kaaijk P, 1997, J NEUROIMMUNOL, V73, P70, DOI 10.1016/S0165-5728(96)00167-1
   Kelley BP, 2003, P NATL ACAD SCI USA, V100, P11394, DOI 10.1073/pnas.1534710100
   Kretschmer T, 2002, J NEUROSURG, V97, P1424, DOI 10.3171/jns.2002.97.6.1424
   Kury P, 2004, FASEB J, V18, P398, DOI 10.1096/fj.04-1777fje
   Laemmli UK, 1970, NATURE, V227, P680, DOI 10.1038/227680a0
   Libby RT, 2000, J NEUROSCI, V20, P6517, DOI 10.1523/JNEUROSCI.20-17-06517.2000
   Liesi P, 1985, EMBO J, V4, P2505, DOI 10.1002/j.1460-2075.1985.tb03963.x
   Liesi P, 1988, DEV BIOL, V130, P774, DOI 10.1016/0012-1606(88)90366-1
   Lin L, 2005, DEV BRAIN RES, V158, P1, DOI 10.1016/j.devbrainres.2005.05.001
   Liu BP, 2002, SCIENCE, V297, P1190, DOI 10.1126/science.1073031
   Lorber B, 2005, EUR J NEUROSCI, V21, P2029, DOI 10.1111/j.1460-9568.2005.04034.x
   Madsen JE, 2000, ACTA ORTHOP SCAND, V71, P74, DOI 10.1080/00016470052943946
   Mckeon RJ, 1991, J NEUROSCI, V11, P3398
   Mckerracher L, 2006, J NEUROTRAUM, V23, P309, DOI 10.1089/neu.2006.23.309
   Mckerracher L, 1996, MOL NEUROBIOL, V12, P95, DOI 10.1007/BF02740648
   Mcloon SC, 1988, J NEUROSCI, V8, P1981
   Meyerfranke A, 1995, NEURON, V15, P805, DOI 10.1016/0896-6273(95)90172-8
   Moon LDF, 2001, NAT NEUROSCI, V4, P465, DOI 10.1038/87415
   Moretto G, 1993, J NEUROPATH EXP NEUR, V52, P419, DOI 10.1097/00005072-199307000-00009
   Morissette N, 1995, J NEUROSCI, V15, P8067
   Nikulina E, 2004, P NATL ACAD SCI USA, V101, P8786, DOI 10.1073/pnas.0402595101
   Nomura S, 1988, J CELL BIOL, V106, P441, DOI 10.1083/jcb.106.2.441
   Okamoto I, 1999, J BIOL CHEM, V274, P25525, DOI 10.1074/jbc.274.36.25525
   Popovich PG, 2000, PROG BRAIN RES, V128, P43
   Raivich G, 2004, NEURON, V43, P57, DOI 10.1016/j.neuron.2004.06.005
   Rodan GA, 1995, ANN NY ACAD SCI, V760, P1, DOI 10.1111/j.1749-6632.1995.tb44614.x
   Sambrook J, 1989, MOL CLONING LAB MANU, V2, P0
   Sarthy PV, 1990, J CELL BIOL, V110, P2099, DOI 10.1083/jcb.110.6.2099
   Sarthy V, 2007, NEUROSCIENCE, V144, P1087, DOI 10.1016/j.neuroscience.2006.09.061
   Schnell L, 1994, NATURE, V367, P170, DOI 10.1038/367170a0
   Schwab ME, 2002, SCIENCE, V295, P1029, DOI 10.1126/science.1067840
   Selvaraju R, 2004, MOL CELL NEUROSCI, V25, P707, DOI 10.1016/j.mcn.2003.12.014
   Sheehan KM, 2004, LIFE SCI, V75, P3087, DOI 10.1016/j.lfs.2004.02.038
   Sherman LS, 2000, J CELL BIOL, V150, P1071, DOI 10.1083/jcb.150.5.1071
   Shin SL, 1999, NEUROSCI LETT, V273, P73, DOI 10.1016/S0304-3940(99)00516-9
   Shin T, 2004, NEUROSCI LETT, V356, P72, DOI 10.1016/j.neulet.2003.11.023
   Skelton TP, 1998, J CELL BIOL, V140, P431, DOI 10.1083/jcb.140.2.431
   Smalheiser NR, 1984, DEV BRAIN RES, V12, P136, DOI 10.1016/0165-3806(84)90184-6
   Sonnenberg A, 1990, J CELL BIOL, V110, P2145, DOI 10.1083/jcb.110.6.2145
   Sretavan DW, 1994, NEURON, V12, P957, DOI 10.1016/0896-6273(94)90307-7
   Stein VM, 2004, J NEUROIMMUNOL, V153, P122, DOI 10.1016/j.jneuroim.2004.05.001
   Stier H, 1995, DEVELOPMENT, V121, P1443
   Sun WZ, 2002, J COMP NEUROL, V451, P115, DOI 10.1002/cne.10323
   Tessier-lavigne MARC, 2002, HARVEY LECT, V98, P103
   Tomaselli KJ, 1990, NEURON, V5, P651, DOI 10.1016/0896-6273(90)90219-6
   Tuohy TMF, 2004, GLIA, V47, P335, DOI 10.1002/glia.20042
   Weber GF, 1996, SCIENCE, V271, P509, DOI 10.1126/science.271.5248.509
   Wu YJ, 2005, CELL RES, V15, P483, DOI 10.1038/sj.cr.7290318
   Yokosaki Y, 2005, MATRIX BIOL, V24, P418, DOI 10.1016/j.matbio.2005.05.005
   Zohar R, 2000, J CELL PHYSIOL, V184, P118, DOI 10.1002/(SICI)1097-4652(200007)184:1<118::AID-JCP13>3.0.CO;2-Y
NR 95
TC 26
Z9 27
U1 1
U2 4
PU WILEY
PI HOBOKEN
PA 111 RIVER ST, HOBOKEN 07030-5774, NJ USA
SN 0022-3042
EI 1471-4159
J9 J NEUROCHEM
JI J. Neurochem.
PD NOV 15
PY 2007
VL 103
IS 4
BP 1491
EP 1505
DI 10.1111/j.1471-4159.2007.04858.x
PG 15
WC Biochemistry & Molecular Biology; Neurosciences
SC Biochemistry & Molecular Biology; Neurosciences & Neurology
GA 223WH
UT WOS:000250403500021
PM 17760872
DA 2022-04-27
ER

PT J
AU Barrette, B
   Vallieres, N
   Dube, M
   Lacroix, S
AF Barrette, Benoit
   Vallieres, Nicolas
   Dube, Marthe
   Lacroix, Steve
TI Expression profile of receptors for myelin-associated inhibitors of axonal regeneration in the intact and injured mouse central nervous system
SO MOLECULAR AND CELLULAR NEUROSCIENCE
LA English
DT Article
DE spinal cord injury; LINGO-1; nogo-66 receptor; p75 neurotrophin receptor; TROY; TAJ; myelin-associated glycoprotein; oligodendrocyte myelin glycoprotein; Nogo
ID spinal-cord-injury; growth-factor receptor; nogo-66 receptor; neurite outgrowth; adult-rat; functional recovery; purkinje-cell; messenger-rna; tract lesion; family-member
AB Although CNS neurons have the potential to regenerate their axons after injury, myelin debris carrying axon growth inhibitors rapidly induce growth cone collapse. Receptors (NgR1, NgR2) and coreceptors (LINGO-1, p75(NTR), TROY) for these inhibitors have been characterized and transduction pathways partially identified. However, little is known about the expression of these receptors in intact and lesioned supraspinal projection neurons. Using in situ hybridization, immunohistochemistry and neuronal tract-tracing, we found that NgR1, NgR2 and LINGO-1 are strongly expressed in several neuronal populations of the adult mouse brain projecting to the spinal cord, including neurons projecting through the corticospinal, rubrospinal, caerulospinal, reticulospinal, raphespinal and vestibulospinal tracts. As expected, p75(NTR) expression was restricted to neuronal descending pathways from the brainstem. TROY was absent from most brain regions and from all neuronal projection systems, suggesting that additional signal-transducing coreceptors exist. Qualitative and quantitative analyses revealed that brain expression for these receptors was not affected by a severe T10 spinal cord contusion. (c) 2006 Elsevier Inc. All rights reserved.
C1 CHUL Res Ctr, Ste Foy, PQ G1V 4G2, Canada.
   Univ Laval, Dept Anat & Physiol, Ste Foy, PQ G1V 4G2, Canada.
RP Lacroix, S (通讯作者)，CHUL Res Ctr, 2705 Laurier Blvd, Ste Foy, PQ G1V 4G2, Canada.
EM Steve.Lacroix@crchul.ulaval.ca
CR Barton WA, 2003, EMBO J, V22, P3291, DOI 10.1093/emboj/cdg325
   Bartsch U, 1995, NEURON, V15, P1375, DOI 10.1016/0896-6273(95)90015-2
   Beattie MS, 2002, NEURON, V36, P375, DOI 10.1016/S0896-6273(02)01005-X
   Benson MD, 2005, P NATL ACAD SCI USA, V102, P10694, DOI 10.1073/pnas.0504021102
   Buffo A, 2000, J NEUROSCI, V20, P2275
   Carim-todd L, 2003, EUR J NEUROSCI, V18, P3167, DOI 10.1111/j.1460-9568.2003.03003.x
   Casha S, 2001, NEUROSCIENCE, V103, P203, DOI 10.1016/S0306-4522(00)00538-8
   Chao MV, 2003, NAT REV NEUROSCI, V4, P299, DOI 10.1038/nrn1078
   Chen MS, 2000, NATURE, V403, P434, DOI 10.1038/35000219
   Cosgaya JM, 2002, SCIENCE, V298, P1245, DOI 10.1126/science.1076595
   David S, 1981, SCIENCE, V214, P931, DOI 10.1126/science.6171034
   David S, 2003, ANNU REV NEUROSCI, V26, P411, DOI 10.1146/annurev.neuro.26.043002.094946
   Dawbarn D, 1988, BRAIN RES, V440, P185, DOI 10.1016/0006-8993(88)91175-4
   Domeniconi M, 2002, NEURON, V35, P283, DOI 10.1016/S0896-6273(02)00770-5
   Dubreuil CI, 2003, J CELL BIOL, V162, P233, DOI 10.1083/jcb.200301080
   Dusart I, 1994, NEUROSCIENCE, V63, P351, DOI 10.1016/0306-4522(94)90534-7
   Franklin , 2001, MOUSE BRAIN STEREOTA, V0, P0
   Grandpre T, 2000, NATURE, V403, P439, DOI 10.1038/35000226
   Grandpre T, 2002, NATURE, V417, P547, DOI 10.1038/417547a
   Hasegawa T, 2005, MOL BRAIN RES, V133, P119, DOI 10.1016/j.molbrainres.2004.10.004
   Hisaoka T, 2003, DEV BRAIN RES, V143, P105, DOI 10.1016/S0165-3806(03)00101-9
   Hunt D, 2002, MOL CELL NEUROSCI, V20, P537, DOI 10.1006/mcne.2002.1153
   Ji B, 2006, MOL CELL NEUROSCI, V33, P311, DOI 10.1016/j.mcn.2006.08.003
   Josephson A, 2003, CELL TISSUE RES, V311, P333, DOI 10.1007/s00441-002-0695-8
   Josephson A, 2002, J COMP NEUROL, V453, P292, DOI 10.1002/cne.10408
   Kim JE, 2003, NEURON, V38, P187, DOI 10.1016/S0896-6273(03)00147-8
   Kim JE, 2004, NEURON, V44, P439, DOI 10.1016/j.neuron.2004.10.015
   Kojima T, 2000, J BIOL CHEM, V275, P20742, DOI 10.1074/jbc.M002691200
   Koprivica V, 2005, SCIENCE, V310, P106, DOI 10.1126/science.1115462
   Lacroix S, 1998, J NEUROCHEM, V70, P452, DOI 10.1046/j.1471-4159.1998.70020452.x
   Lacroix S, 2002, J COMP NEUROL, V454, P213, DOI 10.1002/cne.10407
   Lacroix S, 1998, BRAIN PATHOL, V8, P625, DOI 10.1111/j.1750-3639.1998.tb00189.x
   Lauren J, 2003, MOL CELL NEUROSCI, V24, P581, DOI 10.1016/S1044-7431(03)00199-4
   Li SX, 2003, J NEUROSCI, V23, P4219
   Li SX, 2005, MOL CELL NEUROSCI, V29, P26, DOI 10.1016/j.mcn.2004.12.008
   Li SX, 2004, J NEUROSCI, V24, P10511, DOI 10.1523/JNEUROSCI.2828-04.2004
   Liu BP, 2002, SCIENCE, V297, P1190, DOI 10.1126/science.1073031
   Mandemakers WJ, 2005, CURR BIOL, V15, PR302, DOI 10.1016/j.cub.2005.04.002
   Martinezmurillo R, 1993, NEUROSCIENCE, V52, P587, DOI 10.1016/0306-4522(93)90408-8
   Mckerracher L, 1994, NEURON, V13, P805, DOI 10.1016/0896-6273(94)90247-X
   Merlio JP, 1992, NEUROSCIENCE, V51, P513, DOI 10.1016/0306-4522(92)90292-A
   Mi S, 2005, NAT NEUROSCI, V8, P745, DOI 10.1038/nn1460
   Mi S, 2004, NAT NEUROSCI, V7, P221, DOI 10.1038/nn1188
   Moreau-fauvarque C, 2003, J NEUROSCI, V23, P9229
   Mukhopadhyay G, 1994, NEURON, V13, P757, DOI 10.1016/0896-6273(94)90042-6
   Park JB, 2005, NEURON, V45, P345, DOI 10.1016/j.neuron.2004.12.040
   Park KI, 1997, ABSTR SOC NEUROSCI, V23, P346
   Pignot V, 2003, J NEUROCHEM, V85, P717, DOI 10.1046/j.1471-4159.2003.01710.x
   Pioro EP, 1990, NEUROSCIENCE, V34, P57, DOI 10.1016/0306-4522(90)90304-M
   Pioro EP, 1990, NEUROSCIENCE, V34, P89, DOI 10.1016/0306-4522(90)90305-N
   Prinjha R, 2000, NATURE, V403, P383, DOI 10.1038/35000287
   Raineteau O, 2001, NAT REV NEUROSCI, V2, P263, DOI 10.1038/35067570
   Raineteau O, 2001, P NATL ACAD SCI USA, V98, P6929, DOI 10.1073/pnas.111165498
   Raisman G, 2004, NAT REV NEUROSCI, V5, P157, DOI 10.1038/nrn1328
   Richardson PM, 1980, NATURE, V284, P264, DOI 10.1038/284264a0
   Schaumburg JOCHEN, 2000, SILVA GABRETA, V4, P29
   Schmued LC, 1997, BRAIN RES, V751, P37, DOI 10.1016/S0006-8993(96)01387-X
   Schwab ME, 2002, SCIENCE, V295, P1029, DOI 10.1126/science.1067840
   Segal RA, 1995, J NEUROSCI, V15, P4970
   Shao ZH, 2005, NEURON, V45, P353, DOI 10.1016/j.neuron.2004.12.050
   Simonen M, 2003, NEURON, V38, P201, DOI 10.1016/S0896-6273(03)00226-5
   Song XY, 2006, J NEUROCHEM, V96, P833, DOI 10.1111/j.1471-4159.2005.03564.x
   Song XY, 2004, J NEUROSCI, V24, P542, DOI 10.1523/JNEUROSCI.4281-03.2004
   Thallmair M, 1998, NAT NEUROSCI, V1, P124, DOI 10.1038/373
   Vallieres L, 2003, J NEUROSCI, V23, P5197
   Vallieres N, 2006, GLIA, V53, P103, DOI 10.1002/glia.20266
   Venkatesh K, 2005, J NEUROSCI, V25, P808, DOI 10.1523/JNEUROSCI.4464-04.2005
   Wang KC, 2002, NATURE, V420, P74, DOI 10.1038/nature01176
   Wang KC, 2002, NATURE, V417, P941, DOI 10.1038/nature00867
   Wang XX, 2002, J NEUROSCI, V22, P5505
   Weidner N, 2001, P NATL ACAD SCI USA, V98, P3513, DOI 10.1073/pnas.051626798
   Whishaw IQ, 1993, BEHAV BRAIN RES, V56, P59, DOI 10.1016/0166-4328(93)90022-I
   Widenfalk J, 2001, J NEUROSCI, V21, P3457, DOI 10.1523/JNEUROSCI.21-10-03457.2001
   Wong ST, 2002, NAT NEUROSCI, V5, P1302, DOI 10.1038/nn975
   Woolf CJ, 2002, SCIENCE, V297, P1132, DOI 10.1126/science.1076247
   Yan Q, 1988, J NEUROSCI, V8, P3481
   Zheng BH, 2005, P NATL ACAD SCI USA, V102, P1205, DOI 10.1073/pnas.0409026102
   Zheng BH, 2003, NEURON, V38, P213, DOI 10.1016/S0896-6273(03)00225-3
NR 78
TC 53
Z9 59
U1 0
U2 3
PU ACADEMIC PRESS INC ELSEVIER SCIENCE
PI SAN DIEGO
PA 525 B ST, STE 1900, SAN DIEGO, CA 92101-4495 USA
SN 1044-7431
EI 1095-9327
J9 MOL CELL NEUROSCI
JI Mol. Cell. Neurosci.
PD APR 15
PY 2007
VL 34
IS 4
BP 519
EP 538
DI 10.1016/j.mcn.2006.12.004
PG 20
WC Neurosciences
SC Neurosciences & Neurology
GA 156NK
UT WOS:000245656000003
PM 17234430
DA 2022-04-27
ER

PT J
AU Mulder, J
   Wernerus, H
   Shi, TJ
   Ponten, F
   Hober, S
   Uhlen, M
   Hokfelt, T
AF Mulder, J.
   Wernerus, H.
   Shi, T.-J.
   Ponten, F.
   Hober, S.
   Uhlen, M.
   Hokfelt, T.
TI Systematically generated antibodies against human gene products: High throughput screening on sections from the rat nervous system
SO NEUROSCIENCE
LA English
DT Article
DE expression profile; CCDC22; immunohistochemistry; PABPC5; PDXP; protein atlas
ID renin-binding protein; membrane-protein; human-genome; spinal-cord; expression; proteomics; brain; identification; cloning; phosphatase
AB Completion of the Human Genome Project and recent developments in proteomics make it possible to systematically generate affinity reagents to a large portion of the proteome. Recently an antibody-based human protein atlas covering many organs including four areas of the brain has been released (www.proteinatlas.org). Due to the heterogeneity, size, and availability of tissue a more thorough analysis of the human brain is associated with considerable difficulties. Here we applied 120 antibodies raised against 112 human gene products to the smaller rat brain, a rodent animal model, where a single section represents a 'superarray' including many brain areas, and consequently allowing analysis of a huge number of cell types and their neurochemicals. Immunoreactive structures were seen in the investigated brain tissue after incubation with 56 antibodies (46.6%), of which 25 (20.8%) showed a clearly discrete staining pattern that was limited to certain areas, or subsets of brain cells. Bioinformatics, pre-adsorption tests and Western blot analysis were applied to identify non-specific antibodies. Eleven antibodies, including such raised against four 'ambiguous' proteins, passed all validation criteria, and the expression pattern and subcellular distribution of these proteins were studied in detail. To further explore the potential of the systematically generated antibodies, all 11 antibodies that passed validation were used to analyze the spinal cord and lumbar dorsal root ganglia after unilateral transection of the sciatic nerve. Discrete staining patterns were observed for four of the proteins, and injury-induced regulation was found for one of them. In conclusion, the study presented here suggests that a significant portion (10%) of the antibodies generated to a human protein can be used to analyze orthologues present in the rodent brain and to produce a protein-based atlas of the rodent brain. It is hoped that this type of antibody-based, high throughput screening of brain tissue from various rodent disease models will provide new information on the brain chemical neuroanatomy and insights in processes underlying neurological pathologies. (C) 2007 IBRO. Published by Elsevier Ltd. All rights reserved.
C1 Karolinska Inst, Dept Neurosci, SE-17177 Stockholm, Sweden.
   AlbaNova Univ Ctr, Royal Inst Technol, Dept Biotechnol, Stockholm, Sweden.
   Uppsala Univ, Dept Genet & Pathol, Rudbeck Lab, S-75105 Uppsala, Sweden.
RP Mulder, J (通讯作者)，Karolinska Inst, Dept Neurosci, Retzius V 8, SE-17177 Stockholm, Sweden.
EM Jan.Mulder@ki.se
CR Agaton C, 2004, J CHROMATOGR A, V1043, P33, DOI 10.1016/j.chroma.2004.06.008
   Agaton C, 2004, ELECTROPHORESIS, V25, P1280, DOI 10.1002/elps.200405846
   Bascom RA, 1999, J BIOL CHEM, V274, P2953, DOI 10.1074/jbc.274.5.2953
   Blanco P, 2001, GENOMICS, V74, P1, DOI 10.1006/geno.2001.6530
   Cao Y, 1998, GENOMICS, V49, P327, DOI 10.1006/geno.1998.5268
   Chen JM, 1998, BIOCHEM J, V335, P111, DOI 10.1042/bj3350111
   Cocchia M, 2000, GENOMICS, V68, P305, DOI 10.1006/geno.2000.6302
   Collins FS, 1998, SCIENCE, V282, P682, DOI 10.1126/science.282.5389.682
   Costigan M, 2002, BMC NEUROSCI, V3, P0, DOI 10.1186/1471-2202-3-16
   Diao A, 2003, J CELL BIOL, V160, P201, DOI 10.1083/jcb.200207045
   Gao GJ, 1994, J BIOL CHEM, V269, P8234
   Gibbs RA, 2004, NATURE, V428, P493, DOI 10.1038/nature02426
   Hedhammar M, 2005, J BIOTECHNOL, V119, P133, DOI 10.1016/j.jbiotec.2005.03.024
   Hokfelt T, 1994, TRENDS NEUROSCI, V17, P22, DOI 10.1016/0166-2236(94)90031-0
   Ide Y, 2003, GENOMICS, V81, P47, DOI 10.1016/S0888-7543(02)00009-5
   Isbrandt D, 2000, GENOMICS, V64, P144, DOI 10.1006/geno.2000.6117
   Janzi M, 2005, MOL CELL PROTEOMICS, V4, P1942, DOI 10.1074/mcp.M500213-MCP200
   Kessler SH, 1998, MOL CELL BIOL, V18, P51, DOI 10.1128/MCB.18.1.51
   Kononen J, 1998, NAT MED, V4, P844, DOI 10.1038/nm0798-844
   Kuhn U, 2004, BBA-GENE STRUCT EXPR, V1678, P67, DOI 10.1016/j.bbaexp.2004.03.008
   Leckie BJ, 2000, J HYPERTENS, V18, P935, DOI 10.1097/00004872-200018070-00016
   Lein ES, 2007, NATURE, V445, P168, DOI 10.1038/nature05453
   Lindskog M, 2005, BIOTECHNIQUES, V38, P723, DOI 10.2144/05385ST02
   Lippoldt A, 1995, CLIN EXP HYPERTENS, V17, P251, DOI 10.3109/10641969509087069
   Mayer A, 1998, NEUROGENETICS, V1, P281, DOI 10.1007/s100480050042
   Meisler NT, 1980, J NUTR, V110, P1965, DOI 10.1093/jn/110.10.1965
   Nilsson P, 2005, PROTEOMICS, V5, P4327, DOI 10.1002/pmic.200500072
   Palkovits M, 1988, MAPS GUIDE MICRODISS, V0, P0
   Paxinos G, 1986, RAT BRAIN STEREOTAXI, V2nd ed, P0
   Roux AF, 1994, HUM MOL GENET, V3, P1819, DOI 10.1093/hmg/3.10.1819
   Saito H, 1996, CYTOGENET CELL GENET, V72, P191, DOI 10.1159/000134186
   Sandberg R, 2000, P NATL ACAD SCI USA, V97, P11038, DOI 10.1073/pnas.97.20.11038
   Tada M, 1992, J BIOCHEM, V112, P175, DOI 10.1093/oxfordjournals.jbchem.a123874
   Uhlen M, 2005, MOL CELL PROTEOMICS, V4, P1920, DOI 10.1074/mcp.M500279-MCP200
   Uhlen M, 2005, MOL CELL PROTEOMICS, V4, P384, DOI 10.1074/mcp.R500009-MCP200
   Venter JC, 2001, SCIENCE, V291, P1304, DOI 10.1126/science.1058040
   Wall PD, 1986, NEUROSCIENCE, V17, P1199, DOI 10.1016/0306-4522(86)90087-4
   Watanabe K, 2004, J CLIN INVEST, V114, P898, DOI 10.1172/JC1200421152
   Wismar J, 2001, FEBS LETT, V507, P119, DOI 10.1016/S0014-5793(01)02959-3
   Worzfeld T, 2004, EUR J NEUROSCI, V19, P2622, DOI 10.1111/j.0953-816X.2004.03401.x
   Xiao HS, 2002, P NATL ACAD SCI USA, V99, P8360, DOI 10.1073/pnas.122231899
   Yang LA, 2004, EUR J NEUROSCI, V19, P871, DOI 10.1111/j.0953-816X.2004.03121.x
NR 42
TC 9
Z9 9
U1 0
U2 1
PU PERGAMON-ELSEVIER SCIENCE LTD
PI OXFORD
PA THE BOULEVARD, LANGFORD LANE, KIDLINGTON, OXFORD OX5 1GB, ENGLAND
SN 0306-4522
EI 
J9 NEUROSCIENCE
JI Neuroscience
PD JUN 8
PY 2007
VL 146
IS 4
BP 1689
EP 1703
DI 10.1016/j.neuroscience.2007.02.054
PG 15
WC Neurosciences
SC Neurosciences & Neurology
GA 176RB
UT WOS:000247101500025
PM 17478047
DA 2022-04-27
ER

PT J
AU Sihlbom, C
   Wilheimsson, U
   Li, LZ
   Nilsson, CL
   Pekny, M
AF Sihlbom, Carina
   Wilheimsson, Ulrika
   Li, Lizhen
   Nilsson, Carol L.
   Pekny, Milos
TI 14-3-3 expression in denervated hippocampus after entorhinal cortex lesion assessed by culture-derived isotope tags in quantitative proteomics
SO JOURNAL OF PROTEOME RESEARCH
LA English
DT Article
DE quantitative proteomics; neuroregeneration; neurodegeneration; hippocampus; astrocytes; brain injury; 14-3-3 protein; isoform; FTICR mass spectrometry
ID fibrillary acidic protein; glycogen-synthase kinase-3-beta; creutzfeldt-jakob-disease; spinal-cord-injury; functional recovery; mice deficient; mediates phosphorylation; neurofibrillary tangle; intermediate-filament; gel-electrophoresis
AB Activation of astrocytes accompanies many brain pathologies. Reactive astrocytes have a beneficial role in acute neurotrauma but later on might inhibit regeneration. 2D-gel electrophoresis and mass spectrometry were applied to study the proteome difference in denervated hippocampus in wildtype mice and mice lacking intermediate filament proteins glial fibrillary acidic protein (GFAP) and vimentin (GFAP(-/-)Vim(-/-)) that show attenuated reactive gliosis and enhanced posttraumatic regeneration. Proteomic data and immunohistochemical analyses showed upregulation of the adapter protein 14-3-3 four days postlesion and suggested that 14-3-3 upregulation after injury is triggered by reactive gliosis. Culture-derived isotope tags (CDIT) and mass spectrometry demonstrated that 14-3-3 epsilon was the major isoform upregulated in denervated hippocampus and that its upregulation was attenuated in GFAP(-/-)Vim(-/-) mice and thus most likely connected to reactive gliosis.
C1 Univ Gothenburg, Inst Biomed, Dept Clin Neurosci & Rehabilil, Dept Med Chem & Cell Biol, S-40530 Gothenburg, Sweden.
   Florida State Univ, Natl Hig Magnet Field Lab, Tallahassee, FL 32306 USA.
RP Pekny, M (通讯作者)，Univ Gothenburg, Sahlgrenska Acad, Inst Neurosci & Physiol, Ctr Brain Repair & Rehabilitat, Box 440, S-40530 Gothenburg, Sweden.
EM milos.peknv@medkem.gu.se
CR Agarwal-mawal A, 2003, J BIOL CHEM, V278, P12722, DOI 10.1074/jbc.M211491200
   Angrand PO, 2006, IN PRESS MOL CELL PR, V0, P0
   Baxter HC, 2002, NEUROSCIENCE, V109, P5, DOI 10.1016/S0306-4522(01)00492-4
   Bradshaw JM, 2003, ADV PROTEIN CHEM, V61, P161
   Brambilla R, 2005, J EXP MED, V202, P145, DOI 10.1084/jem.20041918
   Castagna A, 2002, ELECTROPHORESIS, V23, P339, DOI 10.1002/1522-2683(200202)23:2<339::AID-ELPS339>3.0.CO;2-Y
   Cho KS, 2005, J CELL SCI, V118, P863, DOI 10.1242/jcs.01658
   Christopherson KS, 2005, CELL, V120, P421, DOI 10.1016/j.cell.2004.12.020
   Chun J, 2004, MOL CELLS, V18, P360
   Colucciguyon E, 1994, CELL, V79, P679, DOI 10.1016/0092-8674(94)90553-3
   Dougherty MK, 2004, J CELL SCI, V117, P1875, DOI 10.1242/jcs.01171
   Eliasson C, 1999, J BIOL CHEM, V274, P23996, DOI 10.1074/jbc.274.34.23996
   Eng LF, 1994, BRAIN PATHOL, V4, P229, DOI 10.1111/j.1750-3639.1994.tb00838.x
   Franklin K, 1997, MOUSE BRAIN STEREOTA, V0, P0
   Goldshmit Y, 2004, J NEUROSCI, V24, P10064, DOI 10.1523/JNEUROSCI.2981-04.2004
   Green AJE, 2002, BIOCHEM SOC T, V30, P382, DOI 10.1042/bst0300382
   Gygi SP, 2000, P NATL ACAD SCI USA, V97, P9390, DOI 10.1073/pnas.160270797
   Hernandez MR, 2002, GLIA, V38, P45, DOI 10.1002/glia.10051
   Ishihama Y, 2005, NAT BIOTECHNOL, V23, P617, DOI 10.1038/nbt1086
   Jensen MB, 1999, NEUROSCIENCE, V93, P507, DOI 10.1016/S0306-4522(99)00139-6
   Kawamoto Y, 2006, STROKE, V37, P830, DOI 10.1161/01.STR.0000202587.63936.37
   Kawamoto Y, 2004, ACTA NEUROPATHOL, V108, P302, DOI 10.1007/s00401-004-0892-5
   Kawamoto Y, 2004, ACTA NEUROPATHOL, V107, P137, DOI 10.1007/s00401-003-0785-z
   Kawamoto Y, 2002, J NEUROPATH EXP NEUR, V61, P245, DOI 10.1093/jnen/61.3.245
   Kinouchi R, 2003, NAT NEUROSCI, V6, P863, DOI 10.1038/nn1088
   Krasnianski ANNA, 2004, FOLIA NEUROPATHOL, V42 Suppl B, P24
   Ku NO, 1998, EMBO J, V17, P1892, DOI 10.1093/emboj/17.7.1892
   Layfield R, 1996, NEUROSCI LETT, V209, P57, DOI 10.1016/0304-3940(96)12598-2
   Laywell ED, 2000, P NATL ACAD SCI USA, V97, P13883, DOI 10.1073/pnas.250471697
   Li HH, 2006, J CELL SCI, V119, P4452, DOI 10.1242/jcs.03219
   Liao J, 1996, J CELL BIOL, V133, P345, DOI 10.1083/jcb.133.2.345
   Mackintosh C, 2004, BIOCHEM J, V381, P329, DOI 10.1042/BJ20031332
   Menet V, 2003, P NATL ACAD SCI USA, V100, P8999, DOI 10.1073/pnas.1533187100
   Mingorance A, 2005, MOL CELL NEUROSCI, V29, P471, DOI 10.1016/j.mcn.2005.03.016
   Nakazawa T, 2007, INVEST OPHTH VIS SCI, V48, P2760, DOI 10.1167/iovs.06-1398
   Ong SE, 2002, MOL CELL PROTEOMICS, V1, P376, DOI 10.1074/mcp.M200025-MCP200
   Ostrerova N, 1999, J NEUROSCI, V19, P5782, DOI 10.1523/JNEUROSCI.19-14-05782.1999
   Pekny M, 1999, J CELL BIOL, V145, P503, DOI 10.1083/jcb.145.3.503
   Pekny M, 1995, EMBO J, V14, P1590, DOI 10.1002/j.1460-2075.1995.tb07147.x
   Pekny M, 1998, EXP CELL RES, V239, P332, DOI 10.1006/excr.1997.3922
   Pekny MILOS, 2006, P10, V0, P0
   Perkins DN, 1999, ELECTROPHORESIS, V20, P3551, DOI 10.1002/(SICI)1522-2683(19991201)20:18<3551::AID-ELPS3551>3.0.CO;2-2
   Rabilloud T, 2000, ANAL CHEM, V72, P48A, DOI 10.1021/ac002709u
   Romijn EP, 2005, MOL CELL PROTEOMICS, V4, P1297, DOI 10.1074/mcp.M500123-MCP200
   Rose G, 1976, BRAIN RES BULL, V1, P87, DOI 10.1016/0361-9230(76)90052-6
   Sato S, 2006, EMBO J, V25, P211, DOI 10.1038/sj.emboj.7600774
   Satoh J, 2004, AM J PATHOL, V165, P577, DOI 10.1016/S0002-9440(10)63322-6
   Shevchenko A, 1997, J PROTEIN CHEM, V16, P481, DOI 10.1023/A:1026361427575
   Song SH, 2002, NATURE, V417, P39, DOI 10.1038/417039a
   Steward O, 1990, J NEUROSCI, V10, P2373
   Stone DJ, 1998, J NEUROSCI, V18, P3180
   Tian DS, 2006, J NEUROSCI RES, V84, P1053, DOI 10.1002/jnr.20999
   Ubl A, 2002, MOL BRAIN RES, V108, P33, DOI 10.1016/S0169-328X(02)00510-7
   Ullian EM, 2001, SCIENCE, V291, P657, DOI 10.1126/science.291.5504.657
   Umahara T, 2004, ACTA NEUROPATHOL, V108, P279, DOI 10.1007/s00401-004-0885-4
   Van EVERBROECKBRJ, 2005, J NEUROL NEUROSUR PS, V76, P100, DOI 10.1136/jnnp.2003.032037
   Widestrand A, 2007, IN PRESS STEM CELLS, V0, P0
   Wilhelmsson U, 2004, J NEUROSCI, V24, P5016, DOI 10.1523/JNEUROSCI.0820-04.2004
   Yaffe MB, 2001, CURR OPIN CELL BIOL, V13, P131, DOI 10.1016/S0955-0674(00)00189-7
   Yang JW, 2004, ELECTROPHORESIS, V25, P1169, DOI 10.1002/elps.200305809
   Yuan ZF, 2004, J BIOL CHEM, V279, P26105, DOI 10.1074/jbc.M308298200
   Zhou Y, 2005, MOL CELL PROTEOMICS, V4, P1471, DOI 10.1074/mcp.M500114-MCP200
NR 62
TC 6
Z9 6
U1 0
U2 2
PU AMER CHEMICAL SOC
PI WASHINGTON
PA 1155 16TH ST, NW, WASHINGTON, DC 20036 USA
SN 1535-3893
EI 1535-3907
J9 J PROTEOME RES
JI J. Proteome Res.
PD SEP 15
PY 2007
VL 6
IS 9
BP 3491
EP 3500
DI 10.1021/pr070108e
PG 10
WC Biochemical Research Methods
SC Biochemistry & Molecular Biology
GA 209EE
UT WOS:000249371000016
PM 17663576
DA 2022-04-27
ER

PT J
AU Pariset, L
   Cappuccio, I
   Savarese, MC
   Gentile, A
   Filippini, F
   Marsan, PA
   Valentini, A
AF Pariset, L.
   Cappuccio, I.
   Savarese, M. C.
   Gentile, A.
   Filippini, F.
   Marsan, P. Ajmone
   Valentini, A.
TI Identification of putative genes involved in bovine spastic paresis through microarray analysis
SO ITALIAN JOURNAL OF ANIMAL SCIENCE
LA English
DT Article; Proceedings Paper
C1 Univ Tuscia, Dept Anim Prod, I-01100 Viterbo, Italy.
   Univ Bologna, Dipartimento Clin Vet, I-40126 Bologna, Italy.
   Assoc Nazl Allevatori Boviani Italiani Carne, San Martino Colle, Perugia, Italy.
   Univ Cattolica Sacro Cuore, Ist Zootecn, Piacenza, Italy.
RP Pariset, L (通讯作者)，Univ Tuscia, Dept Anim Prod, Via S Camillo Lellis, I-01100 Viterbo, Italy.
EM pariset@unitus.it
NR 0
TC 1
Z9 1
U1 0
U2 1
PU AVENUE MEDIA
PI BOLOGNA
PA VIA RIVA RENO 61, BOLOGNA, 40122, ITALY
SN 1594-4077
EI 
J9 ITAL J ANIM SCI
JI Ital. J. Anim. Sci.
PD JUN 15
PY 2007
VL 6
IS 
BP 183
EP 183
DI 10.4081/ijas.2007.1s.183
PG 1
WC Agriculture, Dairy & Animal Science; Agriculture, Multidisciplinary; Veterinary Sciences
SC Agriculture; Veterinary Sciences
GA 193LU
UT WOS:000248276300075
DA 2022-04-27
ER

PT J
AU Ferraiuolo, L
   Heath, PR
   Holden, H
   Kasher, P
   Kirby, J
   Shaw, PJ
AF Ferraiuolo, Laura
   Heath, Paul R.
   Holden, Hazel
   Kasher, Paul
   Kirby, Janine
   Shaw, Pamela J.
TI Microarray analysis of the cellular pathways involved in the adaptation to and progression of motor neuron injury in the SOD1 G93A mouse model of familial ALS
SO JOURNAL OF NEUROSCIENCE
LA English
DT Article
DE amyotrophic lateral sclerosis; microarray; laser-capture microdissection; transcriptome; motor neurons; clinical intervention
ID amyotrophic-lateral-sclerosis; cu/zn-superoxide-dismutase; spinal-cord; transgenic mouse; mutant superoxide-dismutase-1; differential expression; parkinsons-disease; energy homeostasis; cytoplasmic dynein; axonal-transport
AB The cellular pathways of motor neuronal injury have been investigated in the SOD1 G93A murine model of familial amyotrophic lateral sclerosis (ALS) using laser-capture microdissection and microarray analysis. The advantages of this study include the following: analysis of changes specifically in motor neurons (MNs), while still detecting effects of interactions with neighboring cells; the ability to profile changes during disease progression, an approach not possible in human ALS; and the use of transgenic mice bred on a homogeneous genetic background, eliminating the confounding effects arising from a mixed genetic background. By using this rigorous approach, novel changes in key cellular pathways have been detected at both the presymptomatic and late stages, which have been validated by quantitative reverse transcription-PCR. At the presymptomatic stage ( 60 d), MNs extracted from SOD1 G93A mice show a significant increase in expression of genes subserving both transcriptional and translational functions, as well as lipid and carbohydrate metabolism, mitochondrial preprotein translocation, and respiratory chain function, suggesting activation of a strong cellular adaptive response. Mice 90 d old still show upregulation of genes involved in carbohydrate metabolism, whereas transcription and mRNA processing genes begin to show downregulation. Late in the disease course ( 120 d), important findings include the following: marked transcriptional repression, with downregulation of multiple transcripts involved in transcriptional and metabolic functions; upregulation of complement system components; and increased expression of key cyclins involved in cell-cycle regulation. The changes described in the motor neuron transcriptome evolving during the disease course highlight potential novel targets for neuroprotective therapeutic intervention.
C1 Univ Sheffield, Sch Med & Biomed Sci, Sect Neurosci, Acad Neurol Unit, Sheffield S10 2RX, S Yorkshire, England.
RP Shaw, PJ (通讯作者)，Univ Sheffield, Sch Med & Biomed Sci, Sect Neurosci, Acad Neurol Unit, E Floor,Beech Hill Rd, Sheffield S10 2RX, S Yorkshire, England.
EM pamela.shaw@sheffield.ac.uk
FU Wellcome TrustWellcome TrustEuropean Commission Funding Source: Medline
CR Afroze T, 2003, AM J PHYSIOL-CELL PH, V285, PC88, DOI 10.1152/ajpcell.00518.2002
   Andreyev AI, 2005, BIOCHEMISTRY-MOSCOW+, V70, P200, DOI 10.1007/s10541-005-0102-7
   Appert-collin A, 2006, LIFE SCI, V79, P484, DOI 10.1016/j.lfs.2006.01.032
   Barber SC, 2006, BBA-MOL BASIS DIS, V1762, P1051, DOI 10.1016/j.bbadis.2006.03.008
   Basso M, 2006, J BIOL CHEM, V281, P33325, DOI 10.1074/jbc.M603489200
   Becker EBE, 2004, PROG NEUROBIOL, V72, P1, DOI 10.1016/j.pneurobio.2003.12.005
   Bennin DA, 2002, J BIOL CHEM, V277, P27449, DOI 10.1074/jbc.M111693200
   Bittner RE, 1999, NAT GENET, V23, P141, DOI 10.1038/13770
   Boillee S, 2006, SCIENCE, V312, P1389, DOI 10.1126/science.1123511
   Browne SE, 2006, NEUROBIOL DIS, V22, P599, DOI 10.1016/j.nbd.2006.01.001
   Chen XL, 2002, J BIOENERG BIOMEMBR, V34, P397, DOI 10.1023/A:1021258204921
   Cleveland DW, 2001, NAT REV NEUROSCI, V2, P806, DOI 10.1038/35097565
   Dangond F, 2004, PHYSIOL GENOMICS, V16, P229, DOI 10.1152/physiolgenomics.00087.2001
   Desagher S, 2005, J BIOL CHEM, V280, P5693, DOI 10.1074/jbc.M408971200
   Desport JC, 2000, AMYOTROPH LATERAL SC, V1, P91
   Desport JC, 2005, NEURODEGENER DIS, V2, P202, DOI 10.1159/000089626
   Dupuis L, 2004, P NATL ACAD SCI USA, V101, P11159, DOI 10.1073/pnas.0402026101
   Dupuis L, 2004, REV NEUROL-FRANCE, V160, P35, DOI 10.1016/S0035-3787(04)70845-0
   Dupuis L, 2000, NEUROBIOL DIS, V7, P274, DOI 10.1006/nbdi.2000.0292
   Duvezin-caubet S, 2003, P NATL ACAD SCI USA, V100, P13235, DOI 10.1073/pnas.2135169100
   Gasque P, 2000, IMMUNOPHARMACOLOGY, V49, P171, DOI 10.1016/S0162-3109(00)80302-1
   Goldknopf IL, 2006, BIOCHEM BIOPH RES CO, V342, P1034, DOI 10.1016/j.bbrc.2006.02.051
   Gong YH, 2000, J NEUROSCI, V20, P660, DOI 10.1523/JNEUROSCI.20-02-00660.2000
   Graves MC, 2004, AMYOTROPH LATERAL SC, V5, P213, DOI 10.1080/14660820410020286
   Heiman-patterson TD, 2005, J NEUROL SCI, V236, P1, DOI 10.1016/j.jns.2005.02.006
   Helfand BT, 2004, J CELL SCI, V117, P133, DOI 10.1242/jcs.00936
   Herrup K, 1995, DEVELOPMENT, V121, P2385
   Jiang YM, 2005, ANN NEUROL, V57, P236, DOI 10.1002/ana.20379
   Kabashi E, 2006, BBA-MOL BASIS DIS, V1762, P1038, DOI 10.1016/j.bbadis.2006.06.006
   Kadoya T, 2000, J BIOL CHEM, V275, P37030, DOI 10.1074/jbc.M005984200
   Kasarskis EJ, 1996, AM J CLIN NUTR, V63, P130, DOI 10.1093/ajcn/63.1.130
   Kikuchi H, 2003, ACTA NEUROPATHOL, V105, P462, DOI 10.1007/s00401-002-0667-9
   Kirby J, 2005, BRAIN, V128, P1686, DOI 10.1093/brain/awh503
   Klivenyi P, 2004, J NEUROCHEM, V88, P576, DOI 10.1046/j.1471-4159.2003.02160.x
   Konig HG, 2005, J CELL BIOL, V168, P1077, DOI 10.1083/jcb.200407027
   Kowalczyk A, 2004, J CELL BIOL, V167, P209, DOI 10.1083/jcb.200404181
   Kriz J, 2002, NEUROBIOL DIS, V10, P268, DOI 10.1006/nbdi.2002.0487
   Levin BE, 2006, PHYSIOL BEHAV, V89, P486, DOI 10.1016/j.physbeh.2006.07.003
   Ligon LA, 2005, NEUROREPORT, V16, P533, DOI 10.1097/00001756-200504250-00002
   Ligon LA, 2004, J BIOL CHEM, V279, P19201, DOI 10.1074/jbc.M313472200
   Lino MM, 2002, J NEUROSCI, V22, P4825, DOI 10.1523/JNEUROSCI.22-12-04825.2002
   Liu DX, 2001, CELL TISSUE RES, V305, P217, DOI 10.1007/s004410100396
   Luo LQ, 2005, ANNU REV NEUROSCI, V28, P127, DOI 10.1146/annurev.neuro.28.061604.135632
   Malaspina A, 2001, J NEUROCHEM, V77, P132, DOI 10.1046/j.1471-4159.2001.t01-1-00231.x
   Mantle D, 1995, J NEUROL SCI, V131, P65, DOI 10.1016/0022-510X(95)00035-Z
   Mattiazzi M, 2002, J BIOL CHEM, V277, P29626, DOI 10.1074/jbc.M203065200
   Mcgeer PL, 2002, MUSCLE NERVE, V26, P459, DOI 10.1002/mus.10191
   Menzies FM, 2002, BRAIN, V125, P1522, DOI 10.1093/brain/awf167
   Nguyen MD, 2003, J NEUROSCI, V23, P2131
   Olsen MK, 2001, ANN NEUROL, V50, P730, DOI 10.1002/ana.1252
   Parkinson DB, 2004, J CELL BIOL, V164, P385, DOI 10.1083/jcb.200307132
   Pehar M, 2005, NEURODEGENER DIS, V2, P139, DOI 10.1159/000089619
   Perlson E, 2005, NEURON, V45, P715, DOI 10.1016/j.neuron.2005.01.023
   Perrin FE, 2005, HUM MOL GENET, V14, P3309, DOI 10.1093/hmg/ddi357
   Pramatarova A, 2001, J NEUROSCI, V21, P3369, DOI 10.1523/JNEUROSCI.21-10-03369.2001
   Price MA, 2006, GENE DEV, V20, P399, DOI 10.1101/gad.1394306
   Ranganathan S, 2003, AM J PATHOL, V162, P823, DOI 10.1016/S0002-9440(10)63879-5
   Redon R, 2002, CANCER RES, V62, P6211
   Rosen DR, 1993, NATURE, V362, P59, DOI 10.1038/362059a0
   Shaw PJ, 2005, J NEUROL NEUROSUR PS, V76, P1046, DOI 10.1136/jnnp.2004.048652
   Shih AY, 2003, J NEUROSCI, V23, P3394, DOI 10.1523/jneurosci.23-08-03394.2003
   Shinder GA, 2001, J BIOL CHEM, V276, P12791, DOI 10.1074/jbc.M010759200
   Vangelder RN, 1990, P NATL ACAD SCI USA, V87, P1663, DOI 10.1073/pnas.87.5.1663
   Vargas MR, 2005, J BIOL CHEM, V280, P25571, DOI 10.1074/jbc.M501920200
   Vedrenne C, 2006, TRAFFIC, V7, P639, DOI 10.1111/j.1600-0854.2006.00419.x
   Waimey KE, 2006, NEUROSCIENTIST, V12, P398, DOI 10.1177/1073858406292631
   Warita H, 1999, BRAIN RES, V819, P120, DOI 10.1016/S0006-8993(98)01351-1
   Watanabe S, 2007, FREE RADICAL BIO MED, V42, P1534, DOI 10.1016/j.freeradbiomed.2007.02.004
   Wiedemann FR, 2002, J NEUROCHEM, V80, P616, DOI 10.1046/j.0022-3042.2001.00731.x
   Winter M, 2004, BIOCHEMISTRY-US, V43, P16356, DOI 10.1021/bi0489255
   Wolff S, 2005, BBA-MOL CELL RES, V1745, P196, DOI 10.1016/j.bbamcr.2005.05.004
   Wood JD, 2003, NEUROPATH APPL NEURO, V29, P529, DOI 10.1046/j.0305-1846.2003.00518.x
   Yang Y, 2005, J NEUROSCI, V25, P2522, DOI 10.1523/JNEUROSCI.4946-04.2005
   Yoshihara T, 2002, J NEUROCHEM, V80, P158, DOI 10.1046/j.0022-3042.2001.00683.x
   Young JC, 2003, CELL, V112, P41, DOI 10.1016/S0092-8674(02)01250-3
   Zhao Z, 2006, BMC NEUROSCI, V7, P0, DOI 10.1186/1471-2202-7-29
   Zhu S, 2002, NATURE, V417, P74, DOI 10.1038/417074a
NR 77
TC 155
Z9 156
U1 1
U2 15
PU SOC NEUROSCIENCE
PI WASHINGTON
PA 11 DUPONT CIRCLE, NW, STE 500, WASHINGTON, DC 20036 USA
SN 0270-6474
EI 
J9 J NEUROSCI
JI J. Neurosci.
PD AUG 22
PY 2007
VL 27
IS 34
BP 9201
EP 9219
DI 10.1523/JNEUROSCI.1470-07.2007
PG 19
WC Neurosciences
SC Neurosciences & Neurology
GA 203CT
UT WOS:000248953400022
PM 17715356
DA 2022-04-27
ER

PT J
AU Kamphuis, W
   Dijk, F
   van Soest, S
   Bergen, AAB
AF Kamphuis, W.
   Dijk, F.
   van Soest, S.
   Bergen, A. A. B.
TI Global gene expression profiling of ischemic preconditioning in the rat retina
SO MOLECULAR VISION
LA English
DT Article
ID glutamate-receptor subunit; ganglion-cell death; reperfusion injury; spinal-cord; cerebral-ischemia; transcript level; genomic response; adult-mouse; in-vivo; tolerance
AB PURPOSE: To obtain and analyze the gene expression changes after ischemic preconditioning (IPC) in the rat retina. METHODS: Ischemic damage to the inner retina can be prevented by a short, non-deleterious, ischemic insult of 5 min applied 24 h preceding a full ischemic insult of 60 min; a phenomenon termed tolerance or IPC. The time course of changes in gene expression after induction of IPC was assessed by 22K oligonucleotide microarrays, followed by real-time quantitative polymerase chain reaction (qPCR) validation. Functional pathways of interest were identified by Gene Ontology-term analysis. RESULTS: Histology confirmed that IPC induction by 5 min of retinal ischemia results in a complete protection against the neurodegenerative effects of a 60 min ischemic period applied 24 or 48 h later. The microarray analysis revealed differential expression of 104 known genes at one or more time points between 1 h and 7 days after IPC. The group of altered genes contained a significant overrepresentation of genes involved in aminoacyl-tRNA synthetase activity (Iars, Lars, Cars, Yars, Gars, Tars), amino acid transport (Slc3a2, Slc6a6, Slc7a1, Slc38a2), regulation of transcription (including Egr1, Egr4, Nr4a1, Nr4a3, c-fos), and cell death (including Anxa1, Trib3). qPCR assays on cDNA of individual animals confirmed the microarray results. CONCLUSIONS: Endogenous neuroprotection, provoked by ischemic preconditioning is associated with changes in transcript levels of several functionally-related groups of genes. During the time window of effective protection, transcript levels of genes encoding for aminoacyl-tRNA synthetases and for amino acid transport are reduced. These changes suggest that a reduction of translational activity may play a significant role in preconditioning-mediated neuroprotection.
C1 NIN KNAW, Dept Ophthalmogenet, NL-1105 BA Amsterdam, Netherlands.
   NIN KNAW, Dept Cellular Qual Control, NL-1105 BA Amsterdam, Netherlands.
RP Kamphuis, W (通讯作者)，NIN KNAW, Dept Ophthalmogenet, Meibergdreef 47, NL-1105 BA Amsterdam, Netherlands.
EM w.kamphuis@nin.knaw.nl
CR Beissbarth T, 2004, BIOINFORMATICS, V20, P1464, DOI 10.1093/bioinformatics/bth088
   Bernaudin M, 2002, J CEREBR BLOOD F MET, V22, P393, DOI 10.1097/00004647-200204000-00003
   Bluthgen NILS, 2005, GENOME INFORM, V16, P106
   Brandish PE, 2005, NEURON, V45, P861, DOI 10.1016/j.neuron.2005.02.006
   Carmel JB, 2004, EXP NEUROL, V185, P81, DOI 10.1016/j.expneurol.2003.09.007
   Carter MG, 2003, GENOME RES, V13, P1011, DOI 10.1101/gr.878903
   Cizkova D, 2004, EXP NEUROL, V185, P97, DOI 10.1016/j.expneurol.2003.09.020
   Dennis G, 2003, GENOME BIOL, V4, P0, DOI 10.1186/gb-2003-4-9-r60
   Dhodda VK, 2004, J NEUROCHEM, V89, P73, DOI 10.1111/j.1471-4159.2004.02316.x
   Dijk F, 2004, BRAIN RES, V1026, P194, DOI 10.1016/j.brainres.2004.08.034
   Dijk F, 2004, INVEST OPHTH VIS SCI, V45, P330, DOI 10.1167/iovs.03-0285
   Dijk F, 2004, BRAIN RES, V997, P207, DOI 10.1016/j.brainres.2003.08.069
   Gidday JM, 2006, NAT REV NEUROSCI, V7, P437, DOI 10.1038/nrn1927
   Grimm C, 2005, SEMIN CELL DEV BIOL, V16, P531, DOI 10.1016/j.semcdb.2005.03.004
   Han JM, 2003, BIOCHEM BIOPH RES CO, V303, P985, DOI 10.1016/S0006-291X(03)00485-6
   Hayhoe RPG, 2006, BLOOD, V107, P2123, DOI 10.1182/blood-2005-08-3099
   Hegedus Z, 2006, CELL MOL LIFE SCI, V63, P1632, DOI 10.1007/s00018-006-6007-9
   Helton R, 2005, J NEUROSCI, V25, P4099, DOI 10.1523/JNEUROSCI.4555-04.2005
   Hosack DA, 2003, GENOME BIOL, V4, P0, DOI 10.1186/gb-2003-4-10-r70
   Hughes TR, 2000, CELL, V102, P109, DOI 10.1016/S0092-8674(00)00015-5
   Hughes TR, 2001, NAT BIOTECHNOL, V19, P342, DOI 10.1038/86730
   Kamphuis W, 2007, MOL VIS, V13, P220
   Kato H, 1997, J THORAC CARDIOV SUR, V114, P609, DOI 10.1016/S0022-5223(97)70051-5
   Kawahara N, 2004, J CEREBR BLOOD F MET, V24, P212, DOI 10.1097/01.WCB.0000106012.33322.A2
   Lam TT, 1999, INVEST OPHTH VIS SCI, V40, P967
   Lee JS, 2002, BIOCHEM BIOPH RES CO, V291, P158, DOI 10.1006/bbrc.2002.6398
   Li B, 1999, INVEST OPHTH VIS SCI, V40, P1200
   Li B, 2000, EXP EYE RES, V70, P755, DOI 10.1006/exer.2000.0843
   Li Y, 2003, INVEST OPHTH VIS SCI, V44, P1299, DOI 10.1167/iovs.02-0235
   Liang CL, 2003, J NEUROTRAUM, V20, P195, DOI 10.1089/08977150360547107
   Naylor M, 2005, NEUROCHEM INT, V47, P565, DOI 10.1016/j.neuint.2005.07.003
   Nickells RW, 1999, SURV OPHTHALMOL, V43, PS151, DOI 10.1016/S0039-6257(99)00029-6
   Nonaka A, 2001, INVEST OPHTH VIS SCI, V42, P2380
   Ohoka N, 2005, EMBO J, V24, P1243, DOI 10.1038/sj.emboj.7600596
   Osborne NN, 2004, PROG RETIN EYE RES, V23, P91, DOI 10.1016/j.preteyeres.2003.12.001
   Osborne NN, 2001, BRIT J OPHTHALMOL, V85, P1252, DOI 10.1136/bjo.85.10.1252
   Osborne NN, 1997, VASCULAR RISK FACTOR, V0, P139
   Parente L, 2004, INFLAMM RES, V53, P125, DOI 10.1007/s00011-003-1235-z
   Pavitt GD, 2005, BIOCHEM SOC T, V33, P1487, DOI 10.1042/BST0331487
   Piltz-seymour IR, 2001, AM J OPHTHALMOL, V132, P63, DOI 10.1016/S0002-9394(01)00871-6
   Proud CG, 2005, SEMIN CELL DEV BIOL, V16, P3, DOI 10.1016/j.semcdb.2004.11.004
   Quigley HA, 1995, INVEST OPHTH VIS SCI, V36, P774
   Quigley HA, 1992, OPHTHALMOLOGY, V99, P19
   Roberts CJ, 2000, SCIENCE, V287, P873, DOI 10.1126/science.287.5454.873
   Robin AL, 1997, OPHTHALMOLOGY TIMES, V22, P1
   Roth S, 2004, BRAIN RES BULL, V62, P461, DOI 10.1016/j.brainresbull.2003.07.006
   Roth S, 1998, INVEST OPHTH VIS SCI, V39, P777
   Roth S, 2006, INVEST OPHTH VIS SCI, V47, P2114, DOI 10.1167/iovs.05-1068
   Sakamoto K, 2006, EXP EYE RES, V82, P512, DOI 10.1016/j.exer.2005.08.011
   Shi LM, 2006, NAT BIOTECHNOL, V24, P1151, DOI 10.1038/nbt1239
   Snider BJ, 2001, BRAIN RES, V917, P147, DOI 10.1016/S0006-8993(01)02822-0
   Sommer A, 1991, ARCH OPHTHALMOL-CHIC, V109, P77, DOI 10.1001/archopht.1991.01080010079037
   Stenzel-poore MP, 2003, LANCET, V362, P1028, DOI 10.1016/S0140-6736(03)14412-1
   Tang Y, 2006, NEUROBIOL DIS, V21, P18, DOI 10.1016/j.nbd.2005.06.002
   Truettner J, 2002, MOL BRAIN RES, V103, P106, DOI 10.1016/S0169-328X(02)00191-2
   Tsuchihashi SEI-ICHIRO, 2004, ANN TRANSPLANT, V9, P84
   Tsujikawa A, 1998, INVEST OPHTH VIS SCI, V39, P793
   Urbach A, 2006, EUR J NEUROSCI, V24, P841, DOI 10.1111/j.1460-9568.2006.04862.x
   Vandesompele J, 2002, GENOME BIOL, V3, P0, DOI 10.1186/gb-2002-3-7-research0034
   Whitlock NA, 2005, INVEST OPHTH VIS SCI, V46, P1092, DOI 10.1167/iovs.04-0043
   Whitlock NA, 2005, INVEST OPHTH VIS SCI, V46, P1085, DOI 10.1167/iovs.04-0042
NR 61
TC 31
Z9 32
U1 0
U2 0
PU MOLECULAR VISION
PI ATLANTA
PA C/O JEFF BOATRIGHT, LAB B, 5500 EMORY EYE CENTER, 1327 CLIFTON RD, N E, ATLANTA, GA 30322 USA
SN 1090-0535
EI 
J9 MOL VIS
JI Mol. Vis.
PD JUN 28
PY 2007
VL 13
IS 110-12
BP 1020
EP 1030
DI 
PG 11
WC Biochemistry & Molecular Biology; Ophthalmology
SC Biochemistry & Molecular Biology; Ophthalmology
GA 193ZH
UT WOS:000248313200002
PM 17653046
DA 2022-04-27
ER

PT J
AU Jiang, SD
   Jiang, LS
   Dai, LY
AF Jiang, S. -D.
   Jiang, L. -S.
   Dai, L. -Y.
TI Effects of spinal cord injury on osteoblastogenesis, osteoclastogenesis and gene expression profiling in osteoblasts in young rats
SO OSTEOPOROSIS INTERNATIONAL
LA English
DT Article
DE osteoblasts; osteoclasts; osteoporosis; spinal cord injury
ID vasoactive-intestinal-peptide; pituitary-thyroid axe; x-ray absorptiometry; bone-mineral density; bed rest; osteoprotegerin ligand; substance-p; postmenopausal women; biochemical marker; paraplegic patient
AB Introduction Spinal cord injury (SCI) causes a significant amount of bone loss in the sublesional area in animals and humans, and this type of bone loss is different from other forms of osteoporosis such as disuse osteoporosis and postmenopausal osteoporosis. However, no data is available on the cellular and molecular changes of osteoblastogenesis and osteoclastogenesis during SCI-induced bone loss. Methods SCI and SHAM rats were used in this study to investigate osteoblastogenesis and osteoclastogenesis in bone-marrow culture. We also measured bone mass and bone histomorphometry, as well as the expression of alkaline phosphatase (ALP), core binding factor alpha 1 (Cbfa-1), osterix, receptor activator of NF-kappa B ligand (RANKL) and osteoprotegerin (OPG) in osteoblast-like cells in bone-marrow culture obtained from SCI and SHAM rats. Results Bone mineral density (BMD) measurement showed serious bone loss in the tibial ephiphyses and metaphyses of SCI rats compared with SHAM rats. In addition, bone histomorphometry analysis of the tibial metaphyses of SCI rats demonstrated that bone microarchitecture in SCI rats deteriorated further than in SHAM rats, and increased eroded surfaces and bone formation rates were observed in SCI rats. The number of osteoclasts that developed from bone marrow of SCI rats at equal density was significantly increased compared with SHAM rats, and the area of the resorption pits formed in the bone marrow culture from SCI rats was significantly greater than SHAM rats, whereas the number of CFU-F and CFU-OB was similar in both groups. RANKL mRNA and protein levels in osteoblast-like cells in culture obtained from SCI rats were significantly higher than those from the SHAM rats, whereas OPG levels decreased slightly. The ratios of RANKL to OPG expression in SCI rats were significantly higher than those in SHAM rats. However, osteogenic gene profiling of Cbfa-1, ALP and osterix in SCI rats remained similar with SHAM rats. Conclusion These changes favor increased osteoclast activity over osteoblast activity, and may explain, in part, the imbalance in bone formation and resorption following SCI.
C1 Shanghai Jiao Tong Univ, Sch Med, Xinhua Hosp, Dept Orthopaed Surg, Shanghai 200092, Peoples R China.
RP Dai, LY (通讯作者)，Shanghai Jiao Tong Univ, Sch Med, Xinhua Hosp, Dept Orthopaed Surg, 1665 Kongjiang Rd, Shanghai 200092, Peoples R China.
EM lydai@etang.com
CR Bauman WA, 1995, METABOLISM, V44, P1612, DOI 10.1016/0026-0495(95)90083-7
   Bergmann P, 1977, PARAPLEGIA, V15, P147, DOI 10.1038/sc.1977.20
   Bieringsorensen F, 1990, EUR J CLIN INVEST, V20, P330, DOI 10.1111/j.1365-2362.1990.tb01865.x
   Bjurholm A, 1988, PEPTIDES, V9, P165, DOI 10.1016/0196-9781(88)90023-X
   Bliziotes MM, 2001, BONE, V29, P477, DOI 10.1016/S8756-3282(01)00593-2
   Boyle WJ, 2003, NATURE, V423, P337, DOI 10.1038/nature01658
   Burgess TL, 1999, J CELL BIOL, V145, P527, DOI 10.1083/jcb.145.3.527
   Burt-pichat B, 2005, ENDOCRINOLOGY, V146, P503, DOI 10.1210/en.2004-0884
   Chantraine A, 1986, CALCIFIED TISSUE INT, V38, P323, DOI 10.1007/BF02555744
   Chantraine A, 1978, PARAPLEGIA, V16, P51, DOI 10.1038/sc.1978.8
   Chantraine A, 1979, PARAPLEGIA, V17, P391, DOI 10.1038/sc.1979.75
   Chow YW, 1996, SPINAL CORD, V34, P736, DOI 10.1038/sc.1996.134
   Dauty M, 2000, BONE, V27, P305, DOI 10.1016/S8756-3282(00)00326-4
   Demirel G, 1998, SPINAL CORD, V36, P822, DOI 10.1038/sj.sc.3100704
   Demulder A, 1998, CALCIFIED TISSUE INT, V63, P396, DOI 10.1007/s002239900547
   Ducy P, 1997, CELL, V89, P747, DOI 10.1016/S0092-8674(00)80257-3
   Egrise D, 2003, CALCIFIED TISSUE INT, V73, P56, DOI 10.1007/s00223-002-2085-3
   Fazzalari NL, 2001, J BONE MINER RES, V16, P1015, DOI 10.1359/jbmr.2001.16.6.1015
   Finsen V, 1992, PARAPLEGIA, V30, P343, DOI 10.1038/sc.1992.80
   Garland DE, 1992, J ORTHOPAED RES, V10, P371, DOI 10.1002/jor.1100100309
   Halloran BP, 1986, ENDOCRINOLOGY, V118, P948, DOI 10.1210/endo-118-3-948
   Harairie F, 1996, BONE, V18, P29, DOI 10.1016/8756-3282(95)00425-4
   Hill EL, 1988, NEUROSCI LETT, V85, P172, DOI 10.1016/0304-3940(88)90347-3
   Hill EL, 1993, J ORTHOPAED RES, V11, P537, DOI 10.1002/jor.1100110408
   Hjeltnes N, 2005, CLIN ENDOCRINOL, V62, P223, DOI 10.1111/j.1365-2265.2005.02204.x
   Hofbauer LC, 2004, JOURNAL OF MUSCULOSKELETAL & NEURONAL INTERACTIONS, V4, P268
   Huang TS, 1993, METABOLISM, V42, P516, DOI 10.1016/0026-0495(93)90112-2
   Huang TS, 1995, METABOLISM, V44, P1116, DOI 10.1016/0026-0495(95)90002-0
   Huang TS, 1996, METABOLISM, V45, P718, DOI 10.1016/S0026-0495(96)90137-7
   Hukkanen M, 1992, J RHEUMATOL, V19, P1252
   Imai S, 1997, J RHEUMATOL, V24, P2177
   Inoue M, 2000, BONE, V26, P281, DOI 10.1016/S8756-3282(99)00282-3
   Ishizuka K, 2005, NEUROSCI LETT, V379, P47, DOI 10.1016/j.neulet.2004.12.046
   Itzstein C, 2000, BIOCHEM BIOPH RES CO, V268, P201, DOI 10.1006/bbrc.2000.2097
   Jimi E, 1999, J IMMUNOL, V163, P434
   Jones LM, 2002, SPINAL CORD, V40, P230, DOI 10.1038/sj.sc.3101286
   Karsenty G, 2001, ENDOCRINOLOGY, V142, P2731, DOI 10.1210/en.142.7.2731
   Kiratli BJ, 2000, J REHABIL RES DEV, V37, P225
   Komori T, 1997, CELL, V89, P755, DOI 10.1016/S0092-8674(00)80258-5
   Lacey DL, 2000, AM J PATHOL, V157, P435, DOI 10.1016/S0002-9440(10)64556-7
   Lacey DL, 1998, CELL, V93, P165, DOI 10.1016/S0092-8674(00)81569-X
   Leblanc AD, 1990, J BONE MINER RES, V5, P843
   Lueken SA, 1993, J BONE MINER RES, V8, P1433
   Lundberg P, 2000, BONE, V27, P803, DOI 10.1016/S8756-3282(00)00394-X
   Mach DB, 2002, NEUROSCIENCE, V113, P155, DOI 10.1016/S0306-4522(02)00165-3
   Maimoun L, 2005, CALCIFIED TISSUE INT, V76, P404, DOI 10.1007/s00223-004-0048-6
   Maimoun L, 2002, METABOLISM, V51, P958, DOI 10.1053/meta2002.34013, 10.1053/meta.2002.34013
   Manolagas SC, 2000, ENDOCR REV, V21, P115, DOI 10.1210/er.21.2.115
   Maynard FM, 1986, ARCH PHYS MED REHAB, V67, P41
   Mechanick JI, 1997, ARCH PHYS MED REHAB, V78, P692, DOI 10.1016/S0003-9993(97)90075-7
   Minaire P, 1984, CALCIFIED TISSUE INT, V36, P338, DOI 10.1007/BF02405340
   Modlesky CM, 2004, J BONE MINER RES, V19, P48, DOI 10.1359/JBMR.0301208
   Morton A, 2003, CLIN ENDOCRINOL, V59, P534, DOI 10.1046/j.1365-2265.2003.01874.x
   Mukohyama H, 2000, BIOCHEM BIOPH RES CO, V271, P158, DOI 10.1006/bbrc.2000.2599
   Murrills RJ, 1990, BONE, V11, P333, DOI 10.1016/8756-3282(90)90089-H
   Obrien EA, 2000, BIOCHEM BIOPH RES CO, V274, P281, DOI 10.1006/bbrc.2000.3129
   Owen ME, 1987, J CELL SCI, V87, P731
   Parfitt AM, 1994, J CELL BIOCHEM, V55, P273, DOI 10.1002/jcb.240550303
   Parfitt AM, 1987, J BONE MINER RES, V2, P595, DOI 10.1002/jbmr.5650020617
   Pilonchery G, 1983, CLIN ORTHOP RELAT R, V0, P230
   Roberts D, 1998, J CLIN ENDOCR METAB, V83, P415, DOI 10.1210/jc.83.2.415
   Roodman GD, 1985, P NATL ACAD SCI USA, V82, P8213, DOI 10.1073/pnas.82.23.8213
   Serre CM, 1999, BONE, V25, P623, DOI 10.1016/S8756-3282(99)00215-X
   Simonet WS, 1997, CELL, V89, P309, DOI 10.1016/S0092-8674(00)80209-3
   Slade JM, 2005, OSTEOPOROSIS INT, V16, P263, DOI 10.1007/s00198-004-1665-7
   Smith SM, 1998, J CLIN ENDOCR METAB, V83, P3584, DOI 10.1210/jc.83.10.3584
   Strangevognsen HH, 1997, J PEDIATR ORTHOP B, V6, P56, DOI 10.1097/01202412-199701000-00012
   Suzuki A, 1998, BONE, V23, P197, DOI 10.1016/S8756-3282(98)00099-4
   Szollar SM, 1997, SPINAL CORD, V35, P223, DOI 10.1038/sj.sc.3100401
   Szollar SM, 1997, SPINAL CORD, V35, P374, DOI 10.1038/sj.sc.3100394
   Takata SHINJIRO, 2001, JOURNAL OF MEDICAL INVESTIGATION, V48, P147
   Tsitouras PD, 1995, HORM METAB RES, V27, P287, DOI 10.1055/s-2007-979961
   Uebelhart D, 1995, PARAPLEGIA, V33, P669, DOI 10.1038/sc.1995.140
   Vaziri ND, 1994, ARCH PHYS MED REHAB, V75, P766
   Wilmet E, 1995, PARAPLEGIA, V33, P674, DOI 10.1038/sc.1995.141
   Yano K, 1999, J BONE MINER RES, V14, P518, DOI 10.1359/jbmr.1999.14.4.518
   Yao GQ, 2002, CALCIFIED TISSUE INT, V70, P339, DOI 10.1007/s00223-001-1079-x
NR 77
TC 38
Z9 42
U1 0
U2 1
PU SPRINGER LONDON LTD
PI LONDON
PA 236 GRAYS INN RD, 6TH FLOOR, LONDON WC1X 8HL, ENGLAND
SN 0937-941X
EI 1433-2965
J9 OSTEOPOROSIS INT
JI Osteoporosis Int.
PD MAR 15
PY 2007
VL 18
IS 3
BP 339
EP 349
DI 10.1007/s00198-006-0229-4
PG 11
WC Endocrinology & Metabolism
SC Endocrinology & Metabolism
GA 134PJ
UT WOS:000244095000011
PM 17036173
DA 2022-04-27
ER
