# Supplementary material for: Bibliometric analysis of research on gene expression in spinal cord injury
Source: Front Mol Neurosci. 2022 Oct 31;15:1023692. doi: 10.3389/fnmol.2022.1023692 (PMC9661966; doi:10.3389/fnmol.2022.1023692)
Supplement: Supplementary file 7 [file Data_Sheet_4.zip › download2008u11.txt]

PT J
AU Koks, S
   Fernandes, C
   Kurrikoff, K
   Vasar, E
   Schalkwyk, LC
AF Koks, Sulev
   Fernandes, Cathy
   Kurrikoff, Kaido
   Vasar, Eero
   Schalkwyk, Leonard C.
TI Gene expression profiling reveals upregulation of Tlr4 receptors in Cckb receptor deficient mice
SO BEHAVIOURAL BRAIN RESEARCH
LA English
DT Article
DE cholecystokinin B receptor; toll-like receptor 4; chronic constriction injury; gene expression profiling; microarrays
ID neuropathic pain; auditory hallucination; cholecystokinin; hyperalgesia; antagonist; mechanism; morphine; barrier; nerve; rat
AB The cholecystokinin B (2) receptor knockout (Cckbr KO) protects against allodynia induced by chronic constriction injury (M). The mechanism of this phenomenon is unknown, but must involve persistent changes in pain modulation and/or inflammatory pathways. We performed a gene expression study in two brain areas (midbrain and medulla) after surgical induction of CCI in Cckbr KO and wild-type (wt) control mice. The patterns of gene expression differences suggest that the immune system is activated in higher brain structures following CCI in the wt mice. The strongest differences include genes related to the MAPK pathway activation and cytokine production. In Cckbr KO mice this expressional pattern was absent. In addition, we found significant elevation of the Toll-like receptor 4 (Tlr4) in the supraspinal structures of the mice with deleted Cckbr compared to wt control mice. This up-regulation is most likely induced by the deletion of Cckbr. We suggest that there is a functional deficiency in the Tlr4 pathway which disables the development of neuropathic pain in Cckbr KO mice. Indeed, real time PCR analysis detected a CCI-induced upregulation of Tlr4 and Il1b expression in the lumbar region of wt but not Cckbr KO mice. Gene expression profiling indicates that elements of the immune response are not activated in Cckbr KO mice following M. Our findings suggest that there may be a role for CCK in the regulation of innate immunity. (C) 2007 Elsevier B.V. All rights reserved.
C1 [Koks, Sulev; Kurrikoff, Kaido; Vasar, Eero] Univ Tartu, Dept Physiol, Ctr Mol & Clin Med, EE-50411 Tartu, Estonia.
   [Koks, Sulev] Estonian Univ Life Sci, Inst Vet Med & Anim Sci, Tartu, Estonia.
   [Fernandes, Cathy; Schalkwyk, Leonard C.] Kings Coll London, Inst Psychiat, Social Genet & Dev Psychiat Ctr, London SE5 8AF, England.
RP Koks, S (通讯作者)，Univ Tartu, Dept Physiol, Ctr Mol & Clin Med, 19 Ravila St, EE-50411 Tartu, Estonia.
EM Sulev.Koks@ut.ee
CR Amasheh S, 2005, CELL TISSUE RES, V321, P89, DOI 10.1007/s00441-005-1101-0
   Benjamini Y, 1995, J R STAT SOC B, V57, P289, DOI 10.1111/j.2517-6161.1995.tb02031.x
   Bennett GJ, 1988, PAIN, V33, P87, DOI 10.1016/0304-3959(88)90209-6
   Carrasco M, 1997, REGUL PEPTIDES, V70, P135, DOI 10.1016/S0167-0115(97)00025-6
   Chomczynski P, 1987, ANAL BIOCHEM, V162, P156, DOI 10.1006/abio.1987.9999
   Coudore-civiale MA, 2000, PAIN, V88, P15, DOI 10.1016/S0304-3959(00)00304-3
   Crown ED, 2006, EXP NEUROL, V0, P0
   Cunningham ME, 1995, AM J GASTROENTEROL, V90, P621
   Cuschieri J, 2004, J SURG RES, V121, P76, DOI 10.1016/j.jss.2004.04.005
   de Kok JB, 2005, LAB INVEST, V85, P154, DOI 10.1038/labinvest.3700208
   Frohman EM, 1988, J NEUROL SCI, V88, P339, DOI 10.1016/0022-510X(88)90230-4
   Gerlai R, 1996, TRENDS NEUROSCI, V19, P177, DOI 10.1016/S0166-2236(96)20020-7
   Heinricher MM, 2001, J NEUROPHYSIOL, V85, P280, DOI 10.1152/jn.2001.85.1.280
   Idanpaanheikkila JJ, 1997, EUR J PHARMACOL, V325, P155, DOI 10.1016/S0014-2999(97)00123-4
   Ihaka R, 1996, J COMPUTATIONAL GRAP, V5, P299, DOI 10.1080/10618600.1996.10474713, 10.2307/1390807
   Jin SX, 2003, J NEUROSCI, V23, P4017
   Kovelowski CJ, 2000, PAIN, V87, P265, DOI 10.1016/S0304-3959(00)00290-6
   Kurrikoff K, 2004, EUR J NEUROSCI, V20, P1577, DOI 10.1111/j.1460-9568.2004.03619.x
   Li C, 2001, P NATL ACAD SCI USA, V98, P31, DOI 10.1073/pnas.011404098
   Marchand F, 2005, NAT REV NEUROSCI, V6, P521, DOI 10.1038/nrn1700
   Martin P, 2005, P NATL ACAD SCI USA, V102, P9866, DOI 10.1073/pnas.0501202102
   Mlecnik B, 2005, NUCLEIC ACIDS RES, V33, PW633, DOI 10.1093/nar/gki391
   Myers RR, 2006, DRUG DISCOV TODAY, V11, P8, DOI 10.1016/S1359-6446(05)03637-8
   Nagata A, 1996, P NATL ACAD SCI USA, V93, P11825, DOI 10.1073/pnas.93.21.11825
   Nitta T, 2003, J CELL BIOL, V161, P653, DOI 10.1083/jcb.200302070
   Poltorak A, 1998, SCIENCE, V282, P2085, DOI 10.1126/science.282.5396.2085
   Rodriguez-sosa M, 2005, FEBS LETT, V579, P6403, DOI 10.1016/j.febslet.2005.10.023
   Sacerdote P, 1988, PEPTIDES, V9 Suppl 1, P29, DOI 10.1016/0196-9781(88)90219-7
   Sanjuan J, 2004, EUR PSYCHIAT, V19, P349, DOI 10.1016/j.eurpsy.2004.06.015
   Schalkwyk LC, 2007, GENES BRAIN BEHAV, V6, P299, DOI 10.1111/j.1601-183X.2007.00304.x
   Sun ZY, 2004, EUR PSYCHIAT, V19, P354, DOI 10.1016/j.eurpsy.2004.06.007
   Tanga FY, 2005, P NATL ACAD SCI USA, V102, P5856, DOI 10.1073/pnas.0501634102
   Vanegas H, 2004, BRAIN RES REV, V46, P295, DOI 10.1016/j.brainresrev.2004.07.004
   Wei J, 1999, EUR PSYCHIAT, V14, P67, DOI 10.1016/S0924-9338(99)80719-6
   Weiss C, 2005, ONCOGENE, V24, P4975, DOI 10.1038/sj.onc.1208679
   Wieland TJ, 2007, AM J PHYSIOL, V292, P0
   Wiesenfeldhallin Z, 1996, REGUL PEPTIDES, V65, P23, DOI 10.1016/0167-0115(96)00068-7
   Woolf CJ, 2000, SCIENCE, V288, P1765, DOI 10.1126/science.288.5472.1765
   Zelenka M, 2005, PAIN, V116, P257, DOI 10.1016/j.pain.2005.04.018
   Zimmermann M, 2001, EUR J PHARMACOL, V429, P23, DOI 10.1016/S0014-2999(01)01303-6
NR 40
TC 19
Z9 21
U1 0
U2 8
PU ELSEVIER
PI AMSTERDAM
PA RADARWEG 29, 1043 NX AMSTERDAM, NETHERLANDS
SN 0166-4328
EI 1872-7549
J9 BEHAV BRAIN RES
JI Behav. Brain Res.
PD MAR 17
PY 2008
VL 188
IS 1
BP 62
EP 70
DI 10.1016/j.bbr.2007.10.020
PG 9
WC Behavioral Sciences; Neurosciences
SC Behavioral Sciences; Neurosciences & Neurology
GA 266PK
UT WOS:000253448200007
PM 18054398
DA 2022-04-27
ER

PT J
AU Takeuchi, H
   Kawaguchi, S
   Mizuno, S
   Kirita, T
   Takebayashi, T
   Shimozawa, K
   Torigoe, T
   Sato, N
   Yamashita, T
AF Takeuchi, Hirohito
   Kawaguchi, Satoshi
   Mizuno, Satoshi
   Kirita, Takashi
   Takebayashi, Tsuneo
   Shimozawa, Kumiko
   Torigoe, Toshihiko
   Sato, Noriyuki
   Yamashita, Toshihiko
TI Gene Expression Profile of Dorsal Root Ganglion in a Lumbar Radiculopathy Model
SO SPINE
LA English
DT Article
DE cDNA microarray; Sprague-Dawley rats; dorsal root ganglion; nerve root ligation; lumbar radiculopathy
ID neuropathic pain; nerve root; spinal-cord; cathepsin-; rat; injury; neuron; hyperalgesia
AB Study Design. DNA array analysis of dorsal root ganglion (DRG) using a rat model with nerve root constriction. Objective. To determine the molecular changes in the DRG adjacent to the injured nerve root in a lumbar radiculopathy model. Summary of Background Data. DNA array analysis in lumbar radiculopathy model has so far focused on the spinal dorsal horn. The molecular changes in the DRG adjacent to the injured nerve root in lumbar radiculopathy remain to be determined. Methods. Bilateral L5 DRGs were removed from 12 Sprague-Dawley rats on days 2, 7, 14, and 21 after nerve root ligation and on day 7 from 3 rats with sham operation. The aRNAs from the DRGs with nerve root ligation were labeled with Cy5 dye and those from the opposite side DRG (control) were labeled with Cy3 dye, and then hybridized to a 7793-spot Panorama Micro Array. It was considered to be significantly upregulated, when an average expression ratio of Cy5 to Cy3 was 2 or more. Genes upregulated were classified into early phase group (upregulated on day 2), midphase group (upregulated on days 7 and 14), and continuous group (upregulated from day 2 to 21). Seventeen genes were subjected to validation analysis with real-time quantitative PCR. Results. There were 16 upregulated genes in the early phase group, 56 genes in the midphase group, and 17 genes in the continuous group. Functional categorization revealed dominantly upregulated gene categories in each group; transcription/translation in the early phase group, enzyme/metabolism in the midphase group, and structure in the continuous group. Validation analysis of 17 genes demonstrated mean relative expression of 2.0 or more in all but 1 gene in the DRGs with nerve root ligation and none of them in the DRGs with sham operation. Conclusion. The genes identified in this study, especially those involved in pain signaling and inflammation, serve as potential targets for molecular-based therapy for lumbar radiculopathy.
C1 [Kawaguchi, Satoshi] Sapporo Med Univ, Dept Orthopaed Surg, Sch Med, Chuo Ku, Sapporo, Hokkaido 0608543, Japan.
   [Shimozawa, Kumiko] Japan Sci & Technol Agcy, Canc Vaccine Lab, Sapporo, Hokkaido, Japan.
   [Torigoe, Toshihiko; Sato, Noriyuki] Sapporo Med Univ, Dept Pathol, Sch Med, Sapporo, Hokkaido 0608543, Japan.
RP Kawaguchi, S (通讯作者)，Sapporo Med Univ, Dept Orthopaed Surg, Sch Med, Chuo Ku, S 1,W 16, Sapporo, Hokkaido 0608543, Japan.
EM kawaguch@sapmed.ac.jp
CR Abe M, 2002, SPINE, V27, P1517, DOI 10.1097/00007632-200207150-00007
   Andre S, 2003, J NEUROPHYSIOL, V90, P3764, DOI 10.1152/jn.00449.2003
   Barclay J, 2007, PAIN, V130, P225, DOI 10.1016/j.pain.2006.11.017
   Bingham S, 2006, SEMIN CELL DEV BIOL, V17, P544, DOI 10.1016/j.semcdb.2006.09.001
   Clark AK, 2007, P NATL ACAD SCI USA, V104, P10655, DOI 10.1073/pnas.0610811104
   Costigan M, 2002, BMC NEUROSCI, V3, P0, DOI 10.1186/1471-2202-3-16
   Deleo JA, 2000, J ORTHOPAED RES, V18, P977, DOI 10.1002/jor.1100180618
   Hashizume H, 2000, SPINE, V25, P1206, DOI 10.1097/00007632-200005150-00003
   Hasue M, 1993, SPINE, V18, P2053, DOI 10.1097/00007632-199310001-00022
   Hirata K, 2000, EUR J NEUROSCI, V12, P4147, DOI 10.1046/j.1460-9568.2000.00307.x
   Kawakami M, 2002, J ORTHOPAED RES, V20, P376, DOI 10.1016/S0736-0266(01)00114-0
   Kirita T, 2007, SPINE, V32, PE65, DOI 10.1097/01.brs.0000252202.85377.96
   Ko J, 2002, J BIOCHEM MOL BIOL, V35, P420
   Lacroix-fralish ML, 2006, J MOL NEUROSCI, V30, P283, DOI 10.1385/JMN:30:3:283
   Lacroix-fralish ML, 2006, ANESTHESIOLOGY, V104, P1283, DOI 10.1097/00000542-200606000-00025
   Lee Y, 2005, CURR PHARM DESIGN, V11, P1737, DOI 10.2174/1381612053764896
   Li C, 2007, ANTIOXID REDOX SIGN, V9, P2227, DOI 10.1089/ars.2007.1783
   Parkitna JR, 2006, J PHYSIOL PHARMACOL, V57, P401
   Reilly SC, 2004, BRAIN RES REV, V46, P225, DOI 10.1016/j.brainresrev.2004.07.001
   Song XJ, 2003, J NEUROPHYSIOL, V89, P2185, DOI 10.1152/jn.00802.2002
   Sun H, 2002, BMC NEUROSCI, V3, P0, DOI 10.1186/1471-2202-3-11
   Valder CR, 2003, J NEUROCHEM, V87, P560, DOI 10.1046/j.1471-4159.2003.02016.x
   Winkelstein BA, 2004, J BIOMECH ENG-T ASME, V126, P258, DOI 10.1115/1.1695571
   Xiao HS, 2002, P NATL ACAD SCI USA, V99, P8360, DOI 10.1073/pnas.122231899
   Yang LA, 2004, EUR J NEUROSCI, V19, P871, DOI 10.1111/j.0953-816X.2004.03121.x
   Zhang X, 2005, CURR OPIN MOL THER, V7, P532
NR 26
TC 8
Z9 8
U1 0
U2 4
PU LIPPINCOTT WILLIAMS & WILKINS
PI PHILADELPHIA
PA 530 WALNUT ST, PHILADELPHIA, PA 19106-3621 USA
SN 0362-2436
EI 
J9 SPINE
JI SPINE
PD NOV 1
PY 2008
VL 33
IS 23
BP 2483
EP 2488
DI 10.1097/BRS.0b013e318184acc3
PG 6
WC Clinical Neurology; Orthopedics
SC Neurosciences & Neurology; Orthopedics
GA 369DA
UT WOS:000260673300001
PM 18978588
DA 2022-04-27
ER

PT J
AU Marcal, H
   Sarris, M
   Raftery, MJ
   Bhasin, V
   McFarland, C
   Mahler, SM
AF Marcal, Helder
   Sarris, Maria
   Raftery, Mark J.
   Bhasin, Vishal
   McFarland, Clive
   Mahler, Stephen M.
TI Expression proteomics of olfactory ensheathing cells
SO JOURNAL OF CHEMICAL TECHNOLOGY AND BIOTECHNOLOGY
LA English
DT Article
DE proteomics; olfactory ensheathing cells; spinal cord injury; tissue regeneration; secretome
ID follistatin-related protein; spinal-cord-injury; stem-cell; in-vitro; transplantation; binding; repair; 14-3-3-sigma; regeneration; peptide
AB BACKGROUND: Transplantation of olfactory ensheathing cells (OEC) to regenerate damaged spinal tracts and induce functional recovery following spinal cord injury (SCI) has been trialed in the clinic. Evidence suggests that the regenerative capacity of OEC is induced by soluble, secreted factors that influence their microenvironment. These factors may regulate OEC self-renewal and/or induce their capacity to augment spinal cord regeneration. Profiling of secreted factors through a high-throughput expression proteomics approach was undertaken to identify secreted proteins in the conditioned media of OEC under serum-free conditions. RESULTS: Both extracellular matrix and secreted proteins were identified in OEC conditioned media. OEC secrete pro-regulatory and survival factors that modulate nerve nascence and anti-angiogenic factors that regulate functional maturation of nervous tissues. Notable proteins identified include retinoic acid binding proteins and suggest that OEC utilise retinoic acid and other vitamins in their molecular pathways to augment their microenvironment and achieve their regenerative capacities. CONCLUSIONS: Proteins expressed and secreted by OEC indicate that dynamic molecular pathways regulate and influence their cellular self-renewal and regenerative capacities. OEC provide microenvironmental cues that trigger a dynamic switch between modulating pathways in their cell signaling network. Understanding OEC biology will aid in translation of OEC to the clinic in order to develop improved therapeutic modalities for the treatment of SCI. (c) 2008 Society of Chemical Industry.
C1 [Mahler, Stephen M.] Univ Queensland, Dept Chem Engn, Australian Inst Bioengn & Nanotechnol, Brisbane, Qld 4072, Australia.
   [Marcal, Helder; Bhasin, Vishal; McFarland, Clive] Univ New S Wales, Grad Sch Biomed Engn, Sydney, NSW 2052, Australia.
   [Marcal, Helder; Mahler, Stephen M.] Univ New S Wales, Sch Biotechnol & Biomol Sci, Sydney, NSW 2052, Australia.
   [Sarris, Maria] Univ New S Wales, Sch Med Sci, Sydney, NSW 2052, Australia.
   [Raftery, Mark J.] Univ New S Wales, Bioanalyt Mass Spectrometry Facil, Sydney, NSW 2052, Australia.
RP Mahler, SM (通讯作者)，Univ Queensland, Dept Chem Engn, Australian Inst Bioengn & Nanotechnol, Brisbane, Qld 4072, Australia.
EM s.mahler@eng.uq.edu.au
CR Atabai K, 2005, MOL BIOL CELL, V16, P5528, DOI 10.1091/mbc.E05-02-0128
   Au E, 2007, J NEUROSCI, V27, P7208, DOI 10.1523/JNEUROSCI.0509-07.2007
   Barnett SC, 2007, NAT CLIN PRACT NEURO, V3, P152, DOI 10.1038/ncpneuro0447
   Bianco JI, 2004, GLIA, V45, P111, DOI 10.1002/glia.10298
   Borg TK, 2007, CIRC RES, V101, P230, DOI 10.1161/CIRCRESAHA.107.159103
   Boruch AV, 2001, GLIA, V33, P225, DOI 10.1002/1098-1136(200103)33:3<225::AID-GLIA1021>3.3.CO;2-P
   Bouhy D, 2006, FASEB J, V20, P1239, DOI 10.1096/fj.05-4382fje
   Chen JY, 2001, J BIOL CHEM, V276, P34175, DOI 10.1074/jbc.M104162200
   Chung RS, 2004, CELL MOL LIFE SCI, V61, P1238, DOI 10.1007/s00018-004-4026-y
   Cui Q, 2006, MOL NEUROBIOL, V33, P155, DOI 10.1385/MN:33:2:155
   Dombrowski MA, 2006, BRAIN RES, V1125, P1, DOI 10.1016/j.brainres.2006.09.089
   Doxakis E, 2005, MOL CELL NEUROSCI, V29, P617, DOI 10.1016/j.mcn.2005.04.011
   Drager UC, 1995, ADV EXP MED BIOL, V372, P185
   Feron F, 2005, BRAIN, V128, P2951, DOI 10.1093/brain/awh657
   Gatlin CL, 1998, ANAL BIOCHEM, V263, P93, DOI 10.1006/abio.1998.2809
   Goritz C, 2007, GLIA, V55, P1108, DOI 10.1002/glia.20531
   Hagg T, 2006, J NEUROTRAUM, V23, P264, DOI 10.1089/neu.2006.23.263
   Hasegawa A, 2007, J NEUROCHEM, V100, P12, DOI 10.1111/j.1471-4159.2006.04169.x
   Hook VYH, 2006, BIOL CHEM, V387, P1429, DOI 10.1515/BC.2006.179
   Karagiannis ED, 2007, BIOCHEM BIOPH RES CO, V359, P63, DOI 10.1016/j.bbrc.2007.05.041
   Kuhn B, 2007, NAT MED, V0, P0
   Lee HK, 2007, J NEUROCHEM, V102, P686, DOI 10.1111/j.1471-4159.2007.04580.x
   Lee MH, 2006, SEMIN CANCER BIOL, V16, P225, DOI 10.1016/j.semcancer.2006.03.009
   Lim PAC, 2007, ANN ACAD MED SINGAP, V36, P49
   Lima C, 2006, J SPINAL CORD MED, V29, P191, DOI 10.1080/10790268.2006.11753874
   Lima C, 2006, J SPINAL CORD MED, V29, P205
   Lu P, 2006, J NEUROSCI, V26, P11120, DOI 10.1523/JNEUROSCI.3264-06.2006
   Maguer-satta V, 2006, EXP CELL RES, V312, P434, DOI 10.1016/j.yexcr.2005.11.006
   Medina A, 2007, MOL CELL BIOCH, V0, P0
   Miller A, 2005, J NEUROL SCI, V233, P93, DOI 10.1016/j.jns.2005.03.009
   Moore KA, 2006, SCIENCE, V311, P1880, DOI 10.1126/science.1110542
   Moreno M, 2005, EMBO J, V24, P1397, DOI 10.1038/sj.emboj.7600615
   Murrell W, 2005, DEV DYNAM, V233, P496, DOI 10.1002/dvdy.20360
   Pirttila TJ, 2005, NEUROBIOL DIS, V20, P241, DOI 10.1016/j.nbd.2005.03.006
   Pujuguet P, 2000, J CELL SCI, V113, P849
   Raghu P, 2004, BBA-PROTEINS PROTEOM, V1703, P1, DOI 10.1016/j.bbapap.2004.09.023
   Ramer LM, 2005, SPINAL CORD, V43, P134, DOI 10.1038/sj.sc.3101715
   Ray JG, 2007, EPIDEMIOLOGY, V18, P362, DOI 10.1097/01.ede.0000257063.77411.e9
   Richter MW, 2005, J NEUROSCI, V25, P10700, DOI 10.1523/JNEUROSCI.3632-05.2005
   Schneyer A, 2001, MOL CELL ENDOCRINOL, V180, P33, DOI 10.1016/S0303-7207(01)00501-9
   Schweigreiter R, 2006, BIOESSAYS, V28, P583, DOI 10.1002/bies.20419
   Shevchenko A, 1996, ANAL CHEM, V68, P850, DOI 10.1021/ac950914h
   Spector R, 2007, J NEUROCHEM, V0, PE7
   Steward O, 2006, EXP NEUROL, V198, P483, DOI 10.1016/j.expneurol.2005.12.034
   Sullivan KM, 2007, LAB INVEST, V87, P818, DOI 10.1038/labinvest.3700594
   Tian Q, 2004, MOL CELL PROTEOMICS, V3, P960, DOI 10.1074/mcp.M400055-MCP200
   Urban Z, 2007, INVEST OPHTH VIS SCI, V48, P3209, DOI 10.1167/iovs.07-0107
   Wada S, 1999, J NEUROSURG, V91, P98, DOI 10.3171/spi.1999.91.1.0098
   Wang X, 1998, NEUROSCI LETT, V240, P9, DOI 10.1016/S0304-3940(97)00927-0
   Wankell M, 2001, J ENDOCRINOL, V171, P385, DOI 10.1677/joe.0.1710385
   Watanabe T, 2005, CELL TISSUE RES, V321, P185, DOI 10.1007/s00441-005-1148-y
   Wilker EW, 2007, NATURE, V446, P329, DOI 10.1038/nature05584
   Wlodawer A, 2003, ACTA BIOCHIM POL, V50, P81
   Wynshaw-boris A, 2007, NATURE, V446, P274, DOI 10.1038/446274a
   Yamauchi M, 2007, CANCER SCI, V98, P1491, DOI 10.1111/j.1349-7006.2007.00534.x
   Yang M, 2007, NAT CELL BIOL, V9, P970, DOI 10.1038/ncb1623
   Yao Y, 2007, BIOL CHEM, V0, P0
   Yao YC, 2006, J BIOL CHEM, V281, P33921, DOI 10.1074/jbc.M604239200
   Zeltner L, 2007, NEUROPATH APPL NEURO, V33, P163, DOI 10.1111/j.1365-2990.2006.00792.x
NR 59
TC 8
Z9 8
U1 0
U2 3
PU WILEY
PI HOBOKEN
PA 111 RIVER ST, HOBOKEN 07030-5774, NJ USA
SN 0268-2575
EI 1097-4660
J9 J CHEM TECHNOL BIOT
JI J. Chem. Technol. Biotechnol.
PD APR 15
PY 2008
VL 83
IS 4
BP 473
EP 481
DI 10.1002/jctb.1900
PG 9
WC Biotechnology & Applied Microbiology; Chemistry, Multidisciplinary; Engineering, Environmental; Engineering, Chemical
SC Biotechnology & Applied Microbiology; Chemistry; Engineering
GA 285GB
UT WOS:000254764200007
DA 2022-04-27
ER

PT J
AU Tsai, MC
   Shen, LF
   Kuo, HS
   Cheng, HR
   Chak, KF
AF Tsai, Ming-Chu
   Shen, Li-Fen
   Kuo, Huai-Sheng
   Cheng, Henrich
   Chak, Kin-Fu
TI Involvement of acidic fibroblast growth factor in spinal cord injury repair processes revealed by a proteomics approach
SO MOLECULAR & CELLULAR PROTEOMICS
LA English
DT Review
ID traumatic axonal injury; central-nervous-system; adult paraplegic rat; functional recovery; neurotrophic factor; cytochrome-c; expression pattern; reactive astrocyte; microarray analysis; keratan sulfate
AB Acidic fibroblast growth factor (aFGF; also known as FGF-1) is a potent neurotrophic factor that affects neuronal survival in the injured spinal cord. However, the pathological changes that occur with spinal cord injury (SCI)and the attribution to aFGF of a neuroprotective effect during SCI are still elusive. In this study, we demonstrated that rat SCI, when treated with aFGF, showed significant functional recovery as indicated by the Basso, Beattie, and Bresnahan locomotor rating scale and the combined behavior score (p < 0.01-0.001). Furthermore proteomics and bioinformatics approaches were adapted to investigate changes in the global protein profile of the damaged spinal cord tissue when experimental rats were treated either with or without aFGF at 24 h after injury. We found that 51 protein spots, resolvable by two-dimensional PAGE, had significant differential expression. Using hierarchical clustering analysis, these proteins were categorized into five major expression patterns. Noticeably proteins involved in the process of secondary injury, such as astrocyte activation (glial fibrillary acidic protein), inflammation (S100B), and scar formation (keratan sulfate proteoglycan lumican), which lead to the blocking of injured spinal cord regeneration, were down-regulated in the contusive spinal cord after treatment with aFGF. We propose that aFGF might initiate a series of biological processes to prevent or attenuate secondary injury and that this, in turn, leads to an improvement in functional recovery. Moreover the quantitative expression level of these proteins was verified by quantitative real time PCR. Furthermore we identified various potential neuroprotective protein factors that are induced by aFGF and may be involved in the spinal cord repair processes of SCI rats. Thus, our results could have a remarkable impact on clinical developments in the area of spinal cord injury therapy.
C1 [Tsai, Ming-Chu; Shen, Li-Fen; Chak, Kin-Fu] Natl Yang Ming Univ, Inst Biochem & Mol Biol, Sch Life Sci, Taipei 11221, Taiwan.
   [Cheng, Henrich] Natl Yang Ming Univ, Inst Pharmacol, Sch Med, Taipei 11221, Taiwan.
   [Cheng, Henrich] Natl Yang Ming Univ, Dept Surg, Sch Med, Taipei 11221, Taiwan.
   [Kuo, Huai-Sheng; Cheng, Henrich] Taipei Vet Gen Hosp, Neural Regenerat Lab, Dept Neurosurg, Neurol Inst, Taipei 11217, Taiwan.
   [Cheng, Henrich] Taipei Vet Gen Hosp, Ctr Neural Regenerat, Taipei 11217, Taiwan.
RP Chak, KF (通讯作者)，Natl Yang Ming Univ, Inst Biochem & Mol Biol, Sch Life Sci, 155 Li Nong St,Sect 2, Taipei 11221, Taiwan.
EM kfchak@ym.edu.tw
FU National Science Council of TaiwanMinistry of Science and Technology, Taiwan [NSC92-3112-B-010-002, NSC93-3112-B-010-024, NSC94-3112-B-010- 001]; Yen Tjing Ling Medical Foundation [CI-95-10]; Veterans General Hospital-University System of Taiwan [VGHST97-P6-20]; Aim for the Top University PlanMinistry of Education, Taiwan
CR Abe Y, 2003, J NEUROTRAUM, V20, P43, DOI 10.1089/08977150360517173
   Ackery A, 2004, J NEUROTRAUM, V21, P1355, DOI 10.1089/neu.2004.21.1355
   Aksenova M, 2002, J NEUROTRAUM, V19, P491, DOI 10.1089/08977150252932433
   Bareyre FM, 2003, TRENDS NEUROSCI, V26, P555, DOI 10.1016/j.tins.2003.08.004
   Bareyre FM, 2002, J NEUROSCI, V22, P7097
   Basi GS, 1987, CELL, V49, P785, DOI 10.1016/0092-8674(87)90616-7
   Basso DM, 1995, J NEUROTRAUM, V12, P1, DOI 10.1089/neu.1995.12.1
   Benn SC, 2002, NEURON, V36, P45, DOI 10.1016/S0896-6273(02)00941-8
   Bradbury EJ, 2002, NATURE, V416, P636, DOI 10.1038/416636a
   Bregman BS, 2002, PROG BRAIN RES, V137, P257
   Bregman BS, 1997, EXP NEUROL, V148, P475, DOI 10.1006/exnr.1997.6705
   Bruey JM, 2000, NAT CELL BIOL, V2, P645, DOI 10.1038/35023595
   Buki A, 1999, EXP NEUROL, V159, P319, DOI 10.1006/exnr.1999.7139
   Buki A, 2000, J NEUROSCI, V20, P2825
   Carmel JB, 2001, PHYSIOL GENOMICS, V7, P201, DOI 10.1152/physiolgenomics.00074.2001
   Cheng H, 2002, J NEUROSCI RES, V69, P397, DOI 10.1002/jnr.10303
   Cheng H, 1996, SCIENCE, V273, P510, DOI 10.1126/science.273.5274.510
   Davies SJA, 1997, NATURE, V390, P680, DOI 10.1038/37776
   Demjen D, 2004, NAT MED, V10, P389, DOI 10.1038/nm1007
   Denslow N, 2003, J NEUROTRAUM, V20, P401, DOI 10.1089/089771503765355487
   Di PG, 1997, J NEUROSCI RES, V50, P1000
   Ding QX, 2006, PROTEOMICS, V6, P505, DOI 10.1002/pmic.200500296
   Eisen MB, 1998, P NATL ACAD SCI USA, V95, P14863, DOI 10.1073/pnas.95.25.14863
   Elde R, 1991, NEURON, V7, P349, DOI 10.1016/0896-6273(91)90288-B
   Freeman WM, 2004, NEUROCHEM RES, V29, P1065, DOI 10.1023/B:NERE.0000023594.21352.17
   Gale K, 1985, EXP NEUROL, V88, P123, DOI 10.1016/0014-4886(85)90118-9
   Garavelli JS, 2004, PROTEOMICS, V4, P1527, DOI 10.1002/pmic.200300777
   Grabs D, 1996, EUR J NEUROSCI, V8, P162, DOI 10.1111/j.1460-9568.1996.tb01177.x
   Grill R, 1997, J NEUROSCI, V17, P5560
   Grill RJ, 1997, EXP NEUROL, V148, P444, DOI 10.1006/exnr.1997.6704
   Hamann MCJ, 2005, EXP NEUROL, V194, P106, DOI 10.1016/j.expneurol.2005.01.030
   Hashimoto M, 2002, J BIOL CHEM, V277, P32985, DOI 10.1074/jbc.M202803200
   Hofmann B, 2002, BIOL CHEM, V383, P347, DOI 10.1515/BC.2002.040
   Huber LA, 2003, NAT REV MOL CELL BIO, V4, P74, DOI 10.1038/nrm1007
   Husi H, 2001, TRENDS NEUROSCI, V24, P259, DOI 10.1016/S0166-2236(00)01792-6
   Jimenez CR, 2005, MOL CELL PROTEOMICS, V4, P120, DOI 10.1074/mcp.M400076-MCP200
   Jin Y, 2002, EXP NEUROL, V177, P265, DOI 10.1006/exnr.2002.7980
   Jones LL, 2002, J NEUROSCI, V22, P4611, DOI 10.1523/JNEUROSCI.22-11-04611.2002
   Juan HF, 2006, PROTEOMICS, V6, P2991, DOI 10.1002/pmic.200500435
   Kang SK, 2006, PROTEOMICS, V6, P2797, DOI 10.1002/pmic.200500621
   Karns LR, 1987, SCIENCE, V236, P597, DOI 10.1126/science.2437653
   Kato K, 2001, J BIOL CHEM, V276, P14562, DOI 10.1074/jbc.M010725200
   Komori N, 2007, PHYSIOL GENOMICS, V29, P215, DOI 10.1152/physiolgenomics.00255.2006
   Koshinaga M, 1993, EXP NEUROL, V120, P32, DOI 10.1006/exnr.1993.1038
   Krueger-naug AMR, 2003, NEUROSCIENCE, V116, P49, DOI 10.1016/S0306-4522(02)00582-1
   Kumar Y, 2004, PROTEOMICS, V4, P1672, DOI 10.1002/pmic.200300778
   Lee YS, 2006, EUR J NEUROSCI, V23, P693, DOI 10.1111/j.1460-9568.2006.04598.x
   Lee YS, 2004, FREE RADICAL BIO MED, V36, P330, DOI 10.1016/j.freeradbiomed.2003.11.006
   Lee YS, 2002, J NEUROTRAUM, V19, P1203, DOI 10.1089/08977150260338001
   Leoni C, 1999, MOL BIOL CELL, V10, P2919, DOI 10.1091/mbc.10.9.2919
   Lewis SE, 1999, J NEUROSCI, V19, P8945, DOI 10.1523/JNEUROSCI.19-20-08945.1999
   Lin PH, 2006, SPINAL CORD, V44, P254, DOI 10.1038/sj.sc.3101809
   Liu CHENG-LONG, 2003, CHIN J TRAUMATOL, V6, P18
   Liu HM, 1988, FORENSIC SCI INT, V38, P285, DOI 10.1016/0379-0738(88)90174-0
   Matzilevich DA, 2002, J NEUROSCI RES, V67, P646, DOI 10.1002/jnr.10157
   Maxwell WL, 1997, J NEUROTRAUM, V14, P419, DOI 10.1089/neu.1997.14.419
   Mckeon RJ, 1991, J NEUROSCI, V11, P3398
   Menet V, 2003, P NATL ACAD SCI USA, V100, P8999, DOI 10.1073/pnas.1533187100
   Metz GAS, 2000, J NEUROTRAUM, V17, P1, DOI 10.1089/neu.2000.17.1
   Miranda E, 2006, CELL MOL LIFE SCI, V63, P709, DOI 10.1007/s00018-005-5077-4
   Mladinic M, 2002, BRAIN RES REV, V40, P317, DOI 10.1016/S0165-0173(02)00214-X
   Morrison DK, 1995, MOL REPROD DEV, V42, P507, DOI 10.1002/mrd.1080420420
   Morrison DK, 1997, CURR OPIN CELL BIOL, V9, P174, DOI 10.1016/S0955-0674(97)80060-9
   Morrison RS, 2002, MOL CELL PROTEOMICS, V1, P553, DOI 10.1074/mcp.R200004-MCP200
   Nakagomi S, 2003, J NEUROSCI, V23, P5187
   Nakazawa T, 2000, BRAIN RES, V861, P399, DOI 10.1016/S0006-8993(00)02056-4
   Namikawa K, 2000, J NEUROSCI, V20, P2875
   Nesic O, 2002, J NEUROSCI RES, V68, P406, DOI 10.1002/jnr.10171
   Nuoffer C, 1994, ANNU REV BIOCHEM, V63, P949, DOI 10.1146/annurev.biochem.63.1.949
   Ohkubo K, 1991, J BIOCHEM-TOKYO, V109, P243
   Okonkwo DO, 1999, J CEREBR BLOOD F MET, V19, P443, DOI 10.1097/00004647-199904000-00010
   Olivas AD, 2006, ANN NEUROL, V59, P577, DOI 10.1002/ana.20840
   Ottens AK, 2006, MASS SPECTROM REV, V25, P380, DOI 10.1002/mas.20073
   Pan JZ, 2004, PHYSIOL GENOMICS, V17, P201, DOI 10.1152/physiolgenomics.00177.2003
   Pan YH, 2006, J BIOL CHEM, V281, P13083, DOI 10.1074/jbc.M511365200
   Pandey P, 2000, ONCOGENE, V19, P1975, DOI 10.1038/sj.onc.1203531
   Park E, 2004, J NEUROTRAUM, V21, P754, DOI 10.1089/0897715041269641
   Park JB, 2002, BIOCHEM J, V362, P651, DOI 10.1042/0264-6021:3620651
   Peshenko IV, 2001, FREE RADICAL BIO MED, V31, P292, DOI 10.1016/S0891-5849(01)00579-2
   Raghavendra V, 2004, EUR J NEUROSCI, V20, P467, DOI 10.1111/j.1460-9568.2004.03514.x
   Reuss B, 2003, CELL TISSUE RES, V313, P139, DOI 10.1007/s00441-003-0756-7
   Ridet JL, 1997, TRENDS NEUROSCI, V20, P570, DOI 10.1016/S0166-2236(97)01139-9
   Schwab ME, 1996, PHYSIOL REV, V76, P319, DOI 10.1152/physrev.1996.76.2.319
   Scott GS, 2005, P NATL ACAD SCI USA, V102, P3483, DOI 10.1073/pnas.0500307102
   Selinfreund RH, 1991, P NATL ACAD SCI USA, V88, P3554, DOI 10.1073/pnas.88.9.3554
   Sen J, 2007, J NEUROSCI RES, V85, P1373, DOI 10.1002/jnr.21211
   Seo J, 2004, BIOINFORMATICS, V20, P2534, DOI 10.1093/bioinformatics/bth280
   Sharma HS, 2005, CURR PHARM DESIGN, V11, P1353, DOI 10.2174/1381612053507837
   Sharma HS, 2003, ACT NEUR S, V86, P383
   Shields DC, 2000, J NEUROSCI RES, V61, P146
   Skene JHP, 1989, ANNU REV NEUROSCI, V12, P127, DOI 10.1146/annurev.neuro.12.1.127
   Stein R, 1988, NEURON, V1, P463, DOI 10.1016/0896-6273(88)90177-8
   Tai JTN, 2000, ARTERIOSCL THROM VAS, V20, P2184, DOI 10.1161/01.ATV.20.10.2184
   Terayama R, 2007, NEUROSCIENCE, V148, P175, DOI 10.1016/j.neuroscience.2007.05.037
   Thuret S, 2006, NAT REV NEUROSCI, V7, P628, DOI 10.1038/nrn1955
   Tsai JM, 2004, J VIROL, V78, P11360, DOI 10.1128/JVI.78.20.11360-11370.2004
   Wellbrock C, 2004, NAT REV MOL CELL BIO, V5, P875, DOI 10.1038/nrm1498
   Wells JEA, 2003, J NEUROSCI, V23, P10107, DOI 10.1523/jneurosci.23-31-10107.2003
   Willis D, 2005, J NEUROSCI, V25, P778, DOI 10.1523/JNEUROSCI.4235-04.2005
   Wu LF, 2002, NAT GENET, V31, P255, DOI 10.1038/ng906
   Xia ZG, 1995, SCIENCE, V270, P1326, DOI 10.1126/science.270.5240.1326
   Yeung K, 2000, MOL CELL BIOL, V20, P3079, DOI 10.1128/MCB.20.9.3079-3085.2000
   Yeung K, 1999, NATURE, V401, P173, DOI 10.1038/43686
   Zhang HQ, 2006, ANN NY ACAD SCI, V1086, P81, DOI 10.1196/annals.1377.014
NR 104
TC 62
Z9 65
U1 0
U2 9
PU AMER SOC BIOCHEMISTRY MOLECULAR BIOLOGY INC
PI BETHESDA
PA 9650 ROCKVILLE PIKE, BETHESDA, MD 20814-3996 USA
SN 1535-9476
EI 
J9 MOL CELL PROTEOMICS
JI Mol. Cell. Proteomics
PD SEP 15
PY 2008
VL 7
IS 9
BP 1668
EP 1687
DI 10.1074/mcp.M800076-MCP200
PG 20
WC Biochemical Research Methods
SC Biochemistry & Molecular Biology
GA 347PZ
UT WOS:000259154800006
PM 18482974
DA 2022-04-27
ER

PT J
AU Pearson, MM
   Sebaihia, M
   Churcher, C
   Quail, MA
   Seshasayee, AS
   Luscombe, NM
   Abdellah, Z
   Arrosmith, C
   Atkin, B
   Chillingworth, T
   Hauser, H
   Jagels, K
   Moule, S
   Mungall, K
   Norbertczak, H
   Rabbinowitsch, E
   Walker, D
   Whithead, S
   Thomson, NR
   Rather, PN
   Parkhill, J
   Mobley, HLT
AF Pearson, Melanie M.
   Sebaihia, Mohammed
   Churcher, Carol
   Quail, Michael A.
   Seshasayee, Aswin S.
   Luscombe, Nicholas M.
   Abdellah, Zahra
   Arrosmith, Claire
   Atkin, Becky
   Chillingworth, Tracey
   Hauser, Heidi
   Jagels, Kay
   Moule, Sharon
   Mungall, Karen
   Norbertczak, Halina
   Rabbinowitsch, Ester
   Walker, Danielle
   Whithead, Sally
   Thomson, Nicholas R.
   Rather, Philip N.
   Parkhill, Julian
   Mobley, Harry L. T.
TI Complete genome sequence of uropathogenic Proteus mirabilis, a master of both adherence and motility
SO JOURNAL OF BACTERIOLOGY
LA English
DT Article
ID urinary-tract-infection; renal epithelial-cell; escherichia-coli; mouse model; phase variation; population migration; nucleotide-sequence; acute pyelonephriti; urethral catheter; flhdc expression
AB The gram-negative enteric bacterium Proteus mirabilis is a frequent cause of urinary tract infections in individuals with long-term indwelling catheters or with complicated urinary tracts (e.g., due to spinal cord injury or anatomic abnormality). P. mirabilis bacteriuria may lead to acute pyelonephritis, fever, and bacteremia. Most notoriously, this pathogen uses urease to catalyze the formation of kidney and bladder stones or to encrust or obstruct indwelling urinary catheters. Here we report the complete genome sequence of P. mirabilis HI4320, a representative strain cultured in our laboratory from the urine of a nursing home patient with a long-term (>= 30 days) indwelling urinary catheter. The genome is 4.063 Mb long and has a G+C content of 38.88%. There is a single plasmid consisting of 36,289 nucleotides. Annotation of the genome identified 3,685 coding sequences and seven rRNA loci. Analysis of the sequence confirmed the presence of previously identified virulence determinants, as well as a contiguous 54-kb flagellar regulon and 17 types of fimbriae. Genes encoding a potential type III secretion system were identified on a low-G+C-content genomic island containing 24 intact genes that appear to encode all components necessary to assemble a type III secretion system needle complex. In addition, the P. mirabilis HI4320 genome possesses four tandem copies of the zapE metalloprotease gene, genes encoding six putative autotransporters, an extension of the atf fimbrial operon to six genes, including an mrpJ homolog, and genes encoding at least five iron uptake mechanisms, two potential type IV secretion systems, and 16 two-component regulators.
C1 [Pearson, Melanie M.; Mobley, Harry L. T.] Univ Michigan, Sch Med, Dept Microbiol & Immunol, Ann Arbor, MI 48109 USA.
   [Sebaihia, Mohammed; Churcher, Carol; Quail, Michael A.; Abdellah, Zahra; Arrosmith, Claire; Atkin, Becky; Chillingworth, Tracey; Hauser, Heidi; Jagels, Kay; Moule, Sharon; Mungall, Karen; Norbertczak, Halina; Rabbinowitsch, Ester; Walker, Danielle; Whithead, Sally; Thomson, Nicholas R.; Parkhill, Julian] Wellcome Trust Sanger Inst, Cambridge, England.
   [Seshasayee, Aswin S.; Luscombe, Nicholas M.] EMBL European Bioinformat Inst, Cambridge, England.
   [Rather, Philip N.] Emory Univ, Sch Med, Dept Microbiol & Immunol, Atlanta, GA 30322 USA.
RP Mobley, HLT (通讯作者)，Univ Michigan, Sch Med, Dept Microbiol & Immunol, 5641 Med Sci Bldg 2,1150 W Med Ctr Dr, Ann Arbor, MI 48109 USA.
EM hmobley@umich.edu
FU NATIONAL INSTITUTE OF ALLERGY AND INFECTIOUS DISEASESUnited States Department of Health & Human ServicesNational Institutes of Health (NIH) - USANIH National Institute of Allergy & Infectious Diseases (NIAID) [R01AI059722, F32AI068324, T32AI007528] Funding Source: NIH RePORTER; NIAID NIH HHSUnited States Department of Health & Human ServicesNational Institutes of Health (NIH) - USANIH National Institute of Allergy & Infectious Diseases (NIAID) [F32 AI068324, R01 AI059722, AI059722, T32 AI7528, F32 AI068324-01A2, T32 AI007528] Funding Source: Medline; Wellcome TrustWellcome TrustEuropean Commission Funding Source: Medline
CR Adegbola RA, 1983, J MED MICROBIOL, V16, P427, DOI 10.1099/00222615-16-4-427
   Allison C, 1992, MOL MICROBIOL, V6, P1583
   Aoki SK, 2005, SCIENCE, V309, P1245, DOI 10.1126/science.1115109
   Bahrani FK, 1994, INFECT IMMUN, V62, P3363, DOI 10.1128/IAI.62.8.3363-3371.1994
   Bahrani FK, 1993, INFECT IMMUN, V61, P884, DOI 10.1128/IAI.61.3.884-891.1993
   Bahrani-mougeot FK, 2002, MOL MICROBIOL, V45, P1079, DOI 10.1046/j.1365-2958.2002.03078.x
   Belas R, 2005, J BACTERIOL, V187, P6789, DOI 10.1128/JB.187.19.6789-6803.2005
   Belas ROBERT, 1996, P271, V0, P0
   Beynon LM, 1992, J BACTERIOL, V174, P2172, DOI 10.1128/JB.174.7.2172-2177.1992
   Bijlsma IGW, 1995, MICROBIOL-SGM, V141, P1349, DOI 10.1099/13500872-141-6-1349
   Boltner D, 2002, J BACTERIOL, V184, P5158, DOI 10.1128/JB.184.18.5158-5169.2002
   Burall LS, 2004, INFECT IMMUN, V72, P2922, DOI 10.1128/IAI.72.5.2922-2938.2004
   Carver TJ, 2005, BIOINFORMATICS, V21, P3422, DOI 10.1093/bioinformatics/bti553
   Chippendale GR, 1994, INFECT IMMUN, V62, P3115, DOI 10.1128/IAI.62.8.3115-3121.1994
   Clemmer KM, 2007, RES MICROBIOL, V158, P295, DOI 10.1016/j.resmic.2006.11.010
   Cook SW, 1995, INFECT IMMUN, V63, P2082, DOI 10.1128/IAI.63.5.2082-2086.1995
   Cotter SE, 2005, TRENDS MICROBIOL, V13, P199, DOI 10.1016/j.tim.2005.03.004
   Dufour A, 1998, MOL MICROBIOL, V29, P741, DOI 10.1046/j.1365-2958.1998.00967.x
   Eriksson S, 1986, SCAND J INFECT DIS, V18, P431, DOI 10.3109/00365548609032360
   File TM, 1985, AM J MED, V79, P91, DOI 10.1016/0002-9343(85)90138-X
   Gentry LO, 1980, SCAND J INFECT DIS, V0, P96
   Griffith DP, 1976, INVEST UROL, V13, P346
   Gygi D, 1995, MOL MICROBIOL, V17, P1167, DOI 10.1111/j.1365-2958.1995.mmi_17061167.x
   Hatt JK, 2008, J BACTERIOL, V190, P1946, DOI 10.1128/JB.01010-07
   Honarvar S, 2003, MOL MICROBIOL, V48, P157, DOI 10.1046/j.1365-2958.2003.03419.x
   Island MD, 1995, J BACTERIOL, V177, P5653, DOI 10.1128/jb.177.19.5653-5660.1995
   Jansen AM, 2004, INFECT IMMUN, V72, P7294, DOI 10.1128/IAI.72.12.7294-7305.2004
   Jansen AM, 2003, INFECT IMMUN, V71, P3607, DOI 10.1128/IAI.71.6.3607-3613.2003
   Jones BD, 1988, J BACTERIOL, V170, P3342, DOI 10.1128/jb.170.8.3342-3349.1988
   Jones BD, 1990, INFECT IMMUN, V58, P1120, DOI 10.1128/IAI.58.4.1120-1123.1990
   Jones BV, 2005, J MED MICROBIOL, V54, P807, DOI 10.1099/JMM.0.46123-0
   Klemm P, 1995, J BACTERIOL, V177, P621, DOI 10.1128/jb.177.3.621-627.1995
   Kontomichalou P, 1970, J BACTERIOL, V104, P34, DOI 10.1128/JB.104.1.34-44.1970
   Lai HC, 2005, J BACTERIOL, V187, P3407, DOI 10.1128/JB.187.10.3407-3414.2005
   Latta RK, 1999, J BACTERIOL, V181, P3220, DOI 10.1128/JB.181.10.3220-3225.1999
   Levit K, 2003, HEALTH AFFAIR, V22, P154, DOI 10.1377/hlthaff.22.1.154
   Li X, 2002, MOL MICROBIOL, V45, P865, DOI 10.1046/j.1365-2958.2002.03067.x
   Li X, 2002, INFECT IMMUN, V70, P389, DOI 10.1128/IAI.70.1.389-394.2002
   Li X, 2001, EMBO J, V20, P4854, DOI 10.1093/emboj/20.17.4854
   Liaw SJ, 2000, J MED MICROBIOL, V49, P725, DOI 10.1099/0022-1317-49-8-725
   Liaw SJ, 2004, INFECT IMMUN, V72, P6836, DOI 10.1128/IAI.72.12.6836-6845.2004
   Lin W, 1999, P NATL ACAD SCI USA, V96, P1071, DOI 10.1073/pnas.96.3.1071
   Lloyd AL, 2007, J BACTERIOL, V189, P3532, DOI 10.1128/JB.01744-06
   Maroncle N, 2006, RES MICROBIOL, V157, P184, DOI 10.1016/j.resmic.2005.06.006
   Massad G, 1994, INFECT IMMUN, V62, P1989, DOI 10.1128/IAI.62.5.1989-1994.1994
   Massad G, 1996, INFECT IMMUN, V64, P4390, DOI 10.1128/IAI.64.10.4390-4395.1996
   Massad G, 1994, INFECT IMMUN, V62, P536, DOI 10.1128/IAI.62.2.536-542.1994
   Masse E, 2002, P NATL ACAD SCI USA, V99, P4620, DOI 10.1073/pnas.032066599
   Miller VL, 1990, J BACTERIOL, V172, P1062, DOI 10.1128/jb.172.2.1062-1069.1990
   Miller WL, 2000, J BACTERIOL, V182, P1109, DOI 10.1128/JB.182.4.1109-1117.2000
   Mobley HLT, 1995, TRENDS MICROBIOL, V3, P280, DOI 10.1016/S0966-842X(00)88945-3
   Mobley HLT, 1990, J INFECT DIS, V161, P525, DOI 10.1093/infdis/161.3.525
   Mobley HLT, 1996, INFECT IMMUN, V64, P5332, DOI 10.1128/IAI.64.12.5332-5340.1996
   Mobley HLT, 1991, INFECT IMMUN, V59, P2036, DOI 10.1128/IAI.59.6.2036-2042.1991
   Mobley HLT, 1989, MICROBIOL REV, V53, P85, DOI 10.1128/MMBR.53.1.85-108.1989
   Mobley HLT, 1987, J CLIN MICROBIOL, V25, P2216, DOI 10.1128/JCM.25.11.2216-2217.1987
   Ness J, 2004, J GERONTOL A-BIOL, V59, P1213, DOI 10.1093/gerona/59.11.1213
   Ohara CM, 2000, CLIN MICROBIOL REV, V13, P534, DOI 10.1128/CMR.13.4.534-546.2000
   Parkhill J, 2001, NATURE, V413, P848, DOI 10.1038/35101607
   Pearson MM, 2007, J MED MICROBIOL, V56, P1277, DOI 10.1099/jmm.0.47314-0
   Rashid T, 2007, CLIN RHEUMATOL, V26, P1036, DOI 10.1007/s10067-006-0491-z
   Rather PN, 2005, ENVIRON MICROBIOL, V7, P1065, DOI 10.1111/j.1462-2920.2005.00806.x
   Romling U, 2005, MOL MICROBIOL, V57, P629, DOI 10.1111/j.1365-2958.2005.04697.x
   Rubin RH, 1986, KIDNEY, V0, P1085
   Rutherford K, 2000, BIOINFORMATICS, V16, P944, DOI 10.1093/bioinformatics/16.10.944
   Ryan RP, 2006, P NATL ACAD SCI USA, V103, P6712, DOI 10.1073/pnas.0600345103
   Sandt CH, 2002, J BACTERIOL, V184, P3640, DOI 10.1128/JB.184.13.3640-3648.2002
   Sebaihia M, 2006, NAT GENET, V38, P779, DOI 10.1038/ng1830
   Sturgill G, 2004, MOL MICROBIOL, V51, P437, DOI 10.1046/j.1365-2958.2003.03835.x
   Swihart KG, 1990, INFECT IMMUN, V58, P1861, DOI 10.1128/IAI.58.6.1861-1869.1990
   Takeda S, 2001, MOL MICROBIOL, V40, P440, DOI 10.1046/j.1365-2958.2001.02393.x
   Trollfors B, 1982, INFECTION, V10, P15, DOI 10.1007/BF01640830
   Vernikos GS, 2006, BIOINFORMATICS, V22, P2196, DOI 10.1093/bioinformatics/btl369
   Vigneux F, 2007, J BIOL CHEM, V282, P9571, DOI 10.1074/jbc.M604301200
   Walker KE, 1999, MOL MICROBIOL, V32, P825, DOI 10.1046/j.1365-2958.1999.01401.x
   Warren JW, 1987, J INFECT DIS, V155, P1151, DOI 10.1093/infdis/155.6.1151
   Warren JW, 1982, J INFECT DIS, V146, P719, DOI 10.1093/infdis/146.6.719
   Wray SK, 1986, INFECT IMMUN, V54, P43, DOI 10.1128/IAI.54.1.43-49.1986
   Zablotni A, 2007, ARCH IMMUNOL THER EX, V55, P347, DOI 10.1007/s00005-007-0040-8
   Zhao H, 1997, MOL MICROBIOL, V23, P1009, DOI 10.1046/j.1365-2958.1997.2791645.x
   Zhao H, 1999, MICROBIOL-UK, V145, P185, DOI 10.1099/13500872-145-1-185
NR 82
TC 170
Z9 671
U1 1
U2 39
PU AMER SOC MICROBIOLOGY
PI WASHINGTON
PA 1752 N ST NW, WASHINGTON, DC 20036-2904 USA
SN 0021-9193
EI 1098-5530
J9 J BACTERIOL
JI J. Bacteriol.
PD JUN 15
PY 2008
VL 190
IS 11
BP 4027
EP 4037
DI 10.1128/JB.01981-07
PG 11
WC Microbiology
SC Microbiology
GA 303MF
UT WOS:000256043900026
PM 18375554
DA 2022-04-27
ER

PT J
AU Benton, RL
   Maddie, MA
   Worth, CA
   Mahoney, ET
   Hagg, T
   Whittemore, SR
AF Benton, Richard L.
   Maddie, Melissa A.
   Worth, Christopher A.
   Mahoney, Edward T.
   Hagg, Theo
   Whittemore, Scott R.
TI Transcriptomic screening of microvascular endothelial cells implicates novel molecular regulators of vascular dysfunction after spinal cord injury
SO JOURNAL OF CEREBRAL BLOOD FLOW AND METABOLISM
LA English
DT Article
DE flow cytometry; PAI-1; spinal cord injury; TSP-1; uPA
ID plasminogen-activator receptor; contusion injury; up-regulation; human brain; rat; barrier; vessel; growth; mouse; pai-1
AB Microvascular dysfunction is a critical pathology that underlies the evolution of secondary injury mechanisms after traumatic spinal cord injury (SCI). However, little is known of the molecular regulation of endothelial cell (EC) plasticity observed acutely after injury. One reason for this is the relative lack of methods to quickly and efficiently obtain highly enriched spinal microvascular ECs for high-throughput molecular and biochemical analyses. Adult C57Bl/6 mice received an intravenous injection of fluorescein isothiocyanate ( FITC)-conjugated Lycopersicon esculentum lectin, and FITC-lectin-bound spinal microvessels were greatly enriched by fluorescence-activated cell sorter (FACS) purification. This technique allows for rapid (< 1.5 h postmortem) isolation of spinal cord microvascular ECs (smvECs). The results from cell counting, reverse-transcription polymerase chain reaction (RT-PCR), and western blot analyses show a high degree of EC enrichment at mRNA and protein levels. Furthermore, a focused EC biology microarray analysis identified multiple mRNAs dramatically increased in the EC compartment 24 h after SCI, which is a time point associated with the pathologic loss of spinal vasculature. These included thrombospondin-1, CCL5/RANTES, and urokinase plasminogen activator, suggesting they may represent targets for therapeutic intervention. Furthermore, these novel methodologic approaches will likely facilitate the discovery of molecular regulators of endothelial dysfunction in a variety of central nervous system (CNS) disorders including stroke and other neurodegenerative diseases having a vascular component.
C1 [Benton, Richard L.; Maddie, Melissa A.; Mahoney, Edward T.; Hagg, Theo; Whittemore, Scott R.] Univ Louisville, Sch Med, Kentucky Spinal Cord Res Ctr, Louisville, KY 40292 USA.
   [Benton, Richard L.; Maddie, Melissa A.; Mahoney, Edward T.; Hagg, Theo; Whittemore, Scott R.] Univ Louisville, Sch Med, Dept Neurol Surg, Louisville, KY 40292 USA.
   [Benton, Richard L.; Whittemore, Scott R.] Univ Louisville, Sch Med, Dept Anat Sci & Neurobiol, Louisville, KY 40292 USA.
   [Worth, Christopher A.] Univ Louisville, Sch Med, Brown Canc Ctr, Louisville, KY 40292 USA.
   [Hagg, Theo] Univ Louisville, Sch Med, Dept Pharmacol & Toxicol, Louisville, KY 40292 USA.
RP Benton, RL (通讯作者)，Univ Louisville, Sch Med, Kentucky Spinal Cord Res Ctr, 511 S Floyd St,MDR 616, Louisville, KY 40292 USA.
EM rlbent01@louisville.edu
FU Norton Healthcare [NS045734, RR15576]; Commonwealth of Kentucky Challenge for Excellence; NATIONAL CENTER FOR RESEARCH RESOURCESUnited States Department of Health & Human ServicesNational Institutes of Health (NIH) - USANIH National Center for Research Resources (NCRR) [P20RR015576] Funding Source: NIH RePORTER; NATIONAL INSTITUTE OF NEUROLOGICAL DISORDERS AND STROKEUnited States Department of Health & Human ServicesNational Institutes of Health (NIH) - USANIH National Institute of Neurological Disorders & Stroke (NINDS) [R01NS045734] Funding Source: NIH RePORTER
CR Adini I, 2003, GENE DEV, V17, P2721, DOI 10.1101/gad.1134603
   Albo D, 1999, J SURG RES, V82, P331, DOI 10.1006/jsre.1998.5578
   Arai Y, 1998, ACTA NEUROCHIR, V140, P377, DOI 10.1007/s007010050112
   Benton RL, 2008, J COMP NEUROL, V507, P1031, DOI 10.1002/cne.21570
   Beschorner R, 2000, NEUROPATH APPL NEURO, V26, P522, DOI 10.1046/j.0305-1846.2000.287.x
   Bullock R, 1992, J NEUROTRAUM, V9, P0
   Casella GTB, 2006, EXP NEUROL, V202, P8, DOI 10.1016/j.expneurol.2006.05.028
   Casella GTB, 2002, EXP NEUROL, V173, P63, DOI 10.1006/exnr.2001.7827
   Dietzmann K, 2000, PATHOL RES PRACT, V196, P15, DOI 10.1016/S0344-0338(00)80017-5
   Diglio CA, 1982, LAB INVEST, V46, P554
   Ducker TB, 1969, SURGICAL FORUM (CHICAGO), V20, P428
   Enerson BE, 2006, J CEREBR BLOOD F MET, V26, P959, DOI 10.1038/sj.jcbfm.9600249
   Ge SJ, 2006, J NEUROIMMUNOL, V177, P209, DOI 10.1016/j.jneuroim.2006.05.012
   Geisler FH, 2001, SPINE, V26, PS87, DOI 10.1097/00007632-200112151-00015
   Grasso G, 2006, J NEUROSURG-SPINE, V4, P310, DOI 10.3171/spi.2006.4.4.310
   Hamann GF, 2004, STROKE, V35, P764, DOI 10.1161/01.STR.0000116866.60794.21
   Hemmings SJ, 1999, MOL CELL BIOCHEM, V202, P119, DOI 10.1023/A:1007069431615
   Jimenez B, 2000, NAT MED, V6, P41, DOI 10.1038/71517
   Jones TB, 2005, J NEUROSCI, V25, P6576, DOI 10.1523/JNEUROSCI.0305-05.2005
   Joo F, 1982, J NEUROCHEM, V39, P263, DOI 10.1111/j.1471-4159.1982.tb04731.x
   Lin TN, 2003, STROKE, V34, P177, DOI 10.1161/01.STR.0000047100.84604.BA
   Lin Y, 2007, J CEREBR BLOOD F MET, V27, P1010, DOI 10.1038/sj.jcbfm.9600412
   Loy DN, 2002, J COMP NEUROL, V445, P308, DOI 10.1002/cne.10168
   Means ED, 1983, J NEUROPATH EXP NEUR, V42, P707, DOI 10.1097/00005072-198311000-00009
   Minor KH, 2008, MOL CELL NEUROSCI, V37, P143, DOI 10.1016/j.mcn.2007.09.005
   Nagai N, 2008, NEUROSCI LETT, V432, P46, DOI 10.1016/j.neulet.2007.12.004
   Noble LJ, 1989, EXP NEUROL, V103, P34, DOI 10.1016/0014-4886(89)90182-9
   Pannu R, 2007, J NEUROCHEM, V101, P182, DOI 10.1111/j.1471-4159.2006.04354.x
   Prager GW, 2004, CIRC RES, V94, P1562, DOI 10.1161/01.RES.0000131498.36194.6b
   Rifkin DB, 1999, APMIS, V107, P80, DOI 10.1111/j.1699-0463.1999.tb01529.x
   Shusta EV, 2002, J CEREBR BLOOD F MET, V22, P245, DOI 10.1097/00004647-200203000-00001
   Skold M, 2000, EUR J NEUROSCI, V12, P3675, DOI 10.1046/j.1460-9568.2000.00263.x
   Whetstone WD, 2003, J NEUROSCI RES, V74, P227, DOI 10.1002/jnr.10759
   Wu ZH, 2003, J NEUROSCI METH, V130, P53, DOI 10.1016/S0165-0270(03)00206-1
   Yang GY, 1994, J NEUROSURG, V81, P82
   Yousif S, 2007, BRAIN RES, V1134, P1, DOI 10.1016/j.brainres.2006.11.089
   Zhang XF, 2007, MICROVASC RES, V74, P90, DOI 10.1016/j.mvr.2007.04.007
   Zhang ZG, 1999, J NEUROSCI, V19, P10898, DOI 10.1523/JNEUROSCI.19-24-10898.1999
NR 38
TC 27
Z9 28
U1 1
U2 5
PU SAGE PUBLICATIONS INC
PI THOUSAND OAKS
PA 2455 TELLER RD, THOUSAND OAKS, CA 91320 USA
SN 0271-678X
EI 1559-7016
J9 J CEREBR BLOOD F MET
JI J. Cereb. Blood Flow Metab.
PD NOV 15
PY 2008
VL 28
IS 11
BP 1771
EP 1785
DI 10.1038/jcbfm.2008.76
PG 15
WC Endocrinology & Metabolism; Hematology; Neurosciences
SC Endocrinology & Metabolism; Hematology; Neurosciences & Neurology
GA 366IB
UT WOS:000260472900002
PM 18612314
DA 2022-04-27
ER

PT J
AU Uchida, K
   Nakajima, H
   Takamura, T
   Furukawa, S
   Kobayashi, S
   Yayama, T
   Baba, H
AF Uchida, Kenzo
   Nakajima, Hideaki
   Takamura, Takaharu
   Furukawa, Shoei
   Kobayashi, Shigeru
   Yayama, Takafumi
   Baba, Hisatoshi
TI Gene Expression Profiles of Neurotrophic Factors in Rat Cultured Spinal Cord Cells Under Cyclic Tensile Stress
SO SPINE
LA English
DT Article
DE tensile stress; neurotrophic factor; cultured cell; neuron; rat; spinal cord
ID anterior horn neuron; chronic mechanical compression; retrograde transfection; collagen-synthesis; mouse twy/twy; survival; injury; motoneuron; astrocyte; receptor
AB Study Design. An experimental study to investigate the in vitro gene expression of neurotrophic factors and receptors in cultured rat spinal cord cells subjected to cyclic mechanical stretch forces. Objective. We evaluated in vitro expression of neurotrophic factors and receptors in cultured rat spinal cord cells under cyclic tensile stress. Summary of Background Data. Application of compressive mechanical stress to the spinal cord results in multiple changes making it difficult to examine the expression of neurotrophic factors and their receptors. There are no in vitro studies that investigated the biologic responses of cultured spinal cord cells to tensile stress. Methods. Spinal cord cells were isolated for culture from 15-day Sprague-Dawley rat embryos. We used the FX3000 Flexercell Strain Unit to induce mechanical stress. We analyzed the effects of mechanical stress on cell morphology, mRNA expression levels of various neurotrophic factors, and their immunoreactivities at 0, 2, 6, 12, 24, and 36 hours. Results. Tensile stress for 6 hours resulted in reduction of spinal cord cells and loss of neurites. Cells that survived 24-hours stress showed swollen irregular-shaped soma, bleb formation, and fragmented neurites. The cell survival rate decreased, whereas lactate dehydrogenase release increased significantly at 6 hours. There were significant increases in mRNA expression levels of nerve growth factor, brain-derived neurotrophic factor, trkB, p75 neurotrophin receptor (p75(NTR)), glial cell line-derived neurotrophic factor, and caspase-9 during the early period after application of tensile stress. Conclusion. Our results suggest survival of spinal cord neuronal cells under injurious tensile stress with increased synthesis and utilization of several neurotrophic factors, receptors, and expression of proteins related to cell apoptosis.
C1 [Uchida, Kenzo; Nakajima, Hideaki; Takamura, Takaharu; Kobayashi, Shigeru; Yayama, Takafumi; Baba, Hisatoshi] Univ Fukui, Dept Orthopaed & Rehabil Med, Fac Med Sci, Fukui 9101193, Japan.
   [Furukawa, Shoei] Gifu Pharmaceut Univ, Mol Biol Lab, Gifu, Japan.
RP Uchida, K (通讯作者)，Univ Fukui, Dept Orthopaed & Rehabil Med, Fac Med Sci, Shimoaizuki 23, Fukui 9101193, Japan.
EM kuchida@u-fukui.ac.jp
FU Ministry of Education, Science and Culture of JapanMinistry of Education, Culture, Sports, Science and Technology, Japan (MEXT) [12470305, 13671499, 15591571, 16390435, 18390411]; Investigation Committee on Ossification of the Spinal Ligaments; Japanese Ministry of Health and WelfareMinistry of Health, Labour and Welfare, Japan
CR Arakawa Y, 1990, J NEUROSCI, V10, P3507
   Arundine M, 2004, J NEUROSCI, V24, P8106, DOI 10.1523/JNEUROSCI.1362-04.2004
   Baba H, 1996, J NEUROL, V243, P109, DOI 10.1007/BF02443999
   Baba H, 1997, J NEUROL, V244, P222, DOI 10.1007/s004150050076
   Baker PA, 1998, CELL DEALTH DIFFER, V5, P346
   Bhakar AL, 2003, J NEUROSCI, V23, P11373
   Bilston LE, 1996, ANN BIOMED ENG, V24, P67
   Bregman BS, 2000, CONT NEUROS, V0, P169
   Cargill RS, 1996, J NEUROTRAUM, V13, P395, DOI 10.1089/neu.1996.13.395
   Demestre M, 2005, J NEUROCHEM, V94, P268, DOI 10.1111/j.1471-4159.2005.03184.x
   Dougherty KD, 2000, NEUROBIOL DIS, V7, P574, DOI 10.1006/nbdi.2000.0318
   Geddes DM, 2003, J NEUROTRAUM, V20, P1039, DOI 10.1089/089771503770195885
   Gilbert JA, 1994, J BIOMECH, V27, P1169, DOI 10.1016/0021-9290(94)90057-4
   Haq F, 2006, BIOTECHNOL PROGR, V22, P133, DOI 10.1021/bp0501625
   Hashimoto M, 2005, J NEUROSCI RES, V79, P476, DOI 10.1002/jnr.20368
   Hayashi M, 2000, J NEUROTRAUM, V17, P203, DOI 10.1089/neu.2000.17.203
   Henderson CE, 1994, SCIENCE, V266, P1062, DOI 10.1126/science.7973664
   Houle JD, 1999, NEUROSCIENCE, V94, P929, DOI 10.1016/S0306-4522(99)00359-0
   Hung TK, 1981, J BIOMECH ENG-T ASME, V103, P43, DOI 10.1115/1.3138244
   Ikeda O, 2001, ACTA NEUROPATHOL, V102, P239
   Kawahara N, 1991, SPINAL CORD MONITORI, V0, P107
   Lee R, 2001, SCIENCE, V294, P1945, DOI 10.1126/science.1065057
   Liao PC, 2005, LIFE SCI, V76, P1623, DOI 10.1016/j.lfs.2004.09.021
   Lin LFH, 1993, SCIENCE, V260, P1130, DOI 10.1126/science.8493557
   Margulies SS, 1992, P 1992 IRCOBI C VER, V0, P0
   Matsumoto T, 1999, SPINE, V24, P315, DOI 10.1097/00007632-199902150-00002
   Mcinnis J, 2002, J PHARMACOL EXP THER, V301, P478, DOI 10.1124/jpet.301.2.478
   Morrison B, 1998, J NEUROTRAUM, V15, P911, DOI 10.1089/neu.1998.15.911
   Murakami Y, 2002, J NEUROL SCI, V198, P63, DOI 10.1016/S0022-510X(02)00080-1
   Nakajima H, 2007, J NEUROTRAUM, V24, P703, DOI 10.1089/neu.2006.0004
   Nakatani T, 2002, J ORTHOP RES, V20, P1380, DOI 10.1016/S0736-0266(02)00046-3
   Panjabi MM, 1996, CLIN BIOMECHANICS SP, V0, P67
   Pfister BRYAN, 2004, MECH CHEM BIOSYST, V1, P233
   Popovich PG, 1996, J NEUROSCI RES, V45, P349, DOI 10.1002/(SICI)1097-4547(19960815)45:4<349::AID-JNR4>3.0.CO;2-9
   Poulsen FR, 2004, NEUROSCIENCE, V126, P665, DOI 10.1016/j.neuroscience.2004.04.008
   Serbest G, 2005, J NEUROTRAUM, V22, P119, DOI 10.1089/neu.2005.22.119
   Shimizu K, 2005, SPINE, V30, P2388, DOI 10.1097/01.brs.0000184378.67465.5c
   Takeno K, 2007, J NEUROSURG-SPINE, V7, P637, DOI 10.3171/SPI-07/12/637
   Uchida K, 1998, J NEUROL, V245, P781, DOI 10.1007/s004150050287
   Uchida K, 2003, ACTA NEUROPATHOL, V106, P29, DOI 10.1007/s00401-003-0691-4
   Uchida K, 2008, J NEUROSCI RES, V86, P1789, DOI 10.1002/jnr.21627
   Vaughan PJ, 1995, J NEUROSCI, V15, P5389
   Widenfalk J, 2001, J NEUROSCI, V21, P3457, DOI 10.1523/JNEUROSCI.21-10-03457.2001
   Xu K, 2006, SPINE, V31, P1867, DOI 10.1097/01.brs.0000228772.53598.cc
   Zafra F, 1990, EMBO J, V9, P3545, DOI 10.1002/j.1460-2075.1990.tb07564.x
NR 45
TC 6
Z9 7
U1 0
U2 2
PU LIPPINCOTT WILLIAMS & WILKINS
PI PHILADELPHIA
PA TWO COMMERCE SQ, 2001 MARKET ST, PHILADELPHIA, PA 19103 USA
SN 0362-2436
EI 1528-1159
J9 SPINE
JI SPINE
PD NOV 15
PY 2008
VL 33
IS 24
BP 2596
EP 2604
DI 10.1097/BRS.0b013e31818917af
PG 9
WC Clinical Neurology; Orthopedics
SC Neurosciences & Neurology; Orthopedics
GA 373ZG
UT WOS:000261011400004
PM 18981959
DA 2022-04-27
ER

PT J
AU Wong, JWJ
   Brastianos, HC
   Andersen, RJ
   O'Connor, TP
AF Wong, Jennifer W. J.
   Brastianos, Harry C.
   Andersen, Raymond J.
   O'Connor, Timothy P.
TI A high-throughput screen to identify novel compounds to promote neurite outgrowth
SO JOURNAL OF NEUROSCIENCE METHODS
LA English
DT Article
DE growth cone motility; cell migration; high-throughput assay
ID chondroitin sulfate proteoglycan; myelin-associated glycoprotein; functional recovery; rho; regeneration; inhibition; gtpase; fiber; brain
AB Following spinal cord injury, a variety of inhibitory molecules hinder the success of axon regeneration. The motile tip of the axon, the growth cone, shares a similar cytoskeletal array as a migrating cell, and in general the cytoskeleton is regulated by a conserved set of signaling pathways that act downstream of guidance cue and growth factor receptors. We exploit these similarities by using migrating cells as a model system to screen for extracts that promote axon outgrowth. The screen is a high-throughput wound-healing assay performed by a 96-pin tool Biogrid robot where positive candidates are identified as extracts that stimulate complete wound healing. Testing of positive candidates on chick DRG explants has lead to the identification of extracts that promote neurite outgrowth on permissive and inhibitory substrates. Extracts can be fractionated to purity, identifying novel compounds that promote neurite outgrowth on inhibitory substrates. (c) 2007 Published by Elsevier B.V.
C1 [Wong, Jennifer W. J.; O'Connor, Timothy P.] Univ British Columbia, Dept Cellular & Physiol Sci, Vancouver, BC V6T 1Z3, Canada.
   [Wong, Jennifer W. J.; O'Connor, Timothy P.] Univ British Columbia, ICORD, Vancouver, BC V6T 1Z4, Canada.
   [Brastianos, Harry C.; Andersen, Raymond J.] Univ British Columbia, Dept Earth & Ocean Sci, Vancouver, BC V6T 1Z4, Canada.
RP O'Connor, TP (通讯作者)，Univ British Columbia, Dept Cellular & Physiol Sci, 2350 Hlth Sci Mall, Vancouver, BC V6T 1Z3, Canada.
EM jimo@interchange.ubc.ca
CR Bradbury EJ, 2002, NATURE, V416, P636, DOI 10.1038/416636a
   Chan CCM, 2005, EXP NEUROL, V196, P352, DOI 10.1016/j.expneurol.2005.08.011
   Dent EW, 2003, NEURON, V40, P209, DOI 10.1016/S0896-6273(03)00633-0
   Dickson BJ, 2001, CURR OPIN NEUROBIOL, V11, P103, DOI 10.1016/S0959-4388(00)00180-X
   Gallo G, 2004, J NEUROBIOL, V58, P92, DOI 10.1002/neu.10282
   Hiebert GW, 2002, J NEUROSCI RES, V69, P160, DOI 10.1002/jnr.10275
   Holtje M, 2005, J NEUROCHEM, V95, P1237, DOI 10.1111/j.1471-4159.2005.03443.x
   Kobayashi NR, 1997, J NEUROSCI, V17, P9583
   Li SX, 2004, J NEUROSCI, V24, P10511, DOI 10.1523/JNEUROSCI.2828-04.2004
   Liang XQ, 2004, J NEUROSCI, V24, P7140, DOI 10.1523/JNEUROSCI.5319-03.2004
   Luo LQ, 2002, ANNU REV CELL DEV BI, V18, P601, DOI 10.1146/annurev.cellbio.18.031802.150501
   Macdermid VE, 2004, EUR J NEUROSCI, V20, P2567, DOI 10.1111/j.1460-9568.2004.03715.x
   Mchardy LM, 2004, CANCER RES, V64, P1468, DOI 10.1158/0008-5472.CAN-03-2733
   Monnier PP, 2003, MOL CELL NEUROSCI, V22, P319, DOI 10.1016/S1044-7431(02)00035-0
   Niederost B, 2002, J NEUROSCI, V22, P10368
   Norton WT, 1973, J NEUROCHEM, V21, P749, DOI 10.1111/j.1471-4159.1973.tb07519.x
   Ramer MS, 2002, MOL CELL NEUROSCI, V19, P239, DOI 10.1006/mcne.2001.1067
   Silver J, 2004, NAT REV NEUROSCI, V5, P146, DOI 10.1038/nrn1326
   Sivasankaran R, 2004, NAT NEUROSCI, V7, P261, DOI 10.1038/nn1193
   Soga N, 2001, EXP CELL RES, V269, P73, DOI 10.1006/excr.2001.5295
   Thurnherr T, 2006, J NEUROSCI, V26, P10110, DOI 10.1523/JNEUROSCI.2158-06.2006
   Williams DE, 2002, J ORG CHEM, V67, P245, DOI 10.1021/jo016101c
   Yang LJS, 2006, P NATL ACAD SCI USA, V103, P11057, DOI 10.1073/pnas.0604613103
   Yiu G, 2006, NAT REV NEUROSCI, V7, P617, DOI 10.1038/nrn1956
NR 24
TC 2
Z9 2
U1 0
U2 3
PU ELSEVIER
PI AMSTERDAM
PA RADARWEG 29, 1043 NX AMSTERDAM, NETHERLANDS
SN 0165-0270
EI 1872-678X
J9 J NEUROSCI METH
JI J. Neurosci. Methods
PD MAR 30
PY 2008
VL 169
IS 1
BP 34
EP 42
DI 10.1016/j.jneumeth.2007.11.013
PG 9
WC Biochemical Research Methods; Neurosciences
SC Biochemistry & Molecular Biology; Neurosciences & Neurology
GA 284BV
UT WOS:000254681100006
PM 18178254
DA 2022-04-27
ER

PT J
AU Caldwell, RL
   Opalenik, SR
   Davidson, JM
   Caprioli, RM
   Nanney, LB
AF Caldwell, Robert L.
   Opalenik, Susan R.
   Davidson, Jeffrey M.
   Caprioli, Richard M.
   Nanney, Lillian B.
TI Tissue profiling MALDI mass spectrometry reveals prominent calcium-binding proteins in the proteome of regenerative MRL mouse wounds
SO WOUND REPAIR AND REGENERATION
LA English
DT Article
ID spinal-cord transection; gene-expression; adult rat; s100a4; injury; skin; migration; disease; cell; laser
AB MRL/MpJ-Fas(lpr) mice exhibit the ability to regenerate ear tissue excised by dermal punches. This is an exceptional model to identify candidate proteins that may regulate regeneration in typically nonregenerative tissues. Identification of key molecules involved in regeneration can broaden our understanding of the wound-healing process and generate novel therapeutic approaches. Tissue profiling by matrix-assisted laser desorption ionization mass spectrometry is a rapid, powerful proteomic tool that allows hundreds of proteins to be detected from specific regions of intact tissue specimens. To identify these candidate molecules, protein expression in ear punches was examined after 4 and 7 days using tissue profiling of MRL/MpJ-Fas(lpr) mice and the nonregenerative mouse strain C57BL/6J. Spectral analysis revealed distinct proteomic differences between the regenerative and nonregenerative phenotypes, including the calcium-binding proteins calgranulin A and B, calgizzarin, and calmodulin. Spatial distributions for these differentially expressed proteins within the injured regions were confirmed by immunohistochemistry.
C1 [Nanney, Lillian B.] Vanderbilt Univ, Med Ctr, Dept Plast Surg, Sch Med, Nashville, TN 37232 USA.
   [Nanney, Lillian B.] VA TVHS Med Ctr, Med Res Serv, Nashville, TN 37232 USA.
   [Caldwell, Robert L.] Vanderbilt Univ, Sch Med, Vanderbilt Orthopaed Inst, Nashville, TN 37232 USA.
   [Opalenik, Susan R.; Davidson, Jeffrey M.] Vanderbilt Univ, Sch Med, Dept Pathol, Nashville, TN 37232 USA.
   [Caprioli, Richard M.] Vanderbilt Univ, Sch Med, Mass Spectrometry Res Ctr, Nashville, TN 37232 USA.
   [Caprioli, Richard M.] Vanderbilt Univ, Sch Med, Dept Biochem, Nashville, TN 37232 USA.
RP Nanney, LB (通讯作者)，Vanderbilt Univ, Med Ctr, Dept Plast Surg, Sch Med, S-2221 Med Ctr N, Nashville, TN 37232 USA.
EM lillian.nanney@vanderbilt.edu
FU NIAMS NIH HHSUnited States Department of Health & Human ServicesNational Institutes of Health (NIH) - USANIH National Institute of Arthritis & Musculoskeletal & Skin Diseases (NIAMS) [P30 AR041943, P30 AR041943-148493, P30 AR41943] Funding Source: Medline; NIA NIH HHSUnited States Department of Health & Human ServicesNational Institutes of Health (NIH) - USANIH National Institute on Aging (NIA) [R01 AG006528, R01 AG006528-18S1, AG06528] Funding Source: Medline; NIGMS NIH HHSUnited States Department of Health & Human ServicesNational Institutes of Health (NIH) - USANIH National Institute of General Medical Sciences (NIGMS) [R01 GM058008-08, R01 GM058008, 5R01 GM 58008, R01 GM040437-17, R01 GM040437, GM40437] Funding Source: Medline; NATIONAL INSTITUTE OF ARTHRITIS AND MUSCULOSKELETAL AND SKIN DISEASESUnited States Department of Health & Human ServicesNational Institutes of Health (NIH) - USANIH National Institute of Arthritis & Musculoskeletal & Skin Diseases (NIAMS) [P30AR041943] Funding Source: NIH RePORTER; NATIONAL INSTITUTE OF GENERAL MEDICAL SCIENCESUnited States Department of Health & Human ServicesNational Institutes of Health (NIH) - USANIH National Institute of General Medical Sciences (NIGMS) [R01GM058008, R01GM040437] Funding Source: NIH RePORTER; NATIONAL INSTITUTE ON AGINGUnited States Department of Health & Human ServicesNational Institutes of Health (NIH) - USANIH National Institute on Aging (NIA) [R01AG006528] Funding Source: NIH RePORTER
CR Abdullah I, 2005, WOUND REPAIR REGEN, V13, P205, DOI 10.1111/j.1067-1927.2005.130212.x
   Ambartsumian N, 2001, ONCOGENE, V20, P4685, DOI 10.1038/sj.onc.1204636
   Barraclough R, 1998, BBA-MOL CELL RES, V1448, P190, DOI 10.1016/S0167-4889(98)00143-8
   Barraclough R, 1984, BIOCHEM BIOPH RES CO, V120, P351, DOI 10.1016/0006-291X(84)91261-0
   Caldwell RL, 2005, MOL CELL PROTEOMICS, V4, P394, DOI 10.1074/mcp.R500006-MCP200
   Caldwell RL, 2005, CANC GENOM PROTEOM, V0, P333
   Chaurand P, 2004, ANAL CHEM, V76, P1145, DOI 10.1021/ac0351264
   Chaurand P, 2003, PROTEOMICS, V3, P2221, DOI 10.1002/pmic.200300474
   Chaurand P, 1999, ANAL CHEM, V71, P5263, DOI 10.1021/ac990781q
   Chaurand P, 2001, PROTEOMICS, V1, P1320, DOI 10.1002/1615-9861(200110)1:10<1320::AID-PROT1320>3.0.CO;2-G
   Clark LD, 1998, CLIN IMMUNOL IMMUNOP, V88, P35, DOI 10.1006/clin.1998.4519
   Colwell AS, 2006, WOUND REPAIR REGEN, V14, P81, DOI 10.1111/j.1524-475X.2005.00092.x
   Deng YX, 2003, CANCER-AM CANCER SOC, V98, P2576, DOI 10.1002/cncr.11849
   Donato R, 2001, INT J BIOCHEM CELL B, V33, P637, DOI 10.1016/S1357-2725(01)00046-2
   Eckert RL, 2004, J INVEST DERMATOL, V123, P23, DOI 10.1111/j.0022-202X.2004.22719.x
   Fang Z, 2006, ACTA NEUROPATHOL, V111, P213, DOI 10.1007/s00401-005-0019-7
   Goldstein AM, 2003, CLIN DERMATOL, V21, P370, DOI 10.1016/j.clindermatol.2003.08.014
   Golub TR, 1999, SCIENCE, V286, P531, DOI 10.1126/science.286.5439.531
   Heber-katz E, 1999, SEMIN CELL DEV BIOL, V10, P415, DOI 10.1006/scdb.1999.0328
   Hessian PA, 1993, J LEUKOCYTE BIOL, V53, P197, DOI 10.1002/jlb.53.2.197
   Huang CM, 2005, MASS SPECTROM REV, V24, P647, DOI 10.1002/mas.20037
   Huang CM, 2003, J INVEST DERMATOL, V121, P51, DOI 10.1046/j.1523-1747.2003.12327.x
   Inamoto S, 2000, PATHOL INT, V50, P480, DOI 10.1046/j.1440-1827.2000.01069.x
   Ito M, 2002, J INVEST DERMATOL, V119, P1310, DOI 10.1046/j.1523-1747.2002.19644.x
   Kachigan SK, 1991, MULTIVARIATE STAT AN, V2nd, P0
   Laurent C, 2005, J NEUROSCI RES, V81, P613, DOI 10.1002/jnr.20590
   Leferovich JM, 2001, P NATL ACAD SCI USA, V98, P9830, DOI 10.1073/pnas.181329398
   Levinson H, 2004, WOUND REPAIR REGEN, V12, P505, DOI 10.1111/j.1067-1927.2004.012502.x
   Li X, 2000, BBA-GEN SUBJECTS, V1524, P102, DOI 10.1016/S0304-4165(00)00118-5
   Nguyen TT, 2005, CYTOGENET GENOME RES, V109, P502, DOI 10.1159/000084210
   Oday DH, 2003, CELL SIGNAL, V15, P347, DOI 10.1016/S0898-6568(02)00116-X
   Okada H, 1997, AM J PHYSIOL-RENAL, V273, PF563, DOI 10.1152/ajprenal.1997.273.4.F563
   Pierson J, 2004, J PROTEOME RES, V3, P289, DOI 10.1021/pr0499747
   Rahimi F, 2005, FEBS J, V272, P2811, DOI 10.1111/j.1742-4658.2005.04703.x
   Rajnoch C, 2003, DEV DYNAM, V226, P388, DOI 10.1002/dvdy.10242
   Reyzer ML, 2004, CANCER RES, V64, P9093, DOI 10.1158/0008-5472.CAN-04-2231
   Ryan DG, 2003, INVEST OPHTH VIS SCI, V44, P4255, DOI 10.1167/iovs.03-0578
   Schwartz S, 2004, PROTEOMIC BASED CLAS, V0, P0
   Stocum DL, 2004, CURR TOP MICROBIOL, V280, P1
   Thorey IS, 2001, J BIOL CHEM, V276, P35818, DOI 10.1074/jbc.M104871200
   Wu NJ, 2004, WOUND REPAIR REGEN, V12, P327, DOI 10.1111/j.1067-1927.2004.012313.x
   Xu BJ, 2005, J AM SOC NEPHROL, V16, P2967, DOI 10.1681/ASN.2005030262
   Yanagisawa K, 2003, LANCET, V362, P433, DOI 10.1016/S0140-6736(03)14068-8
   Zhang KH, 2004, NEUROSCIENCE, V128, P375, DOI 10.1016/j.neuroscience.2004.07.008
   Zhang KH, 2004, ACTA PHARMACOL SIN, V25, P1007
NR 45
TC 27
Z9 27
U1 0
U2 9
PU WILEY
PI HOBOKEN
PA 111 RIVER ST, HOBOKEN 07030-5774, NJ USA
SN 1067-1927
EI 1524-475X
J9 WOUND REPAIR REGEN
JI Wound Repair Regen.
PD MAY-JUN 15
PY 2008
VL 16
IS 3
BP 442
EP 449
DI 10.1111/j.1524-475X.2007.00351.x
PG 8
WC Cell Biology; Dermatology; Medicine, Research & Experimental; Surgery
SC Cell Biology; Dermatology; Research & Experimental Medicine; Surgery
GA 298DL
UT WOS:000255666500015
PM 18282264
DA 2022-04-27
ER

PT J
AU Niederberger, E
   Geisslinger, G
AF Niederberger, Ellen
   Geisslinger, Gerd
TI Proteomics in Neuropathic pain research
SO ANESTHESIOLOGY
LA English
DT Review
ID spinal-cord-injury; protein-disulfide-isomerase; peripheral-nerve injury; dorsal-root ganglia; in-gel digestion; 2-dimensional electrophoresis; thermal allodynia; mass-spectrometry; apolipoprotein-e; animal-model
AB Neuropathic pain is often caused by nerve injury or dysfunction in the peripheral and central nervous system and is frequently associated with allodynia and hyperalgesia. The underlying molecular mechanisms of neuropathic pain are largely unknown, and therefore, pharmacologic treatment is insufficient in many cases. To elucidate translational and posttranslational modifications in the nervous system that arise after nerve injury, a number of proteomic studies have been performed using different animal neuropathy models. The results of these proteomic approaches are summarized in this review to provide a better over-view of proteins that are involved into the pathogenesis of nerve injury and neuropathic pain. This might allow a better understanding of the pathophysiologic signaling pathways in this impairment facilitate the discovery of specific biomarkers, and thus promote the development of novel pain therapies.
C1 [Niederberger, Ellen; Geisslinger, Gerd] Univ Frankfurt Klinikum, Pharmazentrum Frankfurt, ZAFES, Inst Klin Pharmakol, D-60590 Frankfurt, Germany.
RP Geisslinger, G (通讯作者)，Univ Frankfurt Klinikum, Pharmazentrum Frankfurt, ZAFES, Inst Klin Pharmakol, Theodor Stern Kai 7, D-60590 Frankfurt, Germany.
EM e.niederberger@em.uni-frankfurt.de
CR Alzate O, 2004, MOL BRAIN RES, V128, P193, DOI 10.1016/j.molbrainres.2004.06.037
   Anderson TE, 1982, J NEUROSCI METH, V6, P327, DOI 10.1016/0165-0270(82)90033-4
   Arimura N, 2004, J NEUROBIOL, V58, P34, DOI 10.1002/neu.10269
   Banks RE, 2000, LANCET, V356, P1749, DOI 10.1016/S0140-6736(00)03214-1
   Beattie MS, 2000, J NEUROTRAUM, V17, P915, DOI 10.1089/neu.2000.17.915
   Bennett AD, 2000, PAIN, V86, P163, DOI 10.1016/S0304-3959(00)00242-6
   Bennett GJ, 1988, PAIN, V33, P87, DOI 10.1016/0304-3959(88)90209-6
   Bester H, 2000, J COMP NEUROL, V428, P45, DOI 10.1002/1096-9861(20001204)428:1<45::AID-CNE5>3.0.CO;2-A
   Boyles JK, 1990, J BIOL CHEM, V265, P17805
   Brehmer D, 2004, MOL CELL PROTEOMICS, V3, P490, DOI 10.1074/mcp.M300139-MCP200
   Burre J, 2006, ELECTROPHORESIS, V27, P3488, DOI 10.1002/elps.200500864
   Cameron AA, 1993, BRAIN RES, V620, P64, DOI 10.1016/0006-8993(93)90271-N
   Campbell JN, 2006, NEURON, V52, P77, DOI 10.1016/j.neuron.2006.09.021
   Chen HP, 2004, MAYO CLIN PROC, V79, P1533, DOI 10.4065/79.12.1533
   Choi Y, 1994, PAIN, V59, P369, DOI 10.1016/0304-3959(94)90023-X
   Choudhary J, 2004, NAT NEUROSCI, V7, P440, DOI 10.1038/nn1240
   Christensen MD, 1997, J NEUROTRAUM, V14, P517, DOI 10.1089/neu.1997.14.517
   Christensen MD, 1996, PAIN, V68, P97, DOI 10.1016/S0304-3959(96)03224-1
   Costigan M, 1998, J NEUROSCI, V18, P5891
   Decosterd I, 2000, PAIN, V87, P149, DOI 10.1016/S0304-3959(00)00276-1
   Ding QX, 2006, PROTEOMICS, V6, P505, DOI 10.1002/pmic.200500296
   Engwegen JYMN, 2006, TRENDS PHARMACOL SCI, V27, P251, DOI 10.1016/j.tips.2006.03.003
   George A, 2000, PAIN, V88, P267, DOI 10.1016/S0304-3959(00)00333-X
   Gordh T, 2006, PAIN, V124, P211, DOI 10.1016/j.pain.2006.05.020
   Gorg A, 2000, ELECTROPHORESIS, V21, P1037, DOI 10.1002/(SICI)1522-2683(20000401)21:6<1037::AID-ELPS1037>3.0.CO;2-V
   Gorg A, 2004, PROTEOMICS, V4, P3665, DOI 10.1002/pmic.200401031
   Gorman AL, 2001, J PAIN, V2, P229, DOI 10.1054/jpai.2001.22788
   Granville DJ, 2003, CURR MED CHEM, V10, P1527, DOI 10.2174/0929867033457214
   Greenberg J, 1978, SURG NEUROL, V9, P361
   Gruber CW, 2006, TRENDS BIOCHEM SCI, V31, P455, DOI 10.1016/j.tibs.2006.06.001
   Hagino S, 2003, GLIA, V42, P130, DOI 10.1002/glia.10207
   Hansson PT, 2005, PAIN, V113, P251, DOI 10.1016/j.pain.2004.10.007
   Hao JX, 1992, EXP NEUROL, V118, P187, DOI 10.1016/0014-4886(92)90035-O
   Hinault MP, 2006, J MOL NEUROSCI, V30, P249, DOI 10.1385/JMN:30:3:249
   Ignatius MJ, 1986, P NATL ACAD SCI USA, V83, P1125, DOI 10.1073/pnas.83.4.1125
   Jimenez CR, 2005, MOL CELL PROTEOMICS, V4, P120, DOI 10.1074/mcp.M400076-MCP200
   Kang SK, 2006, PROTEOMICS, V6, P2797, DOI 10.1002/pmic.200500621
   Katano T, 2006, PROTEOMICS, V6, P6085, DOI 10.1002/pmic.200600300
   Kim KJ, 1997, EXP BRAIN RES, V113, P200, DOI 10.1007/BF02450318
   Kim SH, 1992, PAIN, V50, P355, DOI 10.1016/0304-3959(92)90041-9
   Kingery WS, 1997, PAIN, V73, P123, DOI 10.1016/S0304-3959(97)00049-3
   Klivenyi P, 1999, NAT MED, V5, P347, DOI 10.1038/6568
   Koltzenburg M, 1998, CURR OPIN NEUROL, V11, P515, DOI 10.1097/00019052-199810000-00014
   Komori N, 2007, PHYSIOL GENOMICS, V29, P215, DOI 10.1152/physiolgenomics.00255.2006
   Kretz A, 2006, NEUROBIOL DIS, V21, P421, DOI 10.1016/j.nbd.2005.08.003
   Kunz S, 2005, NEUROSCI LETT, V381, P289, DOI 10.1016/j.neulet.2005.02.022
   Latchman DS, 2005, INT J HYPERTHER, V21, P393, DOI 10.1080/02656730400023664
   Lee DH, 1997, NEUROREPORT, V8, P3453, DOI 10.1097/00001756-199711100-00008
   Lee SC, 2003, BIOTECHNOL LETT, V25, P2071, DOI 10.1023/B:BILE.0000007068.97472.89
   Lubec G, 2003, PROG NEUROBIOL, V69, P193, DOI 10.1016/S0301-0082(03)00036-4
   Matsumoto H, 1999, ANAL BIOCHEM, V270, P176, DOI 10.1006/abio.1999.4054
   Mochizucki D, 2004, HUM PSYCHOPHARM CLIN, V19, PS15, DOI 10.1002/hup.620
   Ofarrell PH, 1975, J BIOL CHEM, V250, P4007
   Orth AP, 2004, EXPERT OPIN THER TAR, V8, P587, DOI 10.1517/14728222.8.6.587
   Perlson E, 2005, NEURON, V45, P715, DOI 10.1016/j.neuron.2005.01.023
   Pesheva P, 1998, J NEUROSCI RES, V54, P639, DOI 10.1002/(SICI)1097-4547(19981201)54:5<639::AID-JNR9>3.0.CO;2-2
   Profyris C, 2004, NEUROBIOL DIS, V15, P415, DOI 10.1016/j.nbd.2003.11.015
   Rasko JEJ, 2001, CANCER RES, V61, P6002
   Reichert F, 1994, J NEUROSCI, V14, P3231
   Rivlin AS, 1978, SURG NEUROL, V10, P38
   Rosenfeld J, 1992, ANAL BIOCHEM, V203, P173, DOI 10.1016/0003-2697(92)90061-B
   Scholz J, 2002, NAT NEUROSCI, V5, P1062, DOI 10.1038/nn942
   Seltzer Z, 1990, PAIN, V43, P205, DOI 10.1016/0304-3959(90)91074-S
   Sharma HS, 2006, J NEURAL TRANSM, V113, P521, DOI 10.1007/s00702-005-0405-2
   Sindrup SH, 1999, PAIN, V83, P389, DOI 10.1016/S0304-3959(99)00154-2
   Sullivan PG, 2000, ANN NEUROL, V48, P723, DOI 10.1002/1531-8249(200011)48:5&lt;723::AID-ANA5&gt;3.0.CO;2-W
   Tahmoush AJ, 1981, PAIN, V10, P187, DOI 10.1016/0304-3959(81)90194-9
   Tanaka S, 2000, J BIOL CHEM, V275, P10388, DOI 10.1074/jbc.275.14.10388
   Tarlov IM, 1972, J NEUROSURG, V36, P10, DOI 10.3171/jns.1972.36.1.0010
   Wagner R, 1998, PAIN, V74, P35, DOI 10.1016/S0304-3959(97)00148-6
   Wang LLX, 2003, ADV DRUG DELIVER REV, V55, P949, DOI 10.1016/S0169-409X(03)00098-X
   Watson BD, 1986, BRAIN RES, V367, P296, DOI 10.1016/0006-8993(86)91606-9
   Wilcox GL, 1988, ANN NY ACAD SCI, V525, P228, DOI 10.1111/j.1749-6632.1988.tb38608.x
   Woolf CJ, 1999, LANCET, V353, P1959, DOI 10.1016/S0140-6736(99)01307-0
   Xu CJ, 1996, J BIOL CHEM, V271, P13435, DOI 10.1074/jbc.271.23.13435
   Yenari MA, 1999, MOL MED TODAY, V5, P525, DOI 10.1016/S1357-4310(99)01599-3
   Zimmermann M, 2001, EUR J PHARMACOL, V429, P23, DOI 10.1016/S0014-2999(01)01303-6
NR 77
TC 42
Z9 42
U1 0
U2 8
PU LIPPINCOTT WILLIAMS & WILKINS
PI PHILADELPHIA
PA TWO COMMERCE SQ, 2001 MARKET ST, PHILADELPHIA, PA 19103 USA
SN 0003-3022
EI 1528-1175
J9 ANESTHESIOLOGY
JI Anesthesiology
PD FEB 15
PY 2008
VL 108
IS 2
BP 314
EP 323
DI 10.1097/01.anes.0000299838.13368.6e
PG 10
WC Anesthesiology
SC Anesthesiology
GA 255HY
UT WOS:000252650200019
PM 18212577
DA 2022-04-27
ER

PT J
AU Franssen, EHP
   De Bree, FM
   Essing, AHW
   Ramon-Cueto, A
   Verhaagen, J
AF Franssen, Elske H. P.
   De Bree, Freddy M.
   Essing, Anke H. W.
   Ramon-Cueto, Almudena
   Verhaagen, Joost
TI Comparative gene expression profiling of olfactory ensheathing glia and Schwann cells indicates distinct tissue repair characteristics of olfactory ensheathing glia
SO GLIA
LA English
DT Review
DE microarray; cell transplantation; spinal cord injury
ID rat spinal-cord; central-nervous-system; adult-rat; in-vitro; plasminogen-activator; extracellular-matrix; growth-factor; functional recovery; sensory neuron; matricellular protein
AB Olfactory ensheathing glia (OEG) are a specialized type of glia that support the growth of primary olfactory axons from the neuroepithelium in the nasal cavity to the brain. Transplantation of OEG in the injured spinal cord promotes sprouting of injured axons and results in reduced cavity formation, enhanced axonal and tissue sparing, remyelination, and angiogenesis. Gene expression analysis may help to identify the molecular mechanisms underlying the ability of OEG to recreate an environment that supports regeneration in the central nervous system. Here, we compared the transcriptome of cultured OEG (cOEG) with the transcriptomes of cultured Schwann cells (cSCs) and of OEG directly obtained from their natural environment (nOEG), the olfactory nerve layer of adult rats. Functional data mining by Gene Ontology (GO)-analysis revealed a number of overrepresented GO-classes associated with tissue repair. These classes include "response to wounding," "blood vessel development," "cell adhesion," and GO-classes related to the extracellular matrix and were overrepresented in the set of differentially expressed genes between both comparisons. The current screening approach combined with GO-analysis has identified distinct molecular properties of OEG that may underlie their efficacy and interaction with host tissue after implantation in the injured spinal cord. These observations can form the basis for studies on the function of novel target molecules for therapeutic intervention after neurotrauma. (C) 2008 Wiley-Liss, Inc.
C1 [Franssen, Elske H. P.; De Bree, Freddy M.; Essing, Anke H. W.; Verhaagen, Joost] Royal Netherlands Acad Arts & Sci, Netherlands Inst Neurosci, NL-1105 BA Amsterdam, Netherlands.
   [Ramon-Cueto, Almudena] CSIC, Spanish Council Sci Res, Inst Biomed, Lab Neural Regenerat, Valencia, Spain.
RP Verhaagen, J (通讯作者)，Royal Netherlands Acad Arts & Sci, Netherlands Inst Neurosci, Meibergdreef 47, NL-1105 BA Amsterdam, Netherlands.
EM j.verhaagen@nin.knaw.nl
CR Akassoglou K, 2000, J CELL BIOL, V149, P1157, DOI 10.1083/jcb.149.5.1157
   Ambrosini E, 2004, NEUROCHEM RES, V29, P1017, DOI 10.1023/B:NERE.0000021246.96864.89
   Anton ES, 1995, J NEUROSCI, V15, P584
   Ashburner M, 2000, NAT GENET, V25, P25, DOI 10.1038/75556
   Au E, 2007, J NEUROSCI, V27, P7208, DOI 10.1523/JNEUROSCI.0509-07.2007
   Baker AH, 2002, J CELL SCI, V115, P3719, DOI 10.1242/jcs.00063
   Banerjee SA, 1995, MOL CELL NEUROSCI, V6, P462, DOI 10.1006/mcne.1995.1034
   Banyai L, 1999, PROTEIN SCI, V8, P1636, DOI 10.1110/ps.8.8.1636
   Barber PC, 1982, NEUROSCIENCE, V7, P3077, DOI 10.1016/0306-4522(82)90231-7
   Barker TH, 2005, J BIOL CHEM, V280, P36483, DOI 10.1074/jbc.M504663200
   Beissbarth T, 2004, BIOINFORMATICS, V20, P1464, DOI 10.1093/bioinformatics/bth088
   Benarroch EE, 2007, NEUROLOGY, V69, P799, DOI 10.1212/01.wnl.0000269668.08747.78
   Biernaskie J, 2007, J NEUROSCI, V27, P9545, DOI 10.1523/JNEUROSCI.1930-07.2007
   Blakemore WF, 1975, J NEUROCYTOL, V4, P745, DOI 10.1007/BF01181634
   Bornstein P, 2002, CURR OPIN CELL BIOL, V14, P608, DOI 10.1016/S0955-0674(02)00361-7
   Boruch AV, 2001, GLIA, V33, P225, DOI 10.1002/1098-1136(200103)33:3<225::AID-GLIA1021>3.3.CO;2-P
   Boyd JG, 2005, FASEB J, V19, P694, DOI 10.1096/fj.04-2833rev
   Bradshaw AD, 2001, J CLIN INVEST, V107, P1049, DOI 10.1172/JCI12939
   Brigstock DAVIDR, 2002, ANGIOGENESIS, V5, P153, DOI 10.1023/A:1023823803510
   Broughton G, 2006, PLAST RECONSTR SURG, V117, P12S, DOI 10.1097/01.prs.0000225430.42531.c2
   Cate JM, 2007, CURR DRUG TARGETS, V8, P971, DOI 10.2174/138945007781662337
   Chen CC, 2001, J BIOL CHEM, V276, P47329, DOI 10.1074/jbc.M107666200
   Chuah MI, 2004, EXP NEUROL, V185, P15, DOI 10.1016/j.expneurol.2003.09.008
   Chuah MI, 2002, MICROSC RES TECHNIQ, V58, P216, DOI 10.1002/jemt.10151
   Chung RS, 2004, CELL MOL LIFE SCI, V61, P1238, DOI 10.1007/s00018-004-4026-y
   Dafforn TR, 2001, J BIOL CHEM, V276, P49310, DOI 10.1074/jbc.M108896200
   Davies JE, 2006, J NEUROTRAUM, V23, P397, DOI 10.1089/neu.2006.23.397
   Deng C, 2006, J NEUROSCI RES, V83, P1201, DOI 10.1002/jnr.20817
   Doucette R, 1990, GLIA, V3, P433, DOI 10.1002/glia.440030602
   Ebnet K, 2004, J CELL SCI, V117, P19, DOI 10.1242/jcs.00930
   Ennis M, 2001, J NEUROPHYSIOL, V86, P2986, DOI 10.1152/jn.2001.86.6.2986
   Fairless R, 2005, MOL CELL NEUROSCI, V28, P253, DOI 10.1016/j.mcn.2004.09.009
   Farina C, 2007, TRENDS IMMUNOL, V28, P138, DOI 10.1016/j.it.2007.01.005
   Fawcett JW, 1990, ANNU REV NEUROSCI, V0, P1343
   Field PM, 2003, J NEUROCYTOL, V32, P317, DOI 10.1023/B:NEUR.0000010089.37032.48
   Franklin RJM, 1993, INT J DEV NEUROSCI, V11, P641, DOI 10.1016/0736-5748(93)90052-F
   Fukai N, 2003, ENDOCRINOLOGY, V144, P447, DOI 10.1210/en.2002-220463
   Glonek GFV, 2004, BIOSTATISTICS, V5, P89, DOI 10.1093/biostatistics/5.1.89
   Graziadei GAM, 1979, J NEUROCYTOL, V8, P197
   Graziadei PPC, 1979, J NEUROCYTOL, V8, P1, DOI 10.1007/BF01206454
   Harvey AR, 2006, FUTUR NEUROL, V1, P453, DOI 10.2217/14796708.1.4.453
   Hedbom E, 1989, J BIOL CHEM, V264, P6898
   Ihaka R, 1996, J COMPUTATIONAL GRAP, V5, P299, DOI 10.1080/10618600.1996.10474713, 10.2307/1390807
   Imaizumi T, 1998, J NEUROSCI, V18, P6176
   Iruelaarispe ML, 2003, ANN NY ACAD SCI, V0, P0
   Kafitz KW, 1999, GLIA, V25, P99, DOI 10.1002/(SICI)1098-1136(19990115)25:2<99::AID-GLIA1>3.0.CO;2-V
   Kim J, 2002, FRONT BIOSCI-LANDMRK, V7, PD341, DOI 10.2741/kim
   Kubasak MD, 2008, BRAIN, V131, P264, DOI 10.1093/brain/awm267
   Lakatos A, 2000, GLIA, V32, P214, DOI 10.1002/1098-1136(200012)32:3<214::AID-GLIA20>3.0.CO;2-7
   Lakatos A, 2003, EXP NEUROL, V184, P237, DOI 10.1016/S0014-4886(03)00270-X
   Leaver SG, 2006, GLIA, V53, P467, DOI 10.1002/glia.20311
   Lee IH, 2004, EXP NEUROL, V187, P509, DOI 10.1016/j.expneurol.2004.02.007
   Li Y, 2005, GLIA, V52, P245, DOI 10.1002/glia.20241
   Li Y, 1997, SCIENCE, V277, P2000, DOI 10.1126/science.277.5334.2000
   Li Y, 2003, J NEUROSCI, V23, P727
   Li Y, 1998, J NEUROSCI, V18, P10514
   Li Y, 2007, GLIA, V55, P312, DOI 10.1002/glia.20458
   Li Y, 2005, J NEUROCYTOL, V34, P343, DOI 10.1007/s11068-005-8361-1
   Linker RA, 2002, NAT MED, V8, P620, DOI 10.1038/nm0602-620
   Lipson AC, 2003, EXP NEUROL, V180, P167, DOI 10.1016/S0014-4886(02)00058-4
   Lopez-vales R, 2004, J NEUROTRAUM, V21, P1031, DOI 10.1089/0897715041651105
   Loy DN, 2002, J COMP NEUROL, V445, P308, DOI 10.1002/cne.10168
   Lu P, 2006, J NEUROSCI, V26, P11120, DOI 10.1523/JNEUROSCI.3264-06.2006
   Malemud CJ, 2006, FRONT BIOSCI-LANDMRK, V11, P1696, DOI 10.2741/1915
   Mandell KJ, 2005, ADV DRUG DELIVER REV, V57, P857, DOI 10.1016/j.addr.2005.01.005
   Martinek N, 2007, J DENT RES, V86, P296, DOI 10.1177/154405910708600402
   Mauch C, 1998, ARCH DERMATOL RES, V290, PS30, DOI 10.1007/PL00007451
   Midwood KS, 2004, INT J BIOCHEM CELL B, V36, P1031, DOI 10.1016/j.biocel.2003.12.003
   Miragall F, 1994, J COMP NEUROL, V341, P433, DOI 10.1002/cne.903410402
   Morrissey TK, 1991, J NEUROSCI, V11, P2433
   Mothe AJ, 2001, BRAIN RES, V892, P27, DOI 10.1016/S0006-8993(00)03141-3
   Moussad EEDA, 2000, MOL GENET METAB, V71, P276, DOI 10.1006/mgme.2000.3059
   Nezi L, 2002, BIOL CHEM, V383, P167, DOI 10.1515/BC.2002.017
   Nickell WT, 1991, NEUROREPORT, V2, P9, DOI 10.1097/00001756-199101000-00002
   Oudega M, 2006, J NEUROTRAUM, V23, P453, DOI 10.1089/neu.2006.23.453
   Pastrana E, 2006, J NEUROSCI, V26, P5347, DOI 10.1523/JNEUROSCI.1111-06.2006
   Pearse DD, 2007, GLIA, V55, P976, DOI 10.1002/glia.20490
   Phan E, 2007, MED SCI MONITOR, V13, P0
   Plant GW, 2003, J NEUROTRAUM, V20, P1, DOI 10.1089/08977150360517146
   Pyagay P, 2005, CIRC RES, V96, P261, DOI 10.1161/01.RES.0000154262.07264.12
   Raisman G, 2007, NAT REV NEUROSCI, V8, P312, DOI 10.1038/nrn2099
   Ramer LM, 2004, GLIA, V47, P189, DOI 10.1002/glia.20054
   Ramer LM, 2004, J COMP NEUROL, V473, P1, DOI 10.1002/cne.20049
   Ramon-cueto A, 2000, NEURON, V25, P425, DOI 10.1016/S0896-6273(00)80905-8
   Ramon-cueto A, 1998, J NEUROSCI, V18, P3803
   Ramon-cueto A, 1998, BRAIN RES BULL, V46, P175, DOI 10.1016/S0361-9230(97)00463-2
   Ramoncueto A, 1993, EUR J NEUROSCI, V5, P1172, DOI 10.1111/j.1460-9568.1993.tb00971.x
   Ramoncueto A, 1992, NEUROSCIENCE, V47, P213, DOI 10.1016/0306-4522(92)90134-N
   Resnick DK, 2003, J NEUROTRAUM, V20, P279, DOI 10.1089/089771503321532860
   Richter MW, 2005, J NEUROSCI, V25, P10700, DOI 10.1523/JNEUROSCI.3632-05.2005
   Roy H, 2006, FEBS LETT, V580, P2879, DOI 10.1016/j.febslet.2006.03.087
   Rubio MP, 2008, GLIA, V56, P539, DOI 10.1002/glia.20635
   Ruitenberg MJ, 2002, GENE THER, V9, P135, DOI 10.1038/sj.gt.3301626
   Sage H, 1989, J CELL BIOL, V109, P341, DOI 10.1083/jcb.109.1.341
   Samson AL, 2006, NEURON, V50, P673, DOI 10.1016/j.neuron.2006.04.013
   Sasaki M, 2006, J NEUROSCI, V26, P1803, DOI 10.1523/JNEUROSCI.3611-05.2006
   Smith PM, 2002, EXP NEUROL, V176, P402, DOI 10.1006/exnr.2002.7936
   Sonigra RJ, 1999, GLIA, V25, P256, DOI 10.1002/(SICI)1098-1136(19990201)25:3<256::AID-GLIA6>3.0.CO;2-Y
   Soo C, 2000, AM J PATHOL, V157, P423, DOI 10.1016/S0002-9440(10)64555-5
   Stam FJ, 2007, EUR J NEUROSCI, V25, P3629, DOI 10.1111/j.1460-9568.2007.05597.x
   Stoff A, 2007, J MOL MED-JMM, V85, P481, DOI 10.1007/s00109-006-0148-z
   Svensson L, 1999, J BIOL CHEM, V274, P9636, DOI 10.1074/jbc.274.14.9636
   Tamaoki M, 2005, AM J PATHOL, V167, P71, DOI 10.1016/S0002-9440(10)62954-9
   Trebaul A, 2007, BIOCHEM SOC T, V35, P695, DOI 10.1042/BST0350695
   Tuszynski MH, 1998, CELL TRANSPLANT, V7, P187, DOI 10.1016/S0963-6897(97)00166-8
   Van DENPOLAN, 2003, J COMP NEUROL, V458, P175, DOI 10.1002/cne.10577
   Vandesompele J, 2002, GENOME BIOL, V3, P0, DOI 10.1186/gb-2002-3-7-research0034
   Vincent AJ, 2005, GLIA, V51, P132, DOI 10.1002/glia.20195
   Wensley CH, 1995, J NEUROSCI, V15, P4827
   Wewetzer K, 2002, CELL TISSUE RES, V309, P337, DOI 10.1007/s00441-002-0607-y
   Wewetzer K, 2001, NEUROSCI LETT, V306, P165, DOI 10.1016/S0304-3940(01)01891-2
   Wilby MJ, 1999, MOL CELL NEUROSCI, V14, P66, DOI 10.1006/mcne.1999.0766
   Williams SK, 2004, J COMP NEUROL, V470, P50, DOI 10.1002/cne.11045
   Wright MD, 1994, IMMUNOL TODAY, V15, P588, DOI 10.1016/0167-5699(94)90222-4
   Yokoi H, 2002, AM J PHYSIOL-RENAL, V282, PF933, DOI 10.1152/ajprenal.00122.2001
NR 115
TC 49
Z9 55
U1 0
U2 13
PU WILEY
PI HOBOKEN
PA 111 RIVER ST, HOBOKEN 07030-5774, NJ USA
SN 0894-1491
EI 1098-1136
J9 GLIA
JI Glia
PD SEP 15
PY 2008
VL 56
IS 12
BP 1285
EP 1298
DI 10.1002/glia.20697
PG 14
WC Neurosciences
SC Neurosciences & Neurology
GA 337ET
UT WOS:000258419000003
PM 18615567
DA 2022-04-27
ER
