# Supplementary material for: Bibliometric analysis of research on gene expression in spinal cord injury
Source: Front Mol Neurosci. 2022 Oct 31;15:1023692. doi: 10.3389/fnmol.2022.1023692 (PMC9661966; doi:10.3389/fnmol.2022.1023692)
Supplement: Supplementary file 7 [file Data_Sheet_4.zip › download2009u7.txt]

PT J
AU Obayashi, S
   Tabunoki, H
   Kim, SU
   Satoh, J
AF Obayashi, Shinya
   Tabunoki, Hiroko
   Kim, Seung U.
   Satoh, Jun-ichi
TI Gene Expression Profiling of Human Neural Progenitor Cells Following the Serum-Induced Astrocyte Differentiation
SO CELLULAR AND MOLECULAR NEUROBIOLOGY
LA English
DT Article
DE Astrocytes; Delta family genes; Human neuronal progenitor cells; ID family genes; Microarray
ID helix transcription factor; multiple-sclerosis lesion; spinal-cord-injury; stem-cell; growth-factor; human brain; id protein; identification; neurogenesis; cerebellum
AB Neural stem cells (NSC) with self-renewal and multipotent properties could provide an ideal cell source for transplantation to treat spinal cord injury, stroke, and neurodegenerative diseases. However, the majority of transplanted NSC and neural progenitor cells (NPC) differentiate into astrocytes in vivo under pathological environments in the central nervous system, which potentially cause reactive gliosis. Because the serum is a potent inducer of astrocyte differentiation of rodent NPC in culture, we studied the effect of the serum on gene expression profile of cultured human NPC to identify the gene signature of astrocyte differentiation of human NPC. Human NPC spheres maintained in the serum-free culture medium were exposed to 10% fetal bovine serum (FBS) for 72 h, and processed for analyzing on a Whole Human Genome Microarray of 41,000 genes, and the microarray data were validated by real-time RT-PCR. The serum elevated the levels of expression of 45 genes, including ID1, ID2, ID3, CTGF, TGFA, METRN, GFAP, CRYAB and CSPG3, whereas it reduced the expression of 23 genes, such as DLL1, DLL3, PDGFRA, SOX4, CSPG4, GAS1 and HES5. Thus, the serum-induced astrocyte differentiation of human NPC is characterized by a counteraction of ID family genes on Delta family genes. Coimmunoprecipitation analysis identified ID1 as a direct binding partner of a proneural basic helix-loop-helix (bHLH) transcription factor MASH1. Luciferase assay indicated that activation of the DLL1 promoter by MASH1 was counteracted by ID1. Bone morphogenetic protein 4 (BMP4) elevated the levels of ID1 and GFAP expression in NPC under the serum-free culture conditions. Because the serum contains BMP4, these results suggest that the serum factor(s), most probably BMP4, induces astrocyte differentiation by upregulating the expression of ID family genes that repress the proneural bHLH protein-mediated Delta expression in human NPC.
C1 [Obayashi, Shinya; Tabunoki, Hiroko; Satoh, Jun-ichi] Meiji Pharmaceut Univ, Dept Bioinformat & Mol Neuropathol, Tokyo 2048588, Japan.
   [Kim, Seung U.] Univ British Columbia, Dept Med, Div Neurol, Univ British Columbia Hosp, Vancouver, BC V6T 1W5, Canada.
RP Satoh, J (通讯作者)，Meiji Pharmaceut Univ, Dept Bioinformat & Mol Neuropathol, 2-522-1 Noshio, Tokyo 2048588, Japan.
EM satoj@my-pharm.ac.jp
FU High-Tech Research Center ProjectMinistry of Education, Culture, Sports, Science and Technology, Japan (MEXT); Ministry of Education, Culture, Sports, Science and Technology (MEXT), JapanMinistry of Education, Culture, Sports, Science and Technology, Japan (MEXT) [S0801043]
CR Andresbarquin PJ, 1997, CANCER RES, V57, P215
   Boon K, 2004, BMC CANCER, V4, P0, DOI 10.1186/1471-2407-4-39
   Brguljan PM, 2003, PEPTIDES, V24, P1977, DOI 10.1016/j.peptides.2003.09.018
   Brunet JF, 2004, GLIA, V46, P8, DOI 10.1002/glia.10348
   Cai L, 2000, DEVELOPMENT, V127, P3021
   Cai Y, 2006, NEUROSCIENCE, V138, P133, DOI 10.1016/j.neuroscience.2005.11.041
   Canellada A, 2008, GLIA, V56, P709, DOI 10.1002/glia.20647
   Carpenter MK, 1999, EXP NEUROL, V158, P265, DOI 10.1006/exnr.1999.7098
   Casarosa S, 1999, DEVELOPMENT, V126, P525
   Castro DS, 2006, DEV CELL, V11, P831, DOI 10.1016/j.devcel.2006.10.006
   Chang A, 2000, J NEUROSCI, V20, P6404, DOI 10.1523/JNEUROSCI.20-17-06404.2000
   Chiang YH, 1996, CELL TRANSPLANT, V5, P179, DOI 10.1016/0963-6897(95)02043-8
   Dennis G, 2003, GENOME BIOL, V4, P0, DOI 10.1186/gb-2003-4-9-r60
   Erlandsson A, 2001, J NEUROSCI, V21, P3483, DOI 10.1523/JNEUROSCI.21-10-03483.2001
   Eubanks JH, 1993, P NATL ACAD SCI USA, V90, P178, DOI 10.1073/pnas.90.1.178
   Gordon DL, 1992, J NEUROSCI METH, V45, P191, DOI 10.1016/0165-0270(92)90076-P
   Hollnagel A, 1999, J BIOL CHEM, V274, P19838, DOI 10.1074/jbc.274.28.19838
   Hoser M, 2007, J NEUROSCI, V27, P5495, DOI 10.1523/JNEUROSCI.1384-07.2007
   Ishii K, 2006, J NEUROSCI RES, V84, P1669, DOI 10.1002/jnr.21079
   Ito T, 2000, DEVELOPMENT, V127, P3913
   Jones LL, 2003, EXP NEUROL, V182, P399, DOI 10.1016/S0014-4886(03)00087-6
   Kageyama R, 2005, EXP CELL RES, V306, P343, DOI 10.1016/j.yexcr.2005.03.015
   Kakinuma Y, 1998, NAT MED, V4, P1078, DOI 10.1038/2070
   Kodaira K, 2006, BIOCHEM BIOPH RES CO, V345, P1224, DOI 10.1016/j.bbrc.2006.05.045
   Langlands K, 1997, J BIOL CHEM, V272, P19785, DOI 10.1074/jbc.272.32.19785
   Liu Y, 2001, DEV BIOL, V236, P30, DOI 10.1006/dbio.2000.0146
   Lyden D, 1999, NATURE, V401, P670, DOI 10.1038/44334
   Maisel M, 2007, STEM CELLS, V25, P1231, DOI 10.1634/stemcells.2006-0617
   Martin C, 1998, NEUROSCIENCE, V85, P205, DOI 10.1016/S0306-4522(97)00612-X
   Martino G, 2006, NAT REV NEUROSCI, V7, P395, DOI 10.1038/nrn1908
   Nakamura K, 2006, J NEUROSCI RES, V84, P874, DOI 10.1002/jnr.20992
   Nakashima K, 2001, P NATL ACAD SCI USA, V98, P5868, DOI 10.1073/pnas.101109698
   Nishino J, 2004, EMBO J, V23, P1998, DOI 10.1038/sj.emboj.7600202
   Pallini R, 2005, NEUROSURGERY, V57, P1014, DOI 10.1227/01.NEU.0000180058.58372.4c
   Probst-cousin S, 2002, NEUROPATH APPL NEURO, V28, P292, DOI 10.1046/j.1365-2990.2002.00396.x
   Prozorovski T, 2008, NAT CELL BIOL, V10, P385, DOI 10.1038/ncb1700
   Rabchevsky AG, 1998, J NEUROSCI, V18, P10541, DOI 10.1523/jneurosci.18-24-10541.1998
   Ruzinova MB, 2003, TRENDS CELL BIOL, V13, P410, DOI 10.1016/S0962-8924(03)00147-8
   Samanta J, 2004, DEVELOPMENT, V131, P4131, DOI 10.1242/dev.01273
   Sato HIROMI, 2005, CURR DRUG DISCOV TECHNOL, V2, P89, DOI 10.2174/1570163054064701
   Satoh J, 2007, NEUROPATH APPL NEURO, V33, P99, DOI 10.1111/j.1365-2990.2006.00787.x
   Satoh J, 2006, NEUROSCI RES, V56, P61, DOI 10.1016/j.neures.2006.05.007
   Schwab JM, 2000, NEUROPATH APPL NEURO, V26, P434, DOI 10.1046/j.1365-2990.2000.00271.x
   Sergent-tanguy S, 2006, DIFFERENTIATION, V74, P530, DOI 10.1111/j.1432-0436.2006.00098.x
   Tatenhorst L, 2004, J NEUROPATH EXP NEUR, V63, P210, DOI 10.1093/jnen/63.3.210
   Taupin P, 2000, NEURON, V28, P385, DOI 10.1016/S0896-6273(00)00119-7
   Tzeng SF, 1997, MOL BRAIN RES, V46, P136, DOI 10.1016/S0169-328X(96)00294-X
   Xu DS, 2003, NEURON, V39, P513, DOI 10.1016/S0896-6273(03)00463-X
   Yamagata K, 1999, J BIOL CHEM, V274, P19473, DOI 10.1074/jbc.274.27.19473
   Yamanaka R, 2006, ONCOGENE, V25, P5994, DOI 10.1038/sj.onc.1209585
   Yoshimatsu T, 2006, DEVELOPMENT, V133, P2553, DOI 10.1242/dev.02419
   Yu S, 2006, NEUROSCIENCE, V141, P817, DOI 10.1016/j.neuroscience.2006.02.080
NR 52
TC 42
Z9 44
U1 0
U2 20
PU SPRINGER/PLENUM PUBLISHERS
PI NEW YORK
PA 233 SPRING ST, NEW YORK, NY 10013 USA
SN 0272-4340
EI 1573-6830
J9 CELL MOL NEUROBIOL
JI Cell. Mol. Neurobiol.
PD MAY 15
PY 2009
VL 29
IS 3
BP 423
EP 438
DI 10.1007/s10571-008-9338-2
PG 16
WC Cell Biology; Neurosciences
SC Cell Biology; Neurosciences & Neurology
GA 438SI
UT WOS:000265575300014
PM 19130216
DA 2022-04-27
ER

PT J
AU Li, WT
   Sun, HL
   Xu, ZL
   Ding, F
   Gu, XS
AF Li WenTing
   Sun HuaLin
   Xu ZengLu
   Ding Fei
   Gu XiaoSong
TI Protein expression profile in the differentiation of rat bone marrow stromal cells into Schwann cell-like cells
SO SCIENCE IN CHINA SERIES C-LIFE SCIENCES
LA English
DT Article
DE one marrow stromal cells (MSCs); differentiation; Schwann cell-like cells; proteomics
ID mesenchymal stem-cell; ciliary neurotrophic factor; spinal-cord-injury; adult-rat; in-vitro; neuronal differentiation; motoneuron survival; functional recovery; proteomic analysis; ischemic brain
AB During the last decade, increasing evidence suggested that bone marrow stromal cells (MSCs) have the potential to differentiate into neural lineages. Many studies have reported that MSCs showed morphological changes and expressed a limited number of neural proteins under experimental conditions. However, no proteomic studies on MSCs differentiated into Schwann cell-like cells have been reported. In this study, we isolated MSCs from adult Sprague-Dawley rat femur and tibia bone marrows and induced the cells in vitro under specific conditions. By using two-dimensional gel electrophoresis (2-DE), we compared the protein profiles of MSCs before and after induced differentiation. We obtained 792 protein spots in the protein profile by 2-DE, and found that 74 spots changed significantly before and after the differentiation using PDQuest software, with 43 up-regulated and 31 down-regulated. We analyzed these 74 spots by a matrix assisted laser desorption ionization-time of flight mass spectrometry (MALDI-TOF-MS) and by database searching, and found that they could be grouped into various classes, including cytoskeleton and structure proteins, growth factors, metabolic proteins, chaperone proteins, receptor proteins, cell cycle proteins, calcium binding proteins, and other proteins. These proteins also include neural and glial proteins, such as BDNF, CNTF and GFAP. The results may provide valuable proteomic information about the differentiation of MSCs into Schwann cell-like cells.
C1 [Sun HuaLin; Ding Fei; Gu XiaoSong] Nantong Univ, Jiangsu Key Lab Neuroregenerat, Nantong 226001, Peoples R China.
   [Li WenTing; Xu ZengLu] Chinese Acad Med Sci, Dept Anat Histol & Embryol, Peking Union Med Coll, Inst Basic Med Sci, Beijing 100005, Peoples R China.
RP Gu, XS (通讯作者)，Nantong Univ, Jiangsu Key Lab Neuroregenerat, Nantong 226001, Peoples R China.
EM neurongu@public.nt.js.cn
FU National High-Tech Research and Development Program of ChinaNational High Technology Research and Development Program of China [2006AA02A128]; National Natural Science Foundation of ChinaNational Natural Science Foundation of China (NSFC) [30670667]
CR Ankeny DP, 2004, EXP NEUROL, V190, P17, DOI 10.1016/J.expneurol.2004.05.045
   Benitez-king G, 2006, J PINEAL RES, V40, P1, DOI 10.1111/j.1600-079X.2005.00282.x
   Boyd JG, 2003, EXP NEUROL, V183, P610, DOI 10.1016/S0014-4886(03)00183-3
   Chen JL, 2001, J NEUROL SCI, V189, P49, DOI 10.1016/S0022-510X(01)00557-3
   Chen XG, 2002, J NEUROSCI RES, V69, P687, DOI 10.1002/jnr.10334
   Cheng ET, 1998, MICROSURG, V18, P35, DOI 10.1002/(SICI)1098-2752(1998)18:1<35::AID-MICR9>3.0.CO;2-T
   Cheng YY, 2006, SOLID STATE PHENOMEN, V111, P115, DOI 10.4028/www.scientific.net/SSP.111.115
   Cidarregui A, 1995, NEUROBIOL AGING, V16, P239, DOI 10.1016/0197-4580(94)00190-C
   Cidarregui A, 1995, NEUROBIOL AGING, V16, P243
   Colter DC, 2001, P NATL ACAD SCI USA, V98, P7841, DOI 10.1073/pnas.141221698
   Coulombe PA, 2004, NAT CELL BIOL, V6, P699, DOI 10.1038/ncb0804-699
   Friedman B, 1992, NEURON, V9, P295, DOI 10.1016/0896-6273(92)90168-D
   Haas S, 2005, CURR OPIN NEUROL, V18, P59, DOI 10.1097/00019052-200502000-00012
   Henderson CE, 1996, CURR OPIN NEUROBIOL, V6, P64, DOI 10.1016/S0959-4388(96)80010-9
   Hou SY, 2006, NEUROSCIENCE, V140, P101, DOI 10.1016/j.neuroscience.2006.01.066
   Hung SC, 2002, STEM CELLS, V20, P522, DOI 10.1634/stemcells.20-6-522
   Kamei N, 2007, J NEUROSURG-SPINE, V6, P412, DOI 10.3171/spi.2007.6.5.412
   Keilhoff G, 2006, EUR J CELL BIOL, V85, P11, DOI 10.1016/j.ejcb.2005.09.021
   Kopen GC, 1999, P NATL ACAD SCI USA, V96, P10711, DOI 10.1073/pnas.96.19.10711
   Lang EM, 2005, PLAST RECONSTR SURG, V115, P2042, DOI 10.1097/01.PRS.0000163328.51271.DD
   Lewin SL, 1997, LARYNGOSCOPE, V107, P992, DOI 10.1097/00005537-199707000-00029
   Li R, 2002, INT J DEV NEUROSCI, V20, P259, DOI 10.1016/S0736-5748(02)00019-9
   Lin WW, 2008, IN VITRO CELL DEV-AN, V44, P31, DOI 10.1007/s11626-007-9064-y
   Lu P, 2005, EXP NEUROL, V191, P344, DOI 10.1016/j.expneurol.2004.09.018
   Martini R, 1994, J NEUROCYTOL, V23, P1, DOI 10.1007/BF01189813
   Maurer MARTINH, 2003, PROTEOME SCI, V1, P4, DOI 10.1186/1477-5956-1-4
   Maurer MH, 2004, NEUROCHEM RES, V29, P1129, DOI 10.1023/B:NERE.0000023600.25994.11
   Munoz-elias G, 2003, STEM CELLS, V21, P437, DOI 10.1634/stemcells.21-4-437
   Neuhuber B, 2005, BRAIN RES, V1035, P73, DOI 10.1016/j.brainres.2004.11.055
   Oswald J, 2004, STEM CELLS, V22, P377, DOI 10.1634/stemcells.22-3-377
   Pellitteri R, 2006, BRAIN RES, V1069, P139, DOI 10.1016/j.brainres.2005.11.049
   Perlson E, 2005, NEURON, V45, P715, DOI 10.1016/j.neuron.2005.01.023
   Pittenger MF, 2004, CIRC RES, V95, P9, DOI 10.1161/01.RES.0000135902.99383.6f
   Pittenger MF, 1999, SCIENCE, V284, P143, DOI 10.1126/science.284.5411.143
   Sendtner M, 2000, CELL TISSUE RES, V301, P71, DOI 10.1007/s004410000217
   Setou M, 2004, J NEUROBIOL, V58, P201, DOI 10.1002/neu.10324
   Siegel SG, 2000, EXP NEUROL, V166, P205, DOI 10.1006/exnr.2000.7528
   Sun HJ, 2006, J ORTHOP RES, V24, P2059, DOI 10.1002/jor.20273
   Tobias CA, 2003, EXP NEUROL, V184, P97, DOI 10.1016/S0014-4886(03)00394-7
   Tohill M, 2004, NEUROSCI LETT, V362, P200, DOI 10.1016/j.neulet.2004.03.077
   Tropel P, 2006, STEM CELLS, V24, P2868, DOI 10.1634/stemcells.2005-0636
   Unwin RD, 2003, EXP HEMATOL, V31, P1147, DOI 10.1016/j.exphem.2003.08.012
   Varela CR, 2000, EXP NEUROL, V165, P384, DOI 10.1006/exnr.2000.7475
   Vodicka P, 2006, CURR OPIN MOL THER, V8, P232
   Wang DJ, 2005, PROTEOMICS, V5, P4414, DOI 10.1002/pmic.200401304
   Wang DJ, 2004, J BIOL CHEM, V279, P43725, DOI 10.1074/jbc.M407368200
   Wislet-gendebien S, 2005, STEM CELLS, V23, P392, DOI 10.1634/stemcells.2004-0149
   Woodbury D, 2000, J NEUROSCI RES, V61, P364, DOI 10.1002/1097-4547(20000815)61:4<364::AID-JNR2>3.3.CO;2-3
   Yamashita T, 2006, BIOCHEM SOC T, V34, P1310, DOI 10.1042/BST0341310
   Zhao LR, 2002, EXP NEUROL, V174, P11, DOI 10.1006/exnr.2001.7853
NR 50
TC 2
Z9 3
U1 0
U2 7
PU SCIENCE PRESS
PI BEIJING
PA 16 DONGHUANGCHENGGEN NORTH ST, BEIJING 100717, PEOPLES R CHINA
SN 1006-9305
EI 
J9 SCI CHINA SER C
JI Sci. China Ser. C-Life Sci.
PD MAR 15
PY 2009
VL 52
IS 3
BP 267
EP 277
DI 10.1007/s11427-009-0033-4
PG 11
WC Biology
SC Life Sciences & Biomedicine - Other Topics
GA 421AI
UT WOS:000264329900010
PM 19294352
DA 2022-04-27
ER

PT J
AU Kim, DS
   Figueroa, KW
   Li, KW
   Boroujerdi, A
   Yolo, T
   Luo, ZD
AF Kim, Doo-sik
   Figueroa, Katherine W.
   Li, Kang-Wu
   Boroujerdi, Amin
   Yolo, Tim
   Luo, Z. David
TI Profiling of dynamically changed gene expression in dorsal root ganglia post peripheral nerve injury and a critical role of injury-induced glial fibrillary acetic protein in maintenance of pain behaviors
SO PAIN
LA English
DT Article
DE Dorsal root ganglia; Plasticity; Peripheral nerve; Injury; Neuropathic pain; GFAP
ID gfap-deficient mice; lumbar spinal-cord; neuropathic pain; acidic protein; up-regulation; sensory neuron; antisense oligonucleotide; microglial activation; allodynia development; tactile allodynia
AB To explore cellular Changes in sensory neurons after nerve injury and to identify potential target genes contributing to different stages of neuropathic pain development, we used Affymetrix oligo arrays to Profile gene expression patterns in L5/6 dorsal root ganglia (DRG) from the neuropathic pain model of left L5/6 spinal nerve ligation at different stages of neuropathic pain development. Our data indicated that nerve injury induced changes in expression of genes with similar biological functions in a temporal specific manner, that correlates with particular stages of neuropathic pain development, indicating dynamic neuroplasticity in the DRG in response to peripheral nerve injury and during neuropathic pain development. Data from post-array validation indicated that there was a temporal correlation between injury-induced expression of the glial fibrillary acidic protein (GFAP), a marker for activated astrocytes, and neuropathic pain development. Spinal nerve ligation injury in GFAP knockout mice resulted in neuropathic pain states with similar onset, but a shortened duration compared with that in age, and gender-matched wild-type littermates. Intrathecal GFAP antisense oligonucleotide treatment in injured rats with neuropathic pain states reversed injury-induced behavioral hypersensitivity and GFAP upregulation in DRG and spinal cold. Together, these findings indicate that injury-induced GFAP upregulation not only serves as a marker for astrocyte activation, but it May also play a critical, but yet identified, role in the maintenance of neuropathic pain states. (C) 2009 International Association for the Study of Pain. Published by Elsevier B.V. All rights reserved.
C1 [Kim, Doo-sik; Li, Kang-Wu; Yolo, Tim; Luo, Z. David] Univ Calif Irvine, Sch Med, Dept Anesthesiol & Perioperat Care, Orange, CA 92697 USA.
   [Figueroa, Katherine W.; Boroujerdi, Amin; Luo, Z. David] Univ Calif Irvine, Sch Med, Dept Pharmacol, Orange, CA 92697 USA.
RP Luo, ZD (通讯作者)，Univ Calif Irvine, Irvine Med Ctr, Dept Anesthesiol & Perioperat Care, Bldg 53,Room 227,101 City Dr S, Orange, CA 92868 USA.
EM zluo@uci.edu
FU National Institutes of HealthUnited States Department of Health & Human ServicesNational Institutes of Health (NIH) - USA [DE14545]; Kosin University; School of Medicine, Republic of Korea; NATIONAL INSTITUTE OF DENTAL &CRANIOFACIAL RESEARCHUnited States Department of Health & Human ServicesNational Institutes of Health (NIH) - USANIH National Institute of Dental & Craniofacial Research (NIDCR) [R21DE014545] Funding Source: NIH RePORTER
CR Chaplan SR, 1994, J NEUROSCI METH, V53, P55, DOI 10.1016/0165-0270(94)90144-9
   Christopherson KS, 2005, CELL, V120, P421, DOI 10.1016/j.cell.2004.12.020
   Colburn RW, 1997, J NEUROIMMUNOL, V79, P163, DOI 10.1016/S0165-5728(97)00119-7
   Costigan M, 2002, BMC NEUROSCI, V3, P0, DOI 10.1186/1471-2202-3-16
   Crooke ST, 1996, ANNU REV PHARMACOL, V36, P107, DOI 10.1146/annurev.pa.36.040196.000543
   Crooke ST, 1995, HEMATOL PATHOL, V9, P59
   Dearmond SJ, 1986, J NEUROCHEM, V47, P1749, DOI 10.1111/j.1471-4159.1986.tb13084.x
   Dixon WJ, 1980, ANNU REV PHARMACOL, V20, P441, DOI 10.1146/annurev.pa.20.040180.002301
   Eng LF, 2000, NEUROCHEM RES, V25, P1439, DOI 10.1023/A:1007677003387
   Eng LF, 1985, J NEUROIMMUNOL, V8, P203, DOI 10.1016/S0165-5728(85)80063-1
   Feinstein DL, 1992, J NEUROSCI RES, V32, P1, DOI 10.1002/jnr.490320102
   Garrison CJ, 1994, EXP NEUROL, V129, P237, DOI 10.1006/exnr.1994.1165
   Garrison CJ, 1991, BRAIN RES, V565, P1, DOI 10.1016/0006-8993(91)91729-K
   Gilmore SA, 1990, GLIA, V3, P342, DOI 10.1002/glia.440030505
   Graeber MB, 1988, NEUROSCI LETT, V85, P317, DOI 10.1016/0304-3940(88)90585-X
   Hajos F, 1990, NEUROSCI LETT, V117, P8, DOI 10.1016/0304-3940(90)90111-L
   Hanani M, 2005, BRAIN RES REV, V48, P457, DOI 10.1016/j.brainresrev.2004.09.001
   Hanani M, 2002, NEUROSCIENCE, V114, P279, DOI 10.1016/S0306-4522(02)00279-8
   Honore P, 2000, NEUROSCIENCE, V98, P585, DOI 10.1016/S0306-4522(00)00110-X
   Hua XY, 1998, J NEUROCHEM, V70, P688
   Ji RR, 1994, P NATL ACAD SCI USA, V91, P12540, DOI 10.1073/pnas.91.26.12540
   Kim SH, 1992, PAIN, V50, P355, DOI 10.1016/0304-3959(92)90041-9
   Lacroix-fralish ML, 2006, ANESTHESIOLOGY, V104, P1283, DOI 10.1097/00000542-200606000-00025
   Lai J, 2000, METHOD ENZYMOL, V314, P201
   Levin ME, 2008, PAIN, V137, P182, DOI 10.1016/j.pain.2007.11.005
   Li CY, 2004, J NEUROSCI, V24, P8494, DOI 10.1523/JNEUROSCI.2982-04.2004
   Liedtke W, 1996, NEURON, V17, P607, DOI 10.1016/S0896-6273(00)80194-4
   Luo ZDAVID, 2008, REVIEWS IN ANALGESIA, V10, P45
   Luo ZD, 1999, J NEUROSCI, V19, P9201
   Luo ZD, 2001, J NEUROSCI, V21, P1868, DOI 10.1523/JNEUROSCI.21-06-01868.2001
   Lupien C, 2004, EXP EYE RES, V79, P423, DOI 10.1016/j.exer.2004.05.008
   Mccall MA, 1996, P NATL ACAD SCI USA, V93, P6361, DOI 10.1073/pnas.93.13.6361
   Murray M, 1990, EXP NEUROL, V110, P248, DOI 10.1016/0014-4886(90)90036-R
   Ohtori S, 2004, SPINE, V29, P1082, DOI 10.1097/00007632-200405150-00006
   Pekny M, 1998, GLIA, V22, P390, DOI 10.1002/(SICI)1098-1136(199804)22:4<390::AID-GLIA8>3.3.CO;2-E
   Porreca F, 1999, P NATL ACAD SCI USA, V96, P7640, DOI 10.1073/pnas.96.14.7640
   Raghavendra V, 2003, J PHARMACOL EXP THER, V306, P624, DOI 10.1124/jpet.103.052407
   Schwei MJ, 1999, J NEUROSCI, V19, P10886, DOI 10.1523/JNEUROSCI.19-24-10886.1999
   Shibuki K, 1996, NEURON, V16, P587, DOI 10.1016/S0896-6273(00)80078-1
   Srinivasan SK, 1995, J CLIN LAB ANAL, V9, P129, DOI 10.1002/jcla.1860090210
   Steward O, 1991, P NATL ACAD SCI USA, V88, P6819, DOI 10.1073/pnas.88.15.6819
   Sumner BEH, 1974, J NEUROPATH EXP NEUR, V33, P507, DOI 10.1097/00005072-197408000-00002
   Svenningsen AF, 2004, NEURON GLIA BIOL, V1, P85, DOI 10.1017/s1740925x04000110
   Svensson M, 1993, BRAIN RES BULL, V30, P499, DOI 10.1016/0361-9230(93)90284-I
   Tanaka H, 2002, J NEUROSCI RES, V67, P11, DOI 10.1002/jnr.10004
   Valder CR, 2003, J NEUROCHEM, V87, P560, DOI 10.1046/j.1471-4159.2003.02016.x
   Wahlestedt C, 1993, NATURE, V363, P260, DOI 10.1038/363260a0
   Wang H, 2002, NEUROSCIENCE, V114, P529, DOI 10.1016/S0306-4522(02)00341-X
   Woodham P, 1989, NEUROSCI LETT, V98, P8, DOI 10.1016/0304-3940(89)90364-9
   Woolf CJ, 2000, PAIN, V84, P445, DOI 10.1016/S0304-3959(99)00202-X
   Xiao HS, 2002, P NATL ACAD SCI USA, V99, P8360, DOI 10.1073/pnas.122231899
NR 51
TC 77
Z9 78
U1 1
U2 9
PU LIPPINCOTT WILLIAMS & WILKINS
PI PHILADELPHIA
PA TWO COMMERCE SQ, 2001 MARKET ST, PHILADELPHIA, PA 19103 USA
SN 0304-3959
EI 1872-6623
J9 PAIN
JI Pain
PD MAY 15
PY 2009
VL 143
IS 1-2
BP 114
EP 122
DI 10.1016/j.pain.2009.02.006
PG 9
WC Anesthesiology; Clinical Neurology; Neurosciences
SC Anesthesiology; Neurosciences & Neurology
GA 441PH
UT WOS:000265780600019
PM 19307059
DA 2022-04-27
ER

PT J
AU Gris, P
   Tighe, A
   Thawer, S
   Hemphill, A
   Oatway, M
   Weaver, L
   Dekaban, GA
   Brown, A
AF Gris, Paul
   Tighe, Allyson
   Thawer, Sakina
   Hemphill, Andrew
   Oatway, Mark
   Weaver, Lynne
   Dekaban, Gregory A.
   Brown, Arthur
TI Gene expression profiling in anti-CD11d mAb-treated spinal cord-injured rats
SO JOURNAL OF NEUROIMMUNOLOGY
LA English
DT Article
DE Spinal cord injury; Genomics; Microarray; Gene expression profiling; Anti-inflammatory; CSPGs
ID monoclonal-antibody; chondroitin-sulfate; molecular-cloning; cell-death; glial scar; macrophage; activation; protein; inflammation; severity
AB Acute administration of a mononclonal antibody (mAb) raised against the CD11d subunit of the leukocyte CD11d/CD18 integrin after spinal cord injury (SCI) in the rat greatly improves neurological outcomes. We have profiled gene expression in anti-CD11d and isotyped-matched control mAb-treated rats after SCI. Microarray analysis demonstrated reduced expression of pro-inflammatory cytokines and increased expression of inflammatory mediators that promote wound healing and the expression of scar proteins predicted to improve nerve growth. These changes in gene expression may reflect changes in the types of macrophages that populate the lesions in anti-CD11d mAb-treated rats. (C) 2009 Elsevier B.V. All rights reserved.
C1 [Gris, Paul; Tighe, Allyson; Thawer, Sakina; Hemphill, Andrew; Oatway, Mark; Weaver, Lynne; Dekaban, Gregory A.; Brown, Arthur] Robarts Res Inst, BioTherapeut Res Grp, Spinal Cord Injury Team, London, ON N6A 5K8, Canada.
   [Gris, Paul; Oatway, Mark; Weaver, Lynne; Dekaban, Gregory A.; Brown, Arthur] Univ Western Ontario, Neurosci Program, London, ON N6A 5K8, Canada.
   [Tighe, Allyson; Weaver, Lynne] Univ Western Ontario, Dept Physiol & Pharmacol, London, ON N6A 5K8, Canada.
   [Thawer, Sakina; Dekaban, Gregory A.] Univ Western Ontario, Dept Microbiol & Immunol, London, ON N6A 5K8, Canada.
   [Brown, Arthur] Univ Western Ontario, Dept Anat & Cell Biol, London, ON N6A 5K8, Canada.
RP Dekaban, GA (通讯作者)，Robarts Res Inst, BioTherapeut Res Grp, Spinal Cord Injury Team, 100 Perth Dr, London, ON N6A 5K8, Canada.
EM dekaban@robarts.ca; abrown@robarts.ca
FU Canadian Institutes of Health Research (CIHR)Canadian Institutes of Health Research (CIHR); Krembil Foundation (Toronto); Morton Cure Paralysis Fund; Heart and Stroke Foundation of CanadaHeart & Stroke Foundation of Canada; Ontario Neurcitrauma Foundation; Ontario Graduate Scholarship ProgramOntario Graduate Scholarship
CR Avnur Z, 1984, CELL, V38, P811, DOI 10.1016/0092-8674(84)90276-9
   Bao F, 2005, J NEUROCHEM, V94, P1361, DOI 10.1111/j.1471-4159.2005.03280.x
   Bao F, 2004, J NEUROCHEM, V90, P1194, DOI 10.1111/j.1471-4159.2004.02580.x
   Bao F, 2004, J NEUROCHEM, V88, P1335, DOI 10.1046/j.1471-4159.2003.02240.x
   Bartholdi D, 1995, BRAIN RES, V672, P177, DOI 10.1016/0006-8993(94)01410-J
   Blight AR, 1992, J NEUROTRAUM, V9, P0
   Bradbury EJ, 2002, NATURE, V416, P636, DOI 10.1038/416636a
   Carmel JB, 2001, PHYSIOL GENOMICS, V7, P201, DOI 10.1152/physiolgenomics.00074.2001
   De Biase A, 2005, PHYSIOL GENOMICS, V22, P368, DOI 10.1152/physiolgenomics.00081.2005
   Devalaraja MN, 1999, TRENDS PHARMACOL SCI, V20, P151, DOI 10.1016/S0165-6147(99)01342-5
   Fawcett JW, 1999, BRAIN RES BULL, V49, P377, DOI 10.1016/S0361-9230(99)00072-6
   Fehlings MG, 1995, EXP NEUROL, V132, P220, DOI 10.1016/0014-4886(95)90027-6
   Geissmann F, 2003, IMMUNITY, V19, P71, DOI 10.1016/S1074-7613(03)00174-2
   Gordon S, 2005, NAT REV IMMUNOL, V5, P953, DOI 10.1038/nri1733
   Gotting C, 2000, J MOL BIOL, V304, P517, DOI 10.1006/jmbi.2000.4261
   Grimpe B, 2004, J NEUROSCI, V24, P1393, DOI 10.1523/JNEUROSCI.4986-03.2004
   Gris D, 2004, J NEUROSCI, V24, P4043, DOI 10.1523/JNEUROSCI.5343-03.2004
   Gris P, 2007, GLIA, V55, P1145, DOI 10.1002/glia.20537
   Hamilton JA, 2008, NAT REV IMMUNOL, V8, P533, DOI 10.1038/nri2356
   Hausmann O, 2003, SPINAL CORD, V41, P369, DOI 10.1038/sj.sc.3101483
   Kerstens HMJ, 1995, J HISTOCHEM CYTOCHEM, V43, P347, DOI 10.1177/43.4.7897179
   Kigerl KA, 2007, J NEUROCHEM, V102, P37, DOI 10.1111/j.1471-4159.2007.04524.x
   Lee YL, 2000, NEUROCHEM INT, V36, P417, DOI 10.1016/S0197-0186(99)00133-3
   Mantovani A, 2004, TRENDS IMMUNOL, V25, P677, DOI 10.1016/j.it.2004.09.015
   Mcewen ML, 2005, J HISTOCHEM CYTOCHEM, V53, P809, DOI 10.1369/jhc.4A6467.2005
   Morgenstern DA, 2002, PROG BRAIN RES, V137, P313
   Popovich PG, 2003, EXP NEUROL, V182, P275, DOI 10.1016/S0014-4886(03)00120-1
   Popovich PG, 1999, EXP NEUROL, V158, P351, DOI 10.1006/exnr.1999.7118
   Popovich PG, 2002, J NEUROPATH EXP NEUR, V61, P623, DOI 10.1093/jnen/61.7.623
   Saville LR, 2004, J NEUROIMMUNOL, V156, P42, DOI 10.1016/j.jneuroim.2004.07.002
   Taoka Y, 1998, PROG NEUROBIOL, V56, P341, DOI 10.1016/S0301-0082(98)00049-5
   Velardo MJ, 2004, J NEUROSCI, V24, P8562, DOI 10.1523/JNEUROSCI.3316-04.2004
   Wiksten M, 2004, J NEUROSCI RES, V78, P403, DOI 10.1002/jnr.20159
   Yamauchi S, 2000, J BIOL CHEM, V275, P8975, DOI 10.1074/jbc.275.12.8975
NR 34
TC 15
Z9 15
U1 0
U2 1
PU ELSEVIER SCIENCE BV
PI AMSTERDAM
PA PO BOX 211, 1000 AE AMSTERDAM, NETHERLANDS
SN 0165-5728
EI 1872-8421
J9 J NEUROIMMUNOL
JI J. Neuroimmunol.
PD APR 30
PY 2009
VL 209
IS 1-2
BP 104
EP 113
DI 10.1016/j.jneuroim.2009.02.002
PG 10
WC Immunology; Neurosciences
SC Immunology; Neurosciences & Neurology
GA 448ZG
UT WOS:000266299900012
PM 19250688
DA 2022-04-27
ER

PT J
AU Lee, HK
   Wang, L
   Shin, YK
   Lee, KY
   Suh, DJ
   Park, HT
AF Lee, Hyun Kyoung
   Wang, Lih
   Shin, Yoon Kyung
   Lee, Kyu Yeol
   Suh, Duk Joon
   Park, Hwan Tae
TI Interleukin-6 induces proinflammatory signaling in Schwann cells: A high-throughput analysis
SO BIOCHEMICAL AND BIOPHYSICAL RESEARCH COMMUNICATIONS
LA English
DT Article
DE Interleukin-6; Microarray; Immunoproteasome; Schwann cells; Nerve injury; Wallerian degeneration; Regeneration
ID fibrillary acidic protein; myelin gene-expression; spinal-cord-injury; wallerian degeneration; nerve regeneration; sciatic-nerve; receptor-interleukin-6 chimera; sensory neuron; in-vitro; stat3
AB Interleukin-6 plays an important role in peripheral nerve regeneration. We recently reported that IL-6 targets Schwann cells in the peripheral nerve for its function. In this study, we analyzed genes whose expression is regulated by IL-6 in a cell line derived from Schwann cells, the peripheral glia, using the Illumina gene microarray. At measurements 3 and 12 h after IL-6 treatment, 35 genes were found to be upregulated by IL-6. Most upregulated genes were proinflammatory genes that are known to be induced in inflammatory conditions. Interestingly, the expression of immunoproteasome subunits was upregulated by IL-6 in Schwann cells. Treatment with forskolin, an agent that mimics axonal signaling, suppressed the expression of IL-6-inducible genes. Finally, we found for the first time that sciatic nerve injury induced immunoproteasome expression in vivo. These findings indicate that IL-6 is involved in peripheral nerve regeneration by regulating proinflammatory signaling in Schwann cells. (C) 2009 Elsevier Inc. All rights reserved.
C1 [Lee, Hyun Kyoung; Shin, Yoon Kyung; Suh, Duk Joon; Park, Hwan Tae] Dong A Univ, Coll Med, Dept Physiol, Pusan 602714, South Korea.
   [Wang, Lih; Lee, Kyu Yeol] Dong A Univ, Coll Med, Dept Orthoped, Pusan 602714, South Korea.
   [Wang, Lih; Park, Hwan Tae] Dong A Univ, Coll Med, Med Sci Res Inst, Pusan 602714, South Korea.
RP Park, HT (通讯作者)，Dong A Univ, Coll Med, Dept Physiol, 3-1 Dongdaesin Dong, Pusan 602714, South Korea.
EM phwantae@dau.ac.kr
FU Korea Science & Engineering FoundationKorea Science and Engineering Foundation [R01-2008-000-10213-0]
CR Battle TE, 2002, CURRENT MOLECULAR MEDICINE (HILVERSUM), V2, P381, DOI 10.2174/1566524023362456
   Bigbee JW, 1987, J NEUROCYTOL, V16, P487, DOI 10.1007/BF01668503
   Bolin LM, 1995, J NEUROCHEM, V64, P850
   Cafferty WBJ, 2001, J NEUROSCI, V21, P7161, DOI 10.1523/JNEUROSCI.21-18-07161.2001
   Chatterjee-kishore M, 1998, J BIOL CHEM, V273, P16177, DOI 10.1074/jbc.273.26.16177
   Chebath J, 1997, EUR CYTOKINE NETW, V8, P359
   Chen ZL, 2007, ANNU REV NEUROSCI, V30, P209, DOI 10.1146/annurev.neuro.30.051606.094337
   Cruz M, 1997, GENOMICS, V45, P618, DOI 10.1006/geno.1997.4977
   Ding QX, 2006, ANTIOXID REDOX SIGN, V8, P130, DOI 10.1089/ars.2006.8.130
   Ethen CM, 2006, INVEST OPHTH VIS SCI, V47, P2280, DOI 10.1167/iovs.05-1395
   Fu SY, 1997, MOL NEUROBIOL, V14, P67, DOI 10.1007/BF02740621
   Haggiag S, 2001, J NEUROSCI RES, V64, P564, DOI 10.1002/jnr.1108
   Haggiag S, 1999, FEBS LETT, V457, P200, DOI 10.1016/S0014-5793(99)01040-6
   Herrmann JE, 2008, J NEUROSCI, V28, P7231, DOI 10.1523/JNEUROSCI.1709-08.2008
   Hirota H, 1996, J EXP MED, V183, P2627, DOI 10.1084/jem.183.6.2627
   Horste GMZ, 2008, MUSCLE NERVE, V37, P3, DOI 10.1002/mus.20893
   Hwang LY, 2001, IMMUNOL RES, V24, P245, DOI 10.1385/IR:24:3:245
   Jessen KR, 2008, GLIA, V56, P1552, DOI 10.1002/glia.20761
   Kishimoto T, 2005, ANNU REV IMMUNOL, V23, P1, DOI 10.1146/annurev.immunol.23.021704.115806
   Kojima H, 1996, ONCOGENE, V12, P547
   Lara-ramirez R, 2008, NEUROSCIENCE, V152, P601, DOI 10.1016/j.neuroscience.2008.01.014
   Lee HK, 2009, J NEUROCHEM, V108, P776, DOI 10.1111/j.1471-4159.2008.05826.x
   Lemke G, 1988, DEVELOPMENT, V102, P499
   Liefner M, 2000, J NEUROIMMUNOL, V108, P147, DOI 10.1016/S0165-5728(00)00262-9
   Lilje O, 2002, CELL MOL LIFE SCI, V59, P2191, DOI 10.1007/s000180200018
   Liu HM, 1995, J NEUROPATH EXP NEUR, V54, P487, DOI 10.1097/00005072-199507000-00002
   Louie JL, 2002, EXP EYE RES, V75, P271, DOI 10.1006/exer.2002.2022
   Lucas J, 1992, NEUROCHEM RES, V17, P1261, DOI 10.1007/BF00968410
   Miao T, 2006, J NEUROSCI, V26, P9512, DOI 10.1523/JNEUROSCI.2160-06.2006
   Nakashima K, 1999, SCIENCE, V284, P479, DOI 10.1126/science.284.5413.479
   Okada S, 2006, NAT MED, V12, P829, DOI 10.1038/nm1425
   Parkinson DB, 2008, J CELL BIOL, V181, P625, DOI 10.1083/jcb.200803013
   Schweizer U, 2002, J CELL BIOL, V156, P287, DOI 10.1083/jcb.200107009
   Shamash S, 2002, J NEUROSCI, V22, P3052, DOI 10.1523/JNEUROSCI.22-08-03052.2002
   Triolo D, 2006, J CELL SCI, V119, P3981, DOI 10.1242/jcs.03168
   Tsuyuki Y, 1998, NEUROREPORT, V9, P2071, DOI 10.1097/00001756-199806220-00029
   Yang E, 2003, J BIOL CHEM, V278, P15794, DOI 10.1074/jbc.M213073200
   Yao XL, 2008, J NEUROCHEM, V104, P353, DOI 10.1111/j.1471-4159.2007.04970.x
   Yawata M, 2001, IMMUNOGENETICS, V53, P119, DOI 10.1007/s002510100308
   Zhai QW, 2003, NEURON, V39, P217, DOI 10.1016/S0896-6273(03)00429-X
   Zhong J, 1999, J NEUROSCI, V19, P4305
NR 41
TC 8
Z9 11
U1 0
U2 3
PU ACADEMIC PRESS INC ELSEVIER SCIENCE
PI SAN DIEGO
PA 525 B ST, STE 1900, SAN DIEGO, CA 92101-4495 USA
SN 0006-291X
EI 1090-2104
J9 BIOCHEM BIOPH RES CO
JI Biochem. Biophys. Res. Commun.
PD MAY 1
PY 2009
VL 382
IS 2
BP 410
EP 414
DI 10.1016/j.bbrc.2009.03.034
PG 5
WC Biochemistry & Molecular Biology; Biophysics
SC Biochemistry & Molecular Biology; Biophysics
GA 434MR
UT WOS:000265279300035
PM 19285039
DA 2022-04-27
ER

PT J
AU Rabek, JP
   Hafer-Macko, CE
   Amaning, JK
   DeFord, JH
   Dimayuga, VL
   Madsen, MA
   Macko, RF
   Papaconstantinou, J
AF Rabek, Jeffrey P.
   Hafer-Macko, Charlene E.
   Amaning, James K.
   DeFord, James H.
   Dimayuga, Vincent L.
   Madsen, Mark A.
   Macko, Richard F.
   Papaconstantinou, John
TI A Proteomics Analysis of the Effects of Chronic Hemiparetic Stroke on Troponin T Expression in Human Vastus Lateralis
SO JOURNALS OF GERONTOLOGY SERIES A-BIOLOGICAL SCIENCES AND MEDICAL SCIENCES
LA English
DT Article
DE Troponin T isoforms; Skeletal muscle proteome; 2D gel electrophoresis; Stroke
ID spinal-cord transection; skeletal-muscle; gene-expression; contractile property; messenger-rna; rat soleus; isoform; fiber; stimulation; metabolism
AB Stroke disability is attributed to upper motor neuron deficits resulting from ischemic brain injury. We have developed proteome maps of the Vastus lateralis to examine the effects of ischemic brain injury on paretic skeletal muscle myofilament proteins. Proteomics analyses from seven hemiparetic stroke patients have detected a decrease of three troponin T isoforms in the paretic muscle suggesting that myosin-actin interactions may be attenuated. We propose that ischemic brain injury may prevent troponin T participation in complex formation thereby affecting the protein interactions associated with excitation-contraction coupling. We have also detected a novel skeletal troponin T isoform that has a C-terminal variation. Our data suggest that the decreased slow troponin T isoform pools in the paretic limb may contribute to the gait deficit after stroke. The complexity of the neurological deficit on Vastus lateralis is suggested by the multiple changes in proteins detected by our proteomics mapping.
C1 [Rabek, Jeffrey P.; Amaning, James K.; DeFord, James H.; Dimayuga, Vincent L.; Papaconstantinou, John] Univ Texas Med Branch, Dept Biochem & Mol Biol, Galveston, TX 77555 USA.
   [Hafer-Macko, Charlene E.; Macko, Richard F.] Univ Maryland, Sch Med, Dept Neurol, Baltimore, MD 21201 USA.
   [Madsen, Mark A.] Scripps Res Inst, La Jolla, CA 92037 USA.
   [Macko, Richard F.] Univ Maryland, Sch Med, Dept Med, Div Geriatr, Baltimore, MD 21201 USA.
RP Papaconstantinou, J (通讯作者)，Univ Texas Med Branch, Dept Biochem & Mol Biol, Galveston, TX 77555 USA.
EM jpapacon@utmb.edu
FU NIH/NIAUnited States Department of Health & Human ServicesNational Institutes of Health (NIH) - USANIH National Institute on Aging (NIA) [P60 AG17231, P30 AG024832, P60AG12583]; NATIONAL INSTITUTE ON AGINGUnited States Department of Health & Human ServicesNational Institutes of Health (NIH) - USANIH National Institute on Aging (NIA) [P60AG012583, P30AG024832, P60AG017231, P01AG021830] Funding Source: NIH RePORTER
CR Adams GR, 1996, J APPL PHYSIOL, V74, P911
   An MR, 1996, MOL CELL BIOL, V42, P1
   Arrigo AP, 2007, FEBS LETT, V581, P3665, DOI 10.1016/j.febslet.2007.04.033
   Baldwin KM, 1996, MED SCI SPORT EXER, V28, P983, DOI 10.1097/00005768-199608000-00008
   Barton PJR, 1999, GENOMICS, V57, P102, DOI 10.1006/geno.1998.5702
   Bastide B, 2002, PFLUG ARCH EUR J PHY, V444, P345, DOI 10.1007/s00424-002-0833-x
   Brotto MA, 2006, AM J PHYSIOL-CELL PH, V290, PC567, DOI 10.1152/ajpcell.00422.2005
   Chokroverty S, 1976, ARCH NEUROL-CHICAGO, V33, P104, DOI 10.1001/archneur.1976.00500020032006
   Cros N, 2001, J CELL BIOCHEM, V83, P508, DOI 10.1002/jcb.1248
   Cullen ME, 2004, MOL CELL BIOCHEM, V263, P81, DOI 10.1023/B:MCBI.0000041850.37415.b8
   De Deyne PG, 2004, MUSCLE NERVE, V30, P209, DOI 10.1002/mus.20085
   Donoghue P, 2005, BBA-PROTEINS PROTEOM, V1752, P166, DOI 10.1016/j.bbapap.2005.08.005
   Donoghue P, 2007, PROTEOMICS, V7, P3417, DOI 10.1002/pmic.200700262
   Durozard D, 2000, MUSCLE NERVE, V23, P1561, DOI 10.1002/1097-4598(200010)23:10<1561::AID-MUS13>3.0.CO;2-X
   Frontera WR, 1997, MUSCLE NERVE, V20, P938, DOI 10.1002/(SICI)1097-4598(199708)20:8<938::AID-MUS2>3.0.CO;2-7
   Gahlmann R, 1987, J BIOL CHEM, V262, P16122
   Gerrits HL, 2003, PFLUG ARCH EUR J PHY, V445, P734, DOI 10.1007/s00424-002-0997-4
   Greaser ML, 1988, J PHYSIOL-LONDON, V406, P85, DOI 10.1113/jphysiol.1988.sp017370
   Hachisuka KJ, 1997, ARCH PHYS MED REHAB, V78, P13, DOI 10.1016/S0003-9993(97)90003-4
   Harridge SDR, 2002, MUSCLE NERVE, V25, P685, DOI 10.1002/mus.10021
   Hsieh CC, 2002, MECH AGEING DEV, V123, P1229, DOI 10.1016/S0047-6374(02)00036-2
   Huey KA, 2001, MUSCLE NERVE, V24, P517, DOI 10.1002/mus.1035
   Isfort RJ, 2002, PROTEOMICS, V2, P543, DOI 10.1002/1615-9861(200205)2:5<543::AID-PROT543>3.0.CO;2-K
   Jakobsson F, 2003, J NEUROL SCI, V1005, P49
   Jin JP, 1998, GENE, V214, P121, DOI 10.1016/S0378-1119(98)00214-5
   Jin JP, 2000, BASIC APPL MYOL, V10, P17
   Kostrominova TY, 2005, PHYSIOL GENOMICS, V22, P227, DOI 10.1152/physiolgenomics.00210.2004
   Labugger R, 2000, CIRCULATION, V102, P1221, DOI 10.1161/01.CIR.102.11.1221
   Labugger R, 2003, CLIN CHEM, V49, P873, DOI 10.1373/49.6.873
   Labugger R, 2002, PROTEOMICS, V2, P673, DOI 10.1002/1615-9861(200206)2:6<673::AID-PROT673>3.0.CO;2-2
   Landin S, 1977, CLIN SCI MOL MED, V53, P257, DOI 10.1042/cs0530257
   Mesnardrouiller L, 1997, J MOL CELL CARDIOL, V29, P3043, DOI 10.1006/jmcc.1997.0519
   Oconnell K, 2007, INT J MOL MED, V20, P145
   Ogut O, 1998, J BIOL CHEM, V273, P27858, DOI 10.1074/jbc.273.43.27858
   Pappin DJC, 1993, CURR BIOL, V3, P327, DOI 10.1016/0960-9822(93)90195-T
   Perry SV, 1998, J MUSCLE RES CELL M, V19, P575
   Pette D, 1999, MUSCLE NERVE, V22, P666, DOI 10.1002/(SICI)1097-4598(199906)22:6<666::AID-MUS3>3.0.CO;2-Z
   Potter JD, 1995, J BIOL CHEM, V270, P2557, DOI 10.1074/jbc.270.6.2557
   Ryan AS, 2002, ARCH PHYS MED REHAB, V83, P1703, DOI 10.1053/apmr.2002.36399
   Samson F, 1994, BIOCHEM BIOPH RES CO, V199, P841, DOI 10.1006/bbrc.1994.1305
   Schantz PG, 1986, ACTA PHYSIOL SCAND, V128, P1
   Siciliano G, 2003, FUNCT NEUROL, V18, P83
   Simpson JA, 2005, CLIN CHEM, V51, P966, DOI 10.1373/clinchem.2004.042671
   Talmadge RJ, 2002, J APPL PHYSIOL, V93, P1487, DOI 10.1152/japplphysiol.00053.2002
NR 44
TC 0
Z9 0
U1 0
U2 0
PU OXFORD UNIV PRESS INC
PI CARY
PA JOURNALS DEPT, 2001 EVANS RD, CARY, NC 27513 USA
SN 1079-5006
EI 1758-535X
J9 J GERONTOL A-BIOL
JI J. Gerontol. Ser. A-Biol. Sci. Med. Sci.
PD AUG 15
PY 2009
VL 64
IS 8
BP 839
EP 849
DI 10.1093/gerona/glp064
PG 11
WC Geriatrics & Gerontology; Gerontology
SC Geriatrics & Gerontology
GA 472EB
UT WOS:000268111000003
PM 19447848
DA 2022-04-27
ER

PT J
AU Singh, OV
   Yaster, M
   Xu, JT
   Guan, Y
   Guan, XW
   Dharmarajan, AM
   Raja, SN
   Zeitlin, PL
   Tao, YX
AF Singh, Om V.
   Yaster, Myron
   Xu, Ji-Tian
   Guan, Yun
   Guan, Xiaowei
   Dharmarajan, Arun M.
   Raja, Srinivasa N.
   Zeitlin, Pamela L.
   Tao, Yuan-Xiang
TI Proteome of synaptosome-associated proteins in spinal cord dorsal horn after peripheral nerve injury
SO PROTEOMICS
LA English
DT Article
DE Peripheral nerve injury; Spinal cord dorsal horn; Synaptosomal fraction; Two-dimensional electrophoresis
ID up-regulation; rat model; glutamate receptor; persistent pain; ampa receptor; nitric-oxide; trafficking; expression; membrane; activation
AB Peripheral nerve injury may lead to neuroadaptive changes of cellular signals in spinal cord that are thought to contribute to central mechanisms underlying neuropathic pain. Here we used a 2-DE-based proteomic technique to determine the global expression changes of synaptosome-associated proteins in spinal cord dorsal horn after unilateral fifth spinal nerve injury (SNI). The fifth lumbar dorsal horns ipsilateral to SNI or sham surgery were harvested on day 14 post-surgery, and the total soluble and synaptosomal fractions were isolated. The proteins derived from the synaptosomal fraction were resolved by 2-DE. We identified 27 proteins that displayed different expression levels after SNI, including proteins involved in transmission and modulation of noxious information, cellular metabolism, membrane receptor trafficking, oxidative stress, apoptosis, and degeneration. Six of the 27 proteins were chosen randomly and further validated in the synaptosomal fraction by Western blot analysis. Unexpectedly, Western blot analysis showed that only one protein in the total soluble fraction exhibited a significant expression change after SNI. The data indicate that peripheral nerve injury changes not only protein expression but also protein subcellular distribution in dorsal horn cells. These changes might participate in the central mechanism that underlies the maintenance of neuropathic pain.
C1 [Yaster, Myron; Xu, Ji-Tian; Guan, Yun; Guan, Xiaowei; Raja, Srinivasa N.; Tao, Yuan-Xiang] Johns Hopkins Univ, Sch Med, Dept Anesthesiol & Crit Care Med, Baltimore, MD 21205 USA.
   [Singh, Om V.; Zeitlin, Pamela L.] Johns Hopkins Univ, Sch Med, Dept Pediat, Baltimore, MD 21205 USA.
   [Dharmarajan, Arun M.] Univ Western Australia, Sch Anat & Human Biol, Perth, WA 6009, Australia.
RP Tao, YX (通讯作者)，Johns Hopkins Univ, Sch Med, Dept Anesthesiol & Crit Care Med, 720 Rutland Ave,355 Ross, Baltimore, MD 21205 USA.
EM ytau@jhmi.edu
FU National Institutes of HealthUnited States Department of Health & Human ServicesNational Institutes of Health (NIH) - USA [NS 058886, NS 057343]; NS 057343 and the Johns Hopkins University Blaustein Pain Research Fund; NATIONAL INSTITUTE OF NEUROLOGICAL DISORDERS AND STROKEUnited States Department of Health & Human ServicesNational Institutes of Health (NIH) - USANIH National Institute of Neurological Disorders & Stroke (NINDS) [R01NS058886, R21NS057343] Funding Source: NIH RePORTER
CR Becker M, 2006, ELECTROPHORESIS, V27, P2819, DOI 10.1002/elps.200500892
   Benani A, 2003, EUR J NEUROSCI, V18, P1904, DOI 10.1046/j.1460-9568.2003.02930.x
   Campbell JN, 2006, NEURON, V52, P77, DOI 10.1016/j.neuron.2006.09.021
   Capurso G, 2005, NEUROENDOCRINOLOGY, V81, P311, DOI 10.1159/000088449
   Chaplan SR, 1994, J NEUROSCI METH, V53, P55, DOI 10.1016/0165-0270(94)90144-9
   Chavany C, 1998, MOL MED TODAY, V4, P158, DOI 10.1016/S1357-4310(98)01227-1
   Chen SR, 2003, J PHARMACOL EXP THER, V307, P676, DOI 10.1124/jpet.103.055905
   Chen SR, 2001, ANESTHESIOLOGY, V95, P1007, DOI 10.1097/00000542-200110000-00033
   Chiang CY, 2007, J NEUROSCI, V27, P9068, DOI 10.1523/JNEUROSCI.2260-07.2007
   Clayton DA, 1992, INT REV CYTOL, V141, P217, DOI 10.1016/S0074-7696(08)62067-7
   Clejan S, 1986, ARCH BIOCHEM BIOPHYS, V246, P820, DOI 10.1016/0003-9861(86)90338-3
   Coyle DE, 2007, NEUROSCIENCE, V144, P144, DOI 10.1016/j.neuroscience.2006.08.081
   Dastoor Z, 2000, J CELL SCI, V113, P2845
   Derkach VA, 2007, NAT REV NEUROSCI, V8, P101, DOI 10.1038/nrn2055
   Dixon WJ, 1980, ANNU REV PHARMACOL, V20, P441, DOI 10.1146/annurev.pa.20.040180.002301
   Dominy JE, 2007, AM J PHYSIOL-ENDOC M, V293, PE62, DOI 10.1152/ajpendo.00053.2007
   Drake JM, 2003, APOPTOSIS, V8, P389, DOI 10.1023/A:1024181203729
   Dunah AW, 2001, J NEUROSCI, V21, P5546, DOI 10.1523/JNEUROSCI.21-15-05546.2001
   Galan A, 2004, PAIN, V112, P315, DOI 10.1016/j.pain.2004.09.011
   Garry EM, 2003, MOL CELL NEUROSCI, V24, P10, DOI 10.1016/S1044-7431(03)00134-9
   Greger IH, 2007, CURR OPIN NEUROBIOL, V17, P289, DOI 10.1016/j.conb.2007.04.007
   Guan Y, 2007, MOL PAIN, V3, P0, DOI 10.1186/1744-8069-3-29
   Harris JA, 1996, NEUROSCIENCE, V74, P7, DOI 10.1016/0306-4522(96)00196-0
   Ji RR, 2002, NEURON, V36, P57, DOI 10.1016/S0896-6273(02)00908-X
   Kayser V, 2007, PAIN, V130, P235, DOI 10.1016/j.pain.2006.11.015
   Kim SH, 1992, PAIN, V50, P355, DOI 10.1016/0304-3959(92)90041-9
   Kjorsvik A, 2001, BRAIN RES, V910, P179, DOI 10.1016/S0006-8993(01)02652-X
   Kunz S, 2005, NEUROSCI LETT, V381, P289, DOI 10.1016/j.neulet.2005.02.022
   Kunz S, 2004, PAIN, V110, P409, DOI 10.1016/j.pain.2004.04.031
   Lee SC, 2003, BIOTECHNOL LETT, V25, P2071, DOI 10.1023/B:BILE.0000007068.97472.89
   Lee SH, 2001, NEUROPHARMACOLOGY, V41, P680, DOI 10.1016/S0028-3908(01)00124-1
   Li KW, 2004, J BIOL CHEM, V279, P987, DOI 10.1074/jbc.M303116200
   Lim J, 2006, BRAIN RES, V1123, P80, DOI 10.1016/j.brainres.2006.09.059
   Liscovitch M, 1995, CELL, V81, P659, DOI 10.1016/0092-8674(95)90525-1
   Malan TP, 2002, ANESTHESIOLOGY, V96, P1161, DOI 10.1097/00000542-200205000-00020
   Mao JR, 1992, PAIN, V50, P89, DOI 10.1016/0304-3959(92)90116-S
   Marcus K, 2004, INT REV NEUROBIOL, V61, P287
   Munoz ME, 2003, COMP BIOCHEM PHYS B, V135, P197, DOI 10.1016/S1096-4959(03)00081-2
   Nucci P, 1991, ARCHIVIO ITALIANO DI ANATOMIA E DI EMBRIOLOGIA, V96, P73
   Park ES, 2006, NEUROSCI LETT, V391, P108, DOI 10.1016/j.neulet.2005.08.055
   Parkitna JR, 2006, J PHYSIOL PHARMACOL, V57, P401
   Payne RM, 1994, MOL CELL BIOCHEM, V133, P235, DOI 10.1007/BF01267957
   Pleasure IT, 1993, NATURE, V365, P459, DOI 10.1038/365459a0
   Poupon V, 2008, P NATL ACAD SCI USA, V105, P168, DOI 10.1073/pnas.0707269105
   Price DD, 1991, BRAIN RES, V564, P314, DOI 10.1016/0006-8993(91)91468-G
   Rabenstein RL, 2005, J NEUROSCI, V25, P2138, DOI 10.1523/JNEUROSCI.3530-04.2005
   Rasband MN, 2005, GLIA, V50, P86, DOI 10.1002/glia.20165
   Ringstad N, 1997, P NATL ACAD SCI USA, V94, P8569, DOI 10.1073/pnas.94.16.8569
   Shemetov AA, 2008, J NEUROSCI RES, V86, P264, DOI 10.1002/jnr.21441
   Singh OV, 2008, MOL CELL PROTEOMICS, V7, P1099, DOI 10.1074/mcp.M700303-MCP200
   Singh OV, 2006, J PROTEOME RES, V5, P562, DOI 10.1021/pr050319o
   Tao YX, 2003, J NEUROSCI, V23, P6703
   Tsukamoto E, 2003, J NEUROSCI RES, V73, P627, DOI 10.1002/jnr.10703
   Vigo FS, 2008, NEUROBIOL A IN PRESS, V0, P0
   Wheelock AM, 2005, ELECTROPHORESIS, V26, P4508, DOI 10.1002/elps.200500253
   Whiteside GT, 2001, J NEUROSCI RES, V64, P168, DOI 10.1002/jnr.1062
   Whittier JE, 2004, J BIOL CHEM, V279, P46135, DOI 10.1074/jbc.M406048200
   Woolf CJ, 2006, WALL MELZACKS TXB PA, V0, P91
   Yang LA, 2004, EUR J NEUROSCI, V19, P871, DOI 10.1111/j.0953-816X.2004.03121.x
   Zaffaroni M, 2003, NEUROL SCI, V24, PS279, DOI 10.1007/s10072-003-0174-3
   Zhang BS, 2003, PAIN, V106, P187, DOI 10.1016/j.pain.2003.08.003
NR 61
TC 37
Z9 38
U1 0
U2 12
PU WILEY
PI HOBOKEN
PA 111 RIVER ST, HOBOKEN 07030-5774, NJ USA
SN 1615-9853
EI 1615-9861
J9 PROTEOMICS
JI Proteomics
PD MAR 15
PY 2009
VL 9
IS 5
BP 1241
EP 1253
DI 10.1002/pmic.200800636
PG 13
WC Biochemical Research Methods; Biochemistry & Molecular Biology
SC Biochemistry & Molecular Biology
GA 426GL
UT WOS:000264695900011
PM 19206110
DA 2022-04-27
ER
