# Supplementary material for: Bibliometric analysis of research on gene expression in spinal cord injury
Source: Front Mol Neurosci. 2022 Oct 31;15:1023692. doi: 10.3389/fnmol.2022.1023692 (PMC9661966; doi:10.3389/fnmol.2022.1023692)
Supplement: Supplementary file 7 [file Data_Sheet_4.zip › download2010u14.txt]

PT J
AU Waybright, T
   Avellino, AM
   Ellenbogen, RG
   Hollinger, BJ
   Veenstra, TD
   Morrison, RS
AF Waybright, Timothy
   Avellino, Anthony M.
   Ellenbogen, Richard G.
   Hollinger, Bradley J.
   Veenstra, Timothy D.
   Morrison, Richard S.
TI Characterization of the human ventricular cerebrospinal fluid proteome obtained from hydrocephalic patients
SO JOURNAL OF PROTEOMICS
LA English
DT Article; Proceedings Paper
DE Cerebrospinal fluid; Mass spectrometry; Proteomics; Fractionation; Ventricular CSF; Lumbar CSF
ID tandem mass-spectrometry; multidimensional chromatography; biomarker; protein; children; disease; brain
AB The continuing expansion of proteomic technology has been fueled by the potential for discovering novel biomarkers that may be used for the early detection of disease. It has been proposed that human cerebrospinal fluid (CSF), which surrounds and protects the brain and spinal cord from traumatic injury, may be a valuable target for the diagnosis of a variety of conditions such as Alzheimer's disease, traumatic brain injury, amyotrophic lateral sclerosis and Parkinson's disease. The immense complexity of biofluids, however, still requires that considerable development be made in the analytical techniques used so that comprehensive coverage of the proteins present in such samples is achieved. Using a simple separation strategy the protein complement of human ventricular cerebrospinal fluid obtained from patients with hydrocephalus was evaluated. The study resulted in the identification of over 1500 unique proteins that were found within all nine CSF samples that were analyzed. Comparison with the HUPO serum proteome database demonstrated that human ventricular CSF contains a large array of proteins that may be unique to CSF. This analysis greatly increases our knowledge of the protein content of this clinically important biofluid. (C) 2010 Elsevier B.V. All rights reserved.
C1 [Waybright, Timothy; Hollinger, Bradley J.; Veenstra, Timothy D.] NCI, SAIC Frederick Inc, Lab Prote & Analyt Technol, Adv Technol Program, Frederick, MD 21702 USA.
   [Avellino, Anthony M.; Ellenbogen, Richard G.] Seattle Childrens Hosp, Dept Neurol Surg, Seattle, WA 98105 USA.
   [Avellino, Anthony M.; Ellenbogen, Richard G.; Morrison, Richard S.] Univ Washington, Sch Med, Dept Neurol Surg, Seattle, WA 98195 USA.
RP Veenstra, TD (通讯作者)，NCI, SAIC Frederick Inc, Lab Prote & Analyt Technol, Adv Technol Program, POB B,Bldg 469,Rm 160, Frederick, MD 21702 USA.
EM veenstra@ncifcrf.gov; yael@u.washington.edu
FU NCI NIH HHSUnited States Department of Health & Human ServicesNational Institutes of Health (NIH) - USANIH National Cancer Institute (NCI) [N01-CO-12400] Funding Source: Medline; NINDS NIH HHSUnited States Department of Health & Human ServicesNational Institutes of Health (NIH) - USANIH National Institute of Neurological Disorders & Stroke (NINDS) [NS35533] Funding Source: Medline; NATIONAL INSTITUTE OF NEUROLOGICAL DISORDERS AND STROKEUnited States Department of Health & Human ServicesNational Institutes of Health (NIH) - USANIH National Institute of Neurological Disorders & Stroke (NINDS) [R01NS035533] Funding Source: NIH RePORTER
CR Biswas S, 2008, PLOS ONE, V3, P0, DOI 10.1371/journal.pone.0003542
   Bonneh-barkay D, 2008, AM J PATHOL, V173, P130, DOI 10.2353/ajpath.2008.080045
   Chi JH, 2005, J NEUROSURG, V103, P113, DOI 10.3171/ped.2005.103.2.0113
   Fairless R, 2008, J NEUROSCI, V28, P12969, DOI 10.1523/JNEUROSCI.5294-07.2008
   Fishman RA, 1992, CEREBROSPINAL FLUID, V0, P183
   Hintsch G, 2002, MOL CELL NEUROSCI, V21, P393, DOI 10.1006/mcne.2002.1181
   Issaq HJ, 2007, CHEM REV, V107, P3601, DOI 10.1021/cr068287r
   Johnson MD, 2005, AM J PHARMACOGENOMIC, V5, P259, DOI 10.2165/00129785-200505040-00006
   Kenwrick S, 2000, HUM MOL GENET, V9, P879, DOI 10.1093/hmg/9.6.879
   Lacy M, 2008, PEDIATR NEUROSURG, V44, P376, DOI 10.1159/000149904
   Lee BPL, 2008, NAT IMMUNOL, V9, P117, DOI 10.1038/ni0208-117
   Pan S, 2007, PROTEOMICS, V7, P469, DOI 10.1002/pmic.200600756
   Peng JM, 2003, J PROTEOME RES, V2, P43, DOI 10.1021/pr025556v
   Petrik V, 2006, BRIT J NEUROSURG, V20, P275, DOI 10.1080/02688690600999620
   Petzold A, 2007, NEUROL RES, V29, P691, DOI 10.1179/016164107X240080
   Provencio JJ, 2005, J NEUROIMMUNOL, V163, P179, DOI 10.1016/j.jneuroim.2005.03.003
   Rekate HL, 2008, FLUIDS BARRIERS CNS, V5, P0, DOI 10.1186/1743-8454-5-2
   States DJ, 2006, NAT BIOTECHNOL, V24, P333, DOI 10.1038/nbt1183
   Veenstra TD, 2005, MOL CELL PROTEOMICS, V4, P409, DOI 10.1074/mcp.M500006-MCP200
   Zhang J, 2006, J NEUROL, V253, P1255, DOI 10.1007/s00415-006-0245-5
   Zougman A, 2008, J PROTEOME RES, V7, P386, DOI 10.1021/pr070501k
NR 21
TC 15
Z9 15
U1 0
U2 7
PU ELSEVIER SCIENCE BV
PI AMSTERDAM
PA PO BOX 211, 1000 AE AMSTERDAM, NETHERLANDS
SN 1874-3919
EI 1876-7737
J9 J PROTEOMICS
JI J. Proteomics
PD APR 18
PY 2010
VL 73
IS 6
BP 1156
EP 1162
DI 10.1016/j.jprot.2010.02.004
PG 7
WC Biochemical Research Methods
SC Biochemistry & Molecular Biology
GA 597ND
UT WOS:000277763800013
PM 20176152
DA 2022-04-27
ER

PT J
AU Letzen, BS
   Liu, C
   Thakor, NV
   Gearhart, JD
   All, AH
   Kerr, CL
AF Letzen, Brian S.
   Liu, Cyndi
   Thakor, Nitish V.
   Gearhart, John D.
   All, Angelo H.
   Kerr, Candace L.
TI MicroRNA Expression Profiling of Oligodendrocyte Differentiation from Human Embryonic Stem Cells
SO PLOS ONE
LA English
DT Article
ID posttranscriptional regulation; gene-expression; cn; neuroblastoma; precursor; myelinate; network; pattern; recovery; biology
AB Background: Cells of the oligodendrocyte (OL) lineage play a vital role in the production and maintenance of myelin, a multilamellar membrane which allows for saltatory conduction along axons. These cells may provide immense therapeutic potential for lost sensory and motor function in demyelinating conditions, such as spinal cord injury, multiple sclerosis, and transverse myelitis. However, the molecular mechanisms controlling OL differentiation are largely unknown. MicroRNAs (miRNAs) are considered the "micromanagers'' of gene expression with suggestive roles in cellular differentiation and maintenance. Although unique patterns of miRNA expression in various cell lineages have been characterized, this is the first report documenting their expression during oligodendrocyte maturation from human embryonic stem (hES) cells. Here, we performed a global miRNA analysis to reveal and identify characteristic patterns in the multiple stages leading to OL maturation from hES cells including those targeting factors involved in myelin production. Methodology/Principal Findings: We isolated cells from 8 stages of OL differentiation. Total RNA was subjected to miRNA profiling and validations preformed using real-time qRT-PCR. A comparison of miRNAs from our cultured OLs and OL progenitors showed significant similarities with published results from equivalent cells found in the rat and mouse central nervous system. Principal component analysis revealed four main clusters of miRNA expression corresponding to early, mid, and late progenitors, and mature OLs. These results were supported by correlation analyses between adjacent stages. Interestingly, the highest differentially-expressed miRNAs demonstrated a similar pattern of expression throughout all stages of differentiation, suggesting that they potentially regulate a common target or set of targets in this process. The predicted targets of these miRNAs include those with known or suspected roles in oligodendrocyte development and myelination including C11Orf9, CLDN11, MYTL1, MBOP, MPZL2, and DDR1. Conclusions/Significance: We demonstrate miRNA profiles during distinct stages in oligodendroglial differentiation that may provide key markers of OL maturation. Our results reveal pronounced trends in miRNA expression and their potential mRNA target interactions that could provide valuable insight into the molecular mechanisms of differentiation.
C1 [Letzen, Brian S.; Thakor, Nitish V.; All, Angelo H.] Johns Hopkins Univ, Sch Med, Dept Biomed Engn, Baltimore, MD 21205 USA.
   [Gearhart, John D.] Univ Penn, Dept Cell & Dev Biol, Inst Regenerat Med, Philadelphia, PA 19104 USA.
   [Gearhart, John D.] Univ Penn, Dept Anim Biol, Inst Regenerat Med, Philadelphia, PA 19104 USA.
   [All, Angelo H.] Johns Hopkins Univ, Dept Neurol, Baltimore, MD 21205 USA.
   [Kerr, Candace L.] Johns Hopkins Univ, Dept Gynecol & Obstet, Inst Cell Engn, Baltimore, MD 21205 USA.
   [Liu, Cyndi; Kerr, Candace L.] Johns Hopkins Univ, Stem Cell Program, Inst Cell Engn, Baltimore, MD 21205 USA.
RP Letzen, BS (通讯作者)，Johns Hopkins Univ, Sch Med, Dept Biomed Engn, Baltimore, MD 21205 USA.
EM ckerr@jhmi.edu
FU Maryland Stem Cell Research Fund [2008-MSCRFE-0129-00, 2009-MSCRFII-0091-00]
CR Adamsky K, 2003, J CELL SCI, V116, P1279, DOI 10.1242/jcs.00302
   Ambros V, 2004, NATURE, V431, P350, DOI 10.1038/nature02871
   Bartel DP, 2009, CELL, V136, P215, DOI 10.1016/j.cell.2009.01.002
   Bartel DP, 2004, NAT REV GENET, V5, P396, DOI 10.1038/nrg1328
   Bartel DP, 2004, CELL, V116, P281, DOI 10.1016/S0092-8674(04)00045-5
   Bottenstein JE, 1979, P NATL ACAD SCI USA, V76, P514, DOI 10.1073/pnas.76.1.514
   Bronstein JM, 2000, J NEUROSCI RES, V59, P706, DOI 10.1002/(SICI)1097-4547(20000315)59:6<706::AID-JNR2>3.0.CO;2-D
   Brustle O, 1999, SCIENCE, V285, P754, DOI 10.1126/science.285.5428.754
   Card DAG, 2008, MOL CELL BIOL, V28, P6426, DOI 10.1128/MCB.00359-08
   Chen YX, 2007, CANCER RES, V67, P976, DOI 10.1158/0008-5472.CAN-06-3667
   Dietrich J, 2005, NAT MED, V11, P277, DOI 10.1038/nm1195
   Dugas JC, 2010, NEURON, V65, P597, DOI 10.1016/j.neuron.2010.01.027
   Emery B, 2009, CELL, V138, P172, DOI 10.1016/j.cell.2009.04.031
   Franco-pons N, 2009, J MOL NEUROSCI, V38, P2, DOI 10.1007/s12031-008-9151-x
   Franklin RJM, 2008, NAT REV NEUROSCI, V9, P839, DOI 10.1038/nrn2480
   Hatfield SD, 2005, NATURE, V435, P974, DOI 10.1038/nature03816
   Henson BJ, 2009, GENE CHROMOSOME CANC, V48, P569, DOI 10.1002/gcc.20666
   Hinson SR, 2008, J EXP MED, V205, P2473, DOI 10.1084/jem.20081241
   Holland EC, 2001, NAT REV GENET, V2, P120, DOI 10.1038/35052535
   Jakovcevski I, 2005, J NEUROSCI, V25, P10064, DOI 10.1523/JNEUROSCI.2324-05.2005
   Jakovcevski I, 2005, GLIA, V49, P480, DOI 10.1002/glia.20134
   Kawasekoga Y, 2009, DIFFERENT TIMINGS DI, V0, P0
   Keirstead HS, 2005, J NEUROSCI, V25, P4694, DOI 10.1523/JNEUROSCI.0311-05.2005
   Kerr C, 2010, INT J NEUROSCIENCE, V0, P0
   Kerr DA, 2003, J NEUROSCI, V23, P5131
   Laios A, 2008, MOL CANCER, V7, P0, DOI 10.1186/1476-4598-7-35
   Lakshmipathy U, 2007, STEM CELLS DEV, V16, P1003, DOI 10.1089/scd.2007.0026
   Lau P, 2008, J NEUROSCI, V28, P11720, DOI 10.1523/JNEUROSCI.1932-08.2008
   Lee NS, 2008, BIOCHEM BIOPH RES CO, V377, P434, DOI 10.1016/j.bbrc.2008.09.159
   Lehotzky A, 2009, GLIA, V0, P0
   Lewis BP, 2005, CELL, V120, P15, DOI 10.1016/j.cell.2004.12.035
   Lin JD, 2009, MOL ENDOCRINOL, V23, P2, DOI 10.1210/me.2008-0344
   Liu S, 2000, P NATL ACAD SCI USA, V97, P6126, DOI 10.1073/pnas.97.11.6126
   Lu J, 2005, NATURE, V435, P834, DOI 10.1038/nature03702
   Magnus T, 2005, J CELL MOL MED, V9, P303, DOI 10.1111/j.1582-4934.2005.tb00357.x
   Malzkorn B, 2009, BRAIN PATHOLOGY, V9999, P0
   Mcdonald JW, 1999, NAT MED, V5, P1410, DOI 10.1038/70986
   Miller RH, 1996, TRENDS NEUROSCI, V19, P92, DOI 10.1016/S0166-2236(96)80036-1
   Nistor GI, 2005, GLIA, V49, P385, DOI 10.1002/glia.20127
   Ren JQ, 2009, J TRANSL MED, V7, P0, DOI 10.1186/1479-5876-7-20
   Saeed AI, 2003, BIOTECHNIQUES, V34, P374, DOI 10.2144/03342mt01
   Schratt GM, 2006, NATURE, V439, P283, DOI 10.1038/nature04367
   Shi L, 2009, BRAIN RES, V0, P0
   Shi L, 2008, BRAIN RES, V1236, P185, DOI 10.1016/j.brainres.2008.07.085
   Shin D, 2009, ANN NEUROLOGY, V9999, P0
   Skalsky R, 1900, V11, V0, P119
   Smirnova L, 2005, EUR J NEUROSCI, V21, P1469, DOI 10.1111/j.1460-9568.2005.03978.x
   Tan KB, 2006, J NEURO-ONCOL, V80, P235, DOI 10.1007/s11060-006-9184-3
   Tekki-kessaris N, 2001, DEVELOPMENT, V128, P2545
   Tsai ZY, 2010, J CELL BIOCHEM, V109, P93, DOI 10.1002/jcb.22385
   Van LANDEGHEMFKH, 2002, PEDIATR RES, V51, P129, DOI 10.1203/00006450-200202000-00003
   Voorhoeve P, 1900, P17, V0, P0
   Wingerchuk DM, 2001, LAB INVEST, V81, P263, DOI 10.1038/labinvest.3780235
   Wulczyn FG, 2007, FASEB J, V21, P415, DOI 10.1096/fj.06-6130com
   Yoshikawa HIROO, 2001, MEDICAL ELECTRON MICROSCOPY, V34, P160, DOI 10.1007/s007950100009
   Zhang SC, 2001, NAT BIOTECHNOL, V19, P1129, DOI 10.1038/nbt1201-1129
   Zhang SC, 2000, J NEUROSCI RES, V59, P421, DOI 10.1002/(SICI)1097-4547(20000201)59:3<421::AID-JNR17>3.0.CO;2-C
   Zhao XH, 2010, NEURON, V65, P612, DOI 10.1016/j.neuron.2010.02.018
NR 60
TC 77
Z9 87
U1 1
U2 13
PU PUBLIC LIBRARY SCIENCE
PI SAN FRANCISCO
PA 1160 BATTERY STREET, STE 100, SAN FRANCISCO, CA 94111 USA
SN 1932-6203
EI 
J9 PLOS ONE
JI PLoS One
PD MAY 5
PY 2010
VL 5
IS 5
BP 
EP 
DI 10.1371/journal.pone.0010480
PG 12
WC Multidisciplinary Sciences
SC Science & Technology - Other Topics
GA 592LC
UT WOS:000277379400016
PM 20463920
DA 2022-04-27
ER

PT J
AU Wei, HG
   Wang, CF
   Zhang, CS
   Li, PF
   Wang, F
   Zhang, ZY
AF Wei, Hongen
   Wang, Chunfang
   Zhang, Chuansen
   Li, Pengfei
   Wang, Fei
   Zhang, Zhiying
TI Comparative profiling of microRNA expression between neural stem cells and motor neurons in embryonic spinal cord in rat
SO INTERNATIONAL JOURNAL OF DEVELOPMENTAL NEUROSCIENCE
LA English
DT Article
DE MicroRNA; Neural stem cells; Motor neurons; Spinal cord
ID differentiation; precursor; proliferation; specification; motoneuron; evolution; mir-222; lineage; mir-31; gene
AB Neural stem cells' transplantation has been proposed as a future therapy for spinal cord injury. The challenge is how to make proportionally more neural stem cells differentiate into spinal motor neurons. Recent reports reveal that microRNAs play an important role in regulating stem cell self-renewal and differentiation. The aim of this study was to compare the profiling of microRNA expression between neural stem cells and motor neurons and to find candidate targets that direct differentiation of neural stem cells into motor neurons. We performed a parallel isolation and purification of motor neurons and neural stem cells from the same rat embryonic spinal cord sample. With the high-throughput TaqMan low-density array platform, 44 differentially expressed microRNAs were identified (22 specially expressed microRNAs in motor neurons and neural stem cells, respectively). Using bioinformatic methods, clustering, transcriptional regulation and target genes of differential microRNAs were analyzed. Furthermore, miR-126 specially expressed in cultured motor neurons identified by TaqMan low-density array was significantly elevated in choline acetyltransferase-positive neurons differentiated from the neural stem cells. These findings suggest that specially expressed microRNAs may contribute to the directed differentiation of neural stem cells into motor neurons and are potential targets for therapeutic interventions following spinal cord injury. (C) 2010 ISDN. Published by Elsevier Ltd. All rights reserved.
C1 [Wang, Chunfang; Li, Pengfei; Wang, Fei] Shanxi Med Univ, Dept Biotechnol, Taiyuan 030001, Peoples R China.
   [Wei, Hongen; Zhang, Chuansen; Zhang, Zhiying] Second Mil Med Univ, Dept Anat, Shanghai 200433, Peoples R China.
RP Wang, CF (通讯作者)，800 Xiangyin Rd, Taiyuan 030001, Shanxi, Peoples R China.
EM wangchunfangl@163.com; chuansenzhang@126.com
FU National Natural Science Foundation of ChinaNational Natural Science Foundation of China (NSFC) [30672114]
CR Ahmed S, 2009, J CELL BIOCHEM, V106, P1, DOI 10.1002/jcb.21972
   Ambros V, 2004, NATURE, V431, P350, DOI 10.1038/nature02871
   Arce V, 1999, J NEUROSCI RES, V55, P119, DOI 10.1002/(SICI)1097-4547(19990101)55:1<119::AID-JNR13>3.3.CO;2-Y
   Bartel DP, 2009, CELL, V136, P215, DOI 10.1016/j.cell.2009.01.002
   Bartel DP, 2004, CELL, V116, P281, DOI 10.1016/S0092-8674(04)00045-5
   Baskerville S, 2005, RNA, V11, P241, DOI 10.1261/rna.7240905
   Bohl D, 2008, STEM CELLS, V26, P2564, DOI 10.1634/stemcells.2008-0371
   Cao QL, 2001, EXP NEUROL, V167, P48, DOI 10.1006/exnr.2000.7536
   Cao QL, 2002, EXP NEUROL, V177, P349, DOI 10.1006/exnr.2002.7981
   Cao XW, 2007, GENE DEV, V21, P531, DOI 10.1101/gad.1519207
   Chen CF, 2005, NUCLEIC ACIDS RES, V33, P0, DOI 10.1093/nar/gni178
   Cheng LC, 2005, NEURON, V46, P363, DOI 10.1016/j.neuron.2005.04.027
   Chow SY, 2000, BRAIN RES, V874, P87, DOI 10.1016/S0006-8993(00)02443-4
   Dasen JS, 2003, NATURE, V425, P926, DOI 10.1038/nature02051
   Fiore R, 2008, BBA-GENE REGUL MECH, V1779, P471, DOI 10.1016/j.bbagrm.2007.12.006
   Gangaraju VK, 2009, NAT REV MOL CELL BIO, V10, P116, DOI 10.1038/nrm2621
   Hatfield S, 2008, CELL TISSUE RES, V331, P57, DOI 10.1007/s00441-007-0530-3
   Houbaviy HB, 2003, DEV CELL, V5, P351, DOI 10.1016/S1534-5807(03)00227-2
   Le SAGEC, 2007, EMBO J, V26, P3699, DOI 10.1038/sj.emboj.7601790
   Leaman D, 2005, CELL, V121, P1097, DOI 10.1016/j.cell.2005.04.016
   Lee J, 2007, PLOS COMPUT BIOL, V3, P721, DOI 10.1371/journal.pcbi.0030067
   Lepore AC, 2006, NEUROSCIENCE, V142, P285, DOI 10.1016/j.neuroscience.2005.12.068
   Lepore AC, 2005, EXP NEUROL, V194, P230, DOI 10.1016/j.expneurol.2005.02.020
   Li XJ, 2005, NAT BIOTECHNOL, V23, P215, DOI 10.1038/nbt1063
   Liu Q, 2008, NUCLEIC ACIDS RES, V36, P5391, DOI 10.1093/nar/gkn522
   Liu XJ, 2009, CIRC RES, V104, P476, DOI 10.1161/CIRCRESAHA.108.185363
   Noonan JP, 2004, GENOME RES, V14, P354, DOI 10.1101/gr.2133704
   Papagiannakopoulos T, 2009, CELL STEM CELL, V4, P375, DOI 10.1016/j.stem.2009.04.007
   Rao MS, 1999, ANAT RECORD, V257, P137
   Shen WF, 2008, MOL CELL BIOL, V28, P4609, DOI 10.1128/MCB.01652-07
   Silani V, 1998, NEUROREPORT, V9, P1143, DOI 10.1097/00001756-199804200-00034
   Skalnikova H, 2008, EXPERT REV PROTEOMIC, V5, P175, DOI 10.1586/14789450.5.2.175
   Smirnova L, 2005, EUR J NEUROSCI, V21, P1469, DOI 10.1111/j.1460-9568.2005.03978.x
   Sun FY, 2009, BIOCHEM BIOPH RES CO, V380, P660, DOI 10.1016/j.bbrc.2009.01.161
   Tang YF, 2009, OMICS, V13, P331, DOI 10.1089/omi.2009.0017
   Wang GH, 2009, CRYSTENGCOMM, V11, P292, DOI 10.1039/b809557d
   Wichterle H, 2002, CELL, V110, P385, DOI 10.1016/S0092-8674(02)00835-8
   Woltering JM, 2008, PLOS ONE, V3, P0, DOI 10.1371/journal.pone.0001396
   Wrathall JR, 2008, DIS MARKERS, V24, P239, DOI 10.1155/2008/292160
   Xu JZ, 2008, RNA, V14, P1276, DOI 10.1261/rna.997708
NR 40
TC 16
Z9 24
U1 1
U2 12
PU PERGAMON-ELSEVIER SCIENCE LTD
PI OXFORD
PA THE BOULEVARD, LANGFORD LANE, KIDLINGTON, OXFORD OX5 1GB, ENGLAND
SN 0736-5748
EI 1873-474X
J9 INT J DEV NEUROSCI
JI Int. J. Dev. Neurosci.
PD OCT 15
PY 2010
VL 28
IS 6
BP 545
EP 551
DI 10.1016/j.ijdevneu.2010.04.007
PG 7
WC Developmental Biology; Neurosciences
SC Developmental Biology; Neurosciences & Neurology
GA 642AP
UT WOS:000281175400016
PM 20450967
DA 2022-04-27
ER

PT J
AU Uchida, K
   Nakajima, H
   Hirai, T
   Yayama, T
   Chen, KB
   Kobayashi, S
   Roberts, S
   Johnson, WE
   Baba, H
AF Uchida, Kenzo
   Nakajima, Hideaki
   Hirai, Takayuki
   Yayama, Takafumi
   Chen, Ke-Bing
   Kobayashi, Shigeru
   Roberts, Sally
   Johnson, William E.
   Baba, Hisatoshi
TI Microarray analysis of expression of cell death-associated genes in rat spinal cord cells exposed to cyclic tensile stresses in vitro
SO BMC NEUROSCIENCE
LA English
DT Article
ID traumatic brain-injury; central-nervous-system; smooth-muscle-cell; mechanical stretch; collagen-synthesis; pathway; integrin; response; profile; signal
AB Background: The application of mechanical insults to the spinal cord results in profound cellular and molecular changes, including the induction of neuronal cell death and altered gene expression profiles. Previous studies have described alterations in gene expression following spinal cord injury, but the specificity of this response to mechanical stimuli is difficult to investigate in vivo. Therefore, we have investigated the effect of cyclic tensile stresses on cultured spinal cord cells from E15 Sprague-Dawley rats, using the FX3000 (R) Flexercell Strain Unit. We examined cell morphology and viability over a 72 hour time course. Microarray analysis of gene expression was performed using the Affymetrix GeneChip System (R), where categorization of identified genes was performed using the Gene Ontology (GO) and Kyoto Encyclopedia of Genes and Genomes (KEGG) systems. Changes in expression of 12 genes were validated with quantitative real-time reverse transcription polymerase chain reaction (RT-PCR). Results: The application of cyclic tensile stress reduced the viability of cultured spinal cord cells significantly in a dose- and time-dependent manner. Increasing either the strain or the strain rate independently was associated with significant decreases in spinal cord cell survival. There was no clear evidence of additive effects of strain level with strain rate. GO analysis identified 44 candidate genes which were significantly related to "apoptosis" and 17 genes related to "response to stimulus". KEGG analysis identified changes in the expression levels of 12 genes of the mitogen-activated protein kinase (MAPK) signaling pathway, which were confirmed to be upregulated by RT-PCR analysis. Conclusions: We have demonstrated that spinal cord cells undergo cell death in response to cyclic tensile stresses, which were dose-and time-dependent. In addition, we have identified the up regulation of various genes, in particular of the MAPK pathway, which may be involved in this cellular response. These data may prove useful, as the accurate knowledge of neuronal gene expression in response to cyclic tensile stress will help in the development of molecular- based therapies for spinal cord injury.
C1 [Uchida, Kenzo; Nakajima, Hideaki; Hirai, Takayuki; Yayama, Takafumi; Chen, Ke-Bing; Kobayashi, Shigeru; Baba, Hisatoshi] Univ Fukui, Fac Med Sci, Dept Orthopaed & Rehabil Med, Fukui 9101193, Japan.
   [Roberts, Sally; Johnson, William E.] RJAH Orthopaed Hosp, Keele Univ, Inst Sci & Technol Med, Oswestry SY10 7AG, Shrops, England.
RP Uchida, K (通讯作者)，Univ Fukui, Fac Med Sci, Dept Orthopaed & Rehabil Med, Shimoaizuki 23, Fukui 9101193, Japan.
EM kuchida@u-fukui.ac.jp
FU Ministry of Education, Science and Culture of JapanMinistry of Education, Culture, Sports, Science and Technology, Japan (MEXT) [16390435, 18390411, 19791023, 21591895, 21791389, 22390287]; Investigation Committees on Ossification of the Spinal ligaments; Research Program of Spinal Cord Intractable Pain; Japanese Ministry of Health and WelfareMinistry of Health, Labour and Welfare, Japan
CR Aimone JB, 2004, EXP NEUROL, V189, P204, DOI 10.1016/j.expneurol.2004.05.042
   Banes AJ, 1995, BIOCHEM CELL BIOL, V73, P349, DOI 10.1139/o95-043
   Baptiste DARRYLC, 2006, SPINE J, V6, P190S, DOI 10.1016/j.spinee.2006.04.024
   Bilston LE, 1996, ANN BIOMED ENG, V24, P67
   Burridge K, 1988, ANN REV CELL BIOL, V487, P525
   Carmel JB, 2001, PHYSIOL GENOMICS, V7, P201, DOI 10.1152/physiolgenomics.00074.2001
   Clark EA, 1995, SCIENCE, V268, P233, DOI 10.1126/science.7716514
   Copland IB, 2007, J CELL PHYSIOL, V210, P133, DOI 10.1002/jcp.20840
   Davis RJ, 1993, J BIOL CHEM, V268, P14553
   Di GIOVANNIS, 2003, ANN NEUROL, V53, P454, DOI 10.1002/ana.10472
   Ghafoor AU, 2005, J CLIN ANESTH, V17, P640, DOI 10.1016/j.jclinane.2005.04.003
   Gilbert JA, 1994, J BIOMECH, V27, P1169, DOI 10.1016/0021-9290(94)90057-4
   Guharay F, 1984, J PHYSIOL-LONDON, V352, P685, DOI 10.1113/jphysiol.1984.sp015317
   Haq F, 2006, BIOTECHNOL PROGR, V22, P133, DOI 10.1021/bp0501625
   Hayes RL, 1995, J NEUROTRAUM, V12, P779, DOI 10.1089/neu.1995.12.779
   Kawahara N, 1991, SPINAL CORD MONITORI, V0, P107
   Li CH, 2000, CELL SIGNAL, V12, P435, DOI 10.1016/S0898-6568(00)00096-6
   Li CH, 1999, J BIOL CHEM, V274, P25273, DOI 10.1074/jbc.274.36.25273
   Matsumoto T, 1999, SPINE, V24, P315, DOI 10.1097/00007632-199902150-00002
   Morrison B, 1998, J NEUROTRAUM, V15, P911, DOI 10.1089/neu.1998.15.911
   Morrison B, 2000, J BIOMECH ENG-T ASME, V122, P224, DOI 10.1115/1.429650
   Morrison BARCLAY3RD, 2003, STAPP CAR CRASH J, V47, P93
   Nakatani T, 2002, J ORTHOP RES, V20, P1380, DOI 10.1016/S0736-0266(02)00046-3
   Panjabi MM, 1996, CLIN BIOMECHANICS SP, V0, P67
   Popovich PG, 1996, J NEUROSCI RES, V45, P349, DOI 10.1002/(SICI)1097-4547(19960815)45:4<349::AID-JNR4>3.0.CO;2-9
   Raghupathi R, 1996, MOL BRAIN RES, V37, P134, DOI 10.1016/0169-328X(95)00289-5
   Resnick N, 1993, P NATL ACAD SCI USA, V90, P4591, DOI 10.1073/pnas.90.10.4591
   Sall JM, 1996, EXP NEUROL, V139, P257, DOI 10.1006/exnr.1996.0099
   Shi LM, 2006, NAT BIOTECHNOL, V24, P1151, DOI 10.1038/nbt1239
   Shimizu K, 2005, SPINE, V30, P2388, DOI 10.1097/01.brs.0000184378.67465.5c
   Shyy JYJ, 1997, CURR OPIN CELL BIOL, V9, P707, DOI 10.1016/S0955-0674(97)80125-1
   Song GQ, 2001, J NEUROCHEM, V79, P804, DOI 10.1046/j.1471-4159.2001.00626.x
   Tachibana T, 2002, NEUROSCI LETT, V327, P133, DOI 10.1016/S0304-3940(02)00375-0
   Takeno K, 2007, J NEUROSURG-SPINE, V7, P637, DOI 10.3171/SPI-07/12/637
   Tanoue M, 1996, J HAND SURG-BRIT EUR, V21B, P358, DOI 10.1016/S0266-7681(05)80203-7
   Uchida K, 2003, ACTA NEUROPATHOL, V106, P29, DOI 10.1007/s00401-003-0691-4
   Uchida K, 1900, V11, V0, P521
   Uchida K, 2008, SPINE, V33, P2596, DOI 10.1097/BRS.0b013e31818917af
   Vaughan PJ, 1995, J NEUROSCI, V15, P5389
   Yakovlev AG, 1995, J NEUROTRAUM, V12, P767, DOI 10.1089/neu.1995.12.767
NR 40
TC 8
Z9 8
U1 0
U2 6
PU BIOMED CENTRAL LTD
PI LONDON
PA 236 GRAYS INN RD, FLOOR 6, LONDON WC1X 8HL, ENGLAND
SN 1471-2202
EI 
J9 BMC NEUROSCI
JI BMC Neurosci.
PD JUL 22
PY 2010
VL 11
IS 
BP 
EP 
DI 10.1186/1471-2202-11-84
PG 13
WC Neurosciences
SC Neurosciences & Neurology
GA 637RW
UT WOS:000280837400001
PM 20663127
DA 2022-04-27
ER

PT J
AU Guerout, N
   Derambure, C
   Drouot, L
   Bon-Mardion, N
   Duclos, C
   Boyer, O
   Marie, JP
AF Guerout, Nicolas
   Derambure, Celine
   Drouot, Laurent
   Bon-Mardion, Nicolas
   Duclos, Celia
   Boyer, Olivier
   Marie, Jean-Paul
TI Comparative Gene Expression Profiling of Olfactory Ensheathing Cells from Olfactory Bulb and Olfactory Mucosa
SO GLIA
LA English
DT Article
DE olfactory ensheathing cells; olfactory bulb; olfactory mucosa; spinal cord injury; microarray
ID neuron
AB Olfactory ensheathing cells (OEC) have the ability to promote regeneration in the nervous system. Hence, they hold promise for cell therapy. Most of the experimental studies have investigated the role of OECs taken from olfactory bulb (OB). However, for a clinical human application, olfactory mucosa (OM) seems to be the only acceptable source for OECs. Many studies have compared the distinct ability of OECs from OB and OM to improve functional nerve regeneration after lesion of the nervous system. Nevertheless, the two populations of OECs may differ in several points, which might affect all fate after transplantation in vivo. We report here the first study which compares gene expression profiling between these two populations of OECs. It appears that OB-OECs and OM-OECs display distinct gene expression pattern, which suggest that they may be implicated in different physiological processes. Notably, OM-OECs overexpress genes characteristic of wound healing and regulation of extra cellular matrix. In contrast, OB-OECs gene profile suggests a prominent role in nervous system development. Hence, OB-OECs and OM-OECs fundamentally differ in their gene expression pattern, which may represent a crucial point for future clinical application. (C) 2010 Wiley-Liss, Inc.
C1 [Guerout, Nicolas; Bon-Mardion, Nicolas; Duclos, Celia; Marie, Jean-Paul] Univ Rouen, Expt Surg Lab, European Inst Peptide Res IFRMP 23, Fac Med & Pharm,GRHV,Inst Med Res,UPRES EA 3830, F-76183 Rouen, France.
   [Derambure, Celine; Drouot, Laurent; Boyer, Olivier] Univ Rouen, INSERM, Inst Med Res, Fac Med & Pharm,U905, F-76183 Rouen, France.
   [Bon-Mardion, Nicolas; Marie, Jean-Paul] Charles Nicolle Hosp, Rouen Univ Hosp, Dept Otorhinolaryngol Head & Neck Surg, F-76031 Rouen, France.
RP Guerout, N (通讯作者)，Univ Rouen, Expt Surg Lab, European Inst Peptide Res IFRMP 23, Fac Med & Pharm,GRHV,Inst Med Res,UPRES EA 3830, 22 Blvd Gambetta, F-76183 Rouen, France.
EM nicolas_guerout_76@hotmail.com
FU Aide a Domicile aux Insuffisants Respiratoires
CR Ashburner M, 2000, NAT GENET, V25, P25, DOI 10.1038/75556
   Au E, 2003, GLIA, V41, P224, DOI 10.1002/glia.10160
   Au E, 2007, J NEUROSCI, V27, P7208, DOI 10.1523/JNEUROSCI.0509-07.2007
   Au WW, 2002, J COMP NEUROL, V446, P68, DOI 10.1002/cne.10182
   Beissbarth T, 2004, BIOINFORMATICS, V20, P1464, DOI 10.1093/bioinformatics/bth088
   Berglund EO, 1994, GENOMICS, V21, P571, DOI 10.1006/geno.1994.1316
   Bhatia M, 1999, J EXP MED, V189, P1139, DOI 10.1084/jem.189.7.1139
   Bordonaro O, 1992, CIENCIAS, V1, P7
   Calof AL, 1989, NEURON, V3, P115, DOI 10.1016/0896-6273(89)90120-7
   Carpizo D, 2000, CANCER METAST REV, V19, P159, DOI 10.1023/A:1026570331022
   Chanalaris A, 2003, J MOL CELL CARDIOL, V35, P1295, DOI 10.1016/S0022-2828(03)00244-X
   Chen H, 1998, NEURON, V21, P1283, DOI 10.1016/S0896-6273(00)80648-0
   Chiu SC, 2009, J MOL MED, V87, P1179, DOI 10.1007/s00109-009-0528-2
   Colman RW, 2000, BLOOD, V95, P543, DOI 10.1182/blood.V95.2.543
   Devon R, 1992, BRAIN RES, V589, P175
   Diers-fenger M, 2001, GLIA, V34, P213, DOI 10.1002/glia.1055
   Doucette R, 1990, GLIA, V3, P433, DOI 10.1002/glia.440030602
   Rojas-mayorquin AE, 2010, INT J DEV NEUROSCI, V28, P75, DOI 10.1016/j.ijdevneu.2009.08.019
   Fairless R, 2005, MOL CELL NEUROSCI, V28, P253, DOI 10.1016/j.mcn.2004.09.009
   Franklin RJM, 2000, NEURON, V28, P15, DOI 10.1016/S0896-6273(00)00080-5
   Franssen EHP, 2008, GLIA, V56, P1285, DOI 10.1002/glia.20697
   Graziadei GAM, 1979, J NEUROCYTOL, V8, P197
   Graziadei PPC, 1979, J NEUROCYTOL, V8, P1, DOI 10.1007/BF01206454
   Hack I, 2002, NAT NEUROSCI, V5, P939, DOI 10.1038/nn923
   Hooper WC, 1991, LEUKEMIA RES, V15, P179, DOI 10.1016/0145-2126(91)90118-D
   Jani HR, 2004, GLIA, V47, P130, DOI 10.1002/glia.20038
   Jossin Y, 2007, J NEUROSCI, V27, P4243, DOI 10.1523/JNEUROSCI.0023-07.2007
   Ju YT, 1998, P NATL ACAD SCI USA, V95, P11423, DOI 10.1073/pnas.95.19.11423
   Karagiannis ED, 2007, INT J BIOCHEM CELL B, V39, P2314, DOI 10.1016/j.biocel.2007.06.018
   Lamb TM, 1993, SCIENCE, V262, P713, DOI 10.1126/science.8235591
   Li Y, 2008, NEUROSCI LETT, V440, P251, DOI 10.1016/j.neulet.2008.05.085
   Nakada N, 2002, DEV BRAIN RES, V135, P45, DOI 10.1016/S0165-3806(02)00303-6
   Nakanishi K, 2001, ANNU REV IMMUNOL, V19, P423, DOI 10.1146/annurev.immunol.19.1.423
   Pastrana E, 2007, NEUROCHEM INT, V50, P491, DOI 10.1016/j.neuint.2006.10.004
   Pastrana E, 2006, J NEUROSCI, V26, P5347, DOI 10.1523/JNEUROSCI.1111-06.2006
   Peled A, 1999, J CLIN INVEST, V104, P1199, DOI 10.1172/JCI7615
   Porter S, 2005, BIOCHEM J, V386, P15, DOI 10.1042/BJ20040424
   Radtke C, 2009, NEUROSCI LETT, V456, P133, DOI 10.1016/j.neulet.2008.07.097
   Ramon-cueto A, 1998, BRAIN RES BULL, V46, P175, DOI 10.1016/S0361-9230(97)00463-2
   Ramoncueto A, 1992, NEUROSCIENCE, V47, P213, DOI 10.1016/0306-4522(92)90134-N
   Richter MW, 2005, J NEUROSCI, V25, P10700, DOI 10.1523/JNEUROSCI.3632-05.2005
   Runyan SA, 2009, EXP NEUROL, V216, P95, DOI 10.1016/j.expneurol.2008.11.015
   Shyu WC, 2008, J CLIN INVEST, V118, P2482, DOI 10.1172/JCI34363
   Svensson L, 1999, J BIOL CHEM, V274, P9636, DOI 10.1074/jbc.274.14.9636
   Thurston G, 2003, CELL TISSUE RES, V314, P61, DOI 10.1007/s00441-003-0749-6
   Vincent AJ, 2005, GLIA, V51, P132, DOI 10.1002/glia.20195
   Vroemen M, 2003, J NEUROSCI METH, V124, P135, DOI 10.1016/S0165-0270(02)00382-5
   Windus LCE, 2010, CELL MOL LIFE SCI, V67, P1735, DOI 10.1007/s00018-010-0280-3
   Yamamoto M, 2009, BRAIN RES, V1303, P26, DOI 10.1016/j.brainres.2009.09.073
   Yokoi H, 2002, AM J PHYSIOL-RENAL, V282, PF933, DOI 10.1152/ajprenal.00122.2001
NR 50
TC 48
Z9 48
U1 1
U2 4
PU WILEY
PI HOBOKEN
PA 111 RIVER ST, HOBOKEN 07030-5774, NJ USA
SN 0894-1491
EI 1098-1136
J9 GLIA
JI Glia
PD OCT 15
PY 2010
VL 58
IS 13
BP 1570
EP 1580
DI 10.1002/glia.21030
PG 11
WC Neurosciences
SC Neurosciences & Neurology
GA 643AR
UT WOS:000281265000005
PM 20549746
DA 2022-04-27
ER

PT J
AU Tseng, LH
   Chen, I
   Lin, YH
   Liang, CC
   Lloyd, LK
AF Tseng, Ling-Hong
   Chen, Ilene
   Lin, Yi-Hao
   Liang, Ching Chung
   Lloyd, L. Keith
TI Genome-Based Expression Profiling Study Following Spinal Cord Injury in the Rat: An Array of 48-Gene Model
SO NEUROUROLOGY AND URODYNAMICS
LA English
DT Article
DE neurogenic bladder (NGB); spinal cord injury (SCI); DNA microarray; gene expression; cluster analysis
ID nerve growth-factor; cluster-analysis; gene-expression; bladder; immunoneutralization; cell
AB Aim: To explore the potential molecular mechanisms underlying experimental neurogenic bladder dysfunction. Methods: With the aid of Affymetrix Gene Chip Rat Genome U34A arrays, we examined microarray gene expression profiles in bladder wall tissue from female Sprague Dawley rats within the first 3 weeks following spinal cord injury. Gene transcripts expressed in rat bladder wall tissue at 3 days, 7 days, and 3 weeks following spinal cord injury were compared to normal rat bladder wall tissue. Results: The Mahalanobis distance in hierarchical cluster analysis revealed a 48-gene model, which contained high expressions in rat bladder wall tissue at 3 days, 7 days, and 3 weeks following spinal cord injury. According to gene ontology, plausible molecular alterations in rat bladder wall tissue following spinal cord injury include: (1) the release of nerve growth factor (NGF) and transforming growth factor beta 1 (Tgfb1) (2) the secretion of histamine from mast cells, (3) the occurrence of blood coagulation, (4) the occurrence of N-terminal protein myristoylation, and (5) Axon guidance mediated by Ena/Vasodilator-stimulated phosphoprotein (Ena/VASP) promotes reestablishment of the bladder reflex following spinal cord injury. Such changes, jointly termed "bladder remodeling," can constitute an important long-term consequence of neurogenic bladder dysfunction. Conclusion: The success of this innovation has supported the use of microarray-based expression profiling as a commonplace platform for the pathogenesis and therapeutic interventions of experimental neurogenic bladder dysfunction. Neurourol. Urodynam. 29:1439-1443, 2010. (C) 2009 Wiley-Liss, Inc.
C1 [Liang, Ching Chung] Chang Gung Mem Hosp, Dept Obstet & Gynecol, Div Urogynecol, Linkou Med Ctr, Tao Yuan 333, Taiwan.
   Univ Chang Gung Mem Hosp, Linkou Med Ctr, Tao Yuan, Taiwan.
RP Liang, CC (通讯作者)，Chang Gung Mem Hosp, Dept Obstet & Gynecol, Div Urogynecol, Linkou Med Ctr, 5 Fu Hsing St, Tao Yuan 333, Taiwan.
EM 3g7330@yahoo.com.tw
CR Adam RM, 2004, PHYSIOL GENOMICS, V20, P36, DOI 10.1152/physiolgenomics.00181.2004
   Aimone JB, 2004, EXP NEUROL, V189, P204, DOI 10.1016/j.expneurol.2004.05.042
   Allocco DJ, 2004, BMC BIOINFORMATICS, V5, P0, DOI 10.1186/1471-2105-5-18
   Carbon S, 2009, BIOINFORMATICS, V25, P288, DOI 10.1093/bioinformatics/btn615
   Chartier-kastler EJ, 2002, SPINAL CORD, V40, P443, DOI 10.1038/sj.sc.3101346
   Eisen MB, 1998, P NATL ACAD SCI USA, V95, P14863, DOI 10.1073/pnas.95.25.14863
   Fujii T, 2002, BIOL PHARM BULL, V25, P1524, DOI 10.1248/bpb.25.1524
   Gevaert T, 2008, EUR UROL, V0, P0
   Harris MA, 2008, NUCLEIC ACIDS RES, V36, PD440, DOI 10.1093/nar/gkm883
   Hodges SJ, 2008, CURR BLADDER DYSFUNC, V3, P67, DOI 10.1007/s11884-008-0011-x
   Kikuno N, 2009, BJU INT, V103, P1424, DOI 10.1111/j.1464-410X.2008.08129.x
   Li YZ, 2008, NEUROUROL URODYNAM, V27, P254, DOI 10.1002/nau.20489
   Ma ZL, 2006, CELL MOL NEUROBIOL, V26, P277, DOI 10.1007/s10571-006-9046-8
   Maglott D, 2007, NUCLEIC ACIDS RES, V35, PD26, DOI 10.1093/nar/gkl993
   Mimmack GM, 2001, J CLIMATE, V14, P2790, DOI 10.1175/1520-0442(2001)014<2790:CODMIC>2.0.CO;2
   Nagatomi J, 2005, BIOCHEM BIOPH RES CO, V334, P1159, DOI 10.1016/j.bbrc.2005.07.011
   Patel AA, 2003, NAT REV MOL CELL BIO, V4, P960, DOI 10.1038/nrm1259
   Schlesselman JJ, 1982, CASE CONTROL STUDIES, V0, P0
   Seki S, 2004, J UROLOGY, V171, P478, DOI 10.1097/01.ju.0000088340.26588.74
   Seki S, 2002, J UROLOGY, V168, P2269, DOI 10.1016/S0022-5347(05)64369-8
   Tseng LH, 2009, FERTILITY STERILITY, V0, P0
   Tseng LH, 2009, INT UROGYNECOL J, V20, P509, DOI 10.1007/s00192-008-0801-x
   Wilson TS, 2005, NEUROUROL URODYNAM, V24, P89, DOI 10.1002/nau.20077
   Yang Y, 2006, BRAIN RES, V1075, P1, DOI 10.1016/j.brainres.2005.12.060
NR 25
TC 3
Z9 3
U1 0
U2 1
PU WILEY
PI HOBOKEN
PA 111 RIVER ST, HOBOKEN 07030-5774, NJ USA
SN 0733-2467
EI 1520-6777
J9 NEUROUROL URODYNAM
JI Neurourol. Urodyn.
PD JUN 15
PY 2010
VL 29
IS 8
BP 1439
EP 1443
DI 10.1002/nau.20769
PG 5
WC Urology & Nephrology
SC Urology & Nephrology
GA 677UI
UT WOS:000284016900015
PM 19618445
DA 2022-04-27
ER

PT J
AU Rudzinski, ER
   Kapur, RP
   Hevner, RF
AF Rudzinski, Erin R.
   Kapur, Raj P.
   Hevner, Robert F.
TI Fetal Akinesia Deformation Sequence with Delayed Skeletal Muscle Maturation and Polymicrogyria: Evidence for a Hypoxic/Ischemic Pathogenesis
SO PEDIATRIC AND DEVELOPMENTAL PATHOLOGY
LA English
DT Article
DE arthrogryposis; fetal akinesia deformation sequence; hypoxia/ischemia; muscle pathology; neuropathology; polymicrogyria
ID arthrogryposis multiplex congenita; pena-shokeir phenotype; lethal arthrogryposis; pterygium syndrome; muscular-atrophy; contracture; heterogeneity; pathology; disease; twin
AB Multiple congenital contractures, also known as fetal akinesia deformation sequence (FADS) and related terms, result from decreased fetal movement. The underlying etiologies are diverse and include central nervous system (CNS) dysgeneses and primary myopathies. Persistent central nuclei or the presence of myotubes is often regarded as evidence of a primary myopathic etiology; however, these findings are also associated with impaired fetal innervation. We report 7 fetuses, estimated gestational age 20 to 23 weeks, with persistent myotubular morphology, a change that could be (mis)interpreted as a primary myopathy. In 4 of the patients, CNS histology showed hypoxic/ischemic injury, polymicrogyria, mineralized neurons, and microinfarcts with or without loss of anterior horn neurons. FADS cases with polymicrogyria have frequently been interpreted as a consequence of a primary brain malformation. Only a few descriptions of FADS associate polymicrogyria with CNS hypoxic/ischemic injury, however, and do not describe skeletal muscle maturation delay. We hypothesize that this combination of neural and muscular pathology is an under-recognized pattern in FADS, which results from diffuse hypoxic/ischemic injury involving the brain and spinal cord during early to middle gestation.
C1 [Rudzinski, Erin R.] Seattle Childrens Hosp, Dept Labs, Seattle, WA USA.
   Univ Washington, Sch Med, Dept Pathol, Seattle, WA 98195 USA.
RP Rudzinski, ER (通讯作者)，Seattle Childrens Hosp, Dept Labs, Seattle, WA USA.
EM erin.rudzinski@seattlechildrens.org
CR Azzarelli B, 1977, NEUROLOGY, V27, P1049, DOI 10.1212/WNL.27.11.1049
   Baker EM, 1996, NEUROPEDIATRICS, V27, P54, DOI 10.1055/s-2007-973749
   Banker BQ, 1986, HUM PATHOL, V17, P656, DOI 10.1016/S0046-8177(86)80177-0
   Banker BQ, 1985, CLIN ORTHOP RELAT R, V0, P30
   Choi BH, 1986, ACTA NEUROPATHOL, V69, P177, DOI 10.1007/BF00688292
   Cox PM, 2003, PEDIATR DEVEL PATHOL, V6, P59, DOI 10.1007/s10024-002-0042-9
   Dastur DK, 1972, J NEUROL NEUROSUR PS, V35, P435, DOI 10.1136/jnnp.35.4.435
   Dichiro G, 1973, AM J ROENTGENOL, V118, P193
   Fidzianska A, 1976, ACTA NEUROPATHOL, V34, P321, DOI 10.1007/BF00696561
   Giustina DE, 1986, PEDIAT MED CHIR, V8, P811
   Hageman G, 1987, NEUROPEDIATRICS, V18, P45, DOI 10.1055/s-2008-1052435
   Hageman G, 1987, NEUROPEDIATRICS, V18, P22, DOI 10.1055/s-2008-1052430
   Hall JG, 1986, AM J MED GENET, V25, P99, DOI 10.1002/ajmg.1320250112
   Harding BN, 1992, GREENFIELDS NEUROPAT, V0, P521
   Herva R, 1988, AM J MED GENET, V29, P67, DOI 10.1002/ajmg.1320290109
   Hevner RF, 1900, V15, V0, P348
   Ho NC, 2000, NEUROPEDIATRICS, V31, P252, DOI 10.1055/s-2000-9238
   Horoupian DS, 1988, CLIN NEUROPATHOL, V7, P285
   Kaiboriboon K, 1900, V32, V0, P330
   Kho N, 2002, J CHILD NEUROL, V17, P397, DOI 10.1177/088307380201700519
   Levi E, 1991, NEUROLOGY, V41, P1467
   Moerman P, 1987, VIRCHOWS ARCH A, V410, P339, DOI 10.1007/BF00711290
   Moerman P, 1990, AM J MED GENET, V35, P415, DOI 10.1002/ajmg.1320350319
   Moerman P, 1990, GENETIC COUNSELING, V1, P25
   Mooney EE, 1994, BRIT J OBSTET GYNAEC, V101, P965, DOI 10.1111/j.1471-0528.1994.tb13041.x
   Nadeau A, 2007, J CHILD NEUROL, V22, P1301, DOI 10.1177/0883073807307105
   Pinar H, 1996, PEDIATR PATHOL LAB M, V16, P901, DOI 10.1080/15513819609168713
   Porter HJ, 1995, PEDIATR PATHOL LAB M, V15, P617, DOI 10.3109/15513819509026997
   Quinn CM, 1991, HISTOPATHOLOGY, V19, P155, DOI 10.1111/j.1365-2559.1991.tb00006.x
   Razavi FE, 1996, AM J MED GENET, V62, P16, DOI 10.1002/(SICI)1096-8628(19960301)62:1<16::AID-AJMG4>3.3.CO;2-X
   Sarnat HB, 1976, ARCH NEUROL-CHICAGO, V33, P466, DOI 10.1001/archneur.1976.00500070008002
   Sarnat HB, 1994, J CHILD NEUROL, V9, P193, DOI 10.1177/088307389400900218
   Sarnat HB, 1986, BRAIN DEV-JPN, V8, P495, DOI 10.1016/S0387-7604(86)80093-6
   Spearritt DJ, 1993, AM J MED GENET, V47, P45, DOI 10.1002/ajmg.1320470110
   Swinyard CA, 1982, TERATOLOGY, V25, P247, DOI 10.1002/tera.1420250214
   Vuopala K, 1995, HUM PATHOL, V26, P12, DOI 10.1016/0046-8177(95)90109-4
   Vuopala K, 1995, ACTA NEUROPATHOL, V90, P176
   Witters I, 2002, AM J MED GENET, V113, P23, DOI 10.1002/ajmg.10698
   Yfantis H, 2002, PRENATAL DIAG, V22, P42, DOI 10.1002/pd.234
NR 40
TC 3
Z9 3
U1 0
U2 2
PU ALLIANCE COMMUNICATIONS GROUP DIVISION ALLEN PRESS
PI LAWRENCE
PA 810 EAST 10TH STREET, LAWRENCE, KS 66044 USA
SN 1093-5266
EI 
J9 PEDIATR DEVEL PATHOL
JI Pediatr. Dev. Pathol.
PD MAY-JUN 15
PY 2010
VL 13
IS 3
BP 192
EP 201
DI 10.2350/09-08-0693-OA.1
PG 10
WC Pathology; Pediatrics
SC Pathology; Pediatrics
GA 633KG
UT WOS:000280500400004
PM 19968489
DA 2022-04-27
ER

PT J
AU Kaneiwa, T
   Mizumoto, S
   Sugahara, K
   Yamada, S
AF Kaneiwa, Tomoyuki
   Mizumoto, Shuji
   Sugahara, Kazuyuki
   Yamada, Shuhei
TI Identification of human hyaluronidase-4 as a novel chondroitin sulfate hydrolase that preferentially cleaves the galactosaminidic linkage in the trisulfated tetrasaccharide sequence
SO GLYCOBIOLOGY
LA English
DT Article
DE chondroitin sulfate; glycosaminoglycan; hyaluronan; hyaluronidase; sulfated oligosaccharide
ID glucuronic-acid; shark cartilage; biosynthesis; glycosaminoglycan; oligosaccharide; proteoglycan; catabolism; heparanase; gene
AB Human hyaluronidases have been considered to be the enzymes acting at the initial step in the catabolism of chondroitin sulfate (CS) in vivo. However, human hyaluronidase-1 digests CS more slowly than hyaluronan (HA), and its preferred substrate is HA rather than CS. We have identified a chondroitin hydrolase in Caenorhabditis elegans, which effectively degrades chondroitin but depolymerizes HA to a much lesser extent (Kaneiwa T, Yamada S, Mizumoto S, Montano AM, Mitani S, Sugahara K. 2008. Identification of a novel chondroitin hydrolase in Caenorhabditis elegans. J Biol Chem. 283: 14971-14979), suggesting the existence of CS-specific endoglycosidases in mammalian systems. In this study, human hyaluronidase-4 was demonstrated to be a CS-specific endo-beta-N-acetylgalactosaminidase. This is the first demonstration of a CS hydrolase in higher organisms. The specificity of a purified recombinant form of the enzyme was investigated in detail through the characterization of degradation products. The best substrate of the CS hydrolase was the galactosaminidic linkage in the sequence of a trisulfated tetrasaccharide GlcUA(2-O-sulfate)-GalNAc(6-O-sulfate)-GlcUA-GalNAc(4-O- or 6-O-sulfate), where GlcUA and GalNAc represent D-glucuronic acid and N-acetyl-D-galactosamine, respectively. The disaccharide unit on the nonreducing side, GlcUA(2-O-sulfate)-GalNAc(6-O-sulfate) (D unit), is rich in shark fin cartilage CS-D among various CS isoforms. CS hydrolase will be a useful tool for investigating CS-specific functions in tissues and cells. In addition, it may well be applicable to the treatment of acute spinal cord injuries as in the case of, or instead of, the bacterial CS lyase which has been used for recent clinical trials.
C1 [Kaneiwa, Tomoyuki; Mizumoto, Shuji; Sugahara, Kazuyuki; Yamada, Shuhei] Hokkaido Univ, Grad Sch Life Sci, Lab Proteoglycan Signaling & Therapeut, Sapporo, Hokkaido 0010021, Japan.
RP Yamada, S (通讯作者)，Hokkaido Univ, Grad Sch Life Sci, Lab Proteoglycan Signaling & Therapeut, Sapporo, Hokkaido 0010021, Japan.
EM tjohej@sci.hokudai.ac.jp
FU MEXTMinistry of Education, Culture, Sports, Science and Technology, Japan (MEXT) [C-21590057, 18390030]; Human Frontier Science ProgramHuman Frontier Science Program [RGP0018/2005]; Japan Science and Technology (JST) agencyJapan Science & Technology Agency (JST)
CR Benchetrit LC, 1977, ANAL BIOCHEM, V79, P431, DOI 10.1016/0003-2697(77)90418-3
   Bradbury EJ, 2002, NATURE, V416, P636, DOI 10.1038/416636a
   Csoka AB, 1999, GENOMICS, V60, P356, DOI 10.1006/geno.1999.5876
   Csoka AB, 2001, MATRIX BIOL, V20, P499, DOI 10.1016/S0945-053X(01)00172-X
   Deepa SS, 2007, GLYCOBIOLOGY, V17, P631, DOI 10.1093/glycob/cwm021
   Duterme C, 2009, J BIOL CHEM, V284, P33495, DOI 10.1074/jbc.M109.044362
   Esko JD, 2002, ANNU REV BIOCHEM, V71, P435, DOI 10.1146/annurev.biochem.71.110601.135458
   Harada H, 2007, J BIOL CHEM, V282, P5597, DOI 10.1074/jbc.M608358200
   Hopwood JJ, 1989, HEPARIN CHEM BIOL PR, V0, P191
   Iozzo RV, 1998, ANNU REV BIOCHEM, V67, P609, DOI 10.1146/annurev.biochem.67.1.609
   Jedrzejas MJ, 2005, PROTEINS, V61, P227, DOI 10.1002/prot.20592
   Kaneiwa T, 2008, J BIOL CHEM, V283, P14971, DOI 10.1074/jbc.M709236200
   Kawashima H, 2002, J BIOL CHEM, V277, P12921, DOI 10.1074/jbc.M200396200
   Kinoshita A, 1999, ANAL BIOCHEM, V269, P367, DOI 10.1006/abio.1999.4027
   Kresse H, 1987, ADV ENZYMOL RAMB, V60, P217
   Lennarz WJ, 1980, BIOCH GLYCOPROTEINS, V0, PP267, DOI [10.1007/978-1-4684-1006-8_7, DOI 10.1007/978-1-4684-1006-8_7]
   Lepperdinger G, 1998, J BIOL CHEM, V273, P22466, DOI 10.1074/jbc.273.35.22466
   Li FC, 2008, GLYCOCONJUGATE J, V25, P603, DOI 10.1007/s10719-008-9124-x
   Lokeshwar VB, 2002, J BIOL CHEM, V277, P33654, DOI 10.1074/jbc.M203821200
   Nadanaka S, 1997, GLYCOBIOLOGY, V7, P253, DOI 10.1093/glycob/7.2.253
   Okada Y, 2002, J BIOL CHEM, V277, P42488, DOI 10.1074/jbc.M206510200
   Pavao MSG, 2006, ADV PHARMACOL, V53, P117, DOI 10.1016/S1054-3589(05)53006-0
   Prabhakar V, 2006, ADV PHARMACOL, V53, P69, DOI 10.1016/S1054-3589(06)53005-9
   Rai SK, 2001, P NATL ACAD SCI USA, V98, P4443, DOI 10.1073/pnas.071572898
   Rauch U, 2006, ADV PHARMACOL, V53, P337, DOI 10.1016/S1054-3589(05)53016-3
   Stenstad T, 1994, BIOCHEM J, V303, P663, DOI 10.1042/bj3030663
   Stern R, 2006, CHEM REV, V106, P818, DOI 10.1021/cr050247k
   Sugahara K, 1994, CARBOHYD RES, V255, P145, DOI 10.1016/S0008-6215(00)90976-5
   Sugahara K, 1996, J BIOL CHEM, V271, P26745, DOI 10.1074/jbc.271.43.26745
   Sugahara K, 2000, CURR OPIN STRUC BIOL, V10, P518, DOI 10.1016/S0959-440X(00)00125-1
   Sugahara K, 2003, CURR OPIN STRUC BIOL, V13, P612, DOI 10.1016/j.sbi.2003.09.011
   Sugahara K, 1994, CARBOHYD RES, V255, P165, DOI 10.1016/S0008-6215(00)90977-7
   Sugahara K, 2000, TRENDS GLYCOSCI GLYC, V12, P321, DOI 10.4052/tigg.12.321
   Uyama T, 2007, COMPREHENSIVE GLYCOS, V3, P79
   Van DENHOVENMJ, 2007, KIDNEY INT, V72, P543, DOI 10.1038/sj.ki.5002337
   Volpi N, 2003, BIOCHIMIE, V85, P619, DOI 10.1016/S0300-9084(03)00083-X
   Yamada S, 1999, FEBS LETT, V459, P327, DOI 10.1016/S0014-5793(99)01286-7
   Yamada S, 2007, GLYCOBIOLOGY, V17, P886, DOI 10.1093/glycob/cwm051
   Zhang L, 2009, J BIOL CHEM, V284, P9433, DOI 10.1074/jbc.M900210200
NR 39
TC 66
Z9 71
U1 1
U2 11
PU OXFORD UNIV PRESS INC
PI CARY
PA JOURNALS DEPT, 2001 EVANS RD, CARY, NC 27513 USA
SN 0959-6658
EI 1460-2423
J9 GLYCOBIOLOGY
JI Glycobiology
PD MAR 15
PY 2010
VL 20
IS 3
BP 300
EP 309
DI 10.1093/glycob/cwp174
PG 10
WC Biochemistry & Molecular Biology
SC Biochemistry & Molecular Biology
GA 553CC
UT WOS:000274341300004
PM 19889881
DA 2022-04-27
ER

PT J
AU Michaelevski, I
   Medzihradszky, KF
   Lynn, A
   Burlingame, AL
   Fainzilber, M
AF Michaelevski, Izhak
   Medzihradszky, Katalin F.
   Lynn, Aenoch
   Burlingame, Alma L.
   Fainzilber, Mike
TI Axonal Transport Proteomics Reveals Mobilization of Translation Machinery to the Lesion Site in Injured Sciatic Nerve
SO MOLECULAR & CELLULAR PROTEOMICS
LA English
DT Article; Proceedings Paper
ID protein-synthesis; peripheral-nerve; sensory neuron; messenger-rna; spinal-cord; regeneration; system; expression; identification; neuroscience
AB Investigations of the molecular mechanisms underlying responses to nerve injury have highlighted the importance of axonal transport systems. To obtain a comprehensive view of the protein ensembles associated with axonal transport in injured axons, we analyzed the protein compositions of axoplasm concentrated at ligatures following crush injury of rat sciatic nerve. LC-MS/MS analyses of iTRAQ-labeled peptides from axoplasm distal and proximal to the ligation sites revealed protein ensembles transported in both anterograde and retrograde directions. Variability of replicates did not allow straightforward assignment of proteins to functional transport categories; hence, we performed principal component analysis and factor analysis with subsequent clustering to determine the most prominent injury-related transported proteins. This strategy circumvented experimental variability and allowed the extraction of biologically meaningful information from the quantitative neuroproteomics experiments. 299 proteins were highlighted by principal component analysis and factor analysis, 145 of which correlate with retrograde and 154 of which correlate with anterograde transport after injury. The analyses reveal extensive changes in both anterograde and retrograde transport proteomes in injured peripheral axons and emphasize the importance of RNA binding and translational machineries in the axonal response to injury. Molecular & Cellular Proteomics 9:976-987, 2010.
C1 [Michaelevski, Izhak; Fainzilber, Mike] Weizmann Inst Sci, Dept Biol Chem, IL-76100 Rehovot, Israel.
   [Medzihradszky, Katalin F.; Lynn, Aenoch; Burlingame, Alma L.] Univ Calif San Francisco, Mass Spectrometry Facil, Dept Pharmaceut Chem, San Francisco, CA 94158 USA.
RP Fainzilber, M (通讯作者)，Weizmann Inst Sci, Dept Biol Chem, IL-76100 Rehovot, Israel.
EM mike.fainzilber@weizmann.ac.il
FU NATIONAL CENTER FOR RESEARCH RESOURCESUnited States Department of Health & Human ServicesNational Institutes of Health (NIH) - USANIH National Center for Research Resources (NCRR) [S10RR012961, P41RR001614] Funding Source: NIH RePORTER; NCRR NIH HHSUnited States Department of Health & Human ServicesNational Institutes of Health (NIH) - USANIH National Center for Research Resources (NCRR) [P41 RR001614, RR012961, P41RR001614] Funding Source: Medline
CR Abe N, 2008, CURR OPIN NEUROBIOL, V18, P276, DOI 10.1016/j.conb.2008.06.005
   Abe N, 2009, J BIOL CHEM, V284, P34628, DOI 10.1074/jbc.M109.035022
   Anderson CNG, 2006, J PHYSIOL-LONDON, V575, P367, DOI 10.1113/jphysiol.2006.113795
   Bernaards CA, 2005, EDUC PSYCHOL MEAS, V65, P770, DOI 10.1177/0013164404272507
   Cavalli V, 2005, J CELL BIOL, V168, P775, DOI 10.1083/jcb.200410136
   Costigan M, 2009, ANNU REV NEUROSCI, V32, P1, DOI 10.1146/annurev.neuro.051508.135531
   Court FA, 2008, J NEUROSCI, V28, P11024, DOI 10.1523/JNEUROSCI.2429-08.2008
   Cronbach LJ, 1965, EDUC PSYCHOL MEAS, V25, P291, DOI 10.1177/001316446502500201
   Domeniconi M, 2005, J NEUROL SCI, V233, P43, DOI 10.1016/j.jns.2005.03.023
   Elvira G, 2006, MOL CELL PROTEOMICS, V5, P635, DOI 10.1074/mcp.M500255-MCP200
   Emes RD, 2008, NAT NEUROSCI, V11, P799, DOI 10.1038/nn.2135
   Fawcett JW, 2006, J NEUROTRAUM, V23, P371, DOI 10.1089/neu.2006.23.371
   Gan CS, 2007, J PROTEOME RES, V6, P821, DOI 10.1021/pr060474i
   Giuditta A, 2002, TRENDS NEUROSCI, V25, P400, DOI 10.1016/S0166-2236(02)02188-4
   Hanz S, 2003, NEURON, V40, P1095, DOI 10.1016/S0896-6273(03)00770-0
   Hanz S, 2006, J NEUROCHEM, V99, P13, DOI 10.1111/j.1471-4159.2006.04089.x
   Hill EG, 2008, J PROTEOME RES, V7, P3091, DOI 10.1021/pr070520u
   Huang DW, 2009, NAT PROTOC, V4, P44, DOI 10.1038/nprot.2008.211
   Huang HL, 2008, MOL PAIN, V4, P0, DOI 10.1186/1744-8069-4-33
   Ibanez CF, 2007, TRENDS CELL BIOL, V17, P519, DOI 10.1016/j.tcb.2007.09.003
   Jimenez CR, 2005, MOL CELL PROTEOMICS, V4, P120, DOI 10.1074/mcp.M400076-MCP200
   Kanai Y, 2004, NEURON, V43, P513, DOI 10.1016/j.neuron.2004.07.022
   Katano T, 2006, PROTEOMICS, V6, P6085, DOI 10.1002/pmic.200600300
   Koenig E, 2000, J NEUROSCI, V20, P8390, DOI 10.1523/JNEUROSCI.20-22-08390.2000
   Liao LJ, 2009, NEURON, V63, P12, DOI 10.1016/j.neuron.2009.06.011
   Lindwall C, 2005, MOL CELL NEUROSCI, V29, P269, DOI 10.1016/j.mcn.2005.03.002
   Lochmuller CH, 1998, CRIT REV ANAL CHEM, V28, P21, DOI 10.1080/10408349891194162
   Lu AP, 2009, J PROTEOME RES, V8, P2418, DOI 10.1021/pr8010364
   Mackay DJ, 2003, INFORM THEORY INFERE, V0, P0
   Mandolesi G, 2004, FASEB J, V18, P1934, DOI 10.1096/fj.04-1805fje
   Moron JA, 2007, J NEUROCHEM, V102, P306, DOI 10.1111/j.1471-4159.2007.04536.x
   Oberg AL, 2009, J PROTEOME RES, V8, P2144, DOI 10.1021/pr8010099
   Perlson E, 2004, J NEUROBIOL, V58, P287, DOI 10.1002/neu.10316
   Perlson E, 2004, MOL CELL PROTEOMICS, V3, P510, DOI 10.1074/mcp.M400004-MCP200
   Perlson E, 2005, NEURON, V45, P715, DOI 10.1016/j.neuron.2005.01.023
   Perlson E, 2006, J MOL BIOL, V364, P938, DOI 10.1016/j.jmb.2006.09.056
   Ramstrom M, 2009, BIOTECHNOL APPL BIOC, V52, P159, DOI 10.1042/BA20080028, 10.1042/BA20080015
   Rishal I, 2010, EXP NEUROL, V223, P5, DOI 10.1016/j.expneurol.2009.08.010
   Rishal I, 2010, DEV NEUROBIOL, V70, P126, DOI 10.1002/dneu.20755
   Rossi F, 2007, PROG NEUROBIOL, V81, P1, DOI 10.1016/j.pneurobio.2006.12.001
   Salvador S, 2004, PROC INT C TOOLS ART, V0, P576
   Storey JD, 2002, J ROY STAT SOC B, V64, P479, DOI 10.1111/1467-9868.00346
   Tannu NS, 2006, PROG BRAIN RES, V158, P41, DOI 10.1016/S0079-6123(06)58003-3
   Trinidad JC, 2008, MOL CELL PROTEOMICS, V7, P684, DOI 10.1074/mcp.M700170-MCP200
   Twiss JL, 2009, TRENDS CELL BIOL, V19, P236, DOI 10.1016/j.tcb.2009.02.007
   Verma P, 2005, J NEUROSCI, V25, P331, DOI 10.1523/JNEUROSCI.3073-04.2005
   Wang WL, 2007, DEV NEUROBIOL, V67, P1166, DOI 10.1002/dneu.20511
   Willis D, 2005, J NEUROSCI, V25, P778, DOI 10.1523/JNEUROSCI.4235-04.2005
   Willis DE, 2007, J CELL BIOL, V178, P965, DOI 10.1083/jcb.200703209
   Yudin D, 2008, NEURON, V59, P241, DOI 10.1016/j.neuron.2008.05.029
   Zheng JQ, 2001, J NEUROSCI, V21, P9291, DOI 10.1523/JNEUROSCI.21-23-09291.2001
NR 51
TC 45
Z9 45
U1 0
U2 6
PU AMER SOC BIOCHEMISTRY MOLECULAR BIOLOGY INC
PI BETHESDA
PA 9650 ROCKVILLE PIKE, BETHESDA, MD 20814-3996 USA
SN 1535-9476
EI 1535-9484
J9 MOL CELL PROTEOMICS
JI Mol. Cell. Proteomics
PD MAY 15
PY 2010
VL 9
IS 5
BP 976
EP 987
DI 10.1074/mcp.M900369-MCP200
PG 12
WC Biochemical Research Methods
SC Biochemistry & Molecular Biology
GA 618ZX
UT WOS:000279396700019
PM 19955087
DA 2022-04-27
ER

PT J
AU Butterfield, KC
   Caplan, M
   Panitch, A
AF Butterfield, Karen Chao
   Caplan, Michael
   Panitch, Alyssa
TI Identification and Sequence Composition Characterization of Chondroitin Sulfate-Binding Peptides through Peptide Array Screening
SO BIOCHEMISTRY
LA English
DT Article
ID protein-glycosaminoglycan interaction; fibroblast growth-factor; basic-amino-acid; heparan-sulfate; differential expression; monoclonal-antibody; membrane support; melanoma; proteoglycan; injury
AB Chondroitin Sulfate (CS) IS an important glycosaminoglycan that has been implicated in several disease processes, such as cancer and spinal cord injury. However, few studies have characterized CS-binding protein and peptide sequences for diagnostic and therapeutic use. In this Study, peptide array screening, affinity capillary electrophoresis, and statistical analysis were used to both identify and characterize C6S-binding peptides for sequence composition. The compositional characterization results showed that Phe, Arg, and Tyr all had a significantly high rate of occurrence ill the "high binding" affinity peptides, while tryptophan and lysine were significantly underrepresented in this population. Peptides modified with alanine point mutations for Phe, Arg, and Tyr all had lower C6S-binding affinities than the original peptides, demonstrating that these amino acids are all important for C6S binding. Several peptides were designed that substituted Arg for Lys and Phe or Tyr for Trp to create peptides with higher binding affinity. The peptides with the Arg substitution all had improved binding affinities while the Phe/Tyr substitution decreased C6S-binding affinity. Further analysis showed that the increased occurrence of Phe and Tyr in the "high affinity" peptides was dependent upon their positions both within the peptide sequence and in relation to other critical amino acids. Finally, a motif (ABBAA) was suggested for C6S-binding peptides where A represents any aromatic amino acid and B any basic amino acid. The results demonstrate that the methodology developed ill this study for sequence composition analysis is an effective technique for the characterization of the interaction between peptides and CS.
C1 [Panitch, Alyssa] Purdue Univ, Weldon Sch Biomed Engn, W Lafayette, IN 47907 USA.
   [Butterfield, Karen Chao; Caplan, Michael] Arizona State Univ, Harrington Dept Bioengn, Tempe, AZ 85287 USA.
RP Panitch, A (通讯作者)，Purdue Univ, Weldon Sch Biomed Engn, W Lafayette, IN 47907 USA.
EM apanitch@purdue.edu
FU Flinn Foundation; American Heart Association Pacific Mountain AffiliateAmerican Heart Association; Arizona State University Graduate College; National Science FoundationNational Science Foundation (NSF) [CBET 0651643]
CR Bae JH, 1994, BIOCHEM J, V301, P121, DOI 10.1042/bj3010121
   Bingley JA, 2001, J VASC SURG, V33, P155, DOI 10.1067/mva.2001.109774
   Bradbury EJ, 2002, NATURE, V416, P636, DOI 10.1038/416636a
   Caldwell EEO, 1996, INT J BIOCHEM CELL B, V28, P203, DOI 10.1016/1357-2725(95)00123-9
   Capila I, 2002, ANGEW CHEM INT EDIT, V41, P391
   Cardin AD, 1989, ARTERIOSCLEROSIS, V9, P21, DOI 10.1161/01.ATV.9.1.21
   Frank R, 2002, J IMMUNOL METHODS, V267, P13, DOI 10.1016/S0022-1759(02)00137-0
   Fromm JR, 1997, ARCH BIOCHEM BIOPHYS, V343, P92, DOI 10.1006/abbi.1997.0147
   Fromm JR, 1995, ARCH BIOCHEM BIOPHYS, V323, P279, DOI 10.1006/abbi.1995.9963
   Gama CI, 2006, NAT CHEM BIOL, V2, P467, DOI 10.1038/nchembio810
   Gao XL, 2004, MOL DIVERS, V8, P177, DOI 10.1023/B:MODI.0000036233.58271.25
   Gilbert RJ, 2005, MOL CELL NEUROSCI, V29, P545, DOI 10.1016/j.mcn.2005.04.006
   Hileman RE, 1998, BIOESSAYS, V20, P156, DOI 10.1002/(SICI)1521-1878(199802)20:2<156::AID-BIES8>3.3.CO;2-#
   Jeong KJ, 2008, LANGMUIR, V24, P8794, DOI 10.1021/la801198p
   Keiser N, 2001, NAT MED, V7, P123, DOI 10.1038/83263
   Kramer A, 1998, METH MOL B, V87, P25
   Margalit H, 1993, J BIOL CHEM, V268, P19228
   Mckeon J, 2004, ELECTROPHORESIS, V25, P1243, DOI 10.1002/elps.200405878
   Nikitovic D, 2008, INT J BIOCHEM CELL B, V40, P72, DOI 10.1016/j.biocel.2007.06.019
   Pins GD, 1997, BIOPHYS J, V73, P2164, DOI 10.1016/S0006-3495(97)78247-X
   Pothacharoen P, 2007, J BIOL CHEM, V282, P35232, DOI 10.1074/jbc.M702255200
   Properzi F, 2005, EUR J NEUROSCI, V21, P378, DOI 10.1111/j.1460-9568.2005.03876.x
   Purushothaman A, 2007, J BIOL CHEM, V282, P19442, DOI 10.1074/jbc.M700630200
   Raman R, 2005, CHEM BIOL, V12, P267, DOI 10.1016/j.chembiol.2004.11.020
   Resende M, 2008, MALARIA J, V7, P0, DOI 10.1186/1475-2875-7-104
   Sasisekharan R, 2006, ANNU REV BIOMED ENG, V8, P181, DOI 10.1146/annurev.bioeng.8.061505.095745
   Shen YJ, 2009, SCIENCE, V326, P592, DOI 10.1126/science.1178310
   Smetsers TFCM, 2004, J INVEST DERMATOL, V122, P707, DOI 10.1111/j.0022-202X.2004.22316.x
   Smetsers TFCM, 2003, CANCER RES, V63, P2965
   Sorrell JM, 1999, HISTOCHEM J, V31, P549
   Ten DAMGB, 2007, AM J PATHOL, V171, P1324, DOI 10.2353/ajpath.2007.070111
   Thai CK, 2004, BIOTECHNOL BIOENG, V87, P129, DOI 10.1002/bit.20149
   Theocharis AD, 2002, BIOCHIMIE, V84, P667, DOI 10.1016/S0300-9084(02)01428-1
   Timar J, 1992, AM J PATHOL, V141, P467
   Tully SE, 2006, J AM CHEM SOC, V128, P7740, DOI 10.1021/ja061906t
   Tylercross R, 1996, ARCH BIOCHEM BIOPHYS, V334, P206, DOI 10.1006/abbi.1996.0448
NR 36
TC 15
Z9 15
U1 0
U2 10
PU AMER CHEMICAL SOC
PI WASHINGTON
PA 1155 16TH ST, NW, WASHINGTON, DC 20036 USA
SN 0006-2960
EI 
J9 BIOCHEMISTRY-US
JI Biochemistry
PD FEB 23
PY 2010
VL 49
IS 7
BP 1549
EP 1555
DI 10.1021/bi9021044
PG 7
WC Biochemistry & Molecular Biology
SC Biochemistry & Molecular Biology
GA 555RF
UT WOS:000274530800022
PM 20095636
DA 2022-04-27
ER

PT J
AU Castro-Dias, E
   Vieira, AS
   Werneck, CC
   Langone, F
   Novello, JC
   Martins-de-Souza, D
AF Castro-Dias, Erich
   Vieira, Andre S.
   Werneck, Claudio C.
   Langone, Francesco
   Novello, Jose C.
   Martins-de-Souza, Daniel
TI Proteome analysis of lumbar spinal cord from rats submitted to peripheral lesion during neonatal period
SO JOURNAL OF NEURAL TRANSMISSION
LA English
DT Article
DE Proteome; Proteomics; Spinal cord; Neonatal; Nerve injury; Neurotrauma
ID glutathione transferase; nervous-system; injury; expression; neuron; ubiquitin; protein; disease; repair; cell
AB Every year traumatic peripheral nerve injuries (TPNI) result in considerable physical disability across the world; the mechanisms of plasticity and reorganization of spinal cord circuits following such injuries are complex and not completely understood. A comparative proteome analysis between neonatal rats submitted to peripheral lesion and controls was performed; a number of differentially expressed proteins involved in oxidative stress response, energy metabolism and cytoskeleton rearrangement were revealed, which may support future studies to help in the understanding and a posteriori the treatment of TPNI.
C1 [Martins-de-Souza, Daniel] Max Planck Inst Psychiat, D-80804 Munich, Germany.
   [Castro-Dias, Erich; Werneck, Claudio C.; Novello, Jose C.; Martins-de-Souza, Daniel] Univ Estadual Campinas, Inst Biol, Dept Bioquim, Lab Prote, BR-13083970 Campinas, SP, Brazil.
   [Vieira, Andre S.; Langone, Francesco] Univ Estadual Campinas, Inst Biol, Dept Genet & Evolucao & Bioagentes, BR-13083970 Campinas, SP, Brazil.
   [Martins-de-Souza, Daniel] Univ Sao Paulo, Fac Med, Inst Psiquiatria, Lab Neurociencias LIM 27, BR-05403010 Sao Paulo, Brazil.
RP Martins-de-Souza, D (通讯作者)，Max Planck Inst Psychiat, Kraepelinstr 2-10, D-80804 Munich, Germany.
EM danms90@gmail.com
FU 'Conselho Nacional de Desenvolvimento Cientifico e Tecnologico' (CNPq)Conselho Nacional de Desenvolvimento Cientifico e Tecnologico (CNPQ) [472087/2008-8]; Fundacao de Amparo a Pesquisa do Estado de SP (FAPESP)Fundacao de Amparo a Pesquisa do Estado de Sao Paulo (FAPESP)
CR Campbell WW, 2008, CLIN NEUROPHYSIOL, V119, P1951, DOI 10.1016/j.clinph.2008.03.018
   Choi J, 2004, J BIOL CHEM, V279, P13256, DOI 10.1074/jbc.M314124200
   Dringen R, 2005, J NEUROSCI RES, V79, P157, DOI 10.1002/jnr.20280
   Floyd RA, 1999, FREE RADICAL BIO MED, V26, P1346, DOI 10.1016/S0891-5849(98)00293-7
   Fournier AE, 1995, BIOCHEM CELL BIOL, V73, P659, DOI 10.1139/o95-073
   Hayes JD, 2005, ANNU REV PHARMACOL, V45, P51, DOI 10.1146/annurev.pharmtox.45.120403.095857
   Hegde AN, 2002, NAT REV NEUROSCI, V3, P854, DOI 10.1038/nrn961
   Hensch TK, 2005, NAT REV NEUROSCI, V6, P877, DOI 10.1038/nrn1787
   Hoffman PN, 1993, EXP NEUROL, V119, P32, DOI 10.1006/exnr.1993.1004
   Kang SK, 2006, PROTEOMICS, V6, P2797, DOI 10.1002/pmic.200500621
   Kim Y, 2009, ANTIOXID REDOX SIGN, V11, P907, DOI 10.1089/ars.2008.2316
   Kulbatski I, 2004, J NEUROTRAUM, V21, P357, DOI 10.1089/089771504322972130
   Martins-de-souza D, 2010, EUR ARCH PSY CLIN N, V260, P561, DOI 10.1007/s00406-010-0105-2
   Martins-de-souza D, 2009, PROTEOM CLIN APPL, V3, P1136, DOI 10.1002/prca.200900096
   Martins-de-souza D, 2009, J PSYCHIATR RES, V43, P978, DOI 10.1016/j.jpsychires.2008.11.006
   Martins-de-souza D, 2009, J NEURAL TRANSM, V116, P275, DOI 10.1007/s00702-008-0156-y
   Mukoyama M, 1989, ACTA NEUROPATHOL, V79, P294, DOI 10.1007/BF00294664
   Naciff JM, 1996, J COMP NEUROL, V368, P356
   Nehrt A, 2007, NEUROSCIENCE, V146, P1504, DOI 10.1016/j.neuroscience.2007.02.015
   Oakley AJ, 2005, CURR OPIN STRUC BIOL, V15, P716, DOI 10.1016/j.sbi.2005.10.005
   Ohno T, 2005, NEUROSCIENCE, V132, P917, DOI 10.1016/j.neuroscience.2005.01.056
   Robinson LR, 2000, MUSCLE NERVE, V23, P863, DOI 10.1002/(SICI)1097-4598(200006)23:6<863::AID-MUS4>3.0.CO;2-0
   Singh OV, 2009, PROTEOMICS, V9, P1241, DOI 10.1002/pmic.200800636
   Thomas DDH, 2002, J BIOL CHEM, V277, P35496, DOI 10.1074/jbc.M110917200
   Zochodne DW, 2005, CELL MOL BIOL, V51, P255, DOI 10.1170/T626
NR 25
TC 1
Z9 1
U1 0
U2 5
PU SPRINGER WIEN
PI WIEN
PA SACHSENPLATZ 4-6, PO BOX 89, A-1201 WIEN, AUSTRIA
SN 0300-9564
EI 
J9 J NEURAL TRANSM
JI J. Neural Transm.
PD JUN 15
PY 2010
VL 117
IS 6
BP 689
EP 693
DI 10.1007/s00702-010-0403-x
PG 5
WC Clinical Neurology; Neurosciences
SC Neurosciences & Neurology
GA 604NY
UT WOS:000278286900002
PM 20387083
DA 2022-04-27
ER

PT J
AU Lovas, G
   Nielsen, JA
   Johnson, KR
   Hudson, LD
AF Lovas, G.
   Nielsen, J. A.
   Johnson, K. R.
   Hudson, L. D.
TI Alterations in neuronal gene expression profiles in response to experimental demyelination and axonal transection
SO MULTIPLE SCLEROSIS JOURNAL
LA English
DT Article
DE axonal transection; experimental demyelination; injury response; microarray; rat
ID lysolecithin-induced demyelination; magnetic-resonance-spectroscopy; thyrotropin-releasing-hormone; multiple-sclerosis; spinal-cord; axotomized neuron; ganglion neuron; nervous-system; messenger-rna; rat-brain
AB The main pathological features of multiple sclerosis, demyelination and axonal transection, are considered to cause reversible and irreversible neurological deficits, respectively. This study aimed to separately analyze the effects of these pathological hallmarks on neuronal gene expression in experimental paradigms. The pontocerebellar pathway was targeted with either lysolecithin-induced chemical demyelination or a complete pathway transection (axonal transection) in rats. Transcriptional changes in the pontocerebellar neurons were investigated with microarrays at days 4, 10 and 37 post-intervention, which was confirmed by immunohistochemistry on protein level. A common as well as unique set of injury-response genes was identified. The increased expression of activating transcription factor 3 (Atf3) and thyrotropin-releasing hormone (Trh) in both injury paradigms was validated by immunohistochemistry. The expression of Atf3 in a patient with Marburg's variant of multiple sclerosis was also detected, also confirming the activation of the Atf3 pathway in a human disease sample. It was concluded that this experimental approach may be useful for the identification of pathways that could be targeted for remyelinative or neuroprotective drug development.
C1 [Lovas, G.] Semmelweis Univ, Dept Neurol, H-1083 Budapest, Hungary.
   [Lovas, G.; Nielsen, J. A.; Hudson, L. D.] NINDS, Sect Dev Genet, NIH, Bethesda, MD 20892 USA.
   [Johnson, K. R.] NINDS, Bioinformat Neurosci Grp, Div Intramural Res, Informat Technol Program,NIH, Bethesda, MD 20892 USA.
   [Nielsen, J. A.] US FDA, Div Gen Restorat & Neurol Devices, Off Device Evaluat, Ctr Devices & Radiol Hlth, Rockville, MD 20857 USA.
RP Lovas, G (通讯作者)，Semmelweis Univ, Dept Neurol, Balassa Str 6, H-1083 Budapest, Hungary.
EM lovasgab@hotmail.com
FU NINDSUnited States Department of Health & Human ServicesNational Institutes of Health (NIH) - USANIH National Institute of Neurological Disorders & Stroke (NINDS); NATIONAL INSTITUTE OF NEUROLOGICAL DISORDERS AND STROKEUnited States Department of Health & Human ServicesNational Institutes of Health (NIH) - USANIH National Institute of Neurological Disorders & Stroke (NINDS) [ZIANS002528] Funding Source: NIH RePORTER
CR Abankwa D, 2002, MOL CELL NEUROSCI, V21, P421, DOI 10.1006/mcne.2002.1183
   Agoston DV, 1994, EXP NEUROL, V126, P247, DOI 10.1006/exnr.1994.1062
   Arnett HA, 2003, J NEUROSCI, V23, P9824
   Arnold DL, 1998, J NEUROL NEUROSUR PS, V64, P0
   Bonilla IE, 2002, J NEUROSCI, V22, P1303, DOI 10.1523/JNEUROSCI.22-04-01303.2002
   De Stefano N, 1998, BRAIN, V121, P1469, DOI 10.1093/brain/121.8.1469
   Del SIGNOREA, 2006, EUR J NEUROSCI, V23, P65, DOI 10.1111/j.1460-9568.2005.04520.x
   Dickson TC, 2000, J NEUROTRAUM, V17, P1095, DOI 10.1089/neu.2000.17.1095
   Dumont RJ, 2001, CLIN NEUROPHARMACOL, V24, P254, DOI 10.1097/00002826-200109000-00002
   Duncan JS, 1996, EPILEPSIA, V37, P598, DOI 10.1111/j.1528-1157.1996.tb00622.x
   Dutcher SA, 2001, NEUROL RES, V23, P203, DOI 10.1179/016164101101198343
   Falini A, 1998, AM J NEURORADIOL, V19, P223
   Fekete C, 2005, BRAIN RES, V1032, P171, DOI 10.1016/j.brainres.2004.10.069
   Ferguson B, 1997, BRAIN, V120, P393, DOI 10.1093/brain/120.3.393
   Fressinaud C, 2005, REV NEUROL-FRANCE, V161, P55, DOI 10.1016/S0035-3787(05)84973-2
   Gilson J, 1993, NEUROPATH APPL NEURO, V19, P173, DOI 10.1111/j.1365-2990.1993.tb00424.x
   Greenberg SA, 2004, INT REV NEUROBIOL, V60, P135
   Halasz B, 1967, ENDOCRINOLOGY, V80, P1075, DOI 10.1210/endo-80-6-1075
   Herdegen T, 1991, J COMP NEUROL, V313, P178, DOI 10.1002/cne.903130113
   Iwasaki Y, 1997, NEUROL RES, V19, P613
   Kira J, 1991, J NEUROL SCI, V102, P61, DOI 10.1016/0022-510X(91)90094-N
   Kotter MR, 2001, GLIA, V35, P204, DOI 10.1002/glia.1085
   Leaner VD, 2003, ONCOGENE, V22, P5619, DOI 10.1038/sj.onc.1206644
   Liu CJ, 2005, EXP CELL RES, V309, P410, DOI 10.1016/j.yexcr.2005.06.022
   Lovas G, 2000, NEUROSCI LETT, V292, P71, DOI 10.1016/S0304-3940(00)01469-5
   Lovas G, 2000, BRAIN, V123, P308, DOI 10.1093/brain/123.2.308
   Lovas G, 2000, NEUROBIOLOGY (BUDAPEST), V8, P273
   Lucchinetti C, 2001, CURR OPIN NEUROL, V14, P259, DOI 10.1097/00019052-200106000-00002
   Mason MRJ, 2003, EUR J NEUROSCI, V18, P789, DOI 10.1046/j.1460-9568.2003.02809.x
   Mccampbell A, 2005, HUM MOL GENET, V14, P3507, DOI 10.1093/hmg/ddi380
   Palkovits M, 1995, MOL NEUROBIOL, V10, P91, DOI 10.1007/BF02740669
   Prineas JW, 1978, NEUROLOGY, V28, P68, DOI 10.1212/WNL.28.9_Part_2.68
   Canellas AR, 2007, NEURORADIOLOGY, V49, P393, DOI 10.1007/s00234-007-0216-2
   Saavedra JM, 1974, NATURE, V248, P695, DOI 10.1038/248695a0
   Shortland PJ, 2006, EUR J NEUROSCI, V23, P365, DOI 10.1111/j.1460-9568.2005.04568.x
   Simmons ML, 1991, NEUROSCIENCE, V45, P37, DOI 10.1016/0306-4522(91)90101-S
   Storch M, 1997, CURR OPIN NEUROL, V10, P186, DOI 10.1097/00019052-199706000-00004
   Tanabe K, 2003, J NEUROSCI, V23, P9675
   Trapp BD, 1998, NEW ENGL J MED, V338, P278, DOI 10.1056/NEJM199801293380502
   Tsujino H, 2000, MOL CELL NEUROSCI, V15, P170, DOI 10.1006/mcne.1999.0814
   Verhaagen J, 1993, J NEUROSCI RES, V35, P162, DOI 10.1002/jnr.490350206
   Weaver DR, 1995, MOL BRAIN RES, V28, P296, DOI 10.1016/0169-328X(94)00222-Z
   Wek RC, 2006, BIOCHEM SOC T, V34, P7, DOI 10.1042/BST0340007
   Woodruff RH, 1999, NEUROPATH APPL NEURO, V25, P226
   Woodruff RH, 1999, GLIA, V25, P216, DOI 10.1002/(SICI)1098-1136(19990201)25:3<216::AID-GLIA2>3.0.CO;2-L
   Woodruff RH, 1997, HISTOL HISTOPATHOL, V12, P459
   Yakovlev AG, 1995, J NEUROTRAUM, V12, P767, DOI 10.1089/neu.1995.12.767
   Zein EF, 2006, PRESSE MED, V35, P618, DOI 10.1016/S0755-4982(06)74651-6
NR 48
TC 4
Z9 4
U1 0
U2 6
PU SAGE PUBLICATIONS LTD
PI LONDON
PA 1 OLIVERS YARD, 55 CITY ROAD, LONDON EC1Y 1SP, ENGLAND
SN 1352-4585
EI 
J9 MULT SCLER J
JI Mult. Scler. J.
PD MAR 15
PY 2010
VL 16
IS 3
BP 303
EP 316
DI 10.1177/1352458509357063
PG 14
WC Clinical Neurology; Neurosciences
SC Neurosciences & Neurology
GA 563ZF
UT WOS:000275179200005
PM 20086029
DA 2022-04-27
ER

PT J
AU Hansson, LO
   Grubb, A
   Liden, A
   Flodin, M
   Berggren, A
   Delanghe, J
   Stove, V
   Luthe, H
   Rhode, KH
   Beck, C
   Domke, I
AF Hansson, Lars-Olof
   Grubb, Anders
   Liden, Anders
   Flodin, Mats
   Berggren, Annacarin
   Delanghe, Joris
   Stove, Veronique
   Luthe, Hilmar
   Rhode, Karl-Heinz
   Beck, Claus
   Domke, Ingrid
TI Performance evaluation of a turbidimetric cystatin C assay on different high-throughput platforms
SO SCANDINAVIAN JOURNAL OF CLINICAL & LABORATORY INVESTIGATION
LA English
DT Article
DE Cystatin C; estimated GFR; glomerular filtration rate; kidney; renal function; performance evaluation
ID glomerular-filtration-rate; spinal-cord-injury; serum creatinine; renal-function; diabetic-patient; sensitive marker; kidney-function; gamma-trace; gfr; disease
AB Objective. The goal with this study was to evaluate the analytical performance of a new cystatin C immunoassay (Tina-quant (R) a Cystatin C, Roche Diagnostics GmbH). The evaluation was carried out at four centers according to a standardized protocol. Material and methods. The Tina-quant (R) a Cystatin C is a latex particle-enhanced immunoturbidimetric assay. Roche cobas (R) 6000, MODULAR ANALYTICS SWA and COBAS INTEGRA (R) instruments were included in the study. Method comparison studies were carried out against two turbidimetric methods (Dako Cystatin C, Gentian Cystatin C), and one nephelometric method (Siemens N-Latex Cystatin C). Results. Linearity was proven throughout the measuring range from 0.4 to 8 mg/L. Within-run CVs ranged from 0.7-2.8%, and total CVs from 1.4-4.7 % (concentration range 0.6-3.9 mg/L). Comparable results were obtained with paired serum and Li-heparinate plasma samples. Good agreement was achieved in the comparisons between the Tina-quant (R) a Cystatin C assay and the other commercially available cystatin C assays, two different turbidimetric methods (slope range 0.88-1.04, intercept < 0.17 mg/L, r >= 0.993) and one nephelometric assay (slope range 0.90-1.05, intercept < 0.21 mg/L, r >= 0.986). Conclusions. The Tina-quant (R) a Cystatin C assay was shown to be precise and accurate with proven linearity over the measuring range. Good comparability was obtained with other commercially available assays for the determination of cystatin C. The Tina-quant (R) a Cystatin C assay is very well suited for clinical use on routine clinical chemistry analysers to detect renal dysfunction with a 24 h availability.
C1 [Hansson, Lars-Olof] Karolinska Univ Hosp, Dept Lab Med, S-17176 Stockholm, Sweden.
   [Grubb, Anders; Liden, Anders] Univ Lund Hosp, Dept Clin Chem, S-22185 Lund, Sweden.
   [Flodin, Mats] Univ Uppsala Hosp, Dept Med Sci, Uppsala, Sweden.
   [Berggren, Annacarin] Gavle Cent Hosp, Dept Clin Chem, S-80187 Gavle, Sweden.
   [Delanghe, Joris; Stove, Veronique] Ghent Univ Hosp, Dept Clin Chem, B-9000 Ghent, Belgium.
   [Luthe, Hilmar; Rhode, Karl-Heinz] Univ Gottingen, Dept Clin Chem, D-3400 Gottingen, Germany.
   [Beck, Claus; Domke, Ingrid] Roche Diagnost GmbH, Clin Trials, Mannheim, Germany.
RP Hansson, LO (通讯作者)，Karolinska Univ Hosp, Dept Lab Med, S-17176 Stockholm, Sweden.
EM lasse.hansson@me.com
CR Bablok W, 1988, J CLIN CHEM CLIN BIO, V26, P783
   Bablok W, 1993, EVALUATION METHODS L, V0, P251
   Blirup-jensen S, 2008, SCAND J CLIN LAB INV, V68, P67, DOI 10.1080/00365510802150067
   Blirup-jensen S, 2001, CLIN CHEM LAB MED, V39, P1090, DOI 10.1515/CCLM.2001.174
   Bokenkamp A, 1998, PEDIATRICS, V101, P875, DOI 10.1542/peds.101.5.875
   Cockcroft DW, 1976, NEPHRON, V16, P31, DOI 10.1159/000180580
   Dharnidharka VR, 2002, AM J KIDNEY DIS, V40, P221, DOI 10.1053/ajkd.2002.34487
   *eccls , 1986, 2 ECCLS, V3, P0
   Filler G, 2003, PEDIATR NEPHROL, V18, P981, DOI 10.1007/s00467-003-1271-5
   Flodin M, 2007, SCAND J CLIN LAB INV, V67, P560, DOI 10.1080/00365510601187773
   Grubb A, 2005, CLIN CHEM, V51, P1420, DOI 10.1373/clinchem.2005.051557
   Grubb A, 1985, ACTA MED SCAND, V218, P499
   Jenkins MA, 2003, ANN CLIN BIOCHEM, V40, P364, DOI 10.1258/000456303766476995
   Jonsson AS, 2007, SCAND J CLIN LAB INV, V67, P801, DOI 10.1080/00365510701397538
   Jung K, 1995, NEPHRON, V70, P370, DOI 10.1159/000188621
   Kunst A, 2005, CLIN CHIM ACTA, V355, P0
   Kyhseandersen J, 1994, CLIN CHEM, V40, P1921
   Levey AS, 2007, CLIN CHEM, V53, P766, DOI 10.1373/clinchem.2006.077180
   Levey AS, 2009, ANN INTERN MED, V150, P604, DOI 10.7326/0003-4819-150-9-200905050-00006
   Levey AS, 1988, ANNU REV MED, V39, P465, DOI 10.1146/annurev.me.39.020188.002341
   Levey AS, 1990, KIDNEY INT, V38, P167, DOI 10.1038/ki.1990.182
   Levey AS, 2002, AM J KIDNEY DIS, V39, P76
   Lofberg H, 1979, SCAND J CLIN LAB INV, V39, P619, DOI 10.3109/00365517909108866
   Mussap M, 1998, CLIN CHEM LAB MED, V36, P859, DOI 10.1515/CCLM.1998.151
   Mussap M, 2002, KIDNEY INT, V61, P1453, DOI 10.1046/j.1523-1755.2002.00253.x
   Myers GL, 2006, CLIN CHEM, V52, P5, DOI 10.1373/clinchem.2005.0525144
   *nccls , 1992, NCCLS EV PROT, V0, P0
   Newman DJ, 1995, KIDNEY INT, V47, P312, DOI 10.1038/ki.1995.40
   Perrone RD, 1992, CLIN CHEM, V38, P1933
   Pucci L, 2007, CLIN CHEM, V53, P480, DOI 10.1373/clinchem.2006.076042
   Rule AD, 2006, KIDNEY INT, V69, P399, DOI 10.1038/sj.ki.5000073
   Shemesh O, 1985, KIDNEY INT, V28, P830, DOI 10.1038/ki.1985.205
   Shlipak MG, 2005, NEW ENGL J MED, V352, P2049, DOI 10.1056/NEJMoa043161
   Simonsen O, 1985, SCAND J CLIN LAB INV, V45, P97, DOI 10.3109/00365518509160980
   Stevens LA, 2008, AM J KIDNEY DIS, V51, P395, DOI 10.1053/j.ajkd.2007.11.018
   Thomassen SA, 2002, SPINAL CORD, V40, P524, DOI 10.1038/sj.sc.3101320
   Zethelius B, 2008, NEW ENGL J MED, V358, P2107, DOI 10.1056/NEJMoa0707064
NR 37
TC 16
Z9 16
U1 0
U2 15
PU TAYLOR & FRANCIS LTD
PI ABINGDON
PA 2-4 PARK SQUARE, MILTON PARK, ABINGDON OR14 4RN, OXON, ENGLAND
SN 0036-5513
EI 1502-7686
J9 SCAND J CLIN LAB INV
JI Scand. J. Clin. Lab. Invest.
PD JUN 15
PY 2010
VL 70
IS 5
BP 347
EP 353
DI 10.3109/00365513.2010.491124
PG 7
WC Medicine, Research & Experimental
SC Research & Experimental Medicine
GA 654RP
UT WOS:000282186000008
PM 20545461
DA 2022-04-27
ER

PT J
AU Liu, YS
   Teng, XH
   Yang, XX
   Song, Q
   Lu, R
   Xiong, JX
   Liu, B
   Zeng, NJ
   Zeng, Y
   Long, J
   Cao, R
   Lin, Y
   He, QZ
   Chen, P
   Lu, M
   Liang, SP
AF Liu, Yisong
   Teng, Xiaohua
   Yang, Xiaoxu
   Song, Qing
   Lu, Rong
   Xiong, Jixian
   Liu, Bo
   Zeng, Nianju
   Zeng, Yu
   Long, Jia
   Cao, Rui
   Lin, Yong
   He, Quanze
   Chen, Ping
   Lu, Ming
   Liang, Songping
TI Shotgun Proteomics and Network Analysis Between Plasma Membrane and Extracellular Matrix Proteins From Rat Olfactory Ensheathing Cells
SO CELL TRANSPLANTATION
LA English
DT Article
DE Olfactory ensheathing cells; Neural repair; 1D-shotgun proteomics; Plasma membrane; Extracellular matrix
ID central-nervous-system; apolipoprotein-e-genotype; spinal-cord injury; growth-factor; binding protein-2; signal peptide; gene ontology; schwann-cell; stem-cell; in-vitro
AB Olfactory ensheathing cells (OECs) are a special type of dial cells that have characteristics of both astrocytes and Schwann cells. Evidence suggests that the regenerative capacity of OECs is induced by soluble, secreted factors that influence their microenvironment These factors may regulate OECs self-renewal and/or induce their capacity to augment spinal cord regeneration Profiling of plasma membrane and extracellular matrix through a high-throughput expression proteomics approach was undertaken to identify plasma membrane and extracellular matrix proteins of OECs under serum-free conditions 1D-shotgun proteomics followed with gene ontology (GO) analysis was used to screen proteins from primary culture rat OECs Four hundred and seventy nonredundant plasma membrane proteins and 168 extracellular matrix proteins were identified, the majority of which were never before reported to be produced by OECs Furthermore. plasma membrane and extracellular proteins were classified based on their protein protein interaction predicted by STRING quantitatively integrates interaction data The proteomic profiling of the OECs plasma membrane proteins and their connection with the secretome in serum-free culture conditions provides new insights into the nature of their in vivo microenvironmental niche Proteomic analysis for the discovery of clinical biomarkers of OECs mechanism warrants further study
C1 [Liu, Yisong; Yang, Xiaoxu; Song, Qing; Lu, Rong; Xiong, Jixian; Long, Jia; Cao, Rui; Lin, Yong; He, Quanze; Chen, Ping; Liang, Songping] Hunan Normal Univ, Key Lab Prot Chem & Dev Biol, Minist Educ, Coll Life Sci, Changsha 410081, Hunan, Peoples R China.
   [Teng, Xiaohua; Liu, Bo; Zeng, Nianju; Zeng, Yu; Lu, Ming] Hunan Normal Univ, Hosp PLA 163, Affiliated Hosp 2, Dept Neurosurg, Changsha 410081, Hunan, Peoples R China.
RP Chen, P (通讯作者)，Hunan Normal Univ, Key Lab Prot Chem & Dev Biol, Minist Educ, Coll Life Sci, Changsha 410081, Hunan, Peoples R China.
FU National 973 Project of ChinaNational Basic Research Program of China [2007CB516809, 200703914203]; National Natural Science Foundation of ChinaNational Natural Science Foundation of China (NSFC) [30770437]
CR Aigelsreiter A, 2009, HISTOPATHOLOGY, V54, P561, DOI 10.1111/j.1365-2559.2009.03258.x
   Ao Q, 2007, MED HYPOTHESES, V69, P1234, DOI 10.1016/j.mehy.2007.04.011
   Ashburner M, 2000, NAT GENET, V25, P25, DOI 10.1038/75556
   Au E, 2003, GLIA, V41, P224, DOI 10.1002/glia.10160
   Au E, 2007, J NEUROSCI, V27, P7208, DOI 10.1523/JNEUROSCI.0509-07.2007
   Au EDMUND, 2002, METHODS MOL BIOL, V198, P49
   Bader HERBERTI, 2003, J MASS DENT SOC, V51, P20
   Bendtsen JD, 2004, J MOL BIOL, V340, P783, DOI 10.1016/j.jmb.2004.05.028
   Blandini F, 2010, CELL TRANSPLANT, V19, P203, DOI 10.3727/096368909X479839
   Boyd JG, 2006, GLIA, V53, P434, DOI 10.1002/glia.20299
   Breese CR, 1996, J COMP NEUROL, V369, P388
   Bunge MB, 2003, J REHABIL RES DEV, V40, P55, DOI 10.1682/JRRD.2003.08.0055
   Cao R, 2006, J PROTEOME RES, V5, P634, DOI 10.1021/pr050387a
   Chen P, 2006, J NEUROCHEM, V98, P1126, DOI 10.1111/j.1471-4159.2006.03934.x
   Chesik D, 2004, J NEUROSCI RES, V77, P354, DOI 10.1002/jnr.20172
   Chuah MI, 1999, NEUROSCIENCE, V88, P1043, DOI 10.1016/S0306-4522(98)00277-2
   Chuah MI, 1993, BRAIN RES, V601, P213, DOI 10.1016/0006-8993(93)91713-3
   Clauser KR, 1999, ANAL CHEM, V71, P2871, DOI 10.1021/ac9810516
   Crawford F, 2009, NEUROSCIENCE, V159, P1349, DOI 10.1016/j.neuroscience.2009.01.033
   Esposito C, 2009, GROWTH FACTORS, V27, P173, DOI 10.1080/08977190902834077
   Fairless R, 2005, INT J BIOCHEM CELL B, V37, P693, DOI 10.1016/j.biocel.2004.10.010
   Fawcett JW, 1999, BRAIN RES BULL, V49, P377, DOI 10.1016/S0361-9230(99)00072-6
   Fernandes AM, 2010, CELL TRANSPLANT, V0, P0
   Forner F, 2006, MOL CELL PROTEOMICS, V5, P608, DOI 10.1074/mcp.M500298-MCP200
   Graziadei PPC, 1979, NEUROSCIENCE, V4, P713, DOI 10.1016/0306-4522(79)90002-2
   Guizzetti M, 1996, J NEUROCHEM, V67, P2236
   Huang HY, 2003, CHINESE MED J-PEKING, V116, P1488
   Jensen LJ, 2009, NUCLEIC ACIDS RES, V37, PD412, DOI 10.1093/nar/gkn760
   Kamada H, 2005, MOL BRAIN RES, V134, P181, DOI 10.1016/j.molbrainres.2004.10.037
   Keyvan-fouladi N, 2002, BRAIN RES REV, V40, P325, DOI 10.1016/S0165-0173(02)00215-1
   Kim H, 2002, J NEUROCHEM, V83, P1389, DOI 10.1046/j.1471-4159.2002.01245.x
   Kyte J, 1982, J MOL BIOL, V157, P105, DOI 10.1016/0022-2836(82)90515-0
   Leaver SG, 2006, GLIA, V53, P467, DOI 10.1002/glia.20311
   Leitao CB, 2010, CELL TRANSPLANT, V19, P119, DOI 10.3727/096368909X478641
   Lima C, 2006, J SPINAL CORD MED, V29, P191, DOI 10.1080/10790268.2006.11753874
   Lipson AC, 2003, EXP NEUROL, V180, P167, DOI 10.1016/S0014-4886(02)00058-4
   Lopez-vales R, 2007, GLIA, V55, P303, DOI 10.1002/glia.20457
   Mackay-sim ALAN, 2005, KEIO JOURNAL OF MEDICINE, V54, P8
   Mcmichael GL, 2008, HUM GENET, V124, P411, DOI 10.1007/s00439-008-0564-y
   Muto Y, 2003, MOL BRAIN RES, V111, P111, DOI 10.1016/S0169-328X(02)00696-4
   Nakadate K, 2008, J COMP NEUROL, V508, P94, DOI 10.1002/cne.21662
   Nie QH, 2004, WORLD J GASTROENTERO, V10, P86
   Nielsen H, 1997, PROTEIN ENG, V10, P1, DOI 10.1093/protein/10.1.1
   Patrakitkomjorn S, 2008, J BIOL CHEM, V283, P9399, DOI 10.1074/jbc.M708206200
   Ramon-cueto A, 1998, BRAIN RES BULL, V46, P175, DOI 10.1016/S0361-9230(97)00463-2
   Richardson RR, 1980, SPINE, V5, P42, DOI 10.1097/00007632-198001000-00008
   Riddell JS, 2004, GLIA, V47, P150, DOI 10.1002/glia.20041
   Rijkelijkhuizen JK, 2010, CELL TRANSPLANT, V0, P0
   Ruitenberg MJ, 2005, BRAIN, V128, P839, DOI 10.1093/brain/awh424
   Sanagi T, 2008, J NEUROCHEM, V106, P1841, DOI 10.1111/j.1471-4159.2008.05529.x
   Santos-benito FERNANDOF, 2003, ANAT REC B NEW ANAT, V271, P77, DOI 10.1002/ar.b.10015
   Seifert JL, 2009, NEUROSCI LETT, V450, P176, DOI 10.1016/j.neulet.2008.11.025
   Song BK, 2003, NEUROSCI LETT, V338, P29, DOI 10.1016/S0304-3940(02)01364-2
   Sottile J, 2002, MOL BIOL CELL, V13, P3546, DOI 10.1091/mbc.E02-01-0048
   Srivastava N, 2009, INT J DEV NEUROSCI, V27, P103, DOI 10.1016/j.ijdevneu.2008.08.002
   Wiggins AK, 2003, MOL BRAIN RES, V114, P20, DOI 10.1016/S0169-328X(03)00124-4
   Woodhall E, 2001, MOL BRAIN RES, V88, P203, DOI 10.1016/S0169-328X(01)00044-4
   Yabe T, 2005, GLIA, V50, P223, DOI 10.1002/glia.20171
   Yukawa H, 2009, CELL TRANSPLANT, V18, P611, DOI 10.1177/096368970901805-617
   Zhang B, 2004, BMC BIOINFORMATICS, V5, P0, DOI 10.1186/1471-2105-5-16
   Zhang LJ, 2007, J PROTEOME RES, V6, P34, DOI 10.1021/pr060069r
   Zhao XZ, 2006, INT J NEUROPSYCHOPH, V9, P705, DOI 10.1017/S1461145705006267
NR 62
TC 24
Z9 26
U1 1
U2 17
PU SAGE PUBLICATIONS INC
PI THOUSAND OAKS
PA 2455 TELLER RD, THOUSAND OAKS, CA 91320 USA
SN 0963-6897
EI 1555-3892
J9 CELL TRANSPLANT
JI Cell Transplant.
PD JUN 15
PY 2010
VL 19
IS 2
BP 133
EP 146
DI 10.3727/096368910X492607
PG 14
WC Cell & Tissue Engineering; Medicine, Research & Experimental; Transplantation
SC Cell Biology; Research & Experimental Medicine; Transplantation
GA 587BI
UT WOS:000276961300002
PM 20350363
DA 2022-04-27
ER
