# Supplementary material for: Bibliometric analysis of research on gene expression in spinal cord injury
Source: Front Mol Neurosci. 2022 Oct 31;15:1023692. doi: 10.3389/fnmol.2022.1023692 (PMC9661966; doi:10.3389/fnmol.2022.1023692)
Supplement: Supplementary file 7 [file Data_Sheet_4.zip › download2011u13.txt]

PT J
AU Ferguson, AR
   Stuck, ED
   Nielson, JL
AF Ferguson, Adam R.
   Stueck, Ellen D.
   Nielson, Jessica L.
TI Syndromics: A Bioinformatics Approach for Neurotrauma Research
SO TRANSLATIONAL STROKE RESEARCH
LA English
DT Review
DE Spinal cord injury; Traumatic brain injury; Multivariate statistics; Outcome measures; Assessment
ID spinal-cord-injury; traumatic brain-injury; tumor-necrosis-factor; central-nervous-system; common data element; principal-components-analysis; receptor subunit expression; corticospinal tract axon; messenger-rna expression; forelimb motor function
AB Substantial scientific progress has been made in the past 50 years in delineating many of the biological mechanisms involved in the primary and secondary injuries following trauma to the spinal cord and brain. These advances have highlighted numerous potential therapeutic approaches that may help restore function after injury. Despite these advances, bench-to-bedside translation has remained elusive. Translational testing of novel therapies requires standardized measures of function for comparison across different laboratories, paradigms, and species. Although numerous functional assessments have been developed in animal models, it remains unclear how to best integrate this information to describe the complete translational "syndrome" produced by neurotrauma. The present paper describes a multivariate statistical framework for integrating diverse neurotrauma data and reviews the few papers to date that have taken an information-intensive approach for basic neurotrauma research. We argue that these papers can be described as the seminal works of a new field that we call "syndromics", which aim to apply informatics tools to disease models to characterize the full set of mechanistic inter-relationships from multi-scale data. In the future, centralized databases of raw neurotrauma data will enable better syndromic approaches and aid future translational research, leading to more efficient testing regimens and more clinically relevant findings.
C1 [Ferguson, Adam R.; Stueck, Ellen D.; Nielson, Jessica L.] Univ Calif San Francisco, Brain & Spinal Injury Ctr BASIC, Dept Neurol Surg, San Francisco, CA 94110 USA.
RP Ferguson, AR (通讯作者)，Univ Calif San Francisco, Brain & Spinal Injury Ctr BASIC, Dept Neurol Surg, 1001 Potrero Ave,Bldg 1,Room 101, San Francisco, CA 94110 USA.
EM adam.ferguson@ucsf.edu
FU National Institutes of Health (NIH) National Institute of Neurological Disorders and Stroke (NINDS)United States Department of Health & Human ServicesNational Institutes of Health (NIH) - USANIH National Institute of Neurological Disorders & Stroke (NINDS) [R01-NS069537, R01-NS067092]; NATIONAL INSTITUTE OF NEUROLOGICAL DISORDERS AND STROKEUnited States Department of Health & Human ServicesNational Institutes of Health (NIH) - USANIH National Institute of Neurological Disorders & Stroke (NINDS) [R01NS067092] Funding Source: NIH RePORTER
CR Afelt Z, 1983, ACTA NEUROBIOL EXP, V43, P227
   Agrawal SK, 2000, NEUROSCIENCE, V99, P179, DOI 10.1016/S0306-4522(00)00165-2
   Alexander MS, 2009, SPINAL CORD, V47, P582, DOI 10.1038/sc.2009.18
   Allen AR, 1911, JAMA-J AM MED ASSOC, V57, P878, DOI 10.1001/jama.1911.04260090100008
   Allen J, 2003, NAT BIOTECHNOL, V21, P692, DOI 10.1038/nbt823
   Anderson KD, 2005, EXP NEUROL, V194, P161, DOI 10.1016/j.expneurol.2005.02.006
   Anderson KD, 2011, SPINAL CORD, V0, P0
   Anderson K, 2008, J SPINAL CORD MED, V31, P133, DOI 10.1080/10790268.2008.11760704
   Anderson KD, 2007, EXP NEUROL, V206, P318, DOI 10.1016/j.expneurol.2007.05.024
   Anderson KJ, 2003, J NEUROTRAUM, V20, P1223, DOI 10.1089/089771503770802899
   Azbill RD, 1997, BRAIN RES, V765, P283, DOI 10.1016/S0006-8993(97)00573-8
   Bareyre FM, 2004, NAT NEUROSCI, V7, P269, DOI 10.1038/nn1195
   Bartholdi D, 1997, EUR J NEUROSCI, V9, P1422, DOI 10.1111/j.1460-9568.1997.tb01497.x
   Basso DM, 2006, J NEUROTRAUM, V23, P635, DOI 10.1089/neu.2006.23.635
   Basso DM, 2004, J NEUROTRAUM, V21, P395, DOI 10.1089/089771504323004548
   Basso DM, 1995, J NEUROTRAUM, V12, P1, DOI 10.1089/neu.1995.12.1
   Basso DM, 1996, J NEUROTRAUM, V13, P343, DOI 10.1089/neu.1996.13.343
   Beare JE, 2009, J NEUROTRAUM, V26, P2045, DOI 10.1089/neu.2009.0914
   Beattie MS, 2004, TRENDS MOL MED, V10, P580, DOI 10.1016/j.molmed.2004.10.006
   Beattie MS, 2000, J NEUROTRAUM, V17, P915, DOI 10.1089/neu.2000.17.915
   Beck KD, 2010, BRAIN, V133, P433, DOI 10.1093/brain/awp322
   Beggs AL, 1985, BEHAV NEUROSCI, V99, P496, DOI 10.1037/0735-7044.99.3.496
   Behrmann DL, 1992, J NEUROTRAUM, V9, P197, DOI 10.1089/neu.1992.9.197
   Bethea JR, 2000, PROG BRAIN RES, V128, P33
   Bethea JR, 2002, CURR OPIN NEUROL, V15, P355, DOI 10.1097/00019052-200206000-00021
   Bethea JR, 1998, J NEUROSCI, V18, P3251
   Biering-sorensen F, 2011, SPINAL CORD, V49, P60, DOI 10.1038/sc.2010.90
   Biering-sorensen F, 2011, SPINAL CORD, V49, P357, DOI 10.1038/sc.2010.153
   Bigbee AJ, 2007, BEHAV BRAIN RES, V180, P95, DOI 10.1016/j.bbr.2007.02.029
   Blanco JE, 2007, EXP NEUROL, V203, P333, DOI 10.1016/j.expneurol.2006.08.017
   Blight AR, 1985, CENT NERV SYST TRAUMA, V2, P299
   Blight AR, 1992, J NEUROTRAUM, V9, P0
   Blight AR, 2006, J NEUROTRAUM, V23, P586, DOI 10.1089/neu.2006.23.586
   Blight AR, 1983, NEUROSCIENCE, V10, P1471, DOI 10.1016/0306-4522(83)90128-8
   Braendgaard H, 1990, J MICROSC-OXFORD, V157, P285, DOI 10.1111/j.1365-2818.1990.tb02967.x
   Braughler JM, 1989, FREE RADICAL BIO MED, V6, P289, DOI 10.1016/0891-5849(89)90056-7
   Bresnahan JC, 1987, EXP NEUROL, V95, P548, DOI 10.1016/0014-4886(87)90299-8
   Brewer KL, 1999, EXP NEUROL, V159, P484, DOI 10.1006/exnr.1999.7173
   Brinkman J, 1978, J PHYSIOL-LONDON, V276, P27, DOI 10.1113/jphysiol.1978.sp012218
   Buerger AA, 1970, NATURE, V225, P751, DOI 10.1038/225751a0
   Cao QL, 2005, EXP NEUROL, V191, PS3, DOI 10.1016/j.expneurol.2004.08.026
   Carmel JB, 2001, PHYSIOL GENOMICS, V7, P201, DOI 10.1152/physiolgenomics.00074.2001
   Carmines EG, 1979, QUANTITATIVE APPL SO, V0, P70
   Carriedo SG, 2000, J NEUROSCI, V20, P240, DOI 10.1523/JNEUROSCI.20-01-00240.2000
   Chan CARMENCM, 2008, RECENT PAT CNS DRUG DISCOV, V3, P189, DOI 10.2174/157488908786242434
   Cheng B, 1994, NEURON, V12, P139, DOI 10.1016/0896-6273(94)90159-7
   Cheng HR, 1997, EXP NEUROL, V148, P544, DOI 10.1006/exnr.1997.6708
   Chervenak A, 2000, J NETW COMPUT APPL, V23, P187, DOI 10.1006/jnca.2000.0110
   Chiang LH, 2000, CHEMOMETR INTELL LAB, V50, P243, DOI 10.1016/S0169-7439(99)00061-1
   Choi DW, 1985, NEUROSCI LETT, V58, P293, DOI 10.1016/0304-3940(85)90069-2
   Choi DW, 1989, ANN NY ACAD SCI, V568, P219
   Choi DW, 1992, J NEUROBIOL, V23, P1261, DOI 10.1002/neu.480230915
   Chretien JP, 2008, PLOS MED, V5, P367, DOI 10.1371/journal.pmed.0050072
   Clark RSB, 2000, J NEUROCHEM, V74, P740, DOI 10.1046/j.1471-4159.2000.740740.x
   Coco G, 2006, DATA ANAL CLASSIFICA, V0, P0
   Cook DA, 2006, AM J MED, V119, P0, DOI 10.1016/J.AMJMED.2005.10.036
   Courtine G, 2005, BRAIN, V128, P2338, DOI 10.1093/brain/awh604
   Courtine G, 2005, J NEUROPHYSIOL, V93, P3127, DOI 10.1152/jn.01073.2004
   Courtine G, 2004, J NEUROPHYSIOL, V91, P1524, DOI 10.1152/jn.00817.2003
   Courtine G, 2008, NAT MED, V14, P69, DOI 10.1038/nm1682
   Courtine G, 2009, NAT NEUROSCI, V12, P1333, DOI 10.1038/nn.2401
   Crang AJ, 2004, EUR J NEUROSCI, V20, P1445, DOI 10.1111/j.1460-9568.2004.03606.x
   Crowe MJ, 1997, NAT MED, V3, P73, DOI 10.1038/nm0197-73
   Crown ED, 2002, BEHAV NEUROSCI, V116, P1032, DOI 10.1037//0735-7044.116.6.1032
   Crown ED, 2002, PHYSIOL BEHAV, V77, P259, DOI 10.1016/S0031-9384(02)00859-4
   David BT, 2010, EXP NEUROL, V226, P128, DOI 10.1016/j.expneurol.2010.08.014
   Davidoff GN, 1990, ARCH PHYS MED REHAB, V71, P326
   de Leon RD, 1998, J NEUROPHYSIOL, V79, P1329, DOI 10.1152/jn.1998.79.3.1329
   de Leon RD, 1999, J NEUROPHYSIOL, V82, P359, DOI 10.1152/jn.1999.82.1.359
   Desesquelles P, 1995, ANN PHYS-PARIS, V20, P1, DOI 10.1051/anphys:199501001
   Devellis RF, 2003, APPL SOCIAL RES METH, V0, Pviii
   Devivo MJ, 2011, SPINAL CORD, V49, P596, DOI 10.1038/sc.2010.172
   Di GIOVANNIS, 2003, ANN NEUROL, V53, P454, DOI 10.1002/ana.10472
   Ditor DS, 2008, J NEUROSURG-SPINE, V9, P301, DOI 10.3171/SPI/2008/9/9/301
   Ditunno JF, 2000, SPINAL CORD, V38, P234, DOI 10.1038/sj.sc.3100993
   Ditunno JE, 2007, NEUROREHAB NEURAL RE, V21, P539, DOI 10.1177/1545968307301880
   Dixon CE, 1991, J NEUROSCI METH, V39, P253
   Donnelly DJ, 2008, EXP NEUROL, V209, P378, DOI 10.1016/j.expneurol.2007.06.009
   Durkovic RG, 1975, PHYSIOL BEHAV, V14, P297, DOI 10.1016/0031-9384(75)90037-2
   Dusart I, 1994, EUR J NEUROSCI, V6, P712, DOI 10.1111/j.1460-9568.1994.tb00983.x
   Edgerton VR, 1997, ADV NEUROL, V72, P233
   Edgerton VR, 2001, J PHYSIOL-LONDON, V533, P15, DOI 10.1111/j.1469-7793.2001.0015b.x
   Ellaway PH, 2011, BRAIN RES BULL, V84, P343, DOI 10.1016/j.brainresbull.2010.08.007
   Elmasry WS, 1996, SPINE, V21, P614, DOI 10.1097/00007632-199603010-00015
   Endo T, 2007, BRAIN, V130, P2951, DOI 10.1093/brain/awm237
   Evans JA, 2011, SCIENCE, V331, P721, DOI 10.1126/science.1201765
   Evans RM, 2010, J NEUROSCI METH, V194, P102, DOI 10.1016/j.jneumeth.2010.09.018
   Fann JR, 2005, J HEAD TRAUMA REHAB, V20, P501, DOI 10.1097/00001199-200511000-00003
   Faulkner JR, 2004, J NEUROSCI, V24, P2143, DOI 10.1523/JNEUROSCI.3547-03.2004
   Fehlings MG, 1999, J NEUROSURG, V91, P1, DOI 10.3171/spi.1999.91.1.0001
   Ferguson AR, 2006, NEUROSCIENCE, V141, P421, DOI 10.1016/j.neuroscience.2006.03.029
   Ferguson AR, 2008, J NEUROSCI, V28, P11391, DOI 10.1523/JNEUROSCI.3708-08.2008
   Ferguson AR, 2004, J NEUROTRAUM, V21, P1601, DOI 10.1089/neu.2004.21.1601
   Fernandes KJL, 1999, J COMP NEUROL, V414, P495, DOI 10.1002/(SICI)1096-9861(19991129)414:4<495::AID-CNE6>3.0.CO;2-S
   Fernandez E, 2006, SURG NEUROL, V65, P223, DOI 10.1016/j.surneu.2005.06.039
   Fiehn O, 2000, NAT BIOTECHNOL, V18, P1157, DOI 10.1038/81137
   Finkelstein SD, 1990, J NEUROTRAUM, V7, P29, DOI 10.1089/neu.1990.7.29
   Fitzgerald L, 1967, PSYCHON SCI, V8, P213
   Fong AJ, 2005, J NEUROSCI, V25, P11738, DOI 10.1523/JNEUROSCI.1523-05.2005
   Forchheimer M, 2004, AM J PHYS MED REHAB, V83, P390, DOI 10.1097/01.PHM.0000124441.78275.C9
   Franklin RJM, 1997, J NEUROSCI RES, V50, P337, DOI 10.1002/(SICI)1097-4547(19971015)50:2<337::AID-JNR21>3.0.CO;2-3
   Freund P, 2011, BRAIN, V134, P1610, DOI 10.1093/brain/awr093
   Fuller DD, 2009, RESP PHYSIOL NEUROBI, V165, P245, DOI 10.1016/j.resp.2008.12.010
   Furkiewicz MT, 2007, NEUROREHAB NEURAL RE, V21, P527, DOI 10.1177/1545968307301872
   Gale K, 1985, EXP NEUROL, V88, P123, DOI 10.1016/0014-4886(85)90118-9
   Galea MP, 1997, J COMP NEUROL, V381, P282
   Galvan MD, 2008, J NEUROSCI, V28, P13876, DOI 10.1523/JNEUROSCI.2823-08.2008
   Gardner D, 2003, NEUROINFORMATICS, V1, P289, DOI 10.1385/NI:1:3:289
   Gavrieli Y, 1992, J CELL BIOL, V119, P493, DOI 10.1083/jcb.119.3.493
   Gensel JC, 2006, J NEUROTRAUM, V23, P36, DOI 10.1089/neu.2006.23.36
   Ghirnikar RS, 2001, J NEUROSCI RES, V64, P582, DOI 10.1002/jnr.1110
   Ghosh A, 2009, J NEUROSCI, V29, P12210, DOI 10.1523/JNEUROSCI.1828-09.2009
   Gianutsos R, 1983, ARCH PHYS MED REHAB, V64, P456
   Gonzalez-lara LE, 2009, J NEUROTRAUM, V26, P753, DOI 10.1089/neu.2008.0704
   Goodman JC, 1990, J NEUROIMMUNOL, V30, P213
   Grau JAMESW, 2006, BEHAV COGN NEUROSCI REV, V5, P191, DOI 10.1177/1534582306289738
   Grau JW, 2004, J NEUROTRAUM, V21, P1795, DOI 10.1089/0897715042664948
   Grau JW, 1998, BEHAV NEUROSCI, V112, P1366, DOI 10.1037/0735-7044.112.6.1366
   Grau JW, 1990, BEHAV NEUROSCI, V104, P489, DOI 10.1037/0735-7044.104.3.489
   Graves DE, 2006, J SPINAL CORD MED, V29, P39, DOI 10.1080/10790268.2006.11753855
   Grossman SD, 2000, BRAIN RES, V880, P183, DOI 10.1016/S0006-8993(00)02799-2
   Grossman SD, 1999, J NEUROSCI, V19, P5711, DOI 10.1523/JNEUROSCI.19-14-05711.1999
   Grossman SD, 2001, EXP NEUROL, V168, P283, DOI 10.1006/exnr.2001.7629
   Gruner JA, 1992, J NEUROTRAUM, V9, P123, DOI 10.1089/neu.1992.9.123
   Guadagnoli E, 1988, PSYCHOL BULL, V103, P265, DOI 10.1037/0033-2909.103.2.265
   Gundersen HJ, 1988, J MICROSC-OXFORD, V151, P3
   Gundersen HJG, 1986, J MICROSC-OXFORD, V143, P3, DOI 10.1111/j.1365-2818.1986.tb02764.x
   Gundersen HJG, 1987, J MICROSC-OXFORD, V147, P229, DOI 10.1111/j.1365-2818.1987.tb02837.x
   Gundersen HJG, 1999, J MICROSC-OXFORD, V193, P199, DOI 10.1046/j.1365-2818.1999.00457.x
   Guth L, 1978, EXP NEUROL, V58, P511, DOI 10.1016/0014-4886(78)90105-X
   Hall ED, 1989, FREE RADICAL BIO MED, V6, P303, DOI 10.1016/0891-5849(89)90057-9
   Hall ED, 1992, J NEUROTRAUM, V9, P0
   Hamers FPT, 2006, J NEUROTRAUM, V23, P537, DOI 10.1089/neu.2006.23.537
   Hamers FPT, 2001, J NEUROTRAUM, V18, P187, DOI 10.1089/08977150150502613
   Hanks RA, 2008, ARCH PHYS MED REHAB, V89, P950, DOI 10.1016/j.apmr.2008.01.011
   Harkema SJ, 1997, J NEUROPHYSIOL, V77, P797, DOI 10.1152/jn.1997.77.2.797
   Harkema SJ, 2011, ARCH PHYS M IN PRESS, V0, P0
   Hastie T, 2009, ELEMENTS STAT LEARNI, V0, P0, DOI DOI 10.1007/978-0-387-84858-7
   Hauben E, 2003, TRENDS PHARMACOL SCI, V24, P7, DOI 10.1016/S0165-6147(02)00013-5
   Hayashi M, 2000, J NEUROTRAUM, V17, P203, DOI 10.1089/neu.2000.17.203
   Henderson LA, 2011, J NEUROSCI, V31, P2630, DOI 10.1523/JNEUROSCI.2717-10.2011
   Hermann GE, 2001, NEUROBIOL DIS, V8, P590, DOI 10.1006/nbdi.2001.0414
   Herrmann JE, 2008, J NEUROSCI, V28, P7231, DOI 10.1523/JNEUROSCI.1709-08.2008
   Hiden HG, 1999, COMPUT CHEM ENG, V23, P413, DOI 10.1016/S0098-1354(98)00284-1
   Hillyer JE, 2009, BEHAV BRAIN RES, V202, P291, DOI 10.1016/j.bbr.2009.04.009
   Holbrook TL, 2007, J TRAUMA, V62, P577, DOI 10.1097/TA.0b013e318031aa97
   Howard CV, 1998, UNBIASED STEREOLOGY, V0, P39
   Howard CV, 1998, UNBIASED STEREOLOGY, V0, P0
   Hu Y, 2011, CLIN NEUROPHYSIOL, V122, P1440, DOI 10.1016/j.clinph.2010.12.051
   Ichiyama RM, 2008, J NEUROSCI, V28, P7370, DOI 10.1523/JNEUROSCI.1881-08.2008
   Irvine KAREN-AMANDA, 2010, J VIS EXP, V0, P0, DOI DOI 10.3791/2246
   Janda LH, 1998, PSYCHOL TESTING THEO, V0, P0
   Jang Y, 2004, ARCH PHYS MED REHAB, V85, P1890, DOI 10.1016/j.apmr.2004.02.032
   Jeffery ND, 1997, BRAIN, V120, P27, DOI 10.1093/brain/120.1.27
   Jiang H, 2010, CHINESE MED J-PEKING, V123, P2315, DOI 10.3760/cma.j.issn.0366-6999.2010.17.006
   Jindrich DL, 2011, EXP BRAIN RES, V209, P35, DOI 10.1007/s00221-010-2514-x
   Jindrich DL, 2009, J NEUROSCI METH, V182, P250, DOI 10.1016/j.jneumeth.2009.06.001
   Jones TB, 2005, J NEUROSCI, V25, P6576, DOI 10.1523/JNEUROSCI.0305-05.2005
   Jones TB, 2005, CURR PHARM DESIGN, V11, P1223, DOI 10.2174/1381612053507468
   Joynes RL, 2004, BEHAV BRAIN RES, V154, P431, DOI 10.1016/j.bbr.2004.03.030
   Joynes RL, 1997, NEUROBIOL LEARN MEM, V67, P64, DOI 10.1006/nlme.1996.3736
   Kaas JH, 2008, EXP NEUROL, V209, P407, DOI 10.1016/j.expneurol.2007.06.014
   Kalsi-ryan S, 2011, J NEUROTRAU IN PRESS, V0, P0
   Kalsi-ryan S, 2009, TOP SPINAL CORD INJ, V14, P34, DOI 10.1310/sci1404-34
   Karimi-abdolrezaee S, 2006, J NEUROSCI, V26, P3377, DOI 10.1523/JNEUROSCI.4184-05.2006
   Kawano H, 1995, GEOPHYS RES LETT, V22, P307, DOI 10.1029/94GL02969
   Keirstead HS, 1999, ADV EXP MED BIOL, V468, P183
   Kesslak JP, 2003, J SPINAL CORD MED, V26, P323
   Khristy W, 2009, BRAIN RES, V1273, P9, DOI 10.1016/j.brainres.2009.03.060
   Kigerl KA, 2006, J COMP NEUROL, V494, P578, DOI 10.1002/cne.20827
   Kim BG, 2006, EXP NEUROL, V198, P401, DOI 10.1016/j.expneurol.2005.12.010
   Klapka N, 2005, EUR J NEUROSCI, V22, P3047, DOI 10.1111/j.1460-9568.2005.04495.x
   Kleno TG, 2004, PROTEOMICS, V4, P868, DOI 10.1002/pmic.200300663
   Kohonen J, 2008, J CHEMOMETR, V22, P580, DOI 10.1002/cem.1199
   Koopmans GC, 2005, J NEUROTRAUM, V22, P214, DOI 10.1089/neu.2005.22.214
   Kotter MR, 2006, J NEUROSCI, V26, P328, DOI 10.1523/JNEUROSCI.2615-05.2006
   Kuang RZ, 1990, J COMP NEUROL, V302, P461, DOI 10.1002/cne.903020304
   Kuhn PL, 1998, J NEUROTRAUM, V15, P125, DOI 10.1089/neu.1998.15.125
   Kunkelbagden E, 1992, EXP NEUROL, V116, P40, DOI 10.1016/0014-4886(92)90174-O
   Kunkelbagden E, 1993, EXP NEUROL, V119, P153, DOI 10.1006/exnr.1993.1017
   Kwon BK, 2002, SPINE, V27, P1504, DOI 10.1097/00007632-200207150-00005
   Kwon BK, 2010, J NEUROTRAUMA, V0, P0
   Kwon BRIANK, 2002, MOL INTERV, V2, P244, DOI 10.1124/mi.2.4.244
   Kwon BK, 2010, SPINE, V35, PS263, DOI 10.1097/BRS.0b013e3181f3286d
   Kwon BK, 2010, J NEUROTRAUM, V27, P21, DOI 10.1089/neu.2009.1048
   Lam T, 2008, SPINAL CORD, V46, P246, DOI 10.1038/sj.sc.3102134
   Larsen JO, 1998, J NEUROSCI METH, V85, P107, DOI 10.1016/S0165-0270(98)00129-0
   Lavrov I, 2006, J NEUROPHYSIOL, V96, P1699, DOI 10.1152/jn.00325.2006
   Lawton G, 2006, SPINAL CORD, V44, P746, DOI 10.1038/sj.sc.3101895
   Leblond H, 2003, J NEUROSCI, V23, P11411
   Lee YB, 2000, EXP NEUROL, V166, P190, DOI 10.1006/exnr.2000.7494
   Levin HS, 2001, J NEUROTRAUM, V18, P575, DOI 10.1089/089771501750291819
   Li M, 2000, NEUROSCIENCE, V99, P333, DOI 10.1016/S0306-4522(00)00173-1
   Li ZW, 2011, NEUROCHEM I IN PRESS, V0, P0
   Lin MR, 2007, AM J PHYS MED REHAB, V86, P104, DOI 10.1097/01.phm.0000247780.64373.0e
   Linting M, 2007, PSYCHOL METHODS, V12, P359, DOI 10.1037/1082-989X.12.3.359
   Liu GT, 2005, BEHAV NEUROSCI, V119, P538, DOI 10.1037/0735-7044.119.2.538
   Liu XZ, 1997, J NEUROSCI, V17, P5395
   Llewellyn-smith IJ, 2001, J COMP NEUROL, V435, P226, DOI 10.1002/cne.1204
   Lonjon N, 2010, J NEUROSURG-SPINE, V12, P106, DOI 10.3171/2009.7.SPINE0989
   Lovely RG, 1990, BRAIN RES, V514, P206, DOI 10.1016/0006-8993(90)91417-F
   Lovely RG, 1986, EXP NEUROL, V92, P421, DOI 10.1016/0014-4886(86)90094-4
   Lu JK, 2000, SPINE, V25, P1859, DOI 10.1097/00007632-200007150-00022
   Maas AI, 2010, ARCH PHYS MED REHAB, V91, P1641, DOI 10.1016/j.apmr.2010.07.232
   Maas AIR, 2011, J NEUROTRAUM, V28, P177, DOI 10.1089/neu.2010.1617
   Maciel EN, 2001, J NEUROCHEM, V79, P1237, DOI 10.1046/j.1471-4159.2001.00670.x
   Magnuson DSK, 2009, NEUROREHAB NEURAL RE, V23, P535, DOI 10.1177/1545968308331147
   Maier IC, 2009, BRAIN, V132, P1426, DOI 10.1093/brain/awp085
   Manley GT, 2010, ARCH PHYS MED REHAB, V91, P1667, DOI 10.1016/j.apmr.2010.05.018
   Marino RJ, 2004, ARCH PHYS MED REHAB, V85, P1804, DOI 10.1016/j.apmr.2004.04.026
   Marino RJ, 1998, ARCH PHYS MED REHAB, V79, P1512, DOI 10.1016/S0003-9993(98)90412-9
   Marino RJ, 2003, J SPINAL CORD MED S1, V26, PS50, DOI 10.1080/10790268.2003.11754575
   Martinez M, 2010, EXP NEUROL, V221, P186, DOI 10.1016/j.expneurol.2009.10.022
   Martinez M, 2009, J NEUROTRAUM, V26, P1043, DOI 10.1089/neu.2008.0717
   Maxwell WL, 2010, BRAIN, V133, P139, DOI 10.1093/brain/awp264
   Maynard FM, 1997, SPINAL CORD, V35, P266, DOI 10.1038/sj.sc.3100432
   Mccauley SR, 2001, J NEUROL NEUROSUR PS, V71, P643, DOI 10.1136/jnnp.71.5.643
   Mccauley SR, 2011, J NEUROTRAU IN PRESS, V0, P0
   Mcdonald JW, 2002, LANCET, V359, P417, DOI 10.1016/S0140-6736(02)07603-1
   Mcdonald RP, 1999, TEST THEORY UNIFIED, V0, P0
   Mcquisten KA, 2009, PLOS ONE, V4, P0, DOI 10.1371/journal.pone.0007522
   Mctigue DM, 1998, J NEUROSCI, V18, P5354, DOI 10.1523/JNEUROSCI.18-14-05354.1998
   Means ED, 1981, J NEUROSURG, V55, P200, DOI 10.3171/jns.1981.55.2.0200
   Menet V, 2003, P NATL ACAD SCI USA, V100, P8999, DOI 10.1073/pnas.1533187100
   Messick S, 1989, AM COUNCIL ED MACMIL, V3rd, P13, DOI 10.7203/RELIEVE.22.1.8248
   Metz GAS, 1998, BEHAV BRAIN RES, V96, P37, DOI 10.1016/S0166-4328(97)00195-2
   Metz GAS, 2000, BRAIN RES, V883, P165, DOI 10.1016/S0006-8993(00)02778-5
   Mihai G, 2008, J NEUROTRAUM, V25, P1, DOI 10.1089/neu.2007.0338
   Mitchell CS, 2008, J NEUROTRAUM, V25, P1483, DOI 10.1089/neu.2008.0658
   Monahan AH, 2000, J CLIMATE, V13, P821, DOI 10.1175/1520-0442(2000)013<0821:NPCABN>2.0.CO;2
   Mondello S, 2011, CRIT CARE, V15, P0, DOI 10.1186/cc10286
   Mootha VK, 2003, NAT GENET, V34, P267, DOI 10.1038/ng1180
   Muir GD, 2000, EUR J NEUROSCI, V12, P3079, DOI 10.1046/j.1460-9568.2000.00205.x
   Muthen B, 1999, BIOMETRICS, V55, P463, DOI 10.1111/j.0006-341X.1999.00463.x
   Nakamura M, 2001, EXP NEUROL, V169, P407, DOI 10.1006/exnr.2001.7670
   Nashmi R, 1997, J NEUROTRAUM, V14, P151, DOI 10.1089/neu.1997.14.151
   Nashmi R, 2001, NEUROSCIENCE, V104, P235, DOI 10.1016/S0306-4522(01)00009-4
   Nashmi R, 2001, BRAIN RES REV, V38, P165, DOI 10.1016/S0165-0173(01)00134-5
   Nawashiro H, 1997, J CEREBR BLOOD F MET, V17, P483, DOI 10.1097/00004647-199705000-00001
   Nedeltchev K, 2004, STROKE, V35, P560, DOI 10.1161/01.STR.0000111598.78198.EC
   Negredo P, 2008, J PHYSIOL-LONDON, V586, P2593, DOI 10.1113/jphysiol.2007.149120
   Nessler JA, 2006, J NEUROTRAUM, V23, P882, DOI 10.1089/neu.2006.23.882
   Nicholson JK, 1999, XENOBIOTICA, V29, P1181, DOI 10.1080/004982599238047
   Nielson JL, 2010, J NEUROSCI, V30, P11516, DOI 10.1523/JNEUROSCI.1433-10.2010
   Nielson JL, 2011, J COMP NEUR IN PRESS, V0, P0
   Nielson JL, 2011, NAT NEUR S FORT LAUD, V0, P0
   Nielson JL, 2011, SOC NEUR ANN M WASH, V0, P0
   Nih , 2003, NAT I HLTH FIN NIH S, V0, P0
   Nishi RA, 2007, J NEUROTRAUM, V24, P674, DOI 10.1089/neu.2006.0204
   Noble LJ, 1985, EXP NEUROL, V88, P135, DOI 10.1016/0014-4886(85)90119-0
   Noble LJ, 1989, EXP NEUROL, V103, P34, DOI 10.1016/0014-4886(89)90182-9
   Northstone K, 2005, EUR J CLIN NUTR, V59, P751, DOI 10.1038/sj.ejcn.1602136
   Nout YS, 2011, NEUROREHABI IN PRESS, V0, P0
   Okada S, 2006, NAT MED, V12, P829, DOI 10.1038/nm1425
   Olby NJ, 1996, EXP NEUROL, V138, P82, DOI 10.1006/exnr.1996.0049
   Panagiotakos D, 2009, NUTR METAB CARDIOVAS, V19, P253, DOI 10.1016/j.numecd.2008.06.005
   Park E, 2004, J NEUROTRAUM, V21, P754, DOI 10.1089/0897715041269641
   Pascual JM, 2007, J NEUROTRAUM, V24, P944, DOI 10.1089/neu.2006.0190
   Patterson MM, 1973, J COMP PHYSIOL PSYCH, V84, P88, DOI 10.1037/h0035021
   Pearson K, 1901, PHILOS MAG, V2, P559, DOI 10.1080/14786440109462720
   Petruska JC, 2007, J NEUROSCI, V27, P4460, DOI 10.1523/JNEUROSCI.2302-06.2007
   Pinzon A, 2008, EXP NEUROL, V213, P129, DOI 10.1016/j.expneurol.2008.05.018
   Pinzon A, 2008, BRAIN RES, V1243, P146, DOI 10.1016/j.brainres.2008.09.047
   Popovich PG, 1993, J NEUROTRAUM, V10, P37, DOI 10.1089/neu.1993.10.37
   Popovich PG, 1997, J COMP NEUROL, V377, P443, DOI 10.1002/(SICI)1096-9861(19970120)377:3<443::AID-CNE10>3.0.CO;2-S
   Popovich PG, 2002, J NEUROPATH EXP NEUR, V61, P623, DOI 10.1093/jnen/61.7.623
   Popovich PG, 2003, TRENDS PHARMACOL SCI, V24, P13, DOI 10.1016/S0165-6147(02)00006-8
   Pouw MH, 2009, SPINAL CORD, V47, P519, DOI 10.1038/sc.2008.176
   Prasad A, 2010, FRONT NEUROSCI-SWITZ, V4, P0, DOI 10.3389/fnins.2010.00021
   Preacher KJ, 2002, BEHAV GENET, V32, P153, DOI 10.1023/A:1015210025234
   Qian JC, 2010, J NEUROTRAUM, V27, P599, DOI 10.1089/neu.2009.1145
   Raineteau O, 2002, EUR J NEUROSCI, V16, P1761, DOI 10.1046/j.1460-9568.2002.02243.x
   Resnick DK, 2004, NEUROREPORT, V15, P837, DOI 10.1097/00001756-200404090-00020
   Rhodes DR, 2002, CANCER RES, V62, P4427
   Rikli AE, 1961, CIRCULATION, V24, P643, DOI 10.1161/01.CIR.24.3.643
   Rivlin AS, 1977, J NEUROSURG, V47, P577, DOI 10.3171/jns.1977.47.4.0577
   Rolls A, 2008, PLOS MED, V5, P1262, DOI 10.1371/journal.pmed.0050171
   Rosenzweig ES, 2010, NAT NEUROSCI, V13, P1505, DOI 10.1038/nn.2691
   Rosenzweig ES, 2009, J COMP NEUROL, V513, P151, DOI 10.1002/cne.21940
   Rossignol S, 1996, ACTA NEUROBIOL EXP, V56, P449
   Rossignol S, 2000, CURR OPIN NEUROBIOL, V10, P708, DOI 10.1016/S0959-4388(00)00151-3
   Rossignol S, 1999, PROG BRAIN RES, V123, P349, DOI 10.1016/S0079-6123(08)62870-8
   Roth E, 1990, CLIN REHABIL, V4, P277, DOI 10.1177/026921559000400405
   Saatman KE, 2008, J NEUROTRAUM, V25, P719, DOI 10.1089/neu.2008.0586
   Schallert T, 2000, NEUROPHARMACOLOGY, V39, P777, DOI 10.1016/S0028-3908(00)00005-8
   Scheff SW, 2003, J NEUROTRAUM, V20, P179, DOI 10.1089/08977150360547099
   Schmidlin E, 2004, BRAIN RES, V1017, P172, DOI 10.1016/j.brainres.2004.05.036
   Schmued LC, 1997, BRAIN RES, V751, P37, DOI 10.1016/S0006-8993(96)01387-X
   Schnell L, 1999, EUR J NEUROSCI, V11, P3648, DOI 10.1046/j.1460-9568.1999.00792.x
   Scholtes F, 2011, SPINAL CORD, V49, P345, DOI 10.1038/sc.2010.129
   Schwartz G, 2001, J NEUROSURG, V94, P245, DOI 10.3171/spi.2001.94.2.0245
   Sedy J, 2008, NEUROSCI BIOBEHAV R, V32, P550, DOI 10.1016/j.neubiorev.2007.10.001
   Sharp KG, 2010, EXP NEUROL IN PRESS, V0, P0
   Shechter R, 2009, PLOS MED, V6, P0, DOI 10.1371/journal.pmed.1000113
   Singh IN, 2006, J CEREBR BLOOD F MET, V26, P1407, DOI 10.1038/sj.jcbfm.9600297
   Smith RR, 2006, J NEUROTRAUM, V23, P1654, DOI 10.1089/neu.2006.23.1654
   Smith RR, 2006, J NEUROTRAUM, V23, P908, DOI 10.1089/neu.2006.23.908
   Song GQ, 2001, J NEUROCHEM, V79, P804, DOI 10.1046/j.1471-4159.2001.00626.x
   Spearman C, 1904, AM J PSYCHOL, V15, P201, DOI 10.2307/1412107
   Springer JE, 1999, NAT MED, V5, P943, DOI 10.1038/11387
   Steinberg CA, 1962, IRE T BIOMED ELECTR, VBME9, P23, DOI 10.1109/TBMEL.1962.4322946
   Stevens JP, 2009, APPL MULTIVARIATE ST, V5th, P0
   Steward O, 2006, EXP NEUROL, V198, P483, DOI 10.1016/j.expneurol.2005.12.034
   Steward O, 2008, J NEUROSCI, V28, P6836, DOI 10.1523/JNEUROSCI.5372-07.2008
   Steward O, 2008, EXP NEUROL, V209, P446, DOI 10.1016/j.expneurol.2007.12.010
   Subramanian A, 2005, P NATL ACAD SCI USA, V102, P15545, DOI 10.1073/pnas.0506580102
   Sun F, 2010, GLIA, V58, P1304, DOI 10.1002/glia.21009
   Sydekum E, 2009, NEUROIMAGE, V44, P1345, DOI 10.1016/j.neuroimage.2008.10.015
   Takeoka A, 2011, J NEUROSCI, V31, P4298, DOI 10.1523/JNEUROSCI.4967-10.2011
   Tarlov IM, 1954, AMA ARCH NEUROL PSY, V71, P588, DOI 10.1001/archneurpsyc.1954.02320410050004
   Tarlov IM, 1954, AMA ARCH NEUROL PSY, V71, P271, DOI 10.1001/archneurpsyc.1954.02320390001001
   Teng YD, 2002, P NATL ACAD SCI USA, V99, P3024, DOI 10.1073/pnas.052678899
   Thomas CK, 2003, J REHABIL RES DEV, V40, P25, DOI 10.1682/JRRD.2003.08.0025
   Thomas REUTERS, 2011, WEB KNOWL, V0, P0
   Thombs BD, 2005, PRIMARY PSYCHIAT, V12, P51
   Thurmond VA, 2010, ARCH PHYS MED REHAB, V91, P1633, DOI 10.1016/j.apmr.2010.06.034
   Timofeev I, 2011, BRAIN, V134, P484, DOI 10.1093/brain/awq353
   Turrin NP, 2006, J NEUROSCI, V26, P143, DOI 10.1523/JNEUROSCI.4032-05.2006
   Valero-cabre A, 2004, J NEUROPHYSIOL, V91, P2838, DOI 10.1152/jn.01177.2003
   Vorst MV, 2007, J TRAUMA, V62, P199, DOI 10.1097/01.ta.0000238665.09611.4b
   Velardo MJ, 2004, J NEUROSCI, V24, P8562, DOI 10.1523/JNEUROSCI.3316-04.2004
   Viant MR, 2005, NMR BIOMED, V18, P507, DOI 10.1002/nbm.980
   Voneuler M, 1996, EXP NEUROL, V137, P242, DOI 10.1006/exnr.1996.0023
   Wada S, 1999, J NEUROSURG, V91, P98, DOI 10.3171/spi.1999.91.1.0098
   Wang CX, 1996, J NEUROIMMUNOL, V69, P151
   Wang XX, 2009, J NEUROTRAUM, V26, P81, DOI 10.1089/neu.2007.0464
   Webb AA, 2004, BEHAV BRAIN RES, V155, P55, DOI 10.1016/j.bbr.2004.04.002
   Weidner N, 2001, P NATL ACAD SCI USA, V98, P3513, DOI 10.1073/pnas.051626798
   West MJ, 1993, NEUROBIOL AGING, V14, P275, DOI 10.1016/0197-4580(93)90112-O
   Whelan PJ, 1996, PROG NEUROBIOL, V49, P481, DOI 10.1016/0301-0082(96)00028-7
   Whishaw IQ, 1990, BEHAV BRAIN RES, V41, P49, DOI 10.1016/0166-4328(90)90053-H
   Whyte J, 2010, ARCH PHYS MED REHAB, V91, P1692, DOI 10.1016/j.apmr.2010.06.031
   Widenfalk J, 2001, J NEUROSCI, V21, P3457, DOI 10.1523/JNEUROSCI.21-10-03457.2001
   Widerstrom-noga E, 2003, CLIN J PAIN, V19, P39, DOI 10.1097/00002508-200301000-00005
   Wienecke J, 2010, J NEUROPHYSIOL, V103, P761, DOI 10.1152/jn.00609.2009
   Wong JK, 2009, EXP NEUROL, V217, P417, DOI 10.1016/j.expneurol.2009.03.037
   Wood PM, 1991, GLIA, V4, P225, DOI 10.1002/glia.440040214
   Wrathall JR, 1996, EXP NEUROL, V137, P119, DOI 10.1006/exnr.1996.0012
   Wrathall JR, 1994, J NEUROSCI, V14, P6598
   Wrathall JR, 1985, EXP NEUROL, V88, P108, DOI 10.1016/0014-4886(85)90117-7
   Wyllie AH, 1980, NATURE, V284, P555, DOI 10.1038/284555a0
   Xiong YQ, 2007, J NEUROCHEM, V100, P639, DOI 10.1111/j.1471-4159.2006.04312.x
   Yang LQ, 2005, J CLIN NEUROSCI, V12, P276, DOI 10.1016/j.jocn.2004.06.011
   Young W, 2002, PROG BRAIN RES, V137, P231
   Zheng B, 2010, SCI TRANSL MED, V2, P0, DOI 10.1126/scitranslmed.3001059
   Ziv Y, 2006, P NATL ACAD SCI USA, V103, P13174, DOI 10.1073/pnas.0603747103
   Zou H, 2006, J COMPUT GRAPH STAT, V15, P265, DOI 10.1198/106186006X113430
NR 348
TC 24
Z9 24
U1 0
U2 3
PU SPRINGER
PI NEW YORK
PA ONE NEW YORK PLAZA, SUITE 4600, NEW YORK, NY, UNITED STATES
SN 1868-4483
EI 1868-601X
J9 TRANSL STROKE RES
JI Transl. Stroke Res.
PD DEC 15
PY 2011
VL 2
IS 4
BP 438
EP 454
DI 10.1007/s12975-011-0121-1
PG 17
WC Clinical Neurology; Neurosciences
SC Neurosciences & Neurology
GA 943YJ
UT WOS:000304163700005
PM 22207883
DA 2022-04-27
ER

PT J
AU Rogers, CJ
   Clark, PM
   Tully, SE
   Abrol, R
   Garcia, KC
   Goddard, WA
   Hsieh-Wilson, LC
AF Rogers, Claude J.
   Clark, Peter M.
   Tully, Sarah E.
   Abrol, Ravinder
   Garcia, K. Christopher
   Goddard, William A., III
   Hsieh-Wilson, Linda C.
TI Elucidating glycosaminoglycan-protein-protein interactions using carbohydrate microarray and computational approaches
SO PROCEEDINGS OF THE NATIONAL ACADEMY OF SCIENCES OF THE UNITED STATES OF AMERICA
LA English
DT Article
ID chondroitin sulfate; growth-factor; neurite outgrowth; crystal-structure; binding; heparin; receptor; neurotrophin; tnf; fgf
AB Glycosaminoglycan polysaccharides play critical roles in many cellular processes, ranging from viral invasion and angiogenesis to spinal cord injury. Their diverse biological activities are derived from an ability to regulate a remarkable number of proteins. However, few methods exist for the rapid identification of glycosaminoglycan-protein interactions and for studying the potential of glycosaminoglycans to assemble multimeric protein complexes. Here, we report a multidisciplinary approach that combines new carbohydrate microarray and computational modeling methodologies to elucidate glycosaminoglycan-protein interactions. The approach was validated through the study of known protein partners for heparan and chondroitin sulfate, including fibroblast growth factor 2 (FGF2) and its receptor FGFR1, the malarial protein VAR2CSA, and tumor necrosis factor-alpha (TNF-alpha). We also applied the approach to identify previously undescribed interactions between a specific sulfated epitope on chondroitin sulfate, CS-E, and the neurotrophins, a critical family of growth factors involved in the development, maintenance, and survival of the vertebrate nervous system. Our studies show for the first time that CS is capable of assembling multimeric signaling complexes and modulating neurotrophin signaling pathways. In addition, we identify a contiguous CS-E-binding site by computational modeling that suggests a potential mechanism to explain how CS may promote neurotrophin-tyrosine receptor kinase (Trk) complex formation and neurotrophin signaling. Together, our combined microarray and computational modeling methodologies provide a general, facile means to identify new glycosaminoglycan-protein-protein interactions, as well as a molecular-level understanding of those complexes.
C1 [Rogers, Claude J.; Clark, Peter M.; Tully, Sarah E.; Hsieh-Wilson, Linda C.] CALTECH, Howard Hughes Med Inst, Div Chem & Chem Engn, Pasadena, CA 91125 USA.
   [Abrol, Ravinder; Goddard, William A., III] CALTECH, Mat & Proc Simulat Ctr, Div Chem & Chem Engn, Pasadena, CA 91125 USA.
   [Garcia, K. Christopher] Stanford Univ, Sch Med, Stanford, CA 94305 USA.
   [Garcia, K. Christopher] Howard Hughes Med Inst, Dept Mol & Cellular Physiol, Stanford, CA 94305 USA.
   [Garcia, K. Christopher] Howard Hughes Med Inst, Dept Biol Struct, Stanford, CA 94305 USA.
   [Goddard, William A., III] Korea Adv Inst Sci & Technol, Grad Sch EEWS WCU, Taejon 305701, South Korea.
RP Hsieh-Wilson, LC (通讯作者)，CALTECH, Howard Hughes Med Inst, Div Chem & Chem Engn, 1200 E Calif Blvd, Pasadena, CA 91125 USA.
EM lhw@caltech.edu
FU National Institutes of HealthUnited States Department of Health & Human ServicesNational Institutes of Health (NIH) - USA [R01 GM093627, 5T32 GM07616, 5T32 GM07737, R01 NS071112, 1R01 NS073115]; National Science FoundationNational Science Foundation (NSF); NATIONAL INSTITUTE OF GENERAL MEDICAL SCIENCESUnited States Department of Health & Human ServicesNational Institutes of Health (NIH) - USANIH National Institute of General Medical Sciences (NIGMS) [T32GM007737, T32GM007616, R01GM093627] Funding Source: NIH RePORTER; NATIONAL INSTITUTE OF NEUROLOGICAL DISORDERS AND STROKEUnited States Department of Health & Human ServicesNational Institutes of Health (NIH) - USANIH National Institute of Neurological Disorders & Stroke (NINDS) [R01NS071112, R01NS073115] Funding Source: NIH RePORTER
CR Bitomsky W, 1999, J AM CHEM SOC, V121, P3004, DOI 10.1021/ja983319g
   Bothwell M, 1995, ANNU REV NEUROSCI, V18, P223, DOI 10.1146/annurev.neuro.18.1.223
   Capila I, 2002, ANGEW CHEM INT EDIT, V41, P391
   Chao MV, 2003, NAT REV NEUROSCI, V4, P299, DOI 10.1038/nrn1078
   Chao MV, 1992, NEURON, V9, P583, DOI 10.1016/0896-6273(92)90023-7
   Clement AM, 1999, NEUROSCI LETT, V269, P125, DOI 10.1016/S0304-3940(99)00432-2
   de Paz JL, 2007, CHEM BIOL, V14, P879, DOI 10.1016/j.chembiol.2007.07.007
   Dechant G, 2002, NAT NEUROSCI, V5, P1131, DOI 10.1038/nn1102-1131
   Faham S, 1996, SCIENCE, V271, P1116, DOI 10.1126/science.271.5252.1116
   Gama CI, 2005, CURR OPIN CHEM BIOL, V9, P609, DOI 10.1016/j.cbpa.2005.10.003
   Gama CI, 2006, NAT CHEM BIOL, V2, P467, DOI 10.1038/nchembio810
   Gamain B, 2005, J INFECT DIS, V191, P1010, DOI 10.1086/428137
   Gandhi NS, 2008, BIOCHEMISTRY-US, V47, P4851, DOI 10.1021/bi702455e
   Higgins MK, 2008, J BIOL CHEM, V283, P21842, DOI 10.1074/jbc.C800086200
   Huang EJ, 2001, ANNU REV NEUROSCI, V24, P677, DOI 10.1146/annurev.neuro.24.1.677
   Ibrahimi OA, 2004, BIOCHEMISTRY-US, V43, P4724, DOI 10.1021/bi0352320
   Kam VWT, 2008, J CHEM THEORY COMPUT, V4, P2160, DOI 10.1021/ct800196k
   Keiser N, 2001, NAT MED, V7, P123, DOI 10.1038/83263
   Khunrae P, 2009, J MOL BIOL, V393, P202, DOI 10.1016/j.jmb.2009.08.027
   Kim SK, 2010, CHEMMEDCHEM, V5, P1594, DOI 10.1002/cmdc.201000175
   Lowes MA, 2007, NATURE, V445, P866, DOI 10.1038/nature05663
   Mahoney DJ, 2005, J BIOL CHEM, V280, P27044, DOI 10.1074/jbc.M502068200
   Martin L, 2001, BIOCHEMISTRY-US, V40, P6303, DOI 10.1021/bi002670n
   Mukai Y, 2009, J MOL BIOL, V385, P1221, DOI 10.1016/j.jmb.2008.11.053
   Mulloy B, 2001, CURR OPIN STRUC BIOL, V11, P623, DOI 10.1016/S0959-440X(00)00257-8
   Oohira A, 1991, J NEUROSCI, V11, P822
   Pantoliano MW, 1994, BIOCHEMISTRY-US, V33, P10229, DOI 10.1021/bi00200a003
   Pellegrini L, 2000, NATURE, V407, P1029, DOI 10.1038/35039551
   Petitou M, 2004, ANGEW CHEM INT EDIT, V43, P3118, DOI 10.1002/anie.200300640
   Powell AK, 2004, GLYCOBIOLOGY, V14, P17R, DOI 10.1093/glycob/cwh051
   Proudfoot AEI, 2003, P NATL ACAD SCI USA, V100, P1885, DOI 10.1073/pnas.0334864100
   Raman R, 2005, CHEM BIOL, V12, P267, DOI 10.1016/j.chembiol.2004.11.020
   Rapp A, 2005, BASIC CLIN PHARMACOL, V96, P37, DOI 10.1111/j.1742-7843.2005.pto960106.x
   Rawat M, 2008, J AM CHEM SOC, V130, P2959, DOI 10.1021/ja709993p
   Raza A, 2000, MICROSC RES TECHNIQ, V50, P229, DOI 10.1002/1097-0029(20000801)50:3<229::AID-JEMT6>3.0.CO;2-H
   Roux PP, 2002, PROG NEUROBIOL, V67, P203, DOI 10.1016/S0301-0082(02)00016-3
   Schlessinger J, 2000, MOL CELL, V6, P743, DOI 10.1016/S1097-2765(00)00073-3
   Shelton DL, 1995, J NEUROSCI, V15, P477, DOI 10.1523/jneurosci.15-01-00477.1995
   Shipp EL, 2007, CHEM BIOL, V14, P195, DOI 10.1016/j.chembiol.2006.12.009
   Spivakkroizman T, 1994, CELL, V79, P1015, DOI 10.1016/0092-8674(94)90032-9
   Sugahara K, 2003, CURR OPIN STRUC BIOL, V13, P612, DOI 10.1016/j.sbi.2003.09.011
   Sweeney MD, 2006, J AM SOC MASS SPECTR, V17, P1114, DOI 10.1016/j.jasms.2006.04.025
   Tully SE, 2006, J AM CHEM SOC, V128, P7740, DOI 10.1021/ja061906t
   Tully SE, 2004, J AM CHEM SOC, V126, P7736, DOI 10.1021/ja0484045
   Vaidehi N, 2002, P NATL ACAD SCI USA, V99, P12622, DOI 10.1073/pnas.122357199
   Valdez G, 2007, P NATL ACAD SCI USA, V104, P12270, DOI 10.1073/pnas.0702819104
   Vaudry D, 2002, SCIENCE, V296, P1648, DOI 10.1126/science.1071552
   Wu ZLL, 2003, J BIOL CHEM, V278, P17121, DOI 10.1074/jbc.M212590200
   Zhang FM, 2009, BIOCHEMISTRY-US, V48, P8379, DOI 10.1021/bi9006379
NR 49
TC 79
Z9 83
U1 6
U2 40
PU NATL ACAD SCIENCES
PI WASHINGTON
PA 2101 CONSTITUTION AVE NW, WASHINGTON, DC 20418 USA
SN 0027-8424
EI 
J9 P NATL ACAD SCI USA
JI Proc. Natl. Acad. Sci. U. S. A.
PD JUN 14
PY 2011
VL 108
IS 24
BP 9747
EP 9752
DI 10.1073/pnas.1102962108
PG 6
WC Multidisciplinary Sciences
SC Science & Technology - Other Topics
GA 777DD
UT WOS:000291594000010
PM 21628576
DA 2022-04-27
ER

PT J
AU Chen, WJ
   Lin, Y
   Xiong, ZQ
   Wei, W
   Ni, W
   Tan, GH
   Guo, SL
   He, J
   Chen, YF
   Zhang, QJ
   Li, HF
   Lin, Y
   Murong, SX
   Xu, JF
   Wang, N
   Wu, ZY
AF Chen, Wan-Jin
   Lin, Yu
   Xiong, Zhi-Qi
   Wei, Wei
   Ni, Wang
   Tan, Guo-He
   Guo, Shun-Ling
   He, Jin
   Chen, Ya-Fang
   Zhang, Qi-Jie
   Li, Hong-Fu
   Lin, Yi
   Murong, Shen-Xing
   Xu, Jianfeng
   Wang, Ning
   Wu, Zhi-Ying
TI Exome sequencing identifies truncating mutations in PRRT2 that cause paroxysmal kinesigenic dyskinesia
SO NATURE GENETICS
LA English
DT Article
ID human-chromosome 16; choreoathetosis; disorder; linkage; locus; channelopathy; gene; map
AB Paroxysmal kinesigenic dyskinesia is the most common type of paroxysmal movement disorder and is often misdiagnosed clinically as epilepsy. Using whole-exome sequencing followed by Sanger sequencing, we identified three truncating mutations within PRRT2 (NM_145239.2) in eight Han Chinese families with histories of paroxysmal kinesigenic dyskinesia: c.514_517delTCTG (p.Ser172Argfs*3) in one family, c.649dupC (p.Arg217Profs*8) in six families and c.972delA (p.Val325Serfs*12) in one family. These truncating mutations co-segregated exactly with the disease in these families and were not observed in 1,000 control subjects of matched ancestry. PRRT2 is a newly discovered gene consisting of four exons encoding the proline-rich transmembrane protein 2, which encompasses 340 amino acids and contains two predicted transmembrane domains. PRRT2 is highly expressed in the developing nervous system, and a truncating mutation alters the subcellular localization of the PRRT2 protein. The function of PRRT2 and its role in paroxysmal kinesigenic dyskinesia should be further investigated.
C1 [Chen, Wan-Jin; Ni, Wang; Li, Hong-Fu; Wu, Zhi-Ying] Fudan Univ, Inst Brain Sci, Huashan Hosp, Dept Neurol, Shanghai 200433, Peoples R China.
   [Chen, Wan-Jin; Ni, Wang; Li, Hong-Fu; Wu, Zhi-Ying] Fudan Univ, Inst Brain Sci, Huashan Hosp, Inst Neurol, Shanghai 200433, Peoples R China.
   [Chen, Wan-Jin; Ni, Wang; Li, Hong-Fu; Wu, Zhi-Ying] Fudan Univ, State Key Lab Med Neurobiol, Shanghai Med Coll, Shanghai 200433, Peoples R China.
   [Chen, Wan-Jin; Lin, Yu; Wei, Wei; Ni, Wang; He, Jin; Chen, Ya-Fang; Zhang, Qi-Jie; Lin, Yi; Murong, Shen-Xing; Wang, Ning] Fujian Med Univ, Affiliated Hosp 1, Dept Neurol, Fuzhou, Peoples R China.
   [Chen, Wan-Jin; Lin, Yu; Wei, Wei; Ni, Wang; He, Jin; Chen, Ya-Fang; Zhang, Qi-Jie; Lin, Yi; Murong, Shen-Xing; Wang, Ning] Fujian Med Univ, Affiliated Hosp 1, Inst Neurol, Fuzhou, Peoples R China.
   [Xiong, Zhi-Qi; Tan, Guo-He; Guo, Shun-Ling] Chinese Acad Sci, Inst Neurosci, State Key Lab Neurosci, Shanghai Inst Biol Sci, Shanghai, Peoples R China.
   [Xu, Jianfeng] Fudan Univ, Fudan Inst Urol, Shanghai Med Coll, Huashan Hosp, Shanghai 200433, Peoples R China.
   [Xu, Jianfeng] Fudan Univ, Fudan Van Andel Res Inst VARI, Ctr Genet Epidemiol, Sch Life Sci, Shanghai 200433, Peoples R China.
RP Wu, ZY (通讯作者)，Fudan Univ, Inst Brain Sci, Huashan Hosp, Dept Neurol, Shanghai 200433, Peoples R China.
EM ningwang63@yahoo.com; zhiyingwu@fudan.edu.cn
FU National Natural Science Foundation (China)National Natural Science Foundation of China (NSFC) [81125009]; Huashan Hospital; Fudan University; Fujian Medical University [2009D064]
CR Bennett LB, 2000, NEUROLOGY, V54, P125, DOI 10.1212/WNL.54.1.125
   Bhatia KP, 2000, MOVEMENT DISORD, V15, P429, DOI 10.1002/1531-8257(200005)15:3<429::AID-MDS1001>3.0.CO;2-R
   Bruno MK, 2004, NEUROLOGY, V63, P2280, DOI 10.1212/01.WNL.0000147298.05983.50
   Celesia GG, 2001, CLIN NEUROPHYSIOL, V112, P2, DOI 10.1016/S1388-2457(00)00496-X
   Goodenough DJ, 1978, ARCH NEUROL-CHICAGO, V35, P827, DOI 10.1001/archneur.1978.00500360051010
   Hu XL, 2011, CEREB CORTEX, V21, P2158, DOI 10.1093/cercor/bhq284
   Kertesz AZ, 1967, NEUROLOGY, V17, P680, DOI 10.1212/WNL.17.7.680
   Kikuchi T, 2007, J HUM GENET, V52, P334, DOI 10.1007/s10038-007-0116-7
   Kruglyak L, 1996, AM J HUM GENET, V58, P1347
   Li RQ, 2009, BIOINFORMATICS, V25, P1966, DOI 10.1093/bioinformatics/btp336
   Li RQ, 2009, GENOME RES, V19, P1124, DOI 10.1101/gr.088013.108
   Mckenna A, 2010, GENOME RES, V20, P1297, DOI 10.1101/gr.107524.110
   Ng PC, 2003, NUCLEIC ACIDS RES, V31, P3812, DOI 10.1093/nar/gkg509
   Ng SB, 2009, NATURE, V461, P272, DOI 10.1038/nature08250
   Ono S, 2011, MOVEMENT DISORD, V26, P761, DOI 10.1002/mds.23475
   Su AI, 2004, P NATL ACAD SCI USA, V101, P6062, DOI 10.1073/pnas.0400782101
   Swoboda KJ, 2000, NEUROLOGY, V55, P224, DOI 10.1212/WNL.55.2.224
   Tomita H, 1999, AM J HUM GENET, V65, P1688, DOI 10.1086/302682
   Valente EM, 2000, BRAIN, V123, P2040, DOI 10.1093/brain/123.10.2040
   Wang J, 2008, NATURE, V456, P60, DOI 10.1038/nature07484
NR 20
TC 306
Z9 353
U1 3
U2 69
PU NATURE PUBLISHING GROUP
PI NEW YORK
PA 75 VARICK ST, 9TH FLR, NEW YORK, NY 10013-1917 USA
SN 1061-4036
EI 
J9 NAT GENET
JI Nature Genet.
PD DEC 15
PY 2011
VL 43
IS 12
BP 1252
EP U116
DI 10.1038/ng.1008
PG 5
WC Genetics & Heredity
SC Genetics & Heredity
GA 860EK
UT WOS:000297931400022
PM 22101681
DA 2022-04-27
ER

PT J
AU Fan, Y
   Wang, LL
   Zhou, FH
   Zhang, Y
   Li, H
   Shan, LP
   Yuan, ZW
AF Fan, Yang
   Wang, Lili
   Zhou, Fenghua
   Zhang, Yi
   Li, Hui
   Shan, Liping
   Yuan, Zhengwei
TI Comparative proteomics of spinal cords of rat fetuses with spina bifida aperta
SO JOURNAL OF PROTEOMICS
LA English
DT Article
DE 2-D electrophoresis; All-trans retinoid acid; Spina bifida aperta; Neural tube defects
ID neural-tube defect; unfolded protein response; endoplasmic-reticulum; quality-control; high-prevalence; cell-death; model; family; motoneuron; microrna
AB Neural tube defects (NTDs) are complex congenital anomalies of the central nervous system, with a prevalence of 5 per 10,000 worldwide. However, current therapeutics for NTDs are unsatisfactory. The neurological complications remain the main problem for therapy. Neurological dysfunction could result from the primary defect or injuries to the uncovered neural tissue in the uterus. However, the pathological changes in the uncovered neural tissue have not been described. Here, we present our comparative proteomics study of the spinal cord from rat fetuses with all-trans retinoic-acid-induced spina bifida aperta. Proteins from spinal cords were subjected to 2-D gel electrophoresis, then protein identification by mass spectrometry. We identified 13 proteins with differential expression between normal spinal cords and those with spina bifida aperta. These identified proteins were reported to be involved in signal transduction, cell adhesion and migration, protein folding and apoptosis. We confirmed 4 identified proteins by immunoblot analysis and assessed their mRNA levels by quantitative real-time PCR. This is the first comparative proteomics of spinal cords from rat fetuses with spina bifida aperta. We demonstrate protein alterations that reflect the pathological situation of the uncovered neural tissue, which may help improve the treatment of NTDs. (C) 2011 Elsevier B.V. All rights reserved.
C1 [Fan, Yang; Wang, Lili; Zhang, Yi; Li, Hui; Yuan, Zhengwei] China Med Univ, Key Lab, Hlth Minist Congenital Malformat, Shengjing Hosp, Shenyang 110004, Peoples R China.
   [Zhou, Fenghua] China Med Univ, Dept Phys Med & Rehabil, Shengjing Hosp, Shenyang 110004, Peoples R China.
   [Shan, Liping] China Med Univ, Dept Urol Surg, Shengjing Hosp, Shenyang 110004, Peoples R China.
RP Yuan, ZW (通讯作者)，China Med Univ, Key Lab, Hlth Minist Congenital Malformat, Shengjing Hosp, 36 Sanhao St, Shenyang 110004, Peoples R China.
EM yuanzw@hotmail.com
FU National Natural Foundation of ChinaNational Natural Science Foundation of China (NSFC) [30872705, 30801242, 30571934]; Research Fund for the Doctoral Program of Higher Education of ChinaResearch Fund for the Doctoral Program of Higher Education of China (RFDP)Specialized Research Fund for the Doctoral Program of Higher Education (SRFDP) [20092104120010]; Educational Commission of Liaoning Province, China [L2010637]
CR Ambros V, 2001, CELL, V107, P823, DOI 10.1016/S0092-8674(01)00616-X
   Barciszewski J, 2003, MOL BIOL MOL MED, V0, P292
   Berkelman T, 2002, 2 D ELECTROPHORESIS, V0, P0
   Boulet SL, 2008, BIRTH DEFECTS RES A, V82, P527, DOI 10.1002/bdra.20468
   Bower C, 2009, BIRTH DEFECTS RES A, V85, P269, DOI 10.1002/bdra.20536
   Cai WS, 2007, CHILD NERV SYST, V23, P549, DOI 10.1007/s00381-006-0289-y
   Candiano G, 2004, ELECTROPHORESIS, V25, P1327, DOI 10.1002/elps.200305844
   Correia-pinto J, 2002, J PEDIATR SURG, V37, P488, DOI 10.1053/jpsu.2002.30872
   Date I, 1993, SURG NEUROL, V40, P471, DOI 10.1016/0090-3019(93)90049-7
   Diezpardo JA, 1995, EUR J PEDIATR SURG, V5, P198, DOI 10.1055/s-2008-1066204
   Drewek MJ, 1997, PEDIATR NEUROSURG, V27, P190, DOI 10.1159/000121250
   Duplan L, 2010, J NEUROSCI, V30, P785, DOI 10.1523/JNEUROSCI.5411-09.2010
   Ellgaard L, 1999, SCIENCE, V286, P1882, DOI 10.1126/science.286.5446.1882
   Fan J, 2010, NEUROSCI LETT, V473, P196, DOI 10.1016/j.neulet.2010.02.045
   Ferrari DM, 1999, BIOCHEM J, V339, P1, DOI 10.1042/0264-6021:3390001
   Gogel S, 2010, DEV NEUROBIOL, V70, P456, DOI 10.1002/dneu.20789
   Gorg A, 1988, ELECTROPHORESIS, V9, P531, DOI 10.1002/elps.1150090913
   Greene NDE, 2002, J BIOL CHEM, V277, P41645, DOI 10.1074/jbc.M203607200
   Gu X, 2007, BIRTH DEFECTS RES A, V79, P702, DOI 10.1002/bdra.20397
   Hebert DN, 2007, PHYSIOL REV, V87, P1377, DOI 10.1152/physrev.00050.2006
   Jang SY, 2010, NEUROSCI LETT, V485, P37, DOI 10.1016/j.neulet.2010.08.058
   Kelleher DJ, 2006, GLYCOBIOLOGY, V16, P47R, DOI 10.1093/glycob/cwj066
   Kjaer S, 2003, HUM MOL GENET, V12, P2133, DOI 10.1093/hmg/ddg227
   Krecic AM, 1999, CURR OPIN CELL BIOL, V11, P363, DOI 10.1016/S0955-0674(99)80051-9
   Lammer EJ, 1985, NEW ENGL J MED, V313, P837, DOI 10.1056/NEJM198510033131401
   Maden M, 2006, J NEUROBIOL, V66, P726, DOI 10.1002/neu.20248
   Minturn JE, 1995, J NEUROSCI, V15, P6757
   Moore CA, 1997, AM J MED GENET, V73, P113
   Paschen W, 2001, CELL CALCIUM, V29, P1, DOI 10.1054/ceca.2000.0162
   Quinn CC, 2003, J NEUROSCI, V23, P2815
   Schroder M, 2005, ANNU REV BIOCHEM, V74, P739, DOI 10.1146/annurev.biochem.73.011303.074134
   Selkoe DJ, 2003, NATURE, V426, P900, DOI 10.1038/nature02264
   Shen XH, 2001, CELL, V107, P893, DOI 10.1016/S0092-8674(01)00612-2
   Skoulakis EMC, 1998, MOL NEUROBIOL, V16, P269, DOI 10.1007/BF02741386
   Tarabal O, 2005, MOL CELL NEUROSCI, V29, P283, DOI 10.1016/j.mcn.2005.03.003
   Towbin H, 1979, P NATL ACAD SCI USA, V76, P4350, DOI 10.1073/pnas.76.9.4350
   Walsh D, 1997, CELL MOL LIFE SCI, V53, P198, DOI 10.1007/PL00000592
   Wang LH, 1996, J NEUROSCI, V16, P6197
   Zhao JJ, 2008, CHILD NERV SYST, V24, P485, DOI 10.1007/s00381-007-0520-5
   Zurmohle UM, 1998, J CHILD NEUROL, V13, P64, DOI 10.1177/088307389801300204
NR 40
TC 13
Z9 15
U1 3
U2 15
PU ELSEVIER SCIENCE BV
PI AMSTERDAM
PA PO BOX 211, 1000 AE AMSTERDAM, NETHERLANDS
SN 1874-3919
EI 
J9 J PROTEOMICS
JI J. Proteomics
PD DEC 21
PY 2011
VL 75
IS 2
BP 668
EP 676
DI 10.1016/j.jprot.2011.09.006
PG 9
WC Biochemical Research Methods
SC Biochemistry & Molecular Biology
GA 871VJ
UT WOS:000298765500029
PM 21945729
DA 2022-04-27
ER

PT J
AU Arocho, LC
   Figueroa, JD
   Torrado, AI
   Santiago, JM
   Vera, AE
   Miranda, JD
AF Arocho, Luz C.
   Figueroa, Johnny D.
   Torrado, Aranza I.
   Santiago, Jose M.
   Vera, Ariel E.
   Miranda, Jorge D.
TI Expression Profile and Role of EphrinA1 Ligand After Spinal Cord Injury
SO CELLULAR AND MOLECULAR NEUROBIOLOGY
LA English
DT Article
DE Axonal outgrowth; EphA receptors; Inhibitory proteins; Trauma; Regeneration; Reactive astrocytes
ID myelin-associated glycoprotein; central-nervous-system; tyrosine kinase receptor; inhibit neurite outgrowth; up-regulation; corticospinal tract; axonal regeneration; locomotor recovery; functional ligand; family receptor
AB Spinal cord injury (SCI) triggers the re-expression of inhibitory molecules present in early stages of development, contributing to prevention of axonal regeneration. Upregulation of EphA receptor tyrosine kinases after injury suggest their involvement in the nervous system's response to damage. However, the expression profile of their ephrinA ligands after SCI is unclear. In this study, we determined the expression of ephrinA ligands after contusive SCI. Adult Sprague-Dawley female rats were injured using the MASCIS impactor device at the T10 vertebrae, and levels of ephrinA mRNA and protein determined at different time points. Identification of the cell phenotype expressing the ephrin ligand and colocalization with Eph receptors was performed with immunohistochemistry and confocal microscopy. Behavioral studies were made, after blocking ephrinA1 expression with antisense (AS) oligonucleotides, to assess hindlimb locomotor activity. Real-time PCR demonstrated basal mRNA levels of ephrin (A1, A2, A3, and A5) in the adult spinal cord. Interestingly, ephrinA1 was the only ligand whose mRNA levels were significantly altered after SCI. Although ephrinA1 mRNA levels increased after 2 weeks and remain elevated, we did not observe this pattern at the protein level as revealed by western blot analysis. Immunohistochemical studies showed ephrinA1 expression in reactive astrocytes, axons, and neurons and also their colocalization with EphA4 and A7 receptors. Behavioral studies revealed worsening of locomotor activity when ephrinA1 expression was reduced. This study suggests that ephrinA1 ligands play a role in the pathophysiology of SCI.
C1 [Arocho, Luz C.; Torrado, Aranza I.; Santiago, Jose M.; Vera, Ariel E.; Miranda, Jorge D.] Univ Puerto Rico, Sch Med, Dept Physiol, San Juan, PR 00936 USA.
   [Figueroa, Johnny D.] Loma Linda Univ, Ctr Hlth Dispar & Mol Med, Loma Linda, CA 92354 USA.
RP Miranda, JD (通讯作者)，Univ Puerto Rico, Sch Med, Dept Physiol, POB 365067, San Juan, PR 00936 USA.
EM jorge.miranda3@upr.edu
FU RISE [R25-GM061838]; MBRS/SCORE [S06-GM008224]; RCMI [G12R R03051]; NIH/NINDSUnited States Department of Health & Human ServicesNational Institutes of Health (NIH) - USANIH National Institute of Neurological Disorders & Stroke (NINDS) [39405]; M-RISP [2R24 MH 48190-14]; Associate Deanship of Biomedical Sciences and Graduate Studies of the UPR School of Medicine; NATIONAL CENTER FOR RESEARCH RESOURCESUnited States Department of Health & Human ServicesNational Institutes of Health (NIH) - USANIH National Center for Research Resources (NCRR) [G12RR003051] Funding Source: NIH RePORTER; NATIONAL INSTITUTE OF GENERAL MEDICAL SCIENCESUnited States Department of Health & Human ServicesNational Institutes of Health (NIH) - USANIH National Institute of General Medical Sciences (NIGMS) [S06GM008224, R25GM061838] Funding Source: NIH RePORTER; NATIONAL INSTITUTE OF MENTAL HEALTHUnited States Department of Health & Human ServicesNational Institutes of Health (NIH) - USANIH National Institute of Mental Health (NIMH) [R24MH048190] Funding Source: NIH RePORTER
CR Aoto J, 2007, BRAIN RES, V1184, P72, DOI 10.1016/j.brainres.2006.11.033
   Basso DM, 1995, J NEUROTRAUM, V12, P1, DOI 10.1089/neu.1995.12.1
   Behrmann DL, 1992, J NEUROTRAUM, V9, P197, DOI 10.1089/neu.1992.9.197
   Biervert C, 2001, NEUROSCI LETT, V315, P25, DOI 10.1016/S0304-3940(01)02312-6
   Brownlee H, 2000, J COMP NEUROL, V425, P315, DOI 10.1002/1096-9861(20000918)425:2<315::AID-CNE12>3.0.CO;2-#
   Bundesen LQ, 2003, J NEUROSCI, V23, P7789
   Canty AJ, 2006, P NATL ACAD SCI USA, V103, P15629, DOI 10.1073/pnas.0607350103
   Carpenter MK, 1995, J NEUROSCI RES, V42, P199, DOI 10.1002/jnr.490420207
   Chen MS, 2000, NATURE, V403, P434, DOI 10.1038/35000219
   Cowan CA, 2002, TRENDS CELL BIOL, V12, P339, DOI 10.1016/S0962-8924(02)02317-6
   Cruz-orengo L, 2007, NEUROSCI LETT, V418, P49, DOI 10.1016/j.neulet.2007.03.015
   Cruz-orengo L, 2006, EXP NEUROL, V202, P421, DOI 10.1016/j.expneurol.2006.07.005
   de Castro R, 2000, NEUROREPORT, V11, P3551, DOI 10.1097/00001756-200011090-00029
   de Castro R, 2005, EXP NEUROL, V192, P299, DOI 10.1016/j.expneurol.2004.11.027
   Domeniconi M, 2002, NEURON, V35, P283, DOI 10.1016/S0896-6273(02)00770-5
   Du J, 2007, CURR PHARM DESIGN, V13, P2507
   Emery DL, 2003, J NEUROTRAUM, V20, P1271, DOI 10.1089/089771503322686085
   Fabes J, 2007, EUR J NEUROSCI, V26, P2496, DOI 10.1111/j.1460-9568.2007.05859.x
   Fawcett JW, 1999, BRAIN RES BULL, V49, P377, DOI 10.1016/S0361-9230(99)00072-6
   Figueroa JD, 2006, J NEUROSCI RES, V84, P1438, DOI 10.1002/jnr.21048
   Fitch MT, 1997, EXP NEUROL, V148, P587, DOI 10.1006/exnr.1997.6701
   Flanagan JG, 1998, ANNU REV NEUROSCI, V21, P309, DOI 10.1146/annurev.neuro.21.1.309
   Gao PP, 2000, J NEUROSCI RES, V60, P427, DOI 10.1002/(SICI)1097-4547(20000515)60:4<427::AID-JNR1>3.0.CO;2-D
   Goldshmit Y, 2004, J NEUROSCI, V24, P10064, DOI 10.1523/JNEUROSCI.2981-04.2004
   Goldshmit Y, 2006, BRAIN RES REV, V52, P327, DOI 10.1016/j.brainresrev.2006.04.006
   Grandpre T, 2001, NEUROSCIENTIST, V7, P377, DOI 10.1177/107385840100700507
   Gruner JA, 1992, J NEUROTRAUM, V9, P123, DOI 10.1089/neu.1992.9.123
   Hansen MJ, 2004, NEURON, V42, P717, DOI 10.1016/j.neuron.2004.05.009
   Hattori M, 2000, SCIENCE, V289, P1360, DOI 10.1126/science.289.5483.1360
   Himanen JP, 2003, TRENDS NEUROSCI, V26, P46, DOI 10.1016/S0166-2236(02)00005-X
   Hong KS, 1999, CELL, V97, P927, DOI 10.1016/S0092-8674(00)80804-1
   Hsu JYC, 2008, J NEUROSCI, V28, P13467, DOI 10.1523/JNEUROSCI.2287-08.2008
   Irizarry-ramirez M, 2005, J NEUROTRAUM, V22, P929, DOI 10.1089/neu.2005.22.929
   Janes PW, 2005, CELL, V123, P291, DOI 10.1016/j.cell.2005.08.014
   Liu BP, 2002, SCIENCE, V297, P1190, DOI 10.1126/science.1073031
   Magal E, 1996, J NEUROSCI RES, V43, P735, DOI 10.1002/(SICI)1097-4547(19960315)43:6<735::AID-JNR10>3.0.CO;2-X
   Marler KJM, 2008, J NEUROSCI, V28, P12700, DOI 10.1523/JNEUROSCI.1915-08.2008
   Marquardt T, 2005, CELL, V121, P127, DOI 10.1016/j.cell.2005.01.020
   Mckerracher L, 1994, NEURON, V13, P805, DOI 10.1016/0896-6273(94)90247-X
   Merkler D, 2001, J NEUROSCI, V21, P3665, DOI 10.1523/JNEUROSCI.21-10-03665.2001
   Miranda JD, 1999, EXP NEUROL, V156, P218, DOI 10.1006/exnr.1998.7012
   Moreno-flores MT, 1999, NEUROSCIENCE, V91, P193, DOI 10.1016/S0306-4522(98)00568-5
   Moss A, 2005, EUR J NEUROSCI, V22, P2413, DOI 10.1111/j.1460-9568.2005.04452.x
   Nestor MW, 2007, J NEUROSCI, V27, P12817, DOI 10.1523/JNEUROSCI.2442-07.2007
   Niclou SP, 2006, J NEUROTRAUM, V23, P409, DOI 10.1089/neu.2006.23.409
   Pandey A, 1995, SCIENCE, V268, P567, DOI 10.1126/science.7536959
   Popovich PG, 1999, EXP NEUROL, V158, P351, DOI 10.1006/exnr.1999.7118
   Rosas OR, 2010, DEV NEUROBIOL, V0, P0
   Santiago JM, 2009, J NEUROTRAUM, V26, P1783, DOI 10.1089/neu.2007.0502
   Shamah SM, 2001, CELL, V105, P233, DOI 10.1016/S0092-8674(01)00314-2
   Sobel RA, 2005, BRAIN PATHOL, V15, P35
   Symonds ACE, 2007, EUR J NEUROSCI, V25, P744, DOI 10.1111/j.1460-9568.2007.05321.x
   Teng FYH, 2005, J NEUROCHEM, V94, P865, DOI 10.1111/j.1471-4159.2005.03238.x
   Wang KC, 2002, NATURE, V417, P941, DOI 10.1038/nature00867
   Wells JEA, 2003, J NEUROSCI, V23, P10107, DOI 10.1523/jneurosci.23-31-10107.2003
   Widenfalk J, 2001, J NEUROSCI, V21, P3457, DOI 10.1523/JNEUROSCI.21-10-03457.2001
   Willson CA, 2002, CELL TRANSPLANT, V11, P229
   Wykosky J, 2008, ONCOGENE, V27, P7260, DOI 10.1038/onc.2008.328
   Xu B, 2003, MOL CELL NEUROSCI, V24, P984, DOI 10.1016/j.mcn.2003.08.003
   Yamazaki T, 2009, J CELL SCI, V122, P243, DOI 10.1242/jcs.036467
   Yin Y, 2004, NEUROSCI RES, V48, P285, DOI 10.1016/j.neures.2003.11.009
   Zheng BH, 2005, P NATL ACAD SCI USA, V102, P1205, DOI 10.1073/pnas.0409026102
   Zhou XF, 2001, J NEUROSCI RES, V66, P1054, DOI 10.1002/jnr.10029
   1997 , 1900, V90, V0, P403
NR 64
TC 18
Z9 18
U1 0
U2 6
PU SPRINGER/PLENUM PUBLISHERS
PI NEW YORK
PA 233 SPRING ST, NEW YORK, NY 10013 USA
SN 0272-4340
EI 
J9 CELL MOL NEUROBIOL
JI Cell. Mol. Neurobiol.
PD OCT 15
PY 2011
VL 31
IS 7
BP 1057
EP 1069
DI 10.1007/s10571-011-9705-2
PG 13
WC Cell Biology; Neurosciences
SC Cell Biology; Neurosciences & Neurology
GA 824AA
UT WOS:000295169500012
PM 21603973
DA 2022-04-27
ER

PT J
AU Kuo, LT
   Tsai, SY
   Groves, MJ
   An, SF
   Scaravilli, F
AF Kuo, Lu-Ting
   Tsai, Shao-Yu
   Groves, Michael J.
   An, Shu F.
   Scaravilli, Francesco
TI Gene Expression Profile in Rat Dorsal Root Ganglion Following Sciatic Nerve Injury and Systemic Neurotrophin-3 Administration
SO JOURNAL OF MOLECULAR NEUROSCIENCE
LA English
DT Article
DE Dorsal root ganglion; Gene expression; Microarray; Neurogenesis; Neurotrophins; Rat
ID monocyte chemoattractant protein-1; growth-associated protein; focal cerebral-ischemia; primary sensory neuron; embryonic stem-cell; adult-rat; neuropathic pain; messenger-rna; spinal-cord; signaling pathway
AB Following sciatic nerve transection in adult rats, a proportion of injured dorsal root ganglion (DRG) neurons die, through apoptosis, over the following 6 months. Previous studies showed that axotomy and neurotrophin-3 administration may have effects on expression of neurotrophins and their receptors in DRG. In the current study, the fourth and fifth lumbar DRGs of rats were examined 2 weeks after right sciatic nerve transection and ligation. The effects of axotomy and systemic NT-3 treatment on neuronal genes were investigated by microarray. The results demonstrated that bone morphogenetic protein (BMP) and Janus protein tyrosine kinase signaling pathways are induced in axotomized DRG, and PI-3 kinase and BMP pathways and genes controlling various cellular functions were induced after axotomy and NT-3 administration.
C1 [Kuo, Lu-Ting] Natl Taiwan Univ, Coll Med, Dept Surg, Taipei, Taiwan.
   [Kuo, Lu-Ting] Natl Taiwan Univ Hosp, Div Neurosurg, Dept Surg, Yun Lin branch, Dou Liou City 640, Yun Lin County, Taiwan.
   [Tsai, Shao-Yu] Natl Taiwan Univ, Coll Med, Dept Nursing, Taipei, Taiwan.
   [Kuo, Lu-Ting; Groves, Michael J.; An, Shu F.; Scaravilli, Francesco] UCL, Inst Neurol, Div Neuropathol, Dept Mol Neurosci, London WC1N 3BG, England.
RP Kuo, LT (通讯作者)，Natl Taiwan Univ, Coll Med, Dept Surg, Taipei, Taiwan.
EM kuoluting@yahoo.com.tw
CR Bark IC, 1995, P NATL ACAD SCI USA, V92, P1510, DOI 10.1073/pnas.92.5.1510
   Baxter RM, 1995, EUR J BIOCHEM, V234, P84, DOI 10.1111/j.1432-1033.1995.084_c.x
   Bennett DLH, 1998, J NEUROSCI, V18, P3059
   Bondok AA, 1984, EXP NEUROL, V86, P322, DOI 10.1016/0014-4886(84)90190-0
   Boschert U, 1996, J COMP NEUROL, V367, P177, DOI 10.1002/(SICI)1096-9861(19960401)367:2<177::AID-CNE2>3.0.CO;2-2
   Bothwell M, 1995, ANNU REV NEUROSCI, V18, P223, DOI 10.1146/annurev.neuro.18.1.223
   Boucher TJ, 2000, SCIENCE, V290, P124, DOI 10.1126/science.290.5489.124
   Chidlow G, 2003, BRAIN RES, V963, P298, DOI 10.1016/S0006-8993(02)04052-0
   Cordoncardo C, 1991, CELL, V66, P173, DOI 10.1016/0092-8674(91)90149-S
   Costigan M, 1998, J NEUROSCI, V18, P5891
   Costigan M, 2002, BMC NEUROSCI, V3, P0, DOI 10.1186/1471-2202-3-16
   Dercole AJ, 1996, MOL NEUROBIOL, V13, P227, DOI 10.1007/BF02740625
   Doster SK, 1991, NEURON, V6, P635, DOI 10.1016/0896-6273(91)90066-9
   Ellsworth JL, 2003, STROKE, V34, P1507, DOI 10.1161/01.STR.0000071760.66720.5F
   Ernfors P, 1994, CELL, V77, P503, DOI 10.1016/0092-8674(94)90213-5
   Eugenin EA, 2003, J NEUROCHEM, V85, P1299, DOI 10.1046/j.1471-4159.2003.01775.x
   Farinas I, 1996, NEURON, V17, P1065, DOI 10.1016/S0896-6273(00)80240-8
   Fu SY, 1997, MOL NEUROBIOL, V14, P67, DOI 10.1007/BF02740621
   Fukunaga K, 1998, MOL NEUROBIOL, V16, P79, DOI 10.1007/BF02740604
   Gispen WH, 1991, MOL NEUROBIOL, V5, P61, DOI 10.1007/BF02935540
   Goldberg JL, 2000, ANNU REV NEUROSCI, V23, P579, DOI 10.1146/annurev.neuro.23.1.579
   Gordon TESSA, 2009, NEUROSURG FOCUS, V26, PE3, DOI 10.3171/FOC.2009.26.2.E3
   Grabs D, 1996, EUR J NEUROSCI, V8, P162, DOI 10.1111/j.1460-9568.1996.tb01177.x
   Grothe C, 1997, NEUROSCIENCE, V76, P123
   Groves MJ, 1997, J NEUROCYTOL, V26, P615, DOI 10.1023/A:1018541726460
   Groves MJ, 1999, EXP NEUROL, V155, P284, DOI 10.1006/exnr.1998.6985
   Hawkes C, 2002, EUR J NEUROSCI, V15, P33, DOI 10.1046/j.0953-816x.2001.01864.x
   Hoffman PN, 1987, P NATL ACAD SCI USA, V84, P3472, DOI 10.1073/pnas.84.10.3472
   Hoffman PN, 1989, J NEUROSCI, V9, P893
   Hokfelt T, 1994, TRENDS NEUROSCI, V17, P22, DOI 10.1016/0166-2236(94)90031-0
   Hoodless PA, 1996, CELL, V85, P489, DOI 10.1016/S0092-8674(00)81250-7
   Hoshikawa M, 2002, MOL BRAIN RES, V105, P60, DOI 10.1016/S0169-328X(02)00393-5
   Ihle JN, 1995, ANNU REV IMMUNOL, V13, P369, DOI 10.1146/annurev.iy.13.040195.002101
   Jimenez C, 2002, J BIOL CHEM, V277, P41556, DOI 10.1074/jbc.M205893200
   Johnson JR, 2000, J NEUROCHEM, V74, P1409, DOI 10.1046/j.1471-4159.2000.0741409.x
   Joseph R, 1996, BRAIN RES, V738, P32, DOI 10.1016/0006-8993(96)00768-8
   Karchewski LA, 2002, EUR J NEUROSCI, V16, P1449, DOI 10.1046/j.1460-9568.2002.02205.x
   Katz F, 1985, J NEUROSCI, V5, P1402
   Kim JH, 2003, J NEUROSCI, V23, P1119
   Kim JS, 1995, J NEUROIMMUNOL, V56, P127, DOI 10.1016/0165-5728(94)00138-E
   Kuo LT, 2007, NEUROSCIENCE, V147, P491, DOI 10.1016/j.neuroscience.2007.04.023
   Kuo LT, 2005, J COMP NEUROL, V482, P320, DOI 10.1002/cne.20400
   Lamballe F, 1991, CELL, V66, P967, DOI 10.1016/0092-8674(91)90442-2
   Levenberg S, 2005, TISSUE ENG, V11, P506, DOI 10.1089/ten.2005.11.506
   Lewis SE, 1999, J NEUROSCI, V19, P8945, DOI 10.1523/JNEUROSCI.19-20-08945.1999
   Lindsay RM, 1996, PHILOS T ROY SOC B, V351, P365, DOI 10.1098/rstb.1996.0030
   Littleton JT, 1999, NATURE, V400, P757, DOI 10.1038/23462
   Liu RY, 2001, J NEUROSCI, V21, P0, DOI 10.1523/JNEUROSCI.21-17-j0003.2001
   Ljungberg C, 1999, NEUROSCI LETT, V262, P29, DOI 10.1016/S0304-3940(99)00040-3
   Lu X, 1993, J NEUROCYTOL, V22, P334, DOI 10.1007/BF01195557
   Lund LM, 2002, EXP NEUROL, V178, P306, DOI 10.1006/exnr.2002.8034
   Mckay HA, 2002, EXP BRAIN RES, V142, P308
   Mcmahon JA, 1998, GENE DEV, V12, P1438, DOI 10.1101/gad.12.10.1438
   Meucci O, 2000, P NATL ACAD SCI USA, V97, P8075, DOI 10.1073/pnas.090017497
   Michael GJ, 1999, EUR J NEUROSCI, V11, P3539, DOI 10.1046/j.1460-9568.1999.00767.x
   Mikoshiba K, 1999, CHEM PHYS LIPIDS, V98, P59, DOI 10.1016/S0009-3084(99)00018-3
   Mizuno T, 2003, BRAIN RES, V979, P65, DOI 10.1016/S0006-8993(03)02867-1
   Obermeier A, 1993, J BIOL CHEM, V268, P22963
   Otto D, 1987, NEUROSCI LETT, V83, P156, DOI 10.1016/0304-3940(87)90233-3
   Ousman SS, 2001, J NEUROSCI, V21, P4649, DOI 10.1523/JNEUROSCI.21-13-04649.2001
   Porton B, 1999, DNA SEQUENCE, V10, P49, DOI 10.3109/10425179909033936
   Quinn SDP, 1991, IN VITRO CELL DEV B, V27, P55
   Rane SG, 2000, ONCOGENE, V19, P5662, DOI 10.1038/sj.onc.1203925
   Riccio A, 1997, SCIENCE, V277, P1097, DOI 10.1126/science.277.5329.1097
   Rich KM, 1987, J NEUROCYTOL, V16, P261, DOI 10.1007/BF01795309
   Rich KM, 1989, J NEUROCYTOL, V18, P569, DOI 10.1007/BF01187077
   Ross SA, 2000, PHYSIOL REV, V80, P1021, DOI 10.1152/physrev.2000.80.3.1021
   Sarkar SA, 2002, CELL BIOL TOXICOL, V18, P243, DOI 10.1023/A:1016003027850
   Sebert ME, 1993, J NEUROSCI RES, V36, P357, DOI 10.1002/jnr.490360402
   Shah NM, 1996, CELL, V85, P331, DOI 10.1016/S0092-8674(00)81112-5
   Skene JHP, 1981, J CELL BIOL, V89, P96, DOI 10.1083/jcb.89.1.96
   Song GQ, 2001, J NEUROCHEM, V79, P804, DOI 10.1046/j.1471-4159.2001.00626.x
   Soppet D, 1991, CELL, V65, P895, DOI 10.1016/0092-8674(91)90396-G
   Svenningsen AF, 1996, GLIA, V18, P68, DOI 10.1002/(SICI)1098-1136(199609)18:1<68::AID-GLIA7>3.0.CO;2-#
   Takahashi J, 1999, J NEUROBIOL, V38, P65, DOI 10.1002/(SICI)1097-4695(199901)38:1<65::AID-NEU5>3.3.CO;2-H
   Takano H, 2003, BRAIN RES, V962, P41, DOI 10.1016/S0006-8993(02)03932-X
   Tanaka T, 2004, NEUROSCI RES, V48, P463, DOI 10.1016/j.neures.2004.01.004
   Tarozzo G, 2002, EUR J NEUROSCI, V15, P1663, DOI 10.1046/j.1460-9568.2002.02007.x
   Vassalli JD, 1991, J CLIN INVEST, V88, P1067, DOI 10.1172/JCI115405
   Vestergaard S, 1997, J COMP NEUROL, V388, P307
   Vetter ML, 1991, P NATL ACAD SCI USA, V88, P5650, DOI 10.1073/pnas.88.13.5650
   Wagstaff MJD, 1999, J BIOL CHEM, V274, P5061, DOI 10.1074/jbc.274.8.5061
   Wang H, 2002, NEUROSCIENCE, V114, P529, DOI 10.1016/S0306-4522(02)00341-X
   Wijnholds J, 1995, DEV BIOL, V171, P73, DOI 10.1006/dbio.1995.1261
   Xiao HS, 2002, P NATL ACAD SCI USA, V99, P8360, DOI 10.1073/pnas.122231899
   Yamagami S, 1999, J LEUKOCYTE BIOL, V65, P744, DOI 10.1002/jlb.65.6.744
   Yan YP, 2007, J CEREBR BLOOD F MET, V27, P1213, DOI 10.1038/sj.jcbfm.9600432
   Young C, 2001, RESTOR NEUROL NEUROS, V18, P167
   Zhang DM, 1998, J NEUROSCI, V18, P3314
   Zheng S, 2002, DEV BRAIN RES, V136, P101, DOI 10.1016/S0165-3806(02)00348-6
   Zhou XF, 1999, EUR J NEUROSCI, V11, P1711, DOI 10.1046/j.1460-9568.1999.00589.x
   Zimmerman LB, 1996, CELL, V86, P599, DOI 10.1016/S0092-8674(00)80133-6
NR 92
TC 5
Z9 6
U1 0
U2 7
PU HUMANA PRESS INC
PI TOTOWA
PA 999 RIVERVIEW DRIVE SUITE 208, TOTOWA, NJ 07512 USA
SN 0895-8696
EI 1559-1166
J9 J MOL NEUROSCI
JI J. Mol. Neurosci.
PD MAR 15
PY 2011
VL 43
IS 3
BP 503
EP 515
DI 10.1007/s12031-010-9473-3
PG 13
WC Biochemistry & Molecular Biology; Neurosciences
SC Biochemistry & Molecular Biology; Neurosciences & Neurology
GA 723JT
UT WOS:000287503500035
PM 21061088
DA 2022-04-27
ER

PT J
AU Niederberger, E
AF Niederberger, Ellen
TI Comparative Proteomic Analysis as a Method to Investigate Inflammatory and Neuropathic Pain
SO GENOMICS, PROTEOMICS, AND THE NERVOUS SYSTEM
LA English
DT Article; Book Chapter
DE Proteomics; Inflammation; Neuropathy; Spinal cord
ID rat spinal-cord; dorsal-root ganglia; protein-disulfide-isomerase; receptor messenger-rna; in-gel digestion; aldose reductase; 2-dimensional electrophoresis; nerve injury; neuronal plasticity; thermal allodynia
AB Patients suffering from pathological pain due to neuropathy or chronic inflammation are dependent on treatment with efficient and highly specific drugs. Although a number of analgesics are available many patients cannot be adequately-treated because of lacking efficacy or severe side effects. The pain hypersensitivity in inflammatory and neuropathic pain is associated with changes of protein expression in the CNS which are not completely clarified at the moment. To develop novel treatment strategies it is necessary to elucidate the mechanisms of both pain states, and to find proteins that are specifically regulated in either neuropathic or inflammatory pain and that may become drug targets. Proteomics by 2D-gel electrophoresis combined with MALDI-TOF mass spectrometry might help identifying regulated proteins in the nervous system in inflammatory or neuropathic pain models and therefore facilitate the development of novel analgesics. In these chapter a number of proteomic approaches in the field of inflammatory pain and nerve injury are reviewed which might provide starting points for further research in this field.
C1 Klinikum Johann Wolfgang Goethe Univ Frankfurt, Inst Klin Pharmakol, Pharmazentrum Frankfurt ZAFES, D-60590 Frankfurt, Germany.
RP Niederberger, E (通讯作者)，Klinikum Johann Wolfgang Goethe Univ Frankfurt, Inst Klin Pharmakol, Pharmazentrum Frankfurt ZAFES, Theodor Stern Kai 7, D-60590 Frankfurt, Germany.
EM e.niederberger@em.uni-frankfurt.de
CR Alzate O, 2004, MOL BRAIN RES, V128, P193, DOI 10.1016/j.molbrainres.2004.06.037
   Anderson TE, 1982, J NEUROSCI METH, V6, P327, DOI 10.1016/0165-0270(82)90033-4
   Arimura N, 2004, J NEUROBIOL, V58, P34, DOI 10.1002/neu.10269
   Beiche F, 1996, FEBS LETT, V390, P165, DOI 10.1016/0014-5793(96)00604-7
   Bennett AD, 2000, PAIN, V86, P163, DOI 10.1016/S0304-3959(00)00242-6
   Bennett GJ, 1988, PAIN, V33, P87, DOI 10.1016/0304-3959(88)90209-6
   Boyles JK, 1990, J BIOL CHEM, V265, P17805
   Burre J, 2006, ELECTROPHORESIS, V27, P3488, DOI 10.1002/elps.200500864
   Campbell JN, 2006, NEURON, V52, P77, DOI 10.1016/j.neuron.2006.09.021
   Chen HP, 2004, MAYO CLIN PROC, V79, P1533, DOI 10.4065/79.12.1533
   Choi Y, 1994, PAIN, V59, P369, DOI 10.1016/0304-3959(94)90023-X
   Choudhary J, 2004, NAT NEUROSCI, V7, P440, DOI 10.1038/nn1240
   Christensen MD, 1997, J NEUROTRAUM, V14, P517, DOI 10.1089/neu.1997.14.517
   Christensen MD, 1996, PAIN, V68, P97, DOI 10.1016/S0304-3959(96)03224-1
   Costigan M, 1998, J NEUROSCI, V18, P5891
   Dubner R, 1992, TRENDS NEUROSCI, V15, P96, DOI 10.1016/0166-2236(92)90019-5
   Dubner R, 1999, TXB PAIN, V0, P359
   Fabrizi GM, 2007, BRAIN, V130, P394, DOI 10.1093/brain/awl284
   Feasson L, 2002, J PHYSIOL-LONDON, V543, P297, DOI 10.1113/jphysiol.2002.018689
   George A, 2000, PAIN, V88, P267, DOI 10.1016/S0304-3959(00)00333-X
   Gordh T, 2006, PAIN, V124, P211, DOI 10.1016/j.pain.2006.05.020
   Gorg A, 2000, ELECTROPHORESIS, V21, P1037, DOI 10.1002/(SICI)1522-2683(20000401)21:6<1037::AID-ELPS1037>3.0.CO;2-V
   Gorg A, 2004, PROTEOMICS, V4, P3665, DOI 10.1002/pmic.200401031
   Granville DJ, 2003, CURR MED CHEM, V10, P1527, DOI 10.2174/0929867033457214
   Greenberg J, 1978, SURG NEUROL, V9, P361
   Gruber CW, 2006, TRENDS BIOCHEM SCI, V31, P455, DOI 10.1016/j.tibs.2006.06.001
   Hansson PT, 2005, PAIN, V113, P251, DOI 10.1016/j.pain.2004.10.007
   Ignatius MJ, 1986, P NATL ACAD SCI USA, V83, P1125, DOI 10.1073/pnas.83.4.1125
   Ji RR, 1995, NEUROSCIENCE, V68, P563, DOI 10.1016/0306-4522(95)94333-T
   Ji RR, 1994, J NEUROSCI, V14, P6423
   Ji RR, 2001, NEUROBIOL DIS, V8, P1, DOI 10.1006/nbdi.2000.0360
   Jimenez CR, 2005, MOL CELL PROTEOMICS, V4, P120, DOI 10.1074/mcp.M400076-MCP200
   Kang SK, 2006, PROTEOMICS, V6, P2797, DOI 10.1002/pmic.200500621
   Katano T, 2006, PROTEOMICS, V6, P6085, DOI 10.1002/pmic.200600300
   Kim SH, 1992, PAIN, V50, P355, DOI 10.1016/0304-3959(92)90041-9
   Kingery WS, 1997, PAIN, V73, P123, DOI 10.1016/S0304-3959(97)00049-3
   Klivenyi P, 1999, NAT MED, V5, P347, DOI 10.1038/6568
   Koltzenburg M, 1998, CURR OPIN NEUROL, V11, P515, DOI 10.1097/00019052-199810000-00014
   Komori N, 2007, PHYSIOL GENOMICS, V29, P215, DOI 10.1152/physiolgenomics.00255.2006
   Kretz A, 2006, NEUROBIOL DIS, V21, P421, DOI 10.1016/j.nbd.2005.08.003
   Kunz S, 2005, NEUROSCI LETT, V381, P289, DOI 10.1016/j.neulet.2005.02.022
   Kunz S, 2004, PAIN, V110, P409, DOI 10.1016/j.pain.2004.04.031
   Latchman DS, 2005, INT J HYPERTHER, V21, P393, DOI 10.1080/02656730400023664
   Le BARSD, 2001, PHARMACOL REV, V53, P597
   Lee SC, 2003, BIOTECHNOL LETT, V25, P2071, DOI 10.1023/B:BILE.0000007068.97472.89
   Macrae TH, 2000, CELL MOL LIFE SCI, V57, P899, DOI 10.1007/PL00000733
   Mannion RJ, 1999, P NATL ACAD SCI USA, V96, P9385, DOI 10.1073/pnas.96.16.9385
   Matsumoto H, 1999, ANAL BIOCHEM, V270, P176, DOI 10.1006/abio.1999.4054
   Mccarson KE, 1994, J NEUROSCI, V14, P712
   Meller ST, 1997, EUR J PAIN, V1, P43, DOI 10.1016/S1090-3801(97)90052-5
   Niederberger E, 2001, FASEB J, V15, P1622, DOI 10.1096/fj.00-0716fje
   Ofarrell PH, 1975, J BIOL CHEM, V250, P4007
   Ramana KV, 2006, CIRCULATION, V114, P1838, DOI 10.1161/CIRCULATIONAHA.106.630830
   Ramana KV, 2006, J BIOL CHEM, V281, P33019, DOI 10.1074/jbc.M603819200
   Ramana KV, 2004, FASEB J, V18, P1209, DOI 10.1096/fj.04-1650com
   Rashid MH, 2004, J PHARMACOL EXP THER, V309, P380, DOI 10.1124/jpet.103.060582
   Rivlin AS, 1978, SURG NEUROL, V10, P38
   Rosenfeld J, 1992, ANAL BIOCHEM, V203, P173, DOI 10.1016/0003-2697(92)90061-B
   Scholz J, 2002, NAT NEUROSCI, V5, P1062, DOI 10.1038/nn942
   Seltzer Z, 1990, PAIN, V43, P205, DOI 10.1016/0304-3959(90)91074-S
   Sharma HS, 2006, J NEURAL TRANSM, V113, P521, DOI 10.1007/s00702-005-0405-2
   Sindrup SH, 1999, PAIN, V83, P389, DOI 10.1016/S0304-3959(99)00154-2
   Sullivan PG, 2000, ANN NEUROL, V48, P723, DOI 10.1002/1531-8249(200011)48:5&lt;723::AID-ANA5&gt;3.0.CO;2-W
   Tanaka S, 2000, J BIOL CHEM, V275, P10388, DOI 10.1074/jbc.275.14.10388
   Tarlov IM, 1972, J NEUROSURG, V36, P10, DOI 10.3171/jns.1972.36.1.0010
   Tegeder I, 2004, J NEUROSCI, V24, P1637, DOI 10.1523/JNEUROSCI.3118-03.2004
   Tjolsen A, 1997, PHARM PAIN, V0, P1
   Varma T, 2003, FEBS LETT, V534, P175, DOI 10.1016/S0014-5793(02)03834-6
   Wang LLX, 2003, ADV DRUG DELIVER REV, V55, P949, DOI 10.1016/S0169-409X(03)00098-X
   Woolf CJ, 1999, P NATL ACAD SCI USA, V96, P7723, DOI 10.1073/pnas.96.14.7723
   Woolf CJ, 1999, LANCET, V353, P1959, DOI 10.1016/S0140-6736(99)01307-0
   Xu CJ, 1996, J BIOL CHEM, V271, P13435, DOI 10.1074/jbc.271.23.13435
   Yabe-nishimura C, 1998, PHARMACOL REV, V50, P21
   Yaksh TL, 1999, P NATL ACAD SCI USA, V96, P7680, DOI 10.1073/pnas.96.14.7680
   Yenari MA, 1999, MOL MED TODAY, V5, P525, DOI 10.1016/S1357-4310(99)01599-3
NR 76
TC 0
Z9 0
U1 0
U2 3
PU SPRINGER
PI NEW YORK
PA 233 SPRING STREET, NEW YORK, NY 10013, UNITED STATES
SN 2190-5215
EI 
J9 ADV NEUROBIOL
JI Adv. Neurobiol.
PD JUN 15
PY 2011
VL 2
IS 
BP 557
EP 582
DI 10.1007/978-1-4419-7197-5_22
PG 26
WC Biology; Genetics & Heredity; Neurosciences
SC Life Sciences & Biomedicine - Other Topics; Genetics & Heredity; Neurosciences & Neurology
GA BSW89
UT WOS:000285983800022
DA 2022-04-27
ER

PT J
AU Noor, NM
   Steer, DL
   Wheaton, BJ
   Ek, CJ
   Truettner, JS
   Dietrich, WD
   Dziegielewska, KM
   Richardson, SJ
   Smith, AI
   VandeBerg, JL
   Saunders, NR
AF Noor, Natassya M.
   Steer, David L.
   Wheaton, Benjamin J.
   Ek, C. Joakim
   Truettner, Jessie S.
   Dietrich, W. Dalton
   Dziegielewska, Katarzyna M.
   Richardson, Samantha J.
   Smith, A. Ian
   VandeBerg, John L.
   Saunders, Norman R.
TI Age-Dependent Changes in the Proteome Following Complete Spinal Cord Transection in a Postnatal South American Opossum (Monodelphis domestica)
SO PLOS ONE
LA English
DT Article
ID gene-expression; supraspinal axon; induced apoptosis; binding protein; actin dynamics; basic-protein; rat-brain; regeneration; injury; ubiquitin
AB Recovery from severe spinal injury in adults is limited, compared to immature animals who demonstrate some capacity for repair. Using laboratory opossums (Monodelphis domestica), the aim was to compare proteomic responses to injury at two ages: one when there is axonal growth across the lesion and substantial behavioural recovery and one when no axonal growth occurs. Anaesthetized pups at postnatal day (P) 7 or P28 were subjected to complete transection of the spinal cord at thoracic level T10. Cords were collected 1 or 7 days after injury and from age-matched controls. Proteins were separated based on isoelectric point and subunit molecular weight; those whose expression levels changed following injury were identified by densitometry and analysed by mass spectrometry. Fifty-six unique proteins were identified as differentially regulated in response to spinal transection at both ages combined. More than 50% were cytoplasmic and 70% belonged to families of proteins with characteristic binding properties. Proteins were assigned to groups by biological function including regulation (40%), metabolism (26%), inflammation (19%) and structure (15%). More changes were detected at one than seven days after injury at both ages. Seven identified proteins: 14-3-3 epsilon, 14-3-3 gamma, cofilin, alpha enolase, heart fatty acid binding protein (FABP3), brain fatty acid binding protein (FABP7) and ubiquitin demonstrated age-related differential expression and were analysed by qRT-PCR. Changes in mRNA levels for FABP3 at P7+1day and ubiquitin at P28+1day were statistically significant. Immunocytochemical staining showed differences in ubiquitin localization in younger compared to older cords and an increase in oligodendrocyte and neuroglia immunostaining following injury at P28. Western blot analysis supported proteomic results for ubiquitin and 14-3-3 proteins. Data obtained at the two ages demonstrated changes in response to injury, compared to controls, that were different for different functional protein classes. Some may provide targets for novel drug or gene therapies.
C1 [Noor, Natassya M.; Wheaton, Benjamin J.; Ek, C. Joakim; Dziegielewska, Katarzyna M.; Saunders, Norman R.] Univ Melbourne, Dept Pharmacol, Parkville, Vic 3052, Australia.
   [Steer, David L.; Smith, A. Ian] Monash Univ, Dept Biochem & Mol Biol, Clayton, Vic, Australia.
   [Truettner, Jessie S.; Dietrich, W. Dalton] Univ Miami, Miller Sch Med, Miami Project Cure Paralysis, Miami, FL 33136 USA.
   [Richardson, Samantha J.] RMIT Univ, Sch Med Sci, Bundoora, Vic, Australia.
   [Richardson, Samantha J.] RMIT Univ, Hlth Innovat Res Inst, Bundoora, Vic, Australia.
   [VandeBerg, John L.] Texas Biomed Res Inst, San Antonio, TX USA.
RP Noor, NM (通讯作者)，Univ Melbourne, Dept Pharmacol, Parkville, Vic 3052, Australia.
EM n.saunders@unimelb.edu.au
FU Victorian Neurotrauma Initiative [DPO49]; Robert J. Kleberg; Helen C. Kleberg Foundation (United States of America)
CR Abu-rub M, 2010, DRUG DISCOV TODAY, V15, P436, DOI 10.1016/j.drudis.2010.03.008
   Adori C, 2006, J HISTOCHEM CYTOCHEM, V54, P263, DOI 10.1369/jhc.5B6752.2005
   Aimone JB, 2004, EXP NEUROL, V189, P204, DOI 10.1016/j.expneurol.2004.05.042
   Al-hashimi AA, 2010, J BIOL CHEM, V285, P28912, DOI 10.1074/jbc.M110.119107
   Allan SM, 2003, PHILOS T R SOC B, V358, P1669, DOI 10.1098/rstb.2003.1358
   Antes I, 2003, BIOPHYS J, V85, P695, DOI 10.1016/S0006-3495(03)74513-5
   Birkenfeld J, 2003, BIOCHEM J, V369, P45, DOI 10.1042/BJ20021152
   Boneva NB, 2010, NEUROSCI RES, V68, P94, DOI 10.1016/j.neures.2010.07.2028
   Bradford MM, 1976, ANAL BIOCHEM, V72, P248, DOI 10.1016/0003-2697(76)90527-3
   Busch SA, 2011, J NEUROSCI, V31, P944, DOI 10.1523/JNEUROSCI.3566-10.2011
   Cartelli D, 2010, J NEUROCHEM, V115, P247, DOI 10.1111/j.1471-4159.2010.06924.x
   Craveiro LM, 2008, EUR J NEUROSCI, V28, P1808, DOI 10.1111/j.1460-9568.2008.06473.x
   Dai RY, 2010, FOLIA BIOL-PRAGUE, V56, P37
   Davenport RC, 1991, BIOCHEMISTRY-US, V30, P5821, DOI 10.1021/bi00238a002
   Ek CJ, 2010, PLOS ONE, V5, P0, DOI 10.1371/journal.pone.0012021
   Farlow DN, 2000, J CELL BIOCHEM, V80, P171
   Fitzgerald M, 2009, INVEST OPHTH VIS SCI, V50, P5456, DOI 10.1167/iovs.09-3717
   Flann S, 1997, NEUROSCIENCE, V81, P173, DOI 10.1016/S0306-4522(97)00196-6
   Fry EJ, 2003, J COMP NEUROL, V466, P422, DOI 10.1002/cne.10904
   Gerner C, 2000, J BIOL CHEM, V275, P39018, DOI 10.1074/jbc.M006495200
   Ghooray GT, 1993, DEV BRAIN RES, V72, P67, DOI 10.1016/0165-3806(93)90160-C
   Gohla A, 2002, CURR BIOL, V12, P1704, DOI 10.1016/S0960-9822(02)01184-3
   Grenell RG, 1955, J CELL COMPAR PHYSL, V46, P143, DOI 10.1002/jcp.1030460108
   Hartman BK, 1982, P NATL ACAD SCI-BIOL, V79, P4217, DOI 10.1073/pnas.79.13.4217
   Horth P, 2006, MOL CELL PROTEOMICS, V5, P1968, DOI 10.1074/mcp.T600037-MCP200
   Kalmutz SE, 1962, NATURE, V193, P851, DOI 10.1038/193851a0
   Kang SK, 2006, PROTEOMICS, V6, P2797, DOI 10.1002/pmic.200500621
   Klusman I, 1997, BRAIN RES, V762, P173, DOI 10.1016/S0006-8993(97)00381-8
   Krzyminska S, 2010, MICROB PATHOGENESIS, V49, P83, DOI 10.1016/j.micpath.2010.04.003
   Kubo K, 1995, ANAL BIOCHEM, V225, P351, DOI 10.1006/abio.1995.1167
   Lafarga M, 2002, MOL BIOL CELL, V13, P2771, DOI 10.1091/mbc.E02-03-0122
   Lane M, 2007, EUR J NEUROSCI, V0, P25
   Leblond H, 1997, J COMP NEUROL, V386, P203
   Lin MC, 2010, J CELL SCI, V123, P1329, DOI 10.1242/jcs.065698
   Liu RZ, 2010, INT J DEV BIOL, V54, P1229, DOI 10.1387/ijdb.092976rl
   Lopez-meraz ML, 2010, EPILEPSIA, V51, P56, DOI 10.1111/j.1528-1167.2010.02611.x
   Lowry OH, 1964, J BIOL CHEM, V239, P31
   Macklin WB, 1985, DEV NEUROSCI-BASEL, V7, P170, DOI 10.1159/000112285
   Marsick BM, 2010, DEV NEUROBIOL, V70, P565, DOI 10.1002/dneu.20800
   Martin H, 1994, J NEUROCHEM, V63, P2259
   Mazur AJ, 2010, EUR J CELL BIOL, V89, P402, DOI 10.1016/j.ejcb.2009.10.017
   Mccarty RE, 1992, J EXP BIOL, V172, P431
   Merendino AM, 2010, PLOS ONE, V5, P0, DOI 10.1371/journal.pone.0009247
   Michaelsen K, 2010, P NATL ACAD SCI USA, V107, P15780, DOI 10.1073/pnas.1004406107
   Mikkelsen TS, 2007, NATURE, V447, P167, DOI 10.1038/nature05805
   Misra UK, 2004, CELL SIGNAL, V16, P929, DOI 10.1016/j.cellsig.2004.01.003
   Mladinic M, 2005, CELL MOL NEUROBIOL, V25, P407, DOI 10.1007/s10571-005-3150-z
   Mladinic M, 2010, BRAIN RES, V1363, P20, DOI 10.1016/j.brainres.2010.09.024
   Mortazavi MM, 2011, CHILD NERV SYST, V27, P237, DOI 10.1007/s00381-010-1312-x
   Nielson JL, 2010, J NEUROSCI, V30, P11516, DOI 10.1523/JNEUROSCI.1433-10.2010
   Popovich PG, 1997, J COMP NEUROL, V377, P443, DOI 10.1002/(SICI)1096-9861(19970120)377:3<443::AID-CNE10>3.0.CO;2-S
   Porrello ER, 2011, SCIENCE, V331, P1078, DOI 10.1126/science.1200708
   Qin YQ, 1993, DEV BRAIN RES, V75, P75, DOI 10.1016/0165-3806(93)90067-K
   Rabilloud T, 1992, ELECTROPHORESIS, V13, P429, DOI 10.1002/elps.1150130190
   Reimer MM, 2008, J NEUROSCI, V28, P8510, DOI 10.1523/JNEUROSCI.1189-08.2008
   Richardson PM, 1982, BRAIN RES, V237, P147, DOI 10.1016/0006-8993(82)90563-7
   Richardson PM, 1980, NATURE, V284, P264, DOI 10.1038/284264a0
   Samples NK, 1986, AM J REPROD IMMUNOL, V11, P94
   Santamaria L, 1993, HISTOCHEMISTRY, V100, P131, DOI 10.1007/BF00572899
   Satoh J, 2004, AM J PATHOL, V165, P577, DOI 10.1016/S0002-9440(10)63322-6
   Saunders NR, 1998, J NEUROSCI, V18, P339
   Saunders NR, 1989, ANAT EMBRYOL, V180, P227, DOI 10.1007/BF00315881
   Schwab ME, 2002, SCIENCE, V295, P1029, DOI 10.1126/science.1067840
   Shan ZX, 2010, FEBS LETT, V584, P3592, DOI 10.1016/j.febslet.2010.07.027
   Shaw AE, 2004, ELECTROPHORESIS, V25, P2611, DOI 10.1002/elps.200406017
   Spamer C, 1977, HISTOCHEMISTRY, V52, P201, DOI 10.1007/BF00495857
   Stolp HB, 2002, P AUST NEUROSCI SOC, V13, P79
   Sun FC, 2006, BIOCHEM J, V396, P31, DOI 10.1042/BJ20051916
   Takada M, 2010, LIFE SCI, V86, P499, DOI 10.1016/j.lfs.2010.02.010
   Umahara T, 2009, BRAIN RES, V1253, P15, DOI 10.1016/j.brainres.2008.11.065
   Varga ZM, 1995, P NATL ACAD SCI USA, V92, P10959, DOI 10.1073/pnas.92.24.10959
   Wang JM, 2011, BIOMATERIALS, V32, P7454, DOI 10.1016/j.biomaterials.2011.06.036
   Wang X, 1996, J COMP NEUROL, V371, P0
   Wang XM, 1998, J COMP NEUROL, V398, P83
   Wang XM, 1998, EXP NEUROL, V151, P50, DOI 10.1006/exnr.1998.6795
   Wheaton BJ, 2011, PLOS ONE, V6, P0, DOI 10.1371/journal.pone.0026826
   Yan XD, 2010, NEUROCHEM INT, V56, P971, DOI 10.1016/j.neuint.2010.04.007
   Yang N, 1998, NATURE, V393, P809, DOI 10.1038/31735
NR 78
TC 14
Z9 14
U1 0
U2 7
PU PUBLIC LIBRARY SCIENCE
PI SAN FRANCISCO
PA 1160 BATTERY STREET, STE 100, SAN FRANCISCO, CA 94111 USA
SN 1932-6203
EI 
J9 PLOS ONE
JI PLoS One
PD NOV 16
PY 2011
VL 6
IS 11
BP 
EP 
DI 10.1371/journal.pone.0027465
PG 16
WC Multidisciplinary Sciences
SC Science & Technology - Other Topics
GA 855HV
UT WOS:000297555400048
PM 22110655
DA 2022-04-27
ER

PT J
AU Adamiak, Z
   Pomianowski, A
   Zhalniarovich, Y
   Kwiatkowska, M
   Jaskolska, M
   Bochenska, A
AF Adamiak, Z.
   Pomianowski, A.
   Zhalniarovich, Y.
   Kwiatkowska, M.
   Jaskolska, M.
   Bochenska, A.
TI A comparison of magnetic resonance imaging sequences in evaluating pathological changes in the canine spinal cord
SO POLISH JOURNAL OF VETERINARY SCIENCES
LA English
DT Article
DE magnetic resonance imaging; spinal cord; dog
ID dog
AB This paper discusses 28 canine patients subjected to low-field magnetic resonance imaging (MRI) of the spinal cord for neurological indications. The authors describe and compare the used MRI sequences with an indication of the most effective sequences in MRI examinations that require short scanning time. The most effective sequences supporting a quick diagnosis of spinal diseases in dogs were SE (spin echo), FSE (fast spin echo) and 3D HYCE (hybrid contrast enhancement).
C1 [Adamiak, Z.; Zhalniarovich, Y.; Jaskolska, M.] Univ Warmia & Mazury, Dept Surg & Radiol, PL-10957 Olsztyn, Poland.
   [Pomianowski, A.; Kwiatkowska, M.; Bochenska, A.] Univ Warmia & Mazury, Dept Internal Med, Fac Vet Med, PL-10957 Olsztyn, Poland.
RP Adamiak, Z (通讯作者)，Univ Warmia & Mazury, Dept Surg & Radiol, Ul Oczapowskiego 14, PL-10957 Olsztyn, Poland.
EM chirwet@uwm.edu.pl
CR Besalti O, 2006, JAVMA-J AM VET MED A, V228, P902, DOI 10.2460/javma.228.6.902
   Gonzalo-orden JM, 2000, VET RADIOL ULTRASOUN, V41, P142, DOI 10.1111/j.1740-8261.2000.tb01467.x
   Mateo I, 2011, VET RADIOL ULTRASOUN, V52, P17, DOI 10.1111/j.1740-8261.2010.01746.x
   Okada M, 2006, AUST VET J, V84, P332, DOI 10.1111/j.1751-0813.2006.00034.x
   Penderis J, 2004, VET RADIOL ULTRASOUN, V45, P216, DOI 10.1111/j.1740-8261.2004.04037.x
   Suran JN, 2011, VET RADIOL ULTRASOUN, V52, P10, DOI 10.1111/j.1740-8261.2010.01734.x
NR 6
TC 2
Z9 2
U1 1
U2 13
PU POLSKA AKAD NAUK, POLISH ACAD SCIENCES, UNIV WARMIA & MAZURY OLSZTYN
PI WARSZAWA
PA PL DEFILAD 1, WARSZAWA, 00-901, POLAND
SN 1505-1773
EI 2300-2557
J9 POL J VET SCI
JI Pol. J. Vet. Sci.
PD JUN 15
PY 2011
VL 14
IS 3
BP 481
EP 484
DI 10.2478/v10181-011-0072-1
PG 4
WC Veterinary Sciences
SC Veterinary Sciences
GA 824LM
UT WOS:000295203400021
PM 21957746
DA 2022-04-27
ER

PT J
AU LaCroix-Fralish, ML
   Austin, JS
   Zheng, FY
   Levitin, DJ
   Mogil, JS
AF LaCroix-Fralish, Michael L.
   Austin, Jean-Sebastien
   Zheng, Felix Y.
   Levitin, Daniel J.
   Mogil, Jeffrey S.
TI Patterns of pain: Meta-analysis of microarray studies of pain
SO PAIN
LA English
DT Article
DE Gene expression; Gene chips; Biomarkers; PAP; MCP-1
ID dorsal-root ganglion; peripheral-nerve injury; monocyte chemoattractant protein-1; pancreatitis-associated protein; differential gene-expression; chronic neuropathic pain; guillain-barre-syndrome; spinal-cord; inflammatory pain; sensory neuron
AB Existing microarray gene expression profiling studies of tonic/chronic pain were subjected to meta-analysis to identify genes found to be regulated by these pain states in multiple, independent experiments. Twenty studies published from 2002 to 2008 were identified, describing the statistically significant regulation of 2254 genes. Of those, a total of 79 genes were found to be statistically significant "hits" in 4 or more independent microarray experiments, corresponding to a conservative P < 0.01 overall. Gene ontology-based functional annotation clustering analyses revealed strong evidence for regulation of immune-related genes in pain states. A multi-gene quantitative real-time polymerase chain reaction experiment was run on dorsal root ganglion (DRG) and spinal cord tissue from rats and mice given nerve (sciatic chronic constriction; CCI) or inflammatory (complete Freund's adjuvant) injury. We independently confirmed the regulation of 43 of these genes in the rat-CCI-DRG condition; the genetic correlates in all other conditions were largely and, in some cases, strikingly, independent. However, a handful of genes were identified whose regulation bridged etiology, anatomical locus, and/or species. Most notable among these were Reg3b (regenerating islet-derived 3 beta; pancreatitis-associated protein) and Ccl2 (chemokine [C-C motif] ligand 2), which were significantly upregulated in every condition in the rat. (C) 2011 International Association for the Study of Pain. Published by Elsevier B.V. All rights reserved.
C1 [LaCroix-Fralish, Michael L.; Austin, Jean-Sebastien; Levitin, Daniel J.; Mogil, Jeffrey S.] McGill Univ, Dept Psychol, Montreal, PQ H3A 1B1, Canada.
   [Zheng, Felix Y.] McGill Univ, Dept Anesthesia Res, Fac Dent, Montreal, PQ H3A 1B1, Canada.
   [Mogil, Jeffrey S.] McGill Univ, Alan Edwards Ctr Res Pain, Montreal, PQ H3A 1B1, Canada.
RP Mogil, JS (通讯作者)，McGill Univ, Dept Psychol, 1205 Dr Penfield Ave, Montreal, PQ H3A 1B1, Canada.
EM jeffrey.mogil@mcgill.ca
FU National Institutes of HealthUnited States Department of Health & Human ServicesNational Institutes of Health (NIH) - USA; Louise and Alan Edwards Foundation
CR Abbadie C, 2009, BRAIN RES REV, V60, P125, DOI 10.1016/j.brainresrev.2008.12.002
   Alibes A, 2007, BMC BIOINFORMATICS, V8, P0, DOI 10.1186/1471-2105-8-9
   Allison DB, 2006, NAT REV GENET, V7, P55, DOI 10.1038/nrg1749
   Averill S, 2008, NEUROSCIENCE, V155, P1227, DOI 10.1016/j.neuroscience.2008.06.049
   Averill S, 2002, J NEUROSCI, V22, P7493
   Barr GA, 2005, PAIN, V117, P6, DOI 10.1016/j.pain.2005.04.024
   Benjamini Y, 1995, J R STAT SOC B, V57, P289, DOI 10.1111/j.2517-6161.1995.tb02031.x
   Bennett GJ, 1988, PAIN, V33, P87, DOI 10.1016/0304-3959(88)90209-6
   Bonilla IE, 2002, J NEUROSCI, V22, P1303, DOI 10.1523/JNEUROSCI.22-04-01303.2002
   Costigan M, 2002, BMC NEUROSCI, V3, P0, DOI 10.1186/1471-2202-3-16
   Costigan M, 2010, BRAIN, V133, P2519, DOI 10.1093/brain/awq195
   Dennis G, 2003, GENOME BIOL, V4, P0, DOI 10.1186/gb-2003-4-9-r60
   Fu ES, 2010, PAIN, V148, P509, DOI 10.1016/j.pain.2010.01.001
   Gao YJ, 2010, PHARMACOL THERAPEUT, V126, P56, DOI 10.1016/j.pharmthera.2010.01.002
   Gao YJ, 2009, J NEUROSCI, V29, P4096, DOI 10.1523/JNEUROSCI.3623-08.2009
   Geranton SM, 2007, J NEUROSCI, V27, P6163, DOI 10.1523/JNEUROSCI.1306-07.2007
   Griffin RS, 2007, J NEUROSCI, V27, P8699, DOI 10.1523/JNEUROSCI.2018-07.2007
   Griffin RS, 2003, GENOME BIOL, V4, P0, DOI 10.1186/gb-2003-4-2-105
   He SQ, 2010, MOL PAIN, V6, P0, DOI 10.1186/1744-8069-6-23
   Ioannidis JPA, 2009, NAT GENET, V41, P149, DOI 10.1038/ng.295
   Iovanna JL, 1994, GASTROENTEROLOGY, V106, P728, DOI 10.1016/0016-5085(94)90708-0
   Jang JH, 2010, PAIN, V148, P343, DOI 10.1016/j.pain.2009.11.021
   Ko J, 2002, J BIOCHEM MOL BIOL, V35, P420
   Kubo T, 2002, J NEUROCHEM, V82, P1129, DOI 10.1046/j.1471-4159.2002.01060.x
   Lacroix-fralish ML, 2006, ANESTHESIOLOGY, V104, P1283, DOI 10.1097/00000542-200606000-00025
   Lacroix-fralish ML, 2009, PAIN, V144, P294, DOI 10.1016/j.pain.2009.04.028
   Lacroix-fralish ML, 2007, PAIN, V131, P0, DOI 10.1016/j.pain.2007.04.041
   Levin ME, 2008, PAIN, V137, P182, DOI 10.1016/j.pain.2007.11.005
   Lipshutz RJ, 1999, NAT GENET, V21, P20, DOI 10.1038/4447
   Livesey FJ, 1997, NATURE, V390, P614, DOI 10.1038/37615
   Makino T, 2010, UROLOGY, V75, P933, DOI 10.1016/j.urology.2009.05.044
   Maratou K, 2009, EUR J PAIN, V13, P387, DOI 10.1016/j.ejpain.2008.05.011
   Menetski J, 2007, NEUROSCIENCE, V149, P706, DOI 10.1016/j.neuroscience.2007.08.014
   Mogil JS, 2009, NAT REV NEUROSCI, V10, P283, DOI 10.1038/nrn2606
   Nesic O, 2005, J NEUROCHEM, V95, P998, DOI 10.1111/j.1471-4159.2005.03462.x
   Nishida K, 2008, CANCER SCI, V99, P1618, DOI 10.1111/j.1349-7006.2008.00877.x
   Ochi K, 2003, J NEUROL SCI, V208, P43, DOI 10.1016/S0022-510X(02)00422-7
   Ogawa H, 2003, INFLAMM BOWEL DIS, V9, P162, DOI 10.1097/00054725-200305000-00003
   Okumura M, 2010, J MOL NEUROSCI, V42, P200, DOI 10.1007/s12031-010-9348-7
   Orlikowski D, 2003, J NEUROIMMUNOL, V134, P118, DOI 10.1016/S0165-5728(02)00393-4
   Parkitna JR, 2006, J PHYSIOL PHARMACOL, V57, P401
   Persson AK, 2009, MOL PAIN, V5, P0, DOI 10.1186/1744-8069-5-7
   Press R, 2003, J CLIN IMMUNOL, V23, P259, DOI 10.1023/A:1024532715775
   Ren K, 2005, MOL PAIN, V1, P0, DOI 10.1186/1744-8069-1-27
   Riedl MS, 2009, J NEUROSCI, V29, P13377, DOI 10.1523/JNEUROSCI.1127-09.2009
   Schena M, 1995, SCIENCE, V270, P467, DOI 10.1126/science.270.5235.467
   Seijffers R, 2007, J NEUROSCI, V27, P7911, DOI 10.1523/JNEUROSCI.5313-06.2007
   Sun H, 2002, BMC NEUROSCI, V3, P0, DOI 10.1186/1471-2202-3-11
   Takahara Y, 2008, J UROLOGY, V179, P1603, DOI 10.1016/j.juro.2007.11.034
   Tegeder I, 2006, NAT MED, V12, P1269, DOI 10.1038/nm1490
   Terazono K, 1988, J BIOL CHEM, V263, P2111
   Twining CM, 2005, J PAIN, V6, P174, DOI 10.1016/j.jpain.2004.11.011
   Valder CR, 2003, J NEUROCHEM, V87, P560, DOI 10.1046/j.1471-4159.2003.02016.x
   Vega-avelaira D, 2009, MOL PAIN, V5, P0, DOI 10.1186/1744-8069-5-70
   Wang H, 2002, NEUROSCIENCE, V114, P529, DOI 10.1016/S0306-4522(02)00341-X
   Xiao HS, 2002, P NATL ACAD SCI USA, V99, P8360, DOI 10.1073/pnas.122231899
   Yang HYT, 2007, J NEUROCHEM, V103, P1628, DOI 10.1111/j.1471-4159.2007.04874.x
   Yang LA, 2004, EUR J NEUROSCI, V19, P871, DOI 10.1111/j.0953-816X.2004.03121.x
   Yukhananov R, 2008, BMC NEUROSCI, V9, P0, DOI 10.1186/1471-2202-9-32
   Zhang FX, 2010, J NEUROSCI, V30, P10927, DOI 10.1523/JNEUROSCI.0657-10.2010
   Zhang J, 2006, J NEUROCHEM, V97, P772, DOI 10.1111/j.1471-4159.2006.03746.x
   Zimmermann M, 1983, PAIN, V16, P109, DOI 10.1016/0304-3959(83)90201-4
NR 62
TC 135
Z9 138
U1 5
U2 30
PU LIPPINCOTT WILLIAMS & WILKINS
PI PHILADELPHIA
PA TWO COMMERCE SQ, 2001 MARKET ST, PHILADELPHIA, PA 19103 USA
SN 0304-3959
EI 1872-6623
J9 PAIN
JI Pain
PD AUG 15
PY 2011
VL 152
IS 8
BP 1888
EP 1898
DI 10.1016/j.pain.2011.04.014
PG 11
WC Anesthesiology; Clinical Neurology; Neurosciences
SC Anesthesiology; Neurosciences & Neurology
GA 793ZG
UT WOS:000292862400029
PM 21561713
DA 2022-04-27
ER

PT J
AU Zupanc, GKH
   Zupanc, MM
AF Zupanc, Guenther K. H.
   Zupanc, Marianne M.
TI Proteomic Analysis of CNS Injury and Recovery
SO GENOMICS, PROTEOMICS, AND THE NERVOUS SYSTEM
LA English
DT Article; Book Chapter
DE Axotomy; Cerebrospinal fluid; Comparative proteomics; Degeneration; Differential proteomics; Plasticity; Regeneration; Spinal cord injury; Traumatic brain injury; Vestibular compensation
ID human cerebrospinal-fluid; neuron-specific enolase; traumatic brain-injury; 2-dimensional gel-electrophoresis; muller glial cell; long-term survival; spinal-cord-injury; adult teleost fish; beta-actin; reactive astrocyte
AB Despite the enormous medical and economic consequences of traumatic injury to the central nervous system (CNS), little is known about the proteins involved in the resulting pathology. Major advances in the identification of such proteins have been made in recent years through application of differential proteome analysis. Such an approach has revealed a number of novel proteins as potential regulators of the degenerative and regenerative processes that take place in the mammalian brain and spinal cord after a traumatic insult. Some of these proteins may serve as diagnostic and prognostic markers to assess the severity of tissue damage. Comparative proteome analysis of regeneration-competent vs. regeneration-deficient systems are likely to provide new insights into the cellular signals that could be targeted for therapeutic intervention to increase the repair capacity of the human CNS.
C1 [Zupanc, Guenther K. H.] Northeastern Univ, Dept Biol, Boston, MA 02115 USA.
   [Zupanc, Marianne M.] Jacobs Univ Bremen, Sch Sci & Engn, D-28759 Bremen, Germany.
RP Zupanc, GKH (通讯作者)，Northeastern Univ, Dept Biol, 360 Huntington Ave, Boston, MA 02115 USA.
EM g.zupanc@neu.edu
CR Arvidsson A, 2002, NAT MED, V8, P963, DOI 10.1038/nm747
   Barnea E, 2005, PROTEOMICS, V5, P3367, DOI 10.1002/pmic.200401221
   Brown ME, 2004, J NEUROBIOL, V58, P118, DOI 10.1002/neu.10285
   Burgess JA, 2006, J PROTEOME RES, V5, P1674, DOI 10.1021/pr060160v
   Busch SA, 2007, CURR OPIN NEUROBIOL, V17, P120, DOI 10.1016/j.conb.2006.09.004
   Conti A, 2004, J NEUROTRAUM, V21, P854, DOI 10.1089/0897715041526212
   Darling DL, 2005, CURR TOP DEV BIOL, V68, P281, DOI 10.1016/S0070-2153(05)68010-6
   Davidsson P, 2001, PROTEOMICS, V1, P444
   Dieringer N, 2003, ANN NY ACAD SCI, V1004, P50, DOI 10.1196/annals.1303.006
   Ding QX, 2006, PROTEOMICS, V6, P505, DOI 10.1002/pmic.200500296
   Doucet A, 2008, MOL ASPECTS MED, V29, P339, DOI 10.1016/j.mam.2008.04.003
   Fischer RS, 2003, TRENDS CELL BIOL, V13, P593, DOI 10.1016/j.tcb.2003.09.007
   Gao YJ, 1992, CELL, V69, P1043, DOI 10.1016/0092-8674(92)90622-J
   Gorovits R, 1997, P NATL ACAD SCI USA, V94, P7024, DOI 10.1073/pnas.94.13.7024
   Graeber MB, 1989, J NEUROSCI RES, V23, P342, DOI 10.1002/jnr.490230315
   Grosche J, 1995, NEUROSCI LETT, V185, P119, DOI 10.1016/0304-3940(94)11239-F
   Han ZG, 1999, J BIOL CHEM, V274, P35741, DOI 10.1074/jbc.274.50.35741
   Hartig W, 1995, J NEUROCYTOL, V24, P507, DOI 10.1007/BF01179976
   Hattori T, 1995, NEUROSCI RES, V21, P191, DOI 10.1016/0168-0102(94)00849-B
   Hedgecock EM, 1985, DEV BIOL, V111, P158, DOI 10.1016/0012-1606(85)90443-9
   Hermeking H, 2006, SEMIN CANCER BIOL, V16, P183, DOI 10.1016/j.semcancer.2006.03.002
   Hinsch K, 2007, NEUROSCIENCE, V146, P679, DOI 10.1016/j.neuroscience.2007.01.071
   Hinsch K, 2006, J NEUROSCI METH, V158, P75, DOI 10.1016/j.jneumeth.2006.05.020
   Hitchcock P, 2004, PROG RETIN EYE RES, V23, P183, DOI 10.1016/j.preteyeres.2004.01.001
   Hitchcock PF, 1992, TRENDS NEUROSCI, V15, P103, DOI 10.1016/0166-2236(92)90020-9
   Horie H, 1999, J NEUROSCI, V19, P9964
   Inagaki Y, 2000, EUR J BIOCHEM, V267, P2955, DOI 10.1046/j.1432-1033.2000.01311.x
   Jenkins LW, 2002, J NEUROTRAUM, V19, P715, DOI 10.1089/08977150260139101
   Johansson BB, 2007, J CEREBR BLOOD F MET, V27, P1417, DOI 10.1038/sj.jcbfm.9600486
   Kang SK, 2006, PROTEOMICS, V6, P2797, DOI 10.1002/pmic.200500621
   Kanner AA, 2003, CANCER, V97, P2806, DOI 10.1002/cncr.11409
   Kiang JG, 1998, PHARMACOL THERAPEUT, V80, P183, DOI 10.1016/S0163-7258(98)00028-X
   Kobeissy FH, 2006, MOL CELL PROTEOMICS, V5, P1887, DOI 10.1074/mcp.M600157-MCP200
   Kochanek AR, 2006, DEV NEUROSCI-BASEL, V28, P410, DOI 10.1159/000094167
   Lacour M, 2006, CURR MED RES OPIN, V22, P1651, DOI 10.1185/030079906X115694
   Lai JCK, 1989, NEUROCHEM RES, V14, P377, DOI 10.1007/BF01000042
   Lee TH, 2002, J BIOL CHEM, V277, P44826, DOI 10.1074/jbc.M205667200
   Leung CL, 2001, J CELL BIOL, V154, P691, DOI 10.1083/jcb.200012098
   Lewis GP, 1994, AM J OPHTHALMOL, V118, P368, DOI 10.1016/S0002-9394(14)72962-9
   Lewis GP, 1989, EXP EYE RES, V49, P93, DOI 10.1016/0014-4835(89)90079-1
   Li AR, 1995, J NEUROSCI, V15, P385
   Lifshitz J, 2004, MITOCHONDRION, V4, P705, DOI 10.1016/j.mito.2004.07.021
   Lilley KS, 2002, CURR OPIN CHEM BIOL, V6, P46, DOI 10.1016/S1367-5931(01)00275-7
   Lin RCS, 1994, NEUROSCIENCE, V60, P11, DOI 10.1016/0306-4522(94)90199-6
   Lopez MF, 2000, ELECTROPHORESIS, V21, P3427, DOI 10.1002/1522-2683(20001001)21:16<3427::AID-ELPS3427>3.0.CO;2-L
   Lopez-otin C, 2002, NAT REV MOL CELL BIO, V3, P509, DOI 10.1038/nrm858
   Loy DN, 2005, NEUROSURGERY, V56, P391, DOI 10.1227/01.NEU.0000148906.83616.D2
   Lund LM, 1996, J NEUROBIOL, V31, P476
   Lund LM, 2002, EXP NEUROL, V178, P306, DOI 10.1006/exnr.2002.8034
   Marouga R, 2005, ANAL BIOANAL CHEM, V382, P669, DOI 10.1007/s00216-005-3126-3
   Michetti F, 1980, J NEUROL SCI, V44, P259, DOI 10.1016/0022-510X(80)90133-1
   Michetti F, 2002, CLIN CHEM, V48, P2097
   Michetti F, 1979, NEUROSCI LETT, V11, P171, DOI 10.1016/0304-3940(79)90122-8
   Monteoliva LUCIA, 2004, BRIEFINGS IN FUNCTIONAL GENOMICS & PROTEOMICS, V3, P220, DOI 10.1093/bfgp/3.3.220
   Nakamura F, 2000, J NEUROBIOL, V44, P219, DOI 10.1002/1097-4695(200008)44:2<219::AID-NEU11>3.0.CO;2-W
   Neuhoff V, 1988, ELECTROPHORESIS, V9, P255, DOI 10.1002/elps.1150090603
   Nicholls DG, 2000, PHYSIOL REV, V80, P315, DOI 10.1152/physrev.2000.80.1.315
   Oliver CN, 1990, P NATL ACAD SCI USA, V87, P5144, DOI 10.1073/pnas.87.13.5144
   Opii WO, 2007, J NEUROTRAUM, V24, P772, DOI 10.1089/neu.2006.0229
   Ott R, 1997, NEUROSCI LETT, V221, P185, DOI 10.1016/S0304-3940(96)13322-X
   Otteson DC, 2003, VISION RES, V43, P927, DOI 10.1016/S0042-6989(02)00400-5
   Paramio JM, 1999, MOL CELL BIOL, V19, P3086
   Paterson JM, 2006, J PHYSIOL-LONDON, V575, P777, DOI 10.1113/jphysiol.2006.112409
   Payne BR, 2002, NEUROSCIENTIST, V8, P174, DOI 10.1177/107385840200800212
   Pekny M, 2005, GLIA, V50, P427, DOI 10.1002/glia.20207
   Pineda JA, 2004, BRAIN PATHOL, V14, P202, DOI 10.1111/j.1750-3639.2004.tb00054.x
   Porter GW, 2006, SEMIN CANCER BIOL, V16, P193, DOI 10.1016/j.semcancer.2006.03.003
   Raivich G, 1991, EUR J NEUROSCI, V3, P919, DOI 10.1111/j.1460-9568.1991.tb00027.x
   Reaume AG, 1996, NAT GENET, V13, P43, DOI 10.1038/ng0596-43
   Rego AC, 2003, NEUROCHEM RES, V28, P1563, DOI 10.1023/A:1025682611389
   Romeo MJ, 2005, EXPERT REV PROTEOMIC, V2, P57, DOI 10.1586/14789450.2.1.57
   Rowland LP, 1989, MERRITTS TXB NEUROLO, V0, P369
   Santos M, 2002, J BIOL CHEM, V277, P19122, DOI 10.1074/jbc.M201001200
   Segal MB, 2000, CELL MOL NEUROBIOL, V20, P183, DOI 10.1023/A:1007045605751
   Segal MB, 1993, J INHERIT METAB DIS, V16, P617, DOI 10.1007/BF00711896
   Serna-sanz ANTONIO, 2007, METHODS MOL BIOL, V354, P99
   Sickman A, 2002, J CHROMATOGR B, V771, P167, DOI 10.1016/S1570-0232(01)00626-2
   Sickmann A, 2000, ELECTROPHORESIS, V21, P2721, DOI 10.1002/1522-2683(20000701)21:13<2721::AID-ELPS2721>3.0.CO;2-3
   Siddiqui SS, 1991, J NEUROGENET, V7, P193, DOI 10.3109/01677069109167433
   Siman R, 2004, NEUROBIOL DIS, V16, P311, DOI 10.1016/j.nbd.2004.03.016
   Sirivatanauksorn Y, 1999, J PATHOL, V189, P150, DOI 10.1002/(SICI)1096-9896(199910)189:2<150::AID-PATH451>3.0.CO;2-G
   Slemmer JE, 2004, NEUROBIOL DIS, V15, P563, DOI 10.1016/j.nbd.2003.11.027
   Smith CD, 1991, P NATL ACAD SCI USA, V88, P10540, DOI 10.1073/pnas.88.23.10540
   Sofroniew MV, 2005, NEUROSCIENTIST, V11, P400, DOI 10.1177/1073858405278321
   Sommer JB, 2002, EUR NEUROL, V47, P224, DOI 10.1159/000057904
   Sullivan PG, 2005, J NEUROSCI RES, V79, P231, DOI 10.1002/jnr.20292
   Suzuki M, 2006, THESCIENTIFICWORLDJO, V6, P26, DOI 10.1100/tsw.2006.325
   Takei N, 1991, J NEUROCHEM, V57, P1178, DOI 10.1111/j.1471-4159.1991.tb08277.x
   Tang HY, 2005, PROTEOMICS, V5, P3329, DOI 10.1002/pmic.200401275
   Tetzlaff W, 1991, J NEUROSCI, V11, P2528
   Tonge R, 2001, PROTEOMICS, V1, P377
   Tsai MC, 2008, MOL CELL PROTEOMICS, V7, P1668, DOI 10.1074/mcp.M800076-MCP200
   Tsuchiya D, 2003, NEUROSURGERY, V53, P1179, DOI 10.1227/01.NEU.0000090341.38659.CF
   Vance JE, 2000, BBA-MOL CELL BIOL L, V1486, P84, DOI 10.1016/S1388-1981(00)00050-0
   Weisner B, 1978, J NEUROL SCI, V37, P205, DOI 10.1016/0022-510X(78)90204-6
   Yaffe MB, 1992, NATURE, V358, P245, DOI 10.1038/358245a0
   Yang YM, 1996, CELL, V86, P655, DOI 10.1016/S0092-8674(00)80138-5
   Yin M, 2001, J AM SOC NEPHROL, V12, P2691, DOI 10.1681/ASN.V12122691
   Yoshida M, 2001, NAT REV MOL CELL BIO, V2, P669, DOI 10.1038/35089509
   Yuan XL, 2005, PROTEOMICS, V5, P541, DOI 10.1002/pmic.200400934
   Yuan XL, 2002, ELECTROPHORESIS, V23, P1185, DOI 10.1002/1522-2683(200204)23:7/8<1185::AID-ELPS1185>3.0.CO;2-G
   Zappaterra MD, 2007, J PROTEOME RES, V6, P3537, DOI 10.1021/pr070247w
   Zupanc GKH, 2006, J COMP PHYSIOL A, V192, P649, DOI 10.1007/s00359-006-0104-y
   Zupanc GKH, 1996, J COMP NEUROL, V370, P443
   Zupanc GKH, 1995, J COMP NEUROL, V353, P213, DOI 10.1002/cne.903530205
   Zupanc GKH, 1998, EXP NEUROL, V152, P221, DOI 10.1006/exnr.1998.6853
   Zupanc GKH, 2005, J COMP NEUROL, V488, P290, DOI 10.1002/cne.20571
   Zupanc GKH, 2003, BRAIN BEHAV EVOLUT, V62, P31, DOI 10.1159/000071958
   Zupanc GKH, 1999, EXP NEUROL, V160, P78, DOI 10.1006/exnr.1999.7182
   Zupanc GKH, 2006, EVOLUTION NERVOUS SY, V0, P485
   Zupanc GKH, 2006, REGEN MED, V1, P207, DOI 10.2217/17460751.1.2.207
   Zupanc GKH, 2008, J PHYSIOL-PARIS, V102, P357, DOI 10.1016/j.jphysparis.2008.10.007
   Zupanc GUENTHERKH, 2008, V52, V0, P571
   Zupanc MM, 2006, PROTEOMICS, V6, P677, DOI 10.1002/pmic.200500167
NR 114
TC 2
Z9 2
U1 0
U2 3
PU SPRINGER
PI NEW YORK
PA 233 SPRING STREET, NEW YORK, NY 10013, UNITED STATES
SN 2190-5215
EI 
J9 ADV NEUROBIOL
JI Adv. Neurobiol.
PD JUN 15
PY 2011
VL 2
IS 
BP 511
EP 536
DI 10.1007/978-1-4419-7197-5_20
PG 26
WC Biology; Genetics & Heredity; Neurosciences
SC Life Sciences & Biomedicine - Other Topics; Genetics & Heredity; Neurosciences & Neurology
GA BSW89
UT WOS:000285983800020
DA 2022-04-27
ER

PT J
AU Roet, KCD
   Bossers, K
   Franssen, EHP
   Ruitenberg, MJ
   Verhaagen, J
AF Roet, Kasper C. D.
   Bossers, Koen
   Franssen, Elske H. P.
   Ruitenberg, Marc J.
   Verhaagen, Joost
TI A meta-analysis of microarray-based gene expression studies of olfactory bulb-derived olfactory ensheathing cells
SO EXPERIMENTAL NEUROLOGY
LA English
DT Review
DE APP; SMAD7; PLAT; A2M; IGF1; EPAS1; WT1; IL6; RELN; IPA
ID spinal-cord-injury; amyloid precursor protein; tissue-plasminogen activator; hormone-related protein; smooth-muscle-cell; extracellular-matrix protein; promotes neurite outgrowth; fibroblast-growth-factor; factor binding protein-2; peripheral-nerve injury
AB Genome wide transcriptional profiling and large scale proteomics have emerged as two powerful methods to dissect the molecular properties of specific neural tissues or cell types on a global scale. Several genome-wide transcriptional profiling and proteomics studies have been published on cultured olfactory ensheathing cells (OEC). In this article we present a meta-analysis of all five published and publicly available micro-array gene expression datasets of cultured early-passage-OB-OEC with other cell types (Schwann cells, late-passage-OB-OEC, mucosa-OEC, an OEC cell line, and acutely dissected OEC). The aim of this meta-analysis is to identify genes and molecular pathways that are found in multiple instead of one isolated study. 454 Genes were detected in at least three out of five microarray datasets. In this "Top-list", genes involved in the biological processes "growth of neurites", "blood vessel development", "migration of cells" and "immune response" were strongly overrepresented. By applying network analysis tools, molecular networks were constructed and Hub-genes were indentified that may function as key genes in the above mentioned interrelated processes. We also identified 7 genes (ENTPD2, MATN2, CTSC, PTHLH, GLRX1, COL27A1 and ID2) with uniformly higher or lower expression in early-passage-OB-OEC in all five microarray comparisons. These genes have diverse but intriguing roles in neuroprotection, neurite extension and/or tissue repair. Our meta-analysis provides novel insights into the molecular basis of OB-OEC-mediated neural repair and can serve as a repository for investigators interested in the molecular biology of OEC. This article is part of a Special Issue entitled: Understanding olfactory ensheathing glia and their prospect for nervous system repair. (C) 2011 Elsevier Inc. All rights reserved.
C1 [Roet, Kasper C. D.; Bossers, Koen; Franssen, Elske H. P.; Verhaagen, Joost] Netherlands Inst Neurosci, Dept Neuroregenerat, NL-1105 BA Amsterdam, Netherlands.
   [Ruitenberg, Marc J.] Univ Queensland, Sch Biomed Sci, Brisbane, Qld 4072, Australia.
   [Verhaagen, Joost] Vrije Univ Amsterdam, Ctr Neurogenom & Cognit Res, Dept Mol & Cellular Neurobiol, NL-1081 HV Amsterdam, Netherlands.
RP Roet, KCD (通讯作者)，Netherlands Inst Neurosci, Dept Neuroregenerat, Meibergdreef 47, NL-1105 BA Amsterdam, Netherlands.
EM k.roet@nin.knaw.nl
CR Akassoglou K, 2000, J CELL BIOL, V149, P1157, DOI 10.1083/jcb.149.5.1157
   Akiyama H, 2008, MOD RHEUMATOL, V18, P213, DOI 10.1007/s10165-008-0048-x
   Akterin S, 2006, CELL DEATH DIFFER, V13, P1454, DOI 10.1038/sj.cdd.4401818
   Allen GW, 2001, J NEUROSCI RES, V66, P396, DOI 10.1002/jnr.1232
   Andrews MR, 2004, EXP NEUROL, V190, P311, DOI 10.1016/j.expneurol.2004.08.011
   Ang ET, 2010, J NEUROPATH EXP NEUR, V69, P281, DOI 10.1097/NEN.0b013e3181d1e60f
   Arber S, 1995, J CELL BIOL, V131, P1083, DOI 10.1083/jcb.131.4.1083
   Ardi VC, 2009, J BIOL CHEM, V284, P25854, DOI 10.1074/jbc.M109.033472
   Armstrong PB, 1999, DEV COMP IMMUNOL, V23, P375, DOI 10.1016/S0145-305X(99)00018-X
   Arruda JL, 1998, MOL BRAIN RES, V62, P228, DOI 10.1016/S0169-328X(98)00257-5
   Au E, 2007, J NEUROSCI, V27, P7208, DOI 10.1523/JNEUROSCI.0509-07.2007
   Austin SA, 2009, J NEUROSCI, V29, P14451, DOI 10.1523/JNEUROSCI.3107-09.2009
   Bai Y, 2008, MOL CELL PROTEOMICS, V7, P15, DOI 10.1074/mcp.M700077-MCP200
   Bajou K, 1998, NAT MED, V4, P923, DOI 10.1038/nm0898-923
   Barakat DJ, 2005, CELL TRANSPLANT, V14, P225, DOI 10.3727/000000005783983106
   Bauer J, 1988, ADV EXP MED BIOL, V240, P199
   Bettens K, 2010, HUM MOL GENET, V19, PR4, DOI 10.1093/hmg/ddq142
   Bhagavati S, 2009, J CLIN NEUROSCI, V16, P830, DOI 10.1016/j.jocn.2008.08.030
   Biernacki MA, 2010, CANCER RES, V70, P906, DOI 10.1158/0008-5472.CAN-09-2303
   Bode JG, 2001, J IMMUNOL, V167, P1469, DOI 10.4049/jimmunol.167.3.1469
   Bonacci GR, 2007, ARCH BIOCHEM BIOPHYS, V460, P100, DOI 10.1016/j.abb.2007.01.004
   Boruch AV, 2001, GLIA, V33, P225, DOI 10.1002/1098-1136(200103)33:3<225::AID-GLIA1021>3.3.CO;2-P
   Boyd JG, 2006, GLIA, V53, P434, DOI 10.1002/glia.20299
   Boyd JG, 2005, FASEB J, V19, P694, DOI 10.1096/fj.04-2833rev
   Brines ML, 1999, NEUROSCI LETT, V274, P13, DOI 10.1016/S0304-3940(99)00664-3
   Brutsch R, 2010, CIRC RES, V107, P592, DOI 10.1161/CIRCRESAHA.110.217257
   Bu GJ, 1992, P NATL ACAD SCI USA, V89, P7427, DOI 10.1073/pnas.89.16.7427
   Bussolati B, 2004, BLOOD, V103, P761, DOI 10.1182/blood-2003-06-1974
   Cahoy JD, 2008, J NEUROSCI, V28, P264, DOI 10.1523/JNEUROSCI.4178-07.2008
   Campbell PG, 1999, J BIOL CHEM, V274, P30215, DOI 10.1074/jbc.274.42.30215
   Cannarile MA, 2006, NAT IMMUNOL, V7, P1317, DOI 10.1038/ni1403
   Cantarella G, 2002, FASEB J, V16, P1307, DOI 10.1096/fj.01-1000fje
   Cao L, 2006, GLIA, V54, P536, DOI 10.1002/glia.20403
   Cazzalini O, 2010, MUTAT RES-REV MUTAT, V704, P12, DOI 10.1016/j.mrrev.2010.01.009
   Chang XQ, 2007, MOL CELL BIOL, V27, P6127, DOI 10.1128/MCB.00323-07
   Chen J, 2010, MECH AGEING DEV, V131, P29, DOI 10.1016/j.mad.2009.11.003
   Chen L, 2008, MOL ENDOCRINOL, V22, P454, DOI 10.1210/me.2007-0384
   Ching GY, 1993, J CELL BIOL, V122, P1323, DOI 10.1083/jcb.122.6.1323
   Choi YS, 2009, BLOOD, V114, P3117, DOI 10.1182/blood-2009-02-203372
   Chow VW, 2010, NEUROMOL MED, V12, P1, DOI 10.1007/s12017-009-8104-z
   Christiansen HE, 2009, PLOS ONE, V4, P0, DOI 10.1371/journal.pone.0008481
   Chu YX, 2010, BRAIN BEHAV IMMUN, V24, P1176, DOI 10.1016/j.bbi.2010.06.001
   Chuah MI, 2011, EXP NEUROL, V229, P46, DOI 10.1016/j.expneurol.2010.08.012
   Chuah MI, 1994, CHEM SENSES, V19, P25, DOI 10.1093/chemse/19.1.25
   Chuah MI, 1999, NEUROSCIENCE, V88, P1043, DOI 10.1016/S0306-4522(98)00277-2
   Chung RS, 2004, CELL MOL LIFE SCI, V61, P1238, DOI 10.1007/s00018-004-4026-y
   Cohen P, 1994, J ENDOCRINOL, V142, P407, DOI 10.1677/joe.0.1420407
   Cottrell BA, 2005, ANN NEUROL, V58, P277, DOI 10.1002/ana.20554
   Cui Q, 2003, J NEUROTRAUM, V20, P17, DOI 10.1089/08977150360517155
   DE PK, 2009, CLIN CANCER RES, V15, P3690
   Delafontaine P, 2004, ARTERIOSCL THROM VAS, V24, P435, DOI 10.1161/01.ATV.0000105902.89459.09
   Demchenko IT, 2010, NEUROSCI BEHAV PHYSIOL, V40, P173, DOI 10.1007/s11055-009-9240-5
   Derycke L, 2006, CLIN EXP METASTAS, V23, P187, DOI 10.1007/s10585-006-9029-7
   Deumens R, 2006, NEUROSCI LETT, V397, P20, DOI 10.1016/j.neulet.2005.11.063
   Diwakar L, 2007, NEUROCHEM INT, V51, P37, DOI 10.1016/j.neuint.2007.03.008
   Doherty P, 1990, NATURE, V343, P464, DOI 10.1038/343464a0
   Doherty P, 1991, NEURON, V6, P247, DOI 10.1016/0896-6273(91)90360-C
   Dombrowski MA, 2006, BRAIN RES, V1125, P1, DOI 10.1016/j.brainres.2006.09.089
   Dong CM, 2002, P NATL ACAD SCI USA, V99, P3908, DOI 10.1073/pnas.062010399
   Doucette JR, 1984, ANAT REC, V210, P385, DOI 10.1002/ar.1092100214
   Doucette R, 1996, INT J DEV NEUROSCI, V14, P945, DOI 10.1016/S0736-5748(96)00042-1
   Doucette R, 1990, GLIA, V3, P433, DOI 10.1002/glia.440030602
   Edelmann W, 1996, P NATL ACAD SCI USA, V93, P1270, DOI 10.1073/pnas.93.3.1270
   Rojas-mayorquin AE, 2010, INT J DEV NEUROSCI, V28, P75, DOI 10.1016/j.ijdevneu.2009.08.019
   Faberelman A, 1996, J CLIN INVEST, V97, P162, DOI 10.1172/JCI118385
   Fairless R, 2005, INT J BIOCHEM CELL B, V37, P693, DOI 10.1016/j.biocel.2004.10.010
   Fairless R, 2005, MOL CELL NEUROSCI, V28, P253, DOI 10.1016/j.mcn.2004.09.009
   Flintoff-dye NL, 2005, DEV DYNAM, V234, P11, DOI 10.1002/dvdy.20462
   Forster E, 2010, EUR J NEUROSCI, V31, P1511, DOI 10.1111/j.1460-9568.2010.07222.x
   Foll JL, 1998, IMMUNOLOGY, V94, P173, DOI 10.1046/j.1365-2567.1998.00502.x
   Fox MA, 2008, CURR OPIN CELL BIOL, V20, P508, DOI 10.1016/j.ceb.2008.05.003
   Franklin RJM, 1996, GLIA, V17, P217, DOI 10.1002/(SICI)1098-1136(199607)17:3<217::AID-GLIA4>3.0.CO;2-Y
   Franssen EHP, 2008, GLIA, V56, P1285, DOI 10.1002/glia.20697
   Franssen EHP, 2007, BRAIN RES REV, V56, P236, DOI 10.1016/j.brainresrev.2007.07.013
   Franssen EHP, 2009, J NEUROSCI RES, V87, P1556, DOI 10.1002/jnr.21979
   Fukata Y, 2002, NAT CELL BIOL, V4, P583, DOI 10.1038/ncb825
   Fukayama S, 1995, P NATL ACAD SCI USA, V92, P10182, DOI 10.1073/pnas.92.22.10182
   Funk JL, 2003, AM J PHYSIOL-REG I, V284, PR1021, DOI 10.1152/ajpregu.00436.2002
   Galiano M, 2001, EUR J NEUROSCI, V14, P327, DOI 10.1046/j.0953-816x.2001.01647.x
   Gandelman M, 2010, J NEUROINFLAMM, V7, P0, DOI 10.1186/1742-2094-7-33
   Garber TR, 2000, J INTERF CYTOK RES, V20, P125, DOI 10.1089/107999000312522
   Garcia-alias G, 2004, J NEUROSCI RES, V75, P632, DOI 10.1002/jnr.20029
   Geschwind DH, 2009, NATURE, V461, P908, DOI 10.1038/nature08537
   Goldsbury C, 2006, TRAFFIC, V7, P873, DOI 10.1111/j.1600-0854.2006.00434.x
   Goodman MN, 1993, BRAIN RES, V619, P199
   Granata R, 2007, J THROMB HAEMOST, V5, P835, DOI 10.1111/j.1538-7836.2007.02431.x
   Graziadei PPC, 1980, J NEUROCYTOL, V9, P145, DOI 10.1007/BF01205155
   Greco D, 2008, PLOS ONE, V3, P0, DOI 10.1371/journal.pone.0001880
   Guerout N, 2010, GLIA, V58, P1570, DOI 10.1002/glia.21030
   Guillen C, 2002, J BIOL CHEM, V277, P28109, DOI 10.1074/jbc.M111013200
   Haase I, 2003, J CELL SCI, V116, P3227, DOI 10.1242/jcs.00610
   Hannila SS, 2008, EXP NEUROL, V209, P321, DOI 10.1016/j.expneurol.2007.06.020
   Hao ZR, 2008, P NATL ACAD SCI USA, V105, P3939, DOI 10.1073/pnas.0712366105
   Harada A, 2002, J CELL BIOL, V158, P541, DOI 10.1083/jcb.200110134
   Harris JA, 2009, GLIA, V57, P1848, DOI 10.1002/glia.20899
   Haynes BF, 1989, IMMUNOL TODAY, V10, P423, DOI 10.1016/0167-5699(89)90040-6
   Heeb MJ, 1991, J BIOL CHEM, V266, P17606
   Herbert JM, 1997, J BIOL CHEM, V272, P23585, DOI 10.1074/jbc.272.38.23585
   Hill-kapturczak N, 2000, J BIOL CHEM, V275, P40904, DOI 10.1074/jbc.M006621200
   Ho IC, 2009, NAT REV IMMUNOL, V9, P125, DOI 10.1038/nri2476
   Hoe HS, 2009, J NEUROSCI, V29, P7459, DOI 10.1523/JNEUROSCI.4872-08.2009
   Imaizumi T, 1998, J NEUROSCI, V18, P6176
   Inyang AL, 1990, BIOCHEM BIOPH RES CO, V171, P1326, DOI 10.1016/0006-291X(90)90831-7
   Ishii M, 1996, BRAIN RES, V737, P269, DOI 10.1016/0006-8993(96)00741-X
   Jahed A, 2007, J COMP NEUROL, V503, P209, DOI 10.1002/cne.21385
   Janatpour MJ, 2000, DEVELOPMENT, V127, P549
   Jessen KR, 2008, GLIA, V56, P1552, DOI 10.1002/glia.20761
   Johansson S, 2005, BRAIN, V128, P2961, DOI 10.1093/brain/awh644
   Jones LL, 2000, J COMP NEUROL, V426, P468, DOI 10.1002/1096-9861(20001023)426:3<468::AID-CNE9>3.0.CO;2-I
   Kafitz KW, 1999, GLIA, V25, P99, DOI 10.1002/(SICI)1098-1136(19990115)25:2<99::AID-GLIA1>3.0.CO;2-V
   Kaplan HJ, 1999, NAT MED, V5, P292, DOI 10.1038/6509
   Kaplin AI, 2005, J CLIN INVEST, V115, P2731, DOI 10.1172/JCI25141
   Kawaja MD, 2009, J NEUROTRAUM, V26, P155, DOI 10.1089/neu.2008.0709
   Kaysima A, 2000, PROG NEUROBIOL, V62, P527
   Kim J, 2002, FRONT BIOSCI-LANDMRK, V7, PD341, DOI 10.2741/kim
   Kim SG, 2004, MOL BIOL CELL, V15, P420, DOI 10.1091/mbc.E03-04-0201
   Kim SY, 2009, CIRC RES, V104, P842, DOI 10.1161/CIRCRESAHA.108.189837
   Kocsis JD, 2009, NEUROSCI LETT, V456, P137, DOI 10.1016/j.neulet.2008.08.093
   Koczan D, 2005, EUR J DERMATOL, V15, P251
   Lakatos A, 2000, GLIA, V32, P214, DOI 10.1002/1098-1136(200012)32:3<214::AID-GLIA20>3.0.CO;2-7
   Lakatos A, 2003, EXP NEUROL, V184, P237, DOI 10.1016/S0014-4886(03)00270-X
   Lamarre J, 1991, LAB INVEST, V65, P3
   Lankford KL, 2008, GLIA, V56, P1664, DOI 10.1002/glia.20718
   Lasorella A, 2006, NATURE, V442, P471, DOI 10.1038/nature04895
   Lassalle P, 1996, J BIOL CHEM, V271, P20458, DOI 10.1074/jbc.271.34.20458
   Laurila JP, 2009, PLOS ONE, V4, P0, DOI 10.1371/journal.pone.0005786
   Leaver SG, 2006, GLIA, V53, P467, DOI 10.1002/glia.20311
   Lee DC, 2008, CANCER RES, V68, P4210, DOI 10.1158/0008-5472.CAN-07-5040
   Lee SO, 2007, CARDIOVASC RES, V76, P331, DOI 10.1016/j.cardiores.2007.06.030
   Leung JYK, 2008, CELL MOL LIFE SCI, V65, P2732, DOI 10.1007/s00018-008-8184-1
   Li Y, 2005, GLIA, V52, P245, DOI 10.1002/glia.20241
   Li Y, 1998, J NEUROSCI, V18, P10514
   Li Y, 2007, NEUROSURGERY, V60, P734, DOI 10.1227/01.NEU.0000255406.76645.EA
   Liem RKH, 1982, BIOCHEMISTRY-US, V21, P3221, DOI 10.1021/bi00256a029
   Lindsay SL, 2010, GLIA, V58, P125, DOI 10.1002/glia.20917
   Lipinski S, 2009, J CELL SCI, V122, P3522, DOI 10.1242/jcs.050690
   Lipson AC, 2003, EXP NEUROL, V180, P167, DOI 10.1016/S0014-4886(02)00058-4
   Liu SM, 2010, BBA-MOL CELL BIOL L, V1801, P106, DOI 10.1016/j.bbalip.2009.09.022
   Liu YH, 2008, GLYCOBIOLOGY, V18, P593, DOI 10.1093/glycob/cwn039
   Liu YS, 2010, CELL TRANSPLANT, V19, P133, DOI 10.3727/096368910X492607
   Lopez-vales R, 2004, J NEUROTRAUM, V21, P1031, DOI 10.1089/0897715041651105
   Lopez-vales R, 2006, NEUROBIOL DIS, V24, P443, DOI 10.1016/j.nbd.2006.08.001
   Loy DN, 2002, J COMP NEUROL, V445, P308, DOI 10.1002/cne.10168
   Lu P, 2006, J NEUROSCI, V26, P11120, DOI 10.1523/JNEUROSCI.3264-06.2006
   Luo Y, 2005, J CELL BIOL, V169, P29, DOI 10.1083/jcb.200411127
   Macica CM, 2006, GLIA, V53, P637, DOI 10.1002/glia.20319
   Malin D, 2009, J CELL SCI, V122, P995, DOI 10.1242/jcs.040378
   Mallawaarachchi CM, 2005, ARTERIOSCL THROM VAS, V25, P1383, DOI 10.1161/01.ATV.0000168415.33812.51
   Mates L, 2002, MATRIX BIOL, V21, P163, DOI 10.1016/S0945-053X(01)00194-9
   Menouny M, 1997, ENDOCRINOLOGY, V138, P683, DOI 10.1210/endo.138.2.4919
   Methot N, 2007, J BIOL CHEM, V282, P20836, DOI 10.1074/jbc.M702615200
   Mettenburg JM, 2002, J BIOL CHEM, V277, P13338, DOI 10.1074/jbc.M106792200
   Mishra S, 2004, CANCER RES, V64, P2516, DOI 10.1158/0008-5472.CAN-03-2877
   Moreno-flores MT, 2003, J NEUROSCI RES, V71, P871, DOI 10.1002/jnr.10527
   Mori T, 1990, BRAIN RES, V527, P55, DOI 10.1016/0006-8993(90)91059-P
   Murata H, 2003, J BIOL CHEM, V278, P50226, DOI 10.1074/jbc.M310171200
   Nakajima T, 1998, P NATL ACAD SCI USA, V95, P10590, DOI 10.1073/pnas.95.18.10590
   Nakamura M, 2005, CLIN REV ALLERG IMMU, V28, P197, DOI 10.1385/CRIAI:28:3:197
   Nakamura T, 2001, BIOCHEM BIOPH RES CO, V289, P801, DOI 10.1006/bbrc.2001.6046
   Narouz-ott L, 2000, J BIOL CHEM, V275, P37110, DOI 10.1074/jbc.M007223200
   Nash HH, 2002, J NEUROSCI, V22, P7111
   Ndresbarquin PJ, 1997, CANCER RES, V57, P215
   Neary JT, 1996, TRENDS NEUROSCI, V19, P13, DOI 10.1016/0166-2236(96)81861-3
   Nelson SB, 2006, CURR OPIN NEUROBIOL, V16, P571, DOI 10.1016/j.conb.2006.08.006
   Neuville P, 1997, AM J PATHOL, V150, P509
   Ohki M, 2010, BLOOD, V115, P4302, DOI 10.1182/blood-2009-08-236851
   Osanai K, 2005, BIOL CHEM, V386, P143, DOI 10.1515/BC.2005.018
   Pahnke J, 2004, EXP CELL RES, V297, P484, DOI 10.1016/j.yexcr.2004.03.037
   Panteri R, 2006, MOL CELL NEUROSCI, V32, P133, DOI 10.1016/j.mcn.2006.03.004
   Pastrana E, 2006, J NEUROSCI, V26, P5347, DOI 10.1523/JNEUROSCI.1111-06.2006
   Pellitteri R, 2009, INT J DEV NEUROSCI, V27, P453, DOI 10.1016/j.ijdevneu.2009.05.001
   Peng J, 2000, P NATL ACAD SCI USA, V97, P8386, DOI 10.1073/pnas.140087397
   Peng WG, 2009, P NATL ACAD SCI USA, V106, P12489, DOI 10.1073/pnas.0902531106
   Pepper MICHAELS, 1997, CYTOKINE AND GROWTH FACTOR REVIEWS, V8, P21, DOI 10.1016/S1359-6101(96)00048-2
   Piecha D, 2002, BIOCHEM J, V367, P715, DOI 10.1042/BJ20021069
   Plant GW, 2011, EXP NEUROL, V229, P99, DOI 10.1016/j.expneurol.2010.09.010
   Plant GW, 2003, J NEUROTRAUM, V20, P1, DOI 10.1089/08977150360517146
   Ponimaskin E, 2008, J NEUROSCI, V28, P8897, DOI 10.1523/JNEUROSCI.2171-08.2008
   Raisman G, 2007, NAT REV NEUROSCI, V8, P312, DOI 10.1038/nrn2099
   Ramasamy A, 2008, PLOS MED, V5, P1320, DOI 10.1371/journal.pmed.0050184
   Ramer LM, 2004, J COMP NEUROL, V473, P1, DOI 10.1002/cne.20049
   Ramon-cueto A, 1998, J NEUROSCI, V18, P3803
   Ramon-cueto A, 1998, BRAIN RES BULL, V46, P175, DOI 10.1016/S0361-9230(97)00463-2
   Ramoncueto A, 1993, EUR J NEUROSCI, V5, P1172, DOI 10.1111/j.1460-9568.1993.tb00971.x
   Resnick DK, 2003, J NEUROTRAUM, V20, P279, DOI 10.1089/089771503321532860
   Richter MW, 2008, EXP NEUROL, V209, P353, DOI 10.1016/j.expneurol.2007.06.011
   Richter MW, 2005, J NEUROSCI, V25, P10700, DOI 10.1523/JNEUROSCI.3632-05.2005
   Roskams AJI, 1996, J NEUROSCI, V16, P1294
   Ruitenberg MJ, 2006, J NEUROTRAUM, V23, P468, DOI 10.1089/neu.2006.23.468
   Ruitenberg MJ, 2003, J NEUROSCI, V23, P7045, DOI 10.1523/JNEUROSCI.23-18-07045.2003
   Ruitenberg MJ, 2002, GENE THER, V9, P135, DOI 10.1038/sj.gt.3301626
   Runyan SA, 2009, EXP NEUROL, V216, P95, DOI 10.1016/j.expneurol.2008.11.015
   Santos-benito FERNANDOF, 2003, ANAT REC B NEW ANAT, V271, P77, DOI 10.1002/ar.b.10015
   Santos-silva A, 2007, J NEUROSCI, V27, P7154, DOI 10.1523/JNEUROSCI.1184-07.2007
   Sayegh RA, 1997, J CLIN ENDOCR METAB, V82, P4189, DOI 10.1210/jc.82.12.4189
   Schnaufer C, 2009, CELL TISSUE RES, V337, P393, DOI 10.1007/s00441-009-0762-5
   Scortegagna M, 2003, NAT GENET, V35, P331, DOI 10.1038/ng1266
   Scortegagna M, 2005, BLOOD, V105, P3133, DOI 10.1182/blood-2004-05-1695
   Seeds NW, 1999, P NATL ACAD SCI USA, V96, P14118, DOI 10.1073/pnas.96.24.14118
   Sevigny J, 2002, BLOOD, V99, P2801, DOI 10.1182/blood.V99.8.2801
   Shen HUIYONG, 2002, CHIN J TRAUMATOL, V5, P136
   Sherman LS, 2000, J CELL BIOL, V150, P1071, DOI 10.1083/jcb.150.5.1071
   Shi GP, 2007, FUTUR CARDIOL, V3, P591, DOI 10.2217/14796678.3.6.591
   Shimo T, 1999, J BIOCHEM-TOKYO, V126, P137, DOI 10.1093/oxfordjournals.jbchem.a022414
   Shukla S, 2009, J NEUROCHEM, V109, P436, DOI 10.1111/j.1471-4159.2009.05983.x
   Siconolfi LB, 2003, J NEUROSCI RES, V74, P430, DOI 10.1002/jnr.10786
   Siconolfi LB, 2001, J NEUROSCI, V21, P4348, DOI 10.1523/JNEUROSCI.21-12-04348.2001
   Sondag CM, 2010, J NEUROINFLAMM, V7, P0, DOI 10.1186/1742-2094-7-22
   Stmallen CJ, 2004, J CLIN INVEST, V113, P628
   Su F, 2009, GRAEF ARCH CLIN EXP, V247, P411, DOI 10.1007/s00417-008-1008-z
   Su ZD, 2007, J CELL SCI, V120, P1877, DOI 10.1242/jcs.03448
   Sugiyama H, 2010, JPN J CLIN ONCOL, V40, P377, DOI 10.1093/jjco/hyp194
   Suzuki M, 2003, BIOCHEM BIOPH RES CO, V302, P138, DOI 10.1016/S0006-291X(03)00114-1
   Takahashi K, 2005, NEUROSCI LETT, V388, P157, DOI 10.1016/j.neulet.2005.06.055
   Tayade C, 2005, MOL CELL ENDOCRINOL, V245, P60, DOI 10.1016/j.mce.2005.10.004
   Tisay KT, 1999, J NEUROSCI, V19, P9890
   Toft A, 2007, BRAIN, V130, P970, DOI 10.1093/brain/awm040
   Tonner E, 2000, ADV EXP MED BIOL, V480, P45
   Topper JN, 1997, P NATL ACAD SCI USA, V94, P9314, DOI 10.1073/pnas.94.17.9314
   Tuna M, 2001, J NEUROSURG, V95, P64, DOI 10.3171/spi.2001.95.1.0064
   Turner CP, 1993, NEUROREPORT, V4, P1023, DOI 10.1097/00001756-199308000-00007
   Turner PR, 2003, PROG NEUROBIOL, V70, P1, DOI 10.1016/S0301-0082(03)00089-3
   Vargesson N, 2001, DEV BIOL, V240, P499, DOI 10.1006/dbio.2001.0481
   Verrecchia F, 2001, J BIOL CHEM, V276, P17058, DOI 10.1074/jbc.M100754200
   Vile GF, 1994, P NATL ACAD SCI USA, V91, P2607, DOI 10.1073/pnas.91.7.2607
   Vincent AJ, 2005, J NEUROCYTOL, V34, P65, DOI 10.1007/s11068-005-5048-6
   Vincent AJ, 2005, GLIA, V51, P132, DOI 10.1002/glia.20195
   Volonte C, 2003, CNS NEUROL DISORD-DR, V2, P403, DOI 10.2174/1568007033482643
   Volpert OV, 2002, NAT MED, V8, P349, DOI 10.1038/nm0402-349
   Vukovic J, 2009, MATRIX BIOL, V28, P406, DOI 10.1016/j.matbio.2009.06.001
   Vukovic J, 2009, GLIA, V57, P424, DOI 10.1002/glia.20771
   Wada T, 2007, YAKUGAKU ZASSHI, V127, P143, DOI 10.1248/yakushi.127.143
   Wagener R, 2005, FEBS LETT, V579, P3323, DOI 10.1016/j.febslet.2005.03.018
   Wang XH, 2004, NAT MED, V10, P821, DOI 10.1038/nm1082
   Webb DJ, 1994, J BIOL CHEM, V269, P30402
   Wewetzer K, 2005, GLIA, V49, P577, DOI 10.1002/glia.20149
   Wewetzer K, 2011, EXP NEUROL, V229, P80, DOI 10.1016/j.expneurol.2010.08.029
   Wex T, 2001, BIOCHEMISTRY-US, V40, P1350, DOI 10.1021/bi002266o
   Williams SK, 2004, J COMP NEUROL, V470, P50, DOI 10.1002/cne.11045
   Windus LCE, 2007, GLIA, V55, P1708, DOI 10.1002/glia.20586
   Wink MR, 2006, NEUROSCIENCE, V138, P421, DOI 10.1016/j.neuroscience.2005.11.039
   Woodhall E, 2001, MOL BRAIN RES, V88, P203, DOI 10.1016/S0169-328X(01)00044-4
   Wu A, 2011, EXP NEUROL, V229, P143, DOI 10.1016/j.expneurol.2010.07.006
   Yaar M, 2002, J BIOL CHEM, V277, P7720, DOI 10.1074/jbc.M110929200
   Yabe T, 2005, GLIA, V50, P223, DOI 10.1002/glia.20171
   Yang FY, 2009, HYPERTENSION, V54, P877, DOI 10.1161/HYPERTENSIONAHA.109.136531
   Yasuoka H, 2006, AM J PATHOL, V169, P1633, DOI 10.2353/ajpath.2006.060501
   Yin H, 2010, MOL IMMUNOL, V47, P2443, DOI 10.1016/j.molimm.2010.06.013
   Yu HM, 2010, ACTA OTO-LARYNGOL, V130, P351, DOI 10.1080/00016480903154256, 10.3109/00016480903154256
   Yu J, 2008, AM J PHYSIOL-GASTR L, V294, PG748, DOI 10.1152/ajpgi.00208.2007
   Zhou L, 2006, ONCOGENE, V25, P536, DOI 10.1038/sj.onc.1209069
NR 251
TC 25
Z9 25
U1 0
U2 18
PU ACADEMIC PRESS INC ELSEVIER SCIENCE
PI SAN DIEGO
PA 525 B ST, STE 1900, SAN DIEGO, CA 92101-4495 USA
SN 0014-4886
EI 1090-2430
J9 EXP NEUROL
JI Exp. Neurol.
PD MAY 15
PY 2011
VL 229
IS 1
BP 10
EP 45
DI 10.1016/j.expneurol.2011.03.001
PG 36
WC Neurosciences
SC Neurosciences & Neurology
GA 768FY
UT WOS:000290920300003
PM 21396936
DA 2022-04-27
ER

PT J
AU Pillai, DR
   Heidemann, RM
   Kumar, P
   Shanbhag, N
   Lanz, T
   Dittmar, MS
   Sandner, B
   Beier, CP
   Weidner, N
   Greenlee, MW
   Schuierer, G
   Bogdahn, U
   Schlachetzki, F
AF Pillai, Deepu R.
   Heidemann, Robin M.
   Kumar, Praveen
   Shanbhag, Nagesh
   Lanz, Titus
   Dittmar, Michael S.
   Sandner, Beatrice
   Beier, Christoph P.
   Weidner, Norbert
   Greenlee, Mark W.
   Schuierer, Gerhard
   Bogdahn, Ulrich
   Schlachetzki, Felix
TI Comprehensive Small Animal Imaging Strategies on a Clinical 3 T Dedicated Head MR-Scanner; Adapted Methods and Sequence Protocols in CNS Pathologies
SO PLOS ONE
LA English
DT Article
ID rat spinal-cord; middle cerebral-artery; blood-brain-barrier; experimental intracerebral hemorrhage; partially parallel acquisition; magnetic-resonance microscopy; in-vivo; mouse-brain; edema formation; white-matter
AB Background: Small animal models of human diseases are an indispensable aspect of pre-clinical research. Being dynamic, most pathologies demand extensive longitudinal monitoring to understand disease mechanisms, drug efficacy and side effects. These considerations often demand the concomitant development of monitoring systems with sufficient temporal and spatial resolution. Methodology and Results: This study attempts to configure and optimize a clinical 3 Tesla magnetic resonance scanner to facilitate imaging of small animal central nervous system pathologies. The hardware of the scanner was complemented by a custom-built, 4-channel phased array coil system. Extensive modification of standard sequence protocols was carried out based on tissue relaxometric calculations. Proton density differences between the gray and white matter of the rodent spinal cord along with transverse relaxation due to magnetic susceptibility differences at the cortex and striatum of both rats and mice demonstrated statistically significant differences. The employed parallel imaging reconstruction algorithms had distinct properties dependent on the sequence type and in the presence of the contrast agent. The attempt to morphologically phenotype a normal healthy rat brain in multiple planes delineated a number of anatomical regions, and all the clinically relevant sequels following acute cerebral ischemia could be adequately characterized. Changes in blood-brain-barrier permeability following ischemia-reperfusion were also apparent at a later time. Typical characteristics of intracerebral haemorrhage at acute and chronic stages were also visualized up to one month. Two models of rodent spinal cord injury were adequately characterized and closely mimicked the results of histological studies. In the employed rodent animal handling system a mouse model of glioblastoma was also studied with unequivocal results. Conclusions: The implemented customizations including extensive sequence protocol modifications resulted in images of high diagnostic quality. These results prove that lack of dedicated animal scanners shouldn't discourage conventional small animal imaging studies.
C1 [Pillai, Deepu R.; Kumar, Praveen; Shanbhag, Nagesh; Sandner, Beatrice; Beier, Christoph P.; Weidner, Norbert; Bogdahn, Ulrich; Schlachetzki, Felix] Univ Regensburg, Dept Neurol, Med Ctr, Regensburg, Germany.
   [Pillai, Deepu R.] Univ Wurzburg, Dept Genet & Neurobiol, Biozentrum, Wurzburg, Germany.
   [Heidemann, Robin M.] Max Planck Inst Human Cognit & Brain Sci, Dept Neurophys, Leipzig, Germany.
   [Heidemann, Robin M.] Siemens Healthcare Sector, Erlangen, Germany.
   [Kumar, Praveen; Beier, Christoph P.] Rhein Westfal TH Aachen, Dept Neurol, Univ Med Ctr, D-5100 Aachen, Germany.
   [Lanz, Titus] RAPID Biomed GmbH, Wurzburg, Germany.
   [Dittmar, Michael S.] Univ Regensburg, Dept Anaesthesiol, Med Ctr, Regensburg, Germany.
   [Weidner, Norbert] Heidelberg Univ, Inst Paraplegia, Heidelberg, Germany.
   [Greenlee, Mark W.] Univ Regensburg, Inst Expt Psychol, Regensburg, Germany.
   [Schuierer, Gerhard] Univ Regensburg, Ctr Neuroradiol, Med Ctr, Regensburg, Germany.
   [Schuierer, Gerhard] Bezirksklinikum Regensburg, Regensburg, Germany.
RP Pillai, DR (通讯作者)，Univ Regensburg, Dept Neurol, Med Ctr, Regensburg, Germany.
EM felix.schlachetzki@klinik.uni-regensburg.de
FU Bayerische Forschungsstiftung; Bavarian State Ministry of Sciences, Research and Arts; Siemens Healthcare Sector, Erlangen, Germany; RAPID Biomedical GmbH, Wurzburg-Rimpar, Germany
CR Adalsteinsson E, 2004, NEUROIMAGE, V22, P381, DOI 10.1016/j.neuroimage.2003.12.046
   Atlas SW, 1988, RADIOLOGY, V168, P803, DOI 10.1148/radiology.168.3.3406410
   Atlas SW, 1998, AM J NEURORADIOL, V19, P1471
   Bandettini PA, 1994, NMR BIOMED, V7, P12, DOI 10.1002/nbm.1940070104
   Behr VC, 2004, MAGN RESON MATER PHY, V17, P353, DOI 10.1007/s10334-004-0057-5
   Beier D, 2008, CANCER RES, V68, P5706, DOI 10.1158/0008-5472.CAN-07-6878
   Belayev L, 1996, BRAIN RES, V739, P88, DOI 10.1016/S0006-8993(96)00815-3
   Benveniste H, 2002, PROG NEUROBIOL, V67, P393, DOI 10.1016/S0301-0082(02)00020-5
   Bhagat YA, 2007, AM J NEURORADIOL, V28, P293
   Bilgen M, 2001, MAGN RESON MED, V46, P1250, DOI 10.1002/mrm.1325
   Bilgen M, 2000, MAGN RESON MED, V43, P594
   Blaimer MARTIN, 2004, TOP MAGN RESON IMAGING, V15, P223, DOI 10.1097/01.rmr.0000136558.09801.dd
   Bradley WG, 1993, RADIOLOGY, V189, P15, DOI 10.1148/radiology.189.1.8372185
   Brantzawadzki M, 1984, RADIOLOGY, V152, P71, DOI 10.1148/radiology.152.1.6729138
   Brockmann MA, 2006, BRAIN RES, V1068, P138, DOI 10.1016/j.brainres.2005.10.098
   Brockmann MA, 2007, METHODS, V43, P79, DOI 10.1016/j.ymeth.2007.07.001
   Calamante F, 1999, MAGN RESON MED, V41, P479
   Chen F, 2007, METHODS, V43, P12, DOI 10.1016/j.ymeth.2007.03.007
   Christoforidis GA, 2004, AM J NEURORADIOL, V25, P756
   Delbigio MR, 1996, STROKE, V27, P2312, DOI 10.1161/01.STR.27.12.2312
   Di X, 1997, STROKE, V28, P2244, DOI 10.1161/01.STR.28.11.2244
   Dietrich O, 2007, J MAGN RESON IMAGING, V26, P375, DOI 10.1002/jmri.20969
   Ding GL, 2005, J CEREBR BLOOD F MET, V25, P87, DOI 10.1038/sj.jcbfm.9600010
   Essig MARCO, 2006, EUR RADIOL, V16 Suppl 7, PM3, DOI 10.1007/s10406-006-0190-5
   Fenyes DA, 1999, MAGNET RESON MED, V42, P300, DOI 10.1002/(SICI)1522-2594(199908)42:2<300::AID-MRM12>3.0.CO;2-9
   Fenyes DA, 1998, MAGN RESON IMAGING, V16, P1249, DOI 10.1016/S0730-725X(98)00093-9
   Fenyes DA, 1999, MAGN RESON IMAGING, V17, P717, DOI 10.1016/S0730-725X(98)00220-3
   Ford JC, 1994, MAGNET RESON MED, V31, P218, DOI 10.1002/mrm.1910310216
   Griswold MA, 2002, MAGN RESON MED, V47, P1202, DOI 10.1002/mrm.10171
   Guzman R, 2000, J NEUROSCI METH, V97, P77, DOI 10.1016/S0165-0270(00)00172-2
   Heiland S, 1998, NEURORADIOLOGY, V40, P216, DOI 10.1007/s002340050570
   Hill JM, 1984, NEUROSCIENCE, V11, P595, DOI 10.1016/0306-4522(84)90046-0
   Hoehn M, 2001, J MAGN RESON IMAGING, V14, P491, DOI 10.1002/jmri.1213
   Hoult DI, 1986, MAGNET RESON MED, V3, P730, DOI 10.1002/mrm.1910030509
   Hulet SW, 1999, J NEUROCHEM, V72, P868, DOI 10.1046/j.1471-4159.1999.720868.x
   Johnson GA, 2002, J MAGN RESON IMAGING, V16, P423, DOI 10.1002/jmri.10175
   Kim T, 2008, MAGN RESON MED, V60, P1518, DOI 10.1002/mrm.21766
   Koshibu K, 2004, NEUROIMAGE, V22, P1636, DOI 10.1016/j.neuroimage.2004.03.051
   Lebihan D, 1988, RADIOLOGY, V168, P497, DOI 10.1148/radiology.168.2.3393671
   Linn J, 2007, METHODS, V43, P2, DOI 10.1016/j.ymeth.2007.03.008
   Longa EZ, 1989, STROKE, V20, P84, DOI 10.1161/01.STR.20.1.84
   Mogatadakala KV, 2008, MAGN RESON MED, V60, P1498, DOI 10.1002/mrm.21777
   Morton DW, 2001, RADIOLOGY, V218, P598, DOI 10.1148/radiology.218.2.r01fe30598
   Nakamura T, 2003, BRAIN RES, V981, P108, DOI 10.1016/S0006-8993(03)02991-3
   Narayana P, 1999, MAGN RESON MED, V41, P315, DOI 10.1002/(SICI)1522-2594(199902)41:2<315::AID-MRM15>3.0.CO;2-B
   Narayana P, 1999, MAGN RESON IMAGING, V17, P623, DOI 10.1016/S0730-725X(98)00194-5
   Narayana PA, 2004, J NEUROSCI RES, V78, P749, DOI 10.1002/jnr.20275
   Odonnell ME, 2004, J CEREBR BLOOD F MET, V24, P1046, DOI 10.1097/01.WCB.0000130867.32663.90
   Pfefferbaum A, 2004, J MAGN RESON IMAGING, V20, P779, DOI 10.1002/jmri.20181
   Pillai DR, 2009, J CEREBR BLOOD F MET, V29, P1846, DOI 10.1038/jcbfm.2009.106
   Pruessmann KP, 1999, MAGNET RESON MED, V42, P952, DOI 10.1002/(SICI)1522-2594(199911)42:5<952::AID-MRM16>3.0.CO;2-S
   Rad AM, 2008, OPEN MAGN RESON REV, V1, P60, DOI 10.2174/1874769800801010060
   Rascher G, 2002, ACTA NEUROPATHOL, V104, P85, DOI 10.1007/s00401-002-0524-x
   Rudin M, 1999, NMR BIOMED, V12, P69, DOI 10.1002/(SICI)1099-1492(199904)12:2<69::AID-NBM548>3.0.CO;2-D
   Sahin B, 2001, IMAGE ANAL STEREOL, V20, P9
   Schenck JF, 2004, NMR BIOMED, V17, P433, DOI 10.1002/nbm.922
   Schepkin VD, 2010, MAGN RESON IMAGING, V28, P400, DOI 10.1016/j.mri.2009.10.002
   Silver X, 2001, MAGN RESON MED, V46, P1216, DOI 10.1002/mrm.1319
   Spratt NJ, 2006, J NEUROSCI METH, V155, P285, DOI 10.1016/j.jneumeth.2006.01.020
   Stoll G, 2009, J CEREBR BLOOD F MET, V29, P331, DOI 10.1038/jcbfm.2008.129
   Villringer A, 1988, MAGNET RESON MED, V6, P164, DOI 10.1002/mrm.1910060205
   Vroemen M, 2006, AM J NEURORADIOL, V27, P598
   Weidner N, 2001, P NATL ACAD SCI USA, V98, P3513, DOI 10.1073/pnas.051626798
   Whitwell JL, 2009, J NEUROSCI, V29, P9661, DOI 10.1523/JNEUROSCI.2160-09.2009
   Yang QX, 2004, MAGNET RESON MED, V52, P1418, DOI 10.1002/mrm.20303
   Yung AC, 2007, MAGN RESON IMAGING, V25, P1215, DOI 10.1016/j.mri.2007.01.006
   Zaleska MM, 1985, NEUROCHEM RES, V10, P397, DOI 10.1007/BF00964608
   Zhao WD, 2005, J CANCER RES CLIN, V131, P597, DOI 10.1007/s00432-005-0684-x
   Zhuo JC, 2006, RADIOGRAPHICS, V26, P275, DOI 10.1148/rg.261055134
NR 69
TC 14
Z9 14
U1 0
U2 3
PU PUBLIC LIBRARY SCIENCE
PI SAN FRANCISCO
PA 1160 BATTERY STREET, STE 100, SAN FRANCISCO, CA 94111 USA
SN 1932-6203
EI 
J9 PLOS ONE
JI PLoS One
PD FEB 7
PY 2011
VL 6
IS 2
BP 
EP 
DI 10.1371/journal.pone.0016091
PG 17
WC Multidisciplinary Sciences
SC Science & Technology - Other Topics
GA 717IO
UT WOS:000287037100006
PM 21326876
DA 2022-04-27
ER
