# Supplementary material for: Bibliometric analysis of research on gene expression in spinal cord injury
Source: Front Mol Neurosci. 2022 Oct 31;15:1023692. doi: 10.3389/fnmol.2022.1023692 (PMC9661966; doi:10.3389/fnmol.2022.1023692)
Supplement: Supplementary file 7 [file Data_Sheet_4.zip › download2012u17.txt]

PT J
AU Kumamaru, H
   Ohkawa, Y
   Saiwai, H
   Yamada, H
   Kubota, K
   Kobayakawa, K
   Akashi, K
   Okano, H
   Iwamoto, Y
   Okada, S
AF Kumamaru, Hiromi
   Ohkawa, Yasuyuki
   Saiwai, Hirokazu
   Yamada, Hisakata
   Kubota, Kensuke
   Kobayakawa, Kazu
   Akashi, Koichi
   Okano, Hideyuki
   Iwamoto, Yukihide
   Okada, Seiji
TI Direct isolation and RNA-seq reveal environment-dependent properties of engrafted neural stem/progenitor cells
SO NATURE COMMUNICATIONS
LA English
DT Article
ID spinal-cord-injury; nf-kappa-b; embryonic dopamine neuron; stem-cell; nervous-system; dna-damage; cancer; repair; differentiation; transplantation
AB Neural stem/progenitor cell (NSPC) transplantation is a promising treatment for various neurodegenerative disorders including spinal cord injury, however, no direct analysis has ever been performed on their in vivo profile after transplantation. Here we combined bioimaging, flow-cytometric isolation and ultra-high-throughput RNA sequencing to evaluate the cellular properties of engrafted NSPCs. The acutely transplanted NSPCs had beneficial effects on spinal cord injury, particularly neuroprotection and neurohumoral secretion, whereas their in situ secretory activity differed significantly from that predicted in vitro. The RNA-sequencing of engrafted NSPCs revealed dynamic expression/splicing changes in various genes involved in cellular functions and tumour development depending on graft environments. Notably, in the pathological environment, overall transcriptional activity, external signal transduction and neural differentiation of engrafted NSPCs were significantly suppressed. These results highlight the vulnerability of engrafted NSPCs to environmental force, while emphasizing the importance of in situ analysis in advancing the efficacy and safety of stem cell-based therapies.
C1 [Kumamaru, Hiromi; Saiwai, Hirokazu; Kubota, Kensuke; Kobayakawa, Kazu; Iwamoto, Yukihide; Okada, Seiji] Kyushu Univ, Grad Sch Med Sci, Dept Orthoped Surg, Higashi Ku, Fukuoka 8128582, Japan.
   [Ohkawa, Yasuyuki; Okada, Seiji] Kyushu Univ, Grad Sch Med Sci, Adv Med Initiat, Higashi Ku, Fukuoka 8128582, Japan.
   [Yamada, Hisakata] Kyushu Univ, Grad Sch Med Sci, Med Inst Bioregulat, Div Host Def,Higashi Ku, Fukuoka 8128582, Japan.
   [Akashi, Koichi] Kyushu Univ, Grad Sch Med Sci, Dept Med & Biosyst Sci, Higashi Ku, Fukuoka 8128582, Japan.
   [Okano, Hideyuki] Keio Univ, Sch Med, Dept Physiol, Shinjuku Ku, Tokyo 1608582, Japan.
RP Okada, S (通讯作者)，Kyushu Univ, Grad Sch Med Sci, Dept Orthoped Surg, Higashi Ku, 3-1-1 Maidashi, Fukuoka 8128582, Japan.
EM seokada@ortho.med.kyushu-u.ac.jp
FU Special Coordination Funds for Promoting Science and Technology for Kyushu University; general insurance association of Japan; ZENKYOREN; Japan Orthopaedics and Traumatology foundationJapan Orthopaedics and Traumatology Foundation; Grants-in-Aid for Scientific ResearchMinistry of Education, Culture, Sports, Science and Technology, Japan (MEXT)Japan Society for the Promotion of ScienceGrants-in-Aid for Scientific Research (KAKENHI) [23123516, 23650327] Funding Source: KAKEN
CR Aboody K, 2011, NEURON, V70, P597, DOI 10.1016/j.neuron.2011.05.007
   Al-shahrour F, 2006, NUCLEIC ACIDS RES, V34, PW472, DOI 10.1093/nar/gkl172
   Amariglio N, 2009, PLOS MED, V6, P221, DOI 10.1371/journal.pmed.1000029
   Barnabe-heider F, 2008, CELL STEM CELL, V3, P16, DOI 10.1016/j.stem.2008.06.011
   Beattie MS, 2004, TRENDS MOL MED, V10, P580, DOI 10.1016/j.molmed.2004.10.006
   Bradbury EJ, 2006, NAT REV NEUROSCI, V7, P644, DOI 10.1038/nrn1964
   Breunig JJ, 2011, NEURON, V70, P614, DOI 10.1016/j.neuron.2011.05.005
   Brinkman BMN, 2004, CLIN BIOCHEM, V37, P584, DOI 10.1016/j.clinbiochem.2004.05.015
   Cao QL, 2002, EXP NEUROL, V177, P349, DOI 10.1006/exnr.2002.7981
   Carpentier PA, 2009, NEURON, V64, P79, DOI 10.1016/j.neuron.2009.08.038
   Cloonan N, 2008, NAT METHODS, V5, P613, DOI 10.1038/nmeth.1223
   Dobkin BH, 2006, NEUROREHAB NEURAL RE, V20, P5, DOI 10.1177/1545968305284675
   Enzmann GU, 2006, J NEUROTRAUM, V23, P479, DOI 10.1089/neu.2006.23.479
   Fleming JC, 2006, BRAIN, V129, P3249, DOI 10.1093/brain/awl296
   Gentile M, 2003, NUCLEIC ACIDS RES, V31, P4779, DOI 10.1093/nar/gkg675
   He CJ, 2009, PLOS ONE, V4, P0, DOI 10.1371/journal.pone.0004732
   Hofstetter CP, 2005, NAT NEUROSCI, V8, P346, DOI 10.1038/nn1405
   Jandial R, 2009, NAT MED, V15, P999, DOI 10.1038/nm0909-999
   Kaltschmidt B, 2005, BBA-MOL CELL RES, V1745, P287, DOI 10.1016/j.bbamcr.2005.05.009
   Kanehisa M, 2010, NUCLEIC ACIDS RES, V38, PD355, DOI 10.1093/nar/gkp896
   Lee JP, 2007, NAT MED, V13, P439, DOI 10.1038/nm1548
   Lindvall O, 2010, J CLIN INVEST, V120, P29, DOI 10.1172/JCI40543
   Luo J, 2009, CELL, V136, P823, DOI 10.1016/j.cell.2009.02.024
   Mahalik TJ, 1994, EXP NEUROL, V129, P27, DOI 10.1006/exnr.1994.1144
   Martino G, 2006, NAT REV NEUROSCI, V7, P395, DOI 10.1038/nrn1908
   Mattson MP, 2006, CELL DEATH DIFFER, V13, P852, DOI 10.1038/sj.cdd.4401837
   Micci MA, 2007, DEV DYNAM, V236, P33, DOI 10.1002/dvdy.20975
   Michels J, 2005, INT J BIOCHEM CELL B, V37, P267, DOI 10.1016/j.biocel.2004.04.007
   Mortazavi A, 2008, NAT METHODS, V5, P621, DOI 10.1038/nmeth.1226
   Negrini S, 2010, NAT REV MOL CELL BIO, V11, P220, DOI 10.1038/nrm2858
   Okada S, 2005, FASEB J, V19, P1839, DOI 10.1096/fj.05-4082fje
   Rhee SY, 2008, NAT REV GENET, V9, P509, DOI 10.1038/nrg2363
   Romashkova JA, 1999, NATURE, V401, P86, DOI 10.1038/43474
   Saiwai H, 2010, AM J PATHOL, V176, P2352, DOI 10.2353/ajpath.2010.090839
   Salminen A, 2010, CELL SIGNAL, V22, P573, DOI 10.1016/j.cellsig.2009.10.006
   Shieh JJ, 2009, J INVEST DERMATOL, V129, P2497, DOI 10.1038/jid.2009.83
   Shimada M, 2008, CELL, V132, P221, DOI 10.1016/j.cell.2007.12.013
   Sofroniew MV, 2001, ANNU REV NEUROSCI, V24, P1217, DOI 10.1146/annurev.neuro.24.1.1217
   Stiles CD, 2008, NEURON, V58, P832, DOI 10.1016/j.neuron.2008.05.031
   Thuret S, 2006, NAT REV NEUROSCI, V7, P628, DOI 10.1038/nrn1955
   Trapnell C, 2010, NAT BIOTECHNOL, V28, P511, DOI 10.1038/nbt.1621
   Vescovi AL, 2006, NAT REV CANCER, V6, P425, DOI 10.1038/nrc1889
   Wang Z, 2009, NAT REV GENET, V10, P57, DOI 10.1038/nrg2484
   Youle RJ, 2008, NAT REV MOL CELL BIO, V9, P47, DOI 10.1038/nrm2308
   Zawada WM, 1998, BRAIN RES, V786, P96, DOI 10.1016/S0006-8993(97)01408-X
   Zawada WM, 1996, EXP NEUROL, V140, P60, DOI 10.1006/exnr.1996.0115
   Zhou ZG, 2009, J NEUROCHEM, V110, P1617, DOI 10.1111/j.1471-4159.2009.06263.x
NR 47
TC 44
Z9 44
U1 0
U2 22
PU NATURE PUBLISHING GROUP
PI LONDON
PA MACMILLAN BUILDING, 4 CRINAN ST, LONDON N1 9XW, ENGLAND
SN 2041-1723
EI 
J9 NAT COMMUN
JI Nat. Commun.
PD OCT 15
PY 2012
VL 3
IS 
BP 
EP 
DI 10.1038/ncomms2132
PG 13
WC Multidisciplinary Sciences
SC Science & Technology - Other Topics
GA 070NE
UT WOS:000313514100050
PM 23072808
DA 2022-04-27
ER

PT J
AU Li, SY
   Wang, P
   Tang, Y
   Huang, L
   Wu, YF
   Shen, HY
AF Li, Shi-Yuan
   Wang, Peng
   Tang, Yong
   Huang, Lin
   Wu, Yan-Feng
   Shen, Hui-Yong
TI Analysis of methylprednisolone-induced inhibition on the proliferation of neural progenitor cells in vitro by gene expression profiling
SO NEUROSCIENCE LETTERS
LA English
DT Article
DE Neural progenitor cell; Spinal cord injury; Proliferation; Methylprednisolone; Microarray
ID spinal-cord-injury; stem-cell; deficiency; apoptosis
AB Recently, it has been proved that methylprednisolone has inhibition effect on the proliferation of endogenous neural progenitor cells (NPCs) after spinal cord injury (SCI). Similar effect has also been found on NPCs cultured in vitro. However, the mechanism remains to be fully delineated. The purpose of this study is to investigate the potential molecular mechanism of this effect in NPCs cultured in vitro by gene expression profiling. Fetal mouse brain-derived NPCs were divided into 2 groups: NPCs incubated with methylprednisolone as a model of the methylprednisolone treatment after SCI, and without methylprednisolone as the control group. After the cell quantitative analysis and CCK-8 assay, the microarray analysis was carried out. Genes differentially expressed between NPCs treated with and without methylprednisolone were extracted. It was observed that the expression of 143 genes, including many members of distinct families, such as hypoxia inducible factors and neurotransmitter receptors, were significantly changed in response to the methylprednisolone treatment. Our results provide global molecular insights into the mechanisms of methylprednisolone-induced proliferation inhibition effect and suggest that EdnrB may play an important role in this effect. (C) 2012 Elsevier Ireland Ltd. All rights reserved.
C1 [Li, Shi-Yuan; Wang, Peng; Tang, Yong; Huang, Lin; Shen, Hui-Yong] Sun Yat Sen Univ, Sun Yat Sen Mem Hosp, Dept Orthoped, Guangzhou 510120, Peoples R China.
   [Wu, Yan-Feng] Sun Yat Sen Univ, Sun Yat Sen Mem Hosp, Dept Biol Technol Ctr, Guangzhou 510120, Peoples R China.
RP Wu, YF (通讯作者)，Sun Yat Sen Univ, Sun Yat Sen Mem Hosp, Dept Biol Technol Ctr, Yanjiangxi Rd 107, Guangzhou 510120, Peoples R China.
EM shenhuiyong@yahoo.com.cn
FU National Natural Science Foundation of ChinaNational Natural Science Foundation of China (NSFC) [30973033, 81000529]
CR Bracken MB, 1990, NEW ENGL J MED, V322, P1405, DOI 10.1056/NEJM199005173222001
   Bracken MB, 1990, MED J AUSTRALIA, V153, P368, DOI 10.5694/j.1326-5377.1990.tb136976.x
   Bracken MICHAELB, 1993, JOURNAL OF EMERGENCY MEDICINE, V11, P43
   Ehrenreich H, 2000, NEUROSCIENCE, V95, P993
   Feng YM, 2007, BREAST CANCER RES TR, V103, P319, DOI 10.1007/s10549-006-9385-7
   Frederiksen K, 1988, NEURON, V1, P439, DOI 10.1016/0896-6273(88)90175-4
   Guo Y, 2005, J VIROL, V79, P14392, DOI 10.1128/JVI.79.22.14392-14403.2005
   Horner PJ, 2000, NATURE, V407, P963, DOI 10.1038/35039559
   Kalluri HSG, 2011, NEUROCHEM RES, V36, P406, DOI 10.1007/s11064-010-0349-2
   Ke Y, 2006, STEM CELLS, V24, P1011, DOI 10.1634/stemcells.2005-0249
   Kim JB, 2004, BRAIN RES, V1027, P1, DOI 10.1016/j.brainres.2004.070.93
   Lendahl U, 1990, CELL, V60, P585, DOI 10.1016/0092-8674(90)90662-X
   Liu F, 2012, MOL BIOL REP, V39, P873, DOI 10.1007/s11033-011-0811-5
   Nishikawa K, 2011, NEUROCHEM INT, V58, P261, DOI 10.1016/j.neuint.2010.11.013
   Obermair FJ, 2008, PHYSIOLOGY, V23, P296, DOI 10.1152/physiol.00017.2008
   Popovich PG, 1997, J COMP NEUROL, V377, P443, DOI 10.1002/(SICI)1096-9861(19970120)377:3<443::AID-CNE10>3.0.CO;2-S
   Popovich PG, 2003, TRENDS PHARMACOL SCI, V24, P13, DOI 10.1016/S0165-6147(02)00006-8
   Raineteau O, 2008, BEHAV BRAIN RES, V192, P114, DOI 10.1016/j.bbr.2008.02.017
   Sippel M, 2009, FEBS LETT, V583, P2213, DOI 10.1016/j.febslet.2009.06.018
   Snyder AM, 2010, J NEUROSCI RES, V88, P3133, DOI 10.1002/jnr.22462
   Sundberg M, 2006, J NEUROSCI, V26, P5402, DOI 10.1523/JNEUROSCI.4906-05.2006
   Vidovic M, 2008, CELL MOL NEUROBIOL, V28, P1129, DOI 10.1007/s10571-008-9292-z
NR 22
TC 8
Z9 9
U1 2
U2 8
PU ELSEVIER IRELAND LTD
PI CLARE
PA ELSEVIER HOUSE, BROOKVALE PLAZA, EAST PARK SHANNON, CO, CLARE, 00000, IRELAND
SN 0304-3940
EI 1872-7972
J9 NEUROSCI LETT
JI Neurosci. Lett.
PD SEP 27
PY 2012
VL 526
IS 2
BP 154
EP 159
DI 10.1016/j.neulet.2012.07.047
PG 6
WC Neurosciences
SC Neurosciences & Neurology
GA 013NW
UT WOS:000309313100015
PM 22884643
DA 2022-04-27
ER

PT J
AU Yin, X
   Yin, Y
   Cao, FL
   Chen, YF
   Peng, Y
   Hou, WG
   Sun, SK
   Luo, ZJ
AF Yin, Xin
   Yin, Yue
   Cao, Fa-Le
   Chen, Yu-Fei
   Peng, Ye
   Hou, Wu-Gang
   Sun, Shu-Kai
   Luo, Zhuo-Jing
TI Tanshinone IIA Attenuates the Inflammatory Response and Apoptosis after Traumatic Injury of the Spinal Cord in Adult Rats
SO PLOS ONE
LA English
DT Article
ID tumor-necrosis-factor; factor-kappa-b; transcription factor; glial apoptosis; factor-alpha; cell-death; expression; cytokine; inhibition; astrocyte
AB Background: Spinal cord injury (SCI), including immediate mechanical injury and secondary injury, is associated with the inflammatory response, apoptosis and oxidative stress in response to traumatic injury. Tanshinone IIA (TIIA) is one of the major extracts obtained from Salvia miltiorrhiza BUNGE, which has anti-inflammatory and anti-apoptotic effects on many diseases. However, little is known about the effects of TIIA treatment on SCI. Therefore, the aim of the present study is to evaluate the pharmacological action of TIIA on secondary damage and the underlying mechanisms of experimental SCI in rats. Methodology/Principal Findings: SCI was generated using a weight drop device on the dorsal spinal cord via a two-level T9-T11 laminectomy. SCI in rats resulted in severe trauma, characterized by locomotor disturbance, edema, neutrophil infiltration, the production of astrocytes and inflammatory mediators, apoptosis and oxidative stress. TIIA treatment (20 mg/kg, i.p.) after SCI induced significant effects: (1) improved motor function (Basso, Beattie and Bresnahan scores), (2) reduced the degree of tissue injury (histological score), neutrophil infiltration (myeloperoxidase activity) and the expression of astrocytes, (3) inhibited the activation of SCI-related pathways, such as NF-kappa B and MAPK signaling pathways, (4) decreased the production of pro-inflammatory cytokines (TNF-alpha, IL-1 beta, and IL-6) and iNOS, (5) reduced apoptosis (TUNEL staining, and Bcl-2 and caspase-3 expression) and (6) reversed the redox state imbalance. Conclusions/Significance: The results clearly show that TIIA has a prominent protective effect against SCI through inhibiting the inflammatory response and apoptosis in the spinal cord tissue after SCI.
C1 [Yin, Xin; Chen, Yu-Fei; Peng, Ye; Luo, Zhuo-Jing] Fourth Mil Med Univ, Xijing Hosp, Inst Orhopaed Surg, Xian 710032, Shaanxi, Peoples R China.
   [Yin, Yue] Fourth Mil Med Univ, Xijing Hosp, Dept Plast Surg, Xian 710032, Shaanxi, Peoples R China.
   [Cao, Fa-Le] 222th Hosp CPLA, Dept Neurol & Respirat, Jilin, Peoples R China.
   [Hou, Wu-Gang] Xijing Hosp, Dept Anesthesia, Xian, Shaanxi, Peoples R China.
   [Sun, Shu-Kai] Fourth Mil Med Univ, Sch Stomatol, Dept Operat Dent & Endodont, Xian 710032, Shaanxi, Peoples R China.
RP Yin, X (通讯作者)，Fourth Mil Med Univ, Xijing Hosp, Inst Orhopaed Surg, Xian 710032, Shaanxi, Peoples R China.
EM zjluo@fmmu.edu.cn
FU Istitute of Orthopaedics, Fourth Military Medical University
CR Adams JM, 1998, SCIENCE, V281, P1322, DOI 10.1126/science.281.5381.1322
   Akira S, 1990, FASEB J, V4, P2860, DOI 10.1096/fasebj.4.11.2199284
   Barnes PJ, 1997, NEW ENGL J MED, V336, P1066, DOI 10.1056/NEJM199704103361506
   Beattie MS, 2002, PROG BRAIN RES, V137, P37
   Blight AR, 1992, J NEUROTRAUM, V9, P0
   Carlson SL, 1998, EXP NEUROL, V151, P77, DOI 10.1006/exnr.1998.6785
   Chen F, 1999, CLIN CHEM, V45, P7
   Chittenden T, 1995, NATURE, V374, P733, DOI 10.1038/374733a0
   Cohen GM, 1997, BIOCHEM J, V326, P1, DOI 10.1042/bj3260001
   Esposito E, 2010, PLOS ONE, V5, P0, DOI 10.1371/journal.pone.0012170
   Fang ZY, 2008, J ETHNOPHARMACOL, V115, P217, DOI 10.1016/j.jep.2007.09.025
   Fu JJ, 2007, EUR J PHARMACOL, V568, P213, DOI 10.1016/j.ejphar.2007.04.031
   Gao M, 2008, TRANSL RES, V151, P79, DOI 10.1016/j.trs1.2007.11.005, 10.1016/j.trsl.2007.11.005
   Genovese T, 2007, SHOCK, V27, P258, DOI 10.1097/01.shk.0000239775.41022.54
   Gruner JA, 1992, J NEUROTRAUM, V9, P123, DOI 10.1089/neu.1992.9.123
   Lam BYH, 2003, PHYTOMEDICINE, V10, P286, DOI 10.1078/094471103322004776
   Lee B, 2005, J NEUROSCI, V25, P1137, DOI 10.1523/JNEUROSCI.4288-04.2005
   Lee YB, 2000, EXP NEUROL, V166, P190, DOI 10.1006/exnr.2000.7494
   Li JH, 2011, RESP PHYSIOL NEUROBI, V176, P39, DOI 10.1016/j.resp.2011.01.005
   Li QT, 2002, NAT REV IMMUNOL, V2, P725, DOI 10.1038/nri910
   Liu XZ, 1997, J NEUROSCI, V17, P5395
   Merrill JE, 1996, TRENDS NEUROSCI, V19, P331, DOI 10.1016/0166-2236(96)10047-3
   Nakamura M, 2003, EXP NEUROL, V184, P313, DOI 10.1016/S0014-4886(03)00361-3
   Renault-mihara F, 2008, INT J BIOCHEM CELL B, V40, P1649, DOI 10.1016/j.biocel.2008.03.009
   Sawada M, 1992, BRAIN RES, V583, P296, DOI 10.1016/S0006-8993(10)80037-X
   Tak PP, 2001, J CLIN INVEST, V107, P7, DOI 10.1172/JCI11830
   Taoka Y, 2000, J NEUROTRAUM, V17, P219, DOI 10.1089/neu.2000.17.219
   Tian DS, 2007, BRAIN RES, V1135, P177, DOI 10.1016/j.brainres.2006.11.085
   Uto T, 2005, BIOCHEM PHARMACOL, V70, P1211, DOI 10.1016/j.bcp.2005.07.011
   Wang CX, 1996, J NEUROIMMUNOL, V69, P151
   Xu J, 2001, J NEUROTRAUM, V18, P523, DOI 10.1089/089771501300227323
   Xu W, 2005, SPINAL CORD, V43, P204, DOI 10.1038/sj.sc.3101674
   Xu Z, 2006, LIFE SCI, V79, P1895, DOI 10.1016/j.lfs.2006.06.023
   Yang J, 1997, SCIENCE, V275, P1129, DOI 10.1126/science.275.5303.1129
   Yang LQ, 2005, J CLIN NEUROSCI, V12, P276, DOI 10.1016/j.jocn.2004.06.011
   Yang LQ, 2004, SPINE, V29, P966, DOI 10.1097/00007632-200405010-00004
   Yang RF, 2008, J CARDIOVASC PHARM, V51, P396, DOI 10.1097/FJC.0b013e3181671439
   Young WISE, 1993, JOURNAL OF EMERGENCY MEDICINE, V11, P13
   Zhao BL, 1996, BIOCHEM MOL BIOL INT, V38, P1171
   Zhou LM, 2005, J CLIN PHARMACOL, V45, P1345, DOI 10.1177/0091270005282630
NR 40
TC 139
Z9 163
U1 1
U2 37
PU PUBLIC LIBRARY SCIENCE
PI SAN FRANCISCO
PA 1160 BATTERY STREET, STE 100, SAN FRANCISCO, CA 94111 USA
SN 1932-6203
EI 
J9 PLOS ONE
JI PLoS One
PD JUN 1
PY 2012
VL 7
IS 6
BP 
EP 
DI 10.1371/journal.pone.0038381
PG 10
WC Multidisciplinary Sciences
SC Science & Technology - Other Topics
GA 959UI
UT WOS:000305339900026
PM 22675554
DA 2022-04-27
ER

PT J
AU Light, M
   Minor, KH
   DeWitt, P
   Jasper, KH
   Davies, SJA
AF Light, Matthew
   Minor, Kenneth H.
   DeWitt, Peter
   Jasper, Kyle H.
   Davies, Stephen J. A.
TI Multiplex array proteomics detects increased MMP-8 in CSF after spinal cord injury
SO JOURNAL OF NEUROINFLAMMATION
LA English
DT Article
DE biomarker; cerebrospinal fluid (CSF); cytokine; inflammation; matrix metalloproteinase-8 (MMP-8); microarray; proteomics; spinal cord injury; tissue inhibitor of metalloproteinase-1 (TIMP-1)
ID inflammatory cytokine; cerebrospinal-fluid; messenger-rna; up-regulation; protein; expression; biomarker; severity
AB Introduction: A variety of methods have been used to study inflammatory changes in the acutely injured spinal cord. Recently novel multiplex assays have been used in an attempt to overcome limitations in numbers of available targets studied in a single experiment. Other technical challenges in developing pre-clinical rodent models to investigate biomarkers in cerebrospinal fluid (CSF) include relatively small volumes of sample and low concentrations of target proteins. The primary objective of this study was to characterize the inflammatory profile present in CSF at a subacute time point in a clinically relevant rodent model of traumatic spinal cord injury (SCI). Our other aim was to test a microarray proteomics platform specifically for this application. Methods: A 34 cytokine sandwich ELISA microarray was used to study inflammatory changes in CSF samples taken 12 days post-cervical SCI in adult rats. The difference between the median foreground signal and the median background signal was measured. Bonferroni and Benjamini-Hochburg multiple testing corrections were applied to limit the False Discovery Rate (FDR), and a linear mixed model was used to account for repeated measures in the array. Results: We report a novel subacute SCI biomarker, elevated levels of matrix metalloproteinase-8 protein in CSF, and discuss application of statistical models designed for multiplex testing. Conclusions: Major advantages of this assay over conventional methods include high-throughput format, good sensitivity, and reduced sample consumption. This method can be useful for creating comprehensive inflammatory profiles, and biomarkers can be used in the clinic to assess injury severity and to objectively grade response to therapy.
C1 [Light, Matthew; Minor, Kenneth H.; Jasper, Kyle H.; Davies, Stephen J. A.] Univ Colorado, Sch Med, Dept Neurosurg, Aurora, CO 80045 USA.
   [DeWitt, Peter] Univ Colorado Denver, Dept Biostat & Informat, Colorado Biostat Consortium, Aurora, CO USA.
RP Davies, SJA (通讯作者)，Univ Colorado, Sch Med, Dept Neurosurg, Bldg RC-1 N,Room P18-9400,12800 E 19th Ave, Aurora, CO 80045 USA.
EM Stephen.Davies@UCDenver.edu
FU Lone Star Paralysis Foundation, Lloyd and Floyd Holman; David Van Wagener SCI Fund; CareCure SCI community; NATIONAL CENTER FOR ADVANCING TRANSLATIONAL SCIENCESUnited States Department of Health & Human ServicesNational Institutes of Health (NIH) - USANIH National Center for Advancing Translational Sciences (NCATS) [UL1TR001082] Funding Source: NIH RePORTER
CR Ankeny DP, 2009, NEUROSCIENCE, V158, P1112, DOI 10.1016/j.neuroscience.2008.07.001
   Beck KD, 2010, BRAIN, V133, P433, DOI 10.1093/brain/awp322
   Benjamini Y, 1995, J R STAT SOC B, V57, P289, DOI 10.1111/j.2517-6161.1995.tb02031.x
   Blight AR, 1992, J NEUROTRAUM, V9, P0
   Cohen DM, 2009, NMR BIOMED, V22, P332, DOI 10.1002/nbm.1343
   Cuadrado E, 2009, J PROTEOME RES, V8, P3191, DOI 10.1021/pr801012x
   de Castro R, 2000, NEUROREPORT, V11, P3551, DOI 10.1097/00001756-200011090-00029
   Fehlings MG, 2010, J NEUROSURG-SPINE, V13, P165, DOI 10.3171/2009.11.SPINE09862
   Fleming JC, 2006, BRAIN, V129, P3249, DOI 10.1093/brain/awl296
   Gensel JC, 2011, EXPERT OPIN THER TAR, V15, P505, DOI 10.1517/14728222.2011.553605
   Hsueh HUEY-MIIN, 2003, J BIOPHARM STAT, V13, P675, DOI 10.1081/BIP-120024202
   Kim ES, 2004, INT J ONCOL, V25, P1375
   Kwon BK, 2011, CLIN CHEM LAB MED, V49, P425, DOI 10.1515/CCLM.2011.068
   Kwon BK, 2010, J NEUROTRAUM, V27, P669, DOI 10.1089/neu.2009.1080
   Leal-filho MANOELBALDOINO, 2011, SURG NEUROL INT, V2, P112, DOI 10.4103/2152-7806.83732
   Lee N, 2011, PLOS ONE, V6, P0, DOI 10.1371/journal.pone.0026050
   Leivonen SK, 2002, J BIOL CHEM, V277, P46338, DOI 10.1074/jbc.M206535200
   Lubieniecka JM, 2011, PLOS ONE, V6, P0, DOI 10.1371/journal.pone.0019247
   Mizutani T, 2011, HEPATO-GASTROENTEROL, V58, P1523, DOI 10.5754/hge10170
   *nationalspinalcordinjurystatisticalcenter , 2005, J SPINAL CORD MED, V28, P379
   Nielsen UB, 2004, J IMMUNOL METHODS, V290, P107, DOI 10.1016/j.jim.2004.04.012
   Pang S, 2005, J IMMUNOL METHODS, V302, P1, DOI 10.1016/j.jim.2005.04.007
   Pruss H, 2011, BRAIN PATHOL, V21, P652, DOI 10.1111/j.1750-3639.2011.00488.x
   Reiber H, 1998, MULT SCLER, V4, P99, DOI 10.1177/135245859800400302
   Sarkar D, 2011, LINEAR NONLINEAR MIX, V0, P0
   Silver J, 2004, NAT REV NEUROSCI, V5, P146, DOI 10.1038/nrn1326
   Streit WJ, 1998, EXP NEUROL, V152, P74, DOI 10.1006/exnr.1998.6835
   Team RDC, 2011, R LANG ENV STAT COMP, V0, P0
   Tefferi A, 2011, J CLIN ONCOL, V29, P1356, DOI 10.1200/JCO.2010.32.9490
   Van DENBERGMEL, 2010, J NEUROTRAUM, V27, P1517, DOI 10.1089/neu.2009.1138
   Veeravalli KK, 2009, NEUROBIOL DIS, V36, P200, DOI 10.1016/j.nbd.2009.07.012
   Wang CX, 1997, BRAIN RES, V759, P190, DOI 10.1016/S0006-8993(97)00254-0
   Wells JEA, 2003, J NEUROSCI, V23, P10107, DOI 10.1523/jneurosci.23-31-10107.2003
   Yang LQ, 2005, J CLIN NEUROSCI, V12, P276, DOI 10.1016/j.jocn.2004.06.011
   Zhao M, 2010, BIOMED OPT EXPRESS, V1, P983, DOI 10.1364/BOE.1.000983
NR 35
TC 22
Z9 23
U1 0
U2 6
PU BMC
PI LONDON
PA CAMPUS, 4 CRINAN ST, LONDON N1 9XW, ENGLAND
SN 
EI 1742-2094
J9 J NEUROINFLAMM
JI J. Neuroinflamm.
PD JUN 11
PY 2012
VL 9
IS 
BP 
EP 
DI 10.1186/1742-2094-9-122
PG 10
WC Immunology; Neurosciences
SC Immunology; Neurosciences & Neurology
GA 013WC
UT WOS:000309335700001
PM 22687332
DA 2022-04-27
ER

PT J
AU Theotokis, P
   Lourbopoulos, A
   Touloumi, O
   Lagoudaki, R
   Kofidou, E
   Nousiopoulou, E
   Poulatsidou, KN
   Kesidou, E
   Tascos, N
   Spandou, E
   Grigoriadis, N
AF Theotokis, Paschalis
   Lourbopoulos, Athanasios
   Touloumi, Olga
   Lagoudaki, Roza
   Kofidou, Evangelia
   Nousiopoulou, Evangelia
   Poulatsidou, Kyriaki-Nepheli
   Kesidou, Evangelia
   Tascos, Nikolaos
   Spandou, Evangelia
   Grigoriadis, Nikolaos
TI Time Course and Spatial Profile of Nogo-A Expression in Experimental Autoimmune Encephalomyelitis in C57BL/6 Mice
SO JOURNAL OF NEUROPATHOLOGY AND EXPERIMENTAL NEUROLOGY
LA English
DT Article
DE Axonopathy; Experimental autoimmune encephalomyelitis; GAP43; In situ hybridization; Kinetics; NgR; Nogo-A
ID neurite outgrowth inhibitor; central-nervous-system; messenger-rna expression; multiple-sclerosis; spinal-cord; axonal regeneration; receptor; myelin; growth; rat
AB Inhibition of the myelin-associated neurite outgrowth inhibitor Nogo-A has been found to be beneficial in experimental autoimmune encephalomyelitis (EAE), but there are little data on its expression dynamics during the disease course. We analyzed Nogo-A mRNA and protein during the course of EAE in 27 C57BL/6 mice and in 8 controls. Histopathologic and molecular analyses were performed on Day 0 (naive), preclinical (Day 10), acute (Days 18-22) and chronic (Day 50) time points. In situ hybridization and real-time polymerase chain reaction analyses revealed reduced Nogo-A mRNA expression at preclinical (p < 0.0001) and acute phases (p < 0.0001), followed by upregulation during the chronic phase (p < 0.0001). Nogo-A mRNA was expressed in neurons and oligodendrocytes. By immunohistochemistry and Western blot, there was increased Nogo-A protein expression (p < 0.001) in the chronic phase. Moreover, spatial differences were observed within EAE lesions. The pattern of Nogo-A protein expression inversely correlated with axonal regeneration growth-associated protein 43-positive axons (60% of which were Nogo-A contact-free during the acute phase) and axonal injury (beta-amyloid precursor protein-positive axons). Cortical Nogo-66 receptor protein and mRNA levels increased during the chronic phase. The results indicate that Nogo-A and Nogo receptor are actively regulated in EAE lesions; this may indicate a specific time window for localized axonal regeneration in the acute phase of EAE.
C1 [Theotokis, Paschalis; Lourbopoulos, Athanasios; Touloumi, Olga; Lagoudaki, Roza; Kofidou, Evangelia; Nousiopoulou, Evangelia; Poulatsidou, Kyriaki-Nepheli; Kesidou, Evangelia; Tascos, Nikolaos; Grigoriadis, Nikolaos] AHEPA Univ Hosp, Lab Expt Neurol & Neuroimmunol, Dept Neurol B, Thessaloniki 54636, Macedonia, Greece.
   [Spandou, Evangelia] Univ Thessaloniki, Med Sch Aristotle, Lab Phys, Macedonia, Greece.
RP Grigoriadis, N (通讯作者)，AHEPA Univ Hosp, Lab Expt Neurol & Neuroimmunol, Dept Neurol B, Stilp Kyriakides 1 Str PC, Thessaloniki 54636, Macedonia, Greece.
EM grigoria@med.auth.gr
FU Bodossaki Foundation
CR Aloy EM, 2006, BRAIN CELL BIOL, V35, P137, DOI 10.1007/s11068-007-9014-3
   Benowitz LI, 1997, TRENDS NEUROSCI, V20, P84, DOI 10.1016/S0166-2236(96)10072-2
   Bitsch A, 2000, BRAIN, V123, P1174, DOI 10.1093/brain/123.6.1174
   Bongiorno D, 2010, INT J BIOCHEM CELL B, V42, P1072, DOI 10.1016/j.biocel.2010.02.007
   Breitschopf H, 1992, ACTA NEUROPATHOL, V84, P581
   Buss A, 2005, ACTA NEUROPATHOL, V110, P113, DOI 10.1007/s00401-004-0942-z
   Chen MS, 2000, NATURE, V403, P434, DOI 10.1038/35000219
   Domeniconi M, 2002, NEURON, V35, P283, DOI 10.1016/S0896-6273(02)00770-5
   Dong HW, 2009, ALLEN MOUSE BRAIN AT, V0, P0
   Fleming KK, 2005, J NEUROIMMUNOL, V170, P71, DOI 10.1016/j.jneuroim.2005.08.020
   Fontoura P, 2004, J IMMUNOL, V173, P6981, DOI 10.4049/jimmunol.173.11.6981
   Fournier AE, 2001, NATURE, V409, P341, DOI 10.1038/35053072
   Gianola S, 2005, ANN NY ACAD SCI, V1048, P141, DOI 10.1196/annals.1342.013
   Grandpre T, 2000, NATURE, V403, P439, DOI 10.1038/35000226
   Grigoriadis N, 2011, EXP NEUROL, V230, P78, DOI 10.1016/j.expneurol.2011.02.021
   Grunewald E, 2009, MOL CELL NEUROSCI, V42, P363, DOI 10.1016/j.mcn.2009.08.007
   Hasegawa T, 2005, MOL BRAIN RES, V133, P119, DOI 10.1016/j.molbrainres.2004.10.004
   Herrero-herranz E, 2008, NEUROBIOL DIS, V30, P162, DOI 10.1016/j.nbd.2008.01.001
   Hu FH, 2008, J NEUROSCI, V28, P1262, DOI 10.1523/JNEUROSCI.1068-07.2008
   Huber AB, 2002, J NEUROSCI, V22, P3553
   Hunt D, 2003, MOL CELL NEUROSCI, V24, P1083, DOI 10.1016/j.mcn.2003.09.002
   Hunt D, 2002, J NEUROCYTOL, V31, P93, DOI 10.1023/A:1023941421781
   Hunt D, 2002, MOL CELL NEUROSCI, V20, P537, DOI 10.1006/mcne.2002.1153
   Husseman J, 2008, FACIAL PLAST SURG, V24, P242, DOI 10.1055/s-2008-1075840
   Jones MV, 2008, J NEUROIMMUNOL, V199, P83, DOI 10.1016/j.jneuroim.2008.05.013
   Josephson A, 2001, EXP NEUROL, V169, P319, DOI 10.1006/exnr.2001.7659
   Josephson A, 2002, J COMP NEUROL, V453, P292, DOI 10.1002/cne.10408
   Karnezis T, 2004, NAT NEUROSCI, V7, P736, DOI 10.1038/nn1261
   Kerschensteiner M, 2004, J EXP MED, V200, P1027, DOI 10.1084/jem.20040452
   Knyiharcsillik E, 1992, J NEUROSCI RES, V32, P93, DOI 10.1002/jnr.490320112
   Kuhlmann T, 2007, J NEUROPATH EXP NEUR, V66, P238, DOI 10.1097/01.jnen.0000248559.83573.71
   Lee JK, 2012, EXP NEUROL, V235, P33, DOI 10.1016/j.expneurol.2011.05.001
   Liu HP, 2002, NEUROSCI LETT, V328, P257, DOI 10.1016/S0304-3940(02)00528-1
   Lourbopoulos A, 2011, BRAIN RES, V1390, P126, DOI 10.1016/j.brainres.2011.03.020
   Mathis C, 2010, CEREB CORTEX, V20, P2380, DOI 10.1093/cercor/bhp307
   Mcdonald CL, 2011, CURR MED CHEM, V18, P234
   Merkler D, 2001, J NEUROSCI, V21, P3665, DOI 10.1523/JNEUROSCI.21-10-03665.2001
   Meur AML, 2007, CEREB CORTEX, V17, P2375, DOI 10.1093/cercor/bhl146
   Montani L, 2009, J BIOL CHEM, V284, P10793, DOI 10.1074/jbc.M808297200
   Nikic I, 2011, NAT MED, V17, P495, DOI 10.1038/nm.2324
   Nyatia E, 2007, RES VET SCI, V83, P287, DOI 10.1016/j.rvsc.2007.01.011
   Oneill P, 2004, DEV DYNAM, V231, P109, DOI 10.1002/dvdy.20116
   Oertle T, 2003, J MOL BIOL, V325, P299, DOI 10.1016/S0022-2836(02)01179-8
   Pernet V, 2008, J NEUROSCI, V28, P7435, DOI 10.1523/JNEUROSCI.0727-08.2008
   Petrinovic MM, 2010, DEVELOPMENT, V137, P2539, DOI 10.1242/dev.048371
   Pradhan AD, 2010, DEV NEUROSCI-BASEL, V32, P313, DOI 10.1159/000309135
   Prinjha R, 2000, NATURE, V403, P383, DOI 10.1038/35000287
   Richard M, 2005, EUR J NEUROSCI, V22, P2145, DOI 10.1111/j.1460-9568.2005.04418.x
   Satoh J, 2007, NEUROPATH APPL NEURO, V33, P99, DOI 10.1111/j.1365-2990.2006.00787.x
   Satoh JI, 2005, J NEUROPATH EXP NEUR, V64, P129, DOI 10.1093/jnen/64.2.129
   Schwab ME, 2010, NAT REV NEUROSCI, V11, P799, DOI 10.1038/nrn2936
   Schwab ME, 1988, J NEUROSCI, V8, P2381
   Tan CL, 2011, J NEUROSCI, V31, P6289, DOI 10.1523/JNEUROSCI.0008-11.2011
   Teunissen CE, 2006, NEUROPATH APPL NEURO, V32, P318, DOI 10.1111/j.1365-2990.2006.00730.x
   Tozaki H, 2002, MOL BRAIN RES, V104, P111, DOI 10.1016/S0169-328X(02)00172-9
   Wang KC, 2002, NATURE, V417, P941, DOI 10.1038/nature00867
   Wang XX, 2002, J NEUROSCI, V22, P5505
   Willi R, 2009, GENES BRAIN BEHAV, V8, P181, DOI 10.1111/j.1601-183X.2008.00460.x
   Yang YH, 2010, ANN NEUROL, V67, P498, DOI 10.1002/ana.21935
   Zagrebelsky M, 2010, J NEUROSCI, V30, P13220, DOI 10.1523/JNEUROSCI.1044-10.2010
   Zorner B, 2010, ANN NY ACAD SCI, V1198, PE22, DOI 10.1111/j.1749-6632.2010.05566.x
NR 61
TC 29
Z9 30
U1 0
U2 7
PU OXFORD UNIV PRESS INC
PI CARY
PA JOURNALS DEPT, 2001 EVANS RD, CARY, NC 27513 USA
SN 0022-3069
EI 1554-6578
J9 J NEUROPATH EXP NEUR
JI J. Neuropathol. Exp. Neurol.
PD OCT 15
PY 2012
VL 71
IS 10
BP 907
EP 920
DI 10.1097/NEN.0b013e31826caebe
PG 14
WC Clinical Neurology; Neurosciences; Pathology
SC Neurosciences & Neurology; Pathology
GA 012FQ
UT WOS:000309221500006
PM 22964785
DA 2022-04-27
ER

PT J
AU Grace, PM
   Hurley, D
   Barratt, DT
   Tsykin, A
   Watkins, LR
   Rolan, PE
   Hutchinson, MR
AF Grace, Peter M.
   Hurley, Daniel
   Barratt, Daniel T.
   Tsykin, Anna
   Watkins, Linda R.
   Rolan, Paul E.
   Hutchinson, Mark R.
TI Harnessing pain heterogeneity and RNA transcriptome to identify blood-based pain biomarkers: a novel correlational study design and bioinformatics approach in a graded chronic constriction injury model
SO JOURNAL OF NEUROCHEMISTRY
LA English
DT Review
DE allodynia; dorsal horn; Fc receptor; microarray; neuropathic pain; pathway analysis
ID dorsal-root ganglion; gene-related peptide; hiv-1 envelope glycoprotein; primary sensory neuron; neuropathic pain; spinal-cord; receptor-i; cell-death; t-cell; expression
AB J. Neurochem. (2012) 122, 976994. Abstract A quantitative, peripherally accessible biomarker for neuropathic pain has great potential to improve clinical outcomes. Based on the premise that peripheral and central immunity contribute to neuropathic pain mechanisms, we hypothesized that biomarkers could be identified from the whole blood of adult male rats, by integrating graded chronic constriction injury (CCI), ipsilateral lumbar dorsal quadrant (iLDQ) and whole blood transcriptomes, and pathway analysis with pain behavior. Correlational bioinformatics identified a range of putative biomarker genes for allodynia intensity, many encoding for proteins with a recognized role in immune/nociceptive mechanisms. A selection of these genes was validated in a separate replication study. Pathway analysis of the iLDQ transcriptome identified Fc? and Fce signaling pathways, among others. This study is the first to employ the whole blood transcriptome to identify pain biomarker panels. The novel correlational bioinformatics, developed here, selected such putative biomarkers based on a correlation with pain behavior and formation of signaling pathways with iLDQ genes. Future studies may demonstrate the predictive ability of these biomarker genes across other models and additional variables.
C1 [Grace, Peter M.; Watkins, Linda R.; Hutchinson, Mark R.] Univ Colorado, Dept Psychol, Boulder, CO 80309 USA.
   [Grace, Peter M.; Watkins, Linda R.; Hutchinson, Mark R.] Univ Colorado, Ctr Neurosci, Boulder, CO 80309 USA.
   [Grace, Peter M.; Barratt, Daniel T.; Rolan, Paul E.; Hutchinson, Mark R.] Univ Adelaide, Discipline Pharmacol, Sch Med Sci, Adelaide, SA, Australia.
   [Hurley, Daniel] Univ Auckland, Auckland Bioengn Inst, Auckland 1, New Zealand.
   [Hurley, Daniel] Univ Auckland, Dept Mol Med & Pathol, Sch Med Sci, Auckland 1, New Zealand.
   [Hurley, Daniel] Univ Auckland, Bioinformat Inst, Auckland 1, New Zealand.
   [Tsykin, Anna] SA Pathol, Ctr Canc Biol, Adelaide, SA, Australia.
   [Hutchinson, Mark R.] Univ Adelaide, Discipline Physiol, Sch Med Sci, Adelaide, SA, Australia.
RP Grace, PM (通讯作者)，Univ Colorado, Dept Psychol, Campus Box 345, Boulder, CO 80309 USA.
EM peter.grace@colorado.edu
FU Pain and Anaesthesia Research Clinic; Faculty of Health Sciences Divisional PhD Scholarship; NIDA/NIHUnited States Department of Health & Human ServicesNational Institutes of Health (NIH) - USANIH National Institute on Drug Abuse (NIDA) [DA024044]; NHMRCNational Health and Medical Research Council (NHMRC) of Australia [465423]; Australian Research CouncilAustralian Research Council [DP110100297]; NATIONAL INSTITUTE OF DENTAL & CRANIOFACIAL RESEARCHUnited States Department of Health & Human ServicesNational Institutes of Health (NIH) - USANIH National Institute of Dental & Craniofacial Research (NIDCR) [R01DE021966] Funding Source: NIH RePORTER; NATIONAL INSTITUTE ON DRUG ABUSEUnited States Department of Health & Human ServicesNational Institutes of Health (NIH) - USANIH National Institute on Drug Abuse (NIDA)European Commission [K05DA024044] Funding Source: NIH RePORTER
CR Abo-salem OM, 2004, J PHARMACOL EXP THER, V308, P358, DOI 10.1124/jpet.103.056036
   Alier KA, 2008, PAIN, V137, P138, DOI 10.1016/j.pain.2007.08.030
   Andoh T, 2004, FASEB J, V18, P182, DOI 10.1096/fj.02-1169fje
   Andoh T, 2004, NEUROREPORT, V15, P2029, DOI 10.1097/00001756-200409150-00007
   Atkinson AJ, 2001, CLIN PHARMACOL THER, V69, P89, DOI 10.1067/mcp.2000.113989
   Austin PJ, 2010, J NEUROIMMUNOL, V229, P26, DOI 10.1016/j.jneuroim.2010.08.013
   Baruah P, 2009, BLOOD, V113, P3485, DOI 10.1182/blood-2008-06-164392
   Bouhassira D, 2008, PAIN, V136, P380, DOI 10.1016/j.pain.2007.08.013
   Caidahl K, 2010, ARTERIOSCL THROM VAS, V30, P1684, DOI 10.1161/ATVBAHA.110.208843
   Cameron B, 2007, J INFECT DIS, V196, P56, DOI 10.1086/518614
   Cao L, 2009, NEUROSCIENCE, V158, P896, DOI 10.1016/j.neuroscience.2008.10.004
   Chacur M, 2001, PAIN, V94, P231, DOI 10.1016/S0304-3959(01)00354-2
   Chaplan SR, 1994, J NEUROSCI METH, V53, P55, DOI 10.1016/0165-0270(94)90144-9
   Chiocchetti A, 2006, BRIT J PHARMACOL, V148, P760, DOI 10.1038/sj.bjp.0706746
   Chizh BORISA, 2007, EXPERT REV NEUROTHER, V7, P443, DOI 10.1586/14737175.7.5.443
   Chizh BA, 2008, PAIN, V140, P249, DOI 10.1016/j.pain.2008.09.024
   Chon H, 2011, EUR J PHARMACOL, V666, P205, DOI 10.1016/j.ejphar.2011.05.028
   Condamine T, 2010, J LEUKOCYTE BIOL, V88, P507, DOI 10.1189/jlb.1109738
   Costigan M, 2009, J NEUROSCI, V29, P14415, DOI 10.1523/JNEUROSCI.4569-09.2009
   Costigan M, 2009, ANNU REV NEUROSCI, V32, P1, DOI 10.1146/annurev.neuro.051508.135531
   De Corato A, 2011, J NEUROIMMUNOL, V237, P39, DOI 10.1016/j.jneuroim.2011.05.013
   Doupis J, 2009, J CLIN ENDOCR METAB, V94, P2157, DOI 10.1210/jc.2008-2385
   Downie LE, 2009, NEUROSCIENCE, V161, P195, DOI 10.1016/j.neuroscience.2009.02.084
   Dufner A, 2006, P NATL ACAD SCI USA, V103, P988, DOI 10.1073/pnas.0510380103
   Finnerup NB, 2006, NAT CLIN PRACT NEURO, V2, P107, DOI 10.1038/ncpneuro0118
   Foulkes T, 2008, PLOS GENET, V4, P0, DOI 10.1371/journal.pgen.1000086
   Fuchtbauer L, 2011, BRAIN BEHAV IMMUN, V25, P897, DOI 10.1016/j.bbi.2010.09.015
   Gao HM, 2011, J NEUROSCI, V31, P1081, DOI 10.1523/JNEUROSCI.3732-10.2011
   Gold MS, 2010, NAT MED, V16, P1248, DOI 10.1038/nm.2235
   Grace PM, 2011, BRAIN BEHAV IMMUN, V25, P1322, DOI 10.1016/j.bbi.2011.04.003
   Grace PM, 2011, BRAIN BEHAV IMMUN, V25, P503, DOI 10.1016/j.bbi.2010.11.018
   Grace PM, 2010, J NEUROSCI METH, V193, P47, DOI 10.1016/j.jneumeth.2010.08.025
   Griffin JW, 1992, J NEUROIMMUNOL, V40, P153, DOI 10.1016/0165-5728(92)90129-9
   Griffin RS, 2007, J NEUROSCI, V27, P8699, DOI 10.1523/JNEUROSCI.2018-07.2007
   Ham J, 2008, ENDOCRINE METABOLIC & IMMUNE DISORDERS-DRUG TARGETS, V8, P244, DOI 10.2174/187153008786848303
   Hanash SM, 2011, NAT REV CLIN ONCOL, V8, P142, DOI 10.1038/nrclinonc.2010.220
   Harvey LO, 1986, BEHAV RES METH INSTR, V18, P623, DOI 10.3758/BF03201438
   He WJ, 2012, BEHAV BRAIN RES, V226, P163, DOI 10.1016/j.bbr.2011.09.015
   Hermans E, 2001, BIOCHEM J, V359, P465, DOI 10.1042/0264-6021:3590465
   Hoffmann O, 2009, J MOL MED, V87, P753, DOI 10.1007/s00109-009-0484-x
   Huang DW, 2009, NAT PROTOC, V4, P44, DOI 10.1038/nprot.2008.211
   Huang DW, 2009, NUCLEIC ACIDS RES, V37, P1, DOI 10.1093/nar/gkn923
   Hyde D, 2011, STANFORD ENCY PHILOS, V0, P0
   Inoue H, 1999, GLIA, V28, P265, DOI 10.1002/(SICI)1098-1136(199912)28:3<265::AID-GLIA10>3.0.CO;2-F
   Irizarry RA, 2003, NUCLEIC ACIDS RES, V31, P0, DOI 10.1093/nar/gng015
   Jensen TS, 2011, PAIN, V152, P2204, DOI 10.1016/j.pain.2011.06.017
   Joller N, 2011, EUR J IMMUNOL, V41, P889, DOI 10.1002/eji.201041340
   Jung HT, 2008, MOL CELL NEUROSCI, V37, P170, DOI 10.1016/j.mcn.2007.09.004
   Kim DS, 2001, NEUROREPORT, V12, P3401, DOI 10.1097/00001756-200110290-00050
   Kim H, 2009, BRAIN RES, V1304, P155, DOI 10.1016/j.brainres.2009.09.060
   Kitano H, 2002, SCIENCE, V295, P1662, DOI 10.1126/science.1069492
   Ko J, 2002, J BIOCHEM MOL BIOL, V35, P420
   Kohara A, 2007, EUR J PHARMACOL, V571, P8, DOI 10.1016/j.ejphar.2007.05.030
   Kronlage M, 2010, SCI SIGNAL, V3, P0, DOI 10.1126/scisignal.2000588
   Kunori S, 2011, GLIA, V59, P208, DOI 10.1002/glia.21090
   Lacroix-fralish ML, 2006, J MOL NEUROSCI, V30, P283, DOI 10.1385/JMN:30:3:283
   Lacroix-fralish ML, 2006, ANESTHESIOLOGY, V104, P1283, DOI 10.1097/00000542-200606000-00025
   Lacroix-fralish ML, 2011, PAIN, V152, P1888, DOI 10.1016/j.pain.2011.04.014
   Lathia CD, 2009, CLIN PHARMACOL THER, V86, P32, DOI 10.1038/clpt.2009.69
   Lee SE, 2007, NEUROSCI RES, V58, P245, DOI 10.1016/j.neures.2007.03.004
   Lin YW, 2000, EXP NEUROL, V170, P290, DOI 10.1006/exnr.2001.7704
   Louvet C, 2005, AM J TRANSPLANT, V5, P2143, DOI 10.1111/j.1600-6143.2005.01007.x
   Ma W, 2003, NEUROSCIENCE, V120, P677, DOI 10.1016/S0306-4522(03)00159-3
   Malin SA, 2008, PAIN, V138, P484, DOI 10.1016/j.pain.2008.01.026
   Melchior B, 2010, ASN NEURO, V2, P157, DOI 10.1042/AN20100010
   Miletic G, 2011, NEUROSCIENCE, V188, P142, DOI 10.1016/j.neuroscience.2011.05.013
   Milligan ED, 2008, J NEUROIMMUNOL, V198, P113, DOI 10.1016/j.jneuroim.2008.04.011
   Milligan ED, 2001, J NEUROSCI, V21, P2808, DOI 10.1523/JNEUROSCI.21-08-02808.2001
   Milligan ED, 2000, BRAIN RES, V861, P105, DOI 10.1016/S0006-8993(00)02050-3
   Mogil JS, 2011, NAT NEUROSCI, V14, P1569, DOI 10.1038/nn.2941
   Mogil JS, 1999, PAIN, V80, P83, DOI 10.1016/S0304-3959(98)00196-1
   Mogil JS, 1999, PAIN, V80, P67, DOI 10.1016/S0304-3959(98)00197-3
   Mullard A, 2011, NAT REV DRUG DISCOV, V10, P570, DOI 10.1038/nrd3530
   Negorev DG, 2009, J VIROL, V83, P5168, DOI 10.1128/JVI.02083-08
   Okabe Y, 2008, EUR J IMMUNOL, V38, P3150, DOI 10.1002/eji.200838559
   Persson AK, 2009, MOL PAIN, V5, P0, DOI 10.1186/1744-8069-5-7
   Qu LT, 2011, BRAIN BEHAV IMMUN, V25, P1399, DOI 10.1016/j.bbi.2011.04.008
   Ren K, 2010, NAT MED, V16, P1267, DOI 10.1038/nm.2234
   Ren WJ, 2010, MOL PAIN, V6, P0, DOI 10.1186/1744-8069-6-93
   Riether C, 2011, BRAIN BEHAV IMMUN, V25, P59, DOI 10.1016/j.bbi.2010.07.248
   Ro LONG-SUN, 2009, CHANG GUNG MED J, V32, P235
   Rolan P, 1997, BRIT J CLIN PHARMACO, V44, P219, DOI 10.1046/j.1365-2125.1997.t01-1-00583.x
   Rolan P, 2003, CLIN PHARMACOL THER, V73, P284, DOI 10.1016/S0009-9236(02)17625-9
   Schmid CD, 2009, J NEUROCHEM, V109, P117, DOI 10.1111/j.1471-4159.2009.05984.x
   Shi M, 2008, NAT IMMUNOL, V9, P369, DOI 10.1038/ni1577
   Simpson TR, 2010, CURR OPIN IMMUNOL, V22, P326, DOI 10.1016/j.coi.2010.01.001
   Smyth GK, 2005, STAT BIOL HEALTH, V0, PP397, DOI 10.1007/0-387-29362-0_23
   Sperlagh B, 2006, PROG NEUROBIOL, V78, P327, DOI 10.1016/j.pneurobio.2006.03.007
   Suemitsu S, 2010, NEUROSCIENCE, V166, P819, DOI 10.1016/j.neuroscience.2010.01.004
   Sugimoto T, 2011, NEUROSCIENCE, V185, P1, DOI 10.1016/j.neuroscience.2011.04.024
   Torrance N, 2006, J PAIN, V7, P281, DOI 10.1016/j.jpain.2005.11.008
   Tracey I, 2007, NEURON, V55, P377, DOI 10.1016/j.neuron.2007.07.012
   Treutwein B, 1999, PERCEPT PSYCHOPHYS, V61, P87, DOI 10.3758/BF03211951
   Tsukimoto M, 2009, BIOCHEM BIOPH RES CO, V384, P512, DOI 10.1016/j.bbrc.2009.05.011
   Twining CM, 2005, J PAIN, V6, P174, DOI 10.1016/j.jpain.2004.11.011
   Uceyler N, 2007, NEUROLOGY, V69, P42, DOI 10.1212/01.wnl.0000265062.92340.a5
   Ulvestad E, 1994, J NEUROL SCI, V121, P125, DOI 10.1016/0022-510X(94)90340-9
   Vega-avelaira D, 2009, MOL PAIN, V5, P0, DOI 10.1186/1744-8069-5-70
   Verge GM, 2004, EUR J NEUROSCI, V20, P1150, DOI 10.1111/j.1460-9568.2004.03593.x
   Von HEHNCA, 2012, NEURON, V73, P638, DOI 10.1016/j.neuron.2012.02.008
   Walker-brown J, 2009, SHOCK, V32, P541, DOI 10.1097/SHK.0b013e3181a6eda2
   Wilson NM, 2011, BRAIN BEHAV IMMUN, V25, P565, DOI 10.1016/j.bbi.2010.12.014
   Wirkner K, 2007, MOL NEUROBIOL, V36, P165, DOI 10.1007/s12035-007-0033-y
   Woodcock J, 2009, CLIN PHARMACOL THER, V86, P12, DOI 10.1038/clpt.2009.33
   Woolf CJ, 1999, LANCET, V353, P1959, DOI 10.1016/S0140-6736(99)01307-0
   Woolf CJ, 1999, PAIN, V0, PPS141, DOI 10.1016/S0304-3959(99)00148-7
   Yang LA, 2004, EUR J NEUROSCI, V19, P871, DOI 10.1111/j.0953-816X.2004.03121.x
   Zin CS, 2010, PAIN MED, V11, P550, DOI 10.1111/j.1526-4637.2010.00821.x
NR 108
TC 20
Z9 20
U1 0
U2 12
PU WILEY
PI HOBOKEN
PA 111 RIVER ST, HOBOKEN 07030-5774, NJ USA
SN 0022-3042
EI 1471-4159
J9 J NEUROCHEM
JI J. Neurochem.
PD SEP 15
PY 2012
VL 122
IS 5
BP 976
EP 994
DI 10.1111/j.1471-4159.2012.07833.x
PG 19
WC Biochemistry & Molecular Biology; Neurosciences
SC Biochemistry & Molecular Biology; Neurosciences & Neurology
GA 994YA
UT WOS:000307969700012
PM 22697386
DA 2022-04-27
ER

PT J
AU Grimpe, B
AF Grimpe, Barbara
TI Deoxyribozymes and bioinformatics: complementary tools to investigate axon regeneration
SO CELL AND TISSUE RESEARCH
LA English
DT Review
DE Central nervous system trauma; Spinal cord injury; Drug development; DNA enzymes; Catalytic DNA; Systems biology
ID c-14-labeled phosphorothioate oligonucleotide; sequence-specific cleavage; dnazyme-mediated cleavage; muscle-cell proliferation; small interfering rna; proline-rich peptide; cleaving dna enzyme; in-vitro selection; solid tumor-growth; self-splicing rna
AB For over 100 years, scientists have tried to understand the mechanisms that lead to the axonal growth seen during development or the lack thereof during regeneration failure after spinal cord injury (SCI). Deoxyribozyme technology as a potential therapeutic to treat SCIs or other insults to the brain, combined with a bioinformatics approach to comprehend the complex protein-protein interactions that occur after such trauma, is the focus of this review. The reader will be provided with information on the selection process of deoxyribozymes and their catalytic sequences, on the mechanism of target digestion, on modifications, on cellular uptake and on therapeutic applications and deoxyribozymes are compared with ribozymes, siRNAs and antisense technology. This gives the reader the necessary knowledge to decide which technology is adequate for the problem at hand and to design a relevant agent. Bioinformatics helps to identify not only key players in the complex processes that occur after SCI but also novel or less-well investigated molecules against which new knockdown agents can be generated. These two tools used synergistically should facilitate the pursuit of a treatment for insults to the central nervous system.
C1 Univ Dusseldorf, Dept Neurol, D-40225 Dusseldorf, Germany.
RP Grimpe, B (通讯作者)，Univ Dusseldorf, Dept Neurol, Moorenstr 5, D-40225 Dusseldorf, Germany.
EM Barbara.Grimpe@med.uni-duesseldorf.de
FU German Research Foundation (DFG)German Research Foundation (DFG); Forschungskommission der HHU; Wilson Medical Research Foundation; Glaucoma Foundation; Florida State Fund
CR Ackermann JM, 2005, BIOCHEMISTRY-US, V44, P2143, DOI 10.1021/bi047918d
   Agrawal S, 1991, P NATL ACAD SCI USA, V88, P7595, DOI 10.1073/pnas.88.17.7595
   Akhtar S, 2000, ADV DRUG DELIVER REV, V44, P3, DOI 10.1016/S0169-409X(00)00080-6
   Albery WJ, 1976, BIOCHEMISTRY-US, V15, P5631, DOI 10.1021/bi00670a032
   Amaral DG, 1981, J COMP NEUROL, V195, P51, DOI 10.1002/cne.901950106
   Amarzguioui M, 2000, NUCLEIC ACIDS RES, V28, P4113, DOI 10.1093/nar/28.21.4113
   Amarzguioui M, 2005, FEBS LETT, V579, P5974, DOI 10.1016/j.febslet.2005.08.070
   Asanuma H, 2006, CHEM COMMUN, V0, PP5062, DOI 10.1039/b611078a
   Bareyre FM, 2003, TRENDS NEUROSCI, V26, P555, DOI 10.1016/j.tins.2003.08.004
   Barsagi D, 1994, TRENDS ENDOCRIN MET, V5, P165, DOI 10.1016/1043-2760(94)90014-0
   Baum DA, 2008, CELL MOL LIFE SCI, V65, P2156, DOI 10.1007/s00018-008-8029-y
   Bertrand JR, 2002, BIOCHEM BIOPH RES CO, V296, P1000, DOI 10.1016/S0006-291X(02)02013-2
   Berzal-herranz A, 1997, METHODS MOL BIOL, V74, P349
   Bhindi R, 2006, J THROMB HAEMOST, V4, P1479, DOI 10.1111/j.1538-7836.2006.02022.x
   Birikh KR, 1997, EUR J BIOCHEM, V245, P1, DOI 10.1111/j.1432-1033.1997.t01-3-00001.x
   Boguski MS, 1993, NATURE, V366, P643, DOI 10.1038/366643a0
   Bondensgaard K, 2000, CHEM-EUR J, V6, P2687, DOI 10.1002/1521-3765(20000804)6:15<2687::AID-CHEM2687>3.0.CO;2-U
   Bradbury EJ, 2002, NATURE, V416, P636, DOI 10.1038/416636a
   Breaker RR, 1995, CHEM BIOL, V2, P655, DOI 10.1016/1074-5521(95)90028-4
   Breaker RR, 1994, CHEM BIOL, V1, P233
   Bustelo XR, 1992, NATURE, V356, P68, DOI 10.1038/356068a0
   Byrnes KR, 2006, GLIA, V53, P420, DOI 10.1002/glia.20295
   Cairns MJ, 2000, ANTISENSE NUCLEIC A, V10, P323, DOI 10.1089/oli.1.2000.10.323
   Cairns MJ, 2003, NUCLEIC ACIDS RES, V31, P2883, DOI 10.1093/nar/gkg378
   Cairns MJ, 1999, NAT BIOTECHNOL, V17, P480, DOI 10.1038/8658
   Cech TR, 1987, SCIENCE, V236, P1532, DOI 10.1126/science.2438771
   Ceruzzi M, 1990, NUCLEOS NUCLEOT, V9, P679, DOI 10.1080/07328319008045198
   Chan DC, 1996, EMBO J, V15, P1045, DOI 10.1002/j.1460-2075.1996.tb00442.x
   Chardin P, 1994, CYTOGENET CELL GENET, V66, P68, DOI 10.1159/000133667
   Chen F, 2004, OLIGONUCLEOTIDES, V14, P80, DOI 10.1089/1545457041526308
   Chenevert J, 1992, NATURE, V356, P77, DOI 10.1038/356077a0
   Chin DJ, 1990, NEW BIOLOGIST, V2, P1091
   Choi BR, 2010, MOL CANCER THER, V9, P1894, DOI 10.1158/1535-7163.MCT-10-0056
   Cossum PA, 1994, J PHARMACOL EXP THER, V269, P89
   Cossum PA, 1993, J PHARMACOL EXP THER, V267, P1181
   Crooke RM, 1995, J PHARMACOL EXP THER, V275, P462
   Crooke ST, 1995, BIOCHEM J, V312, P599, DOI 10.1042/bj3120599
   Crooke ST, 1995, J DRUG TARGET, V3, P185, DOI 10.3109/10611869509015944
   Czauderna F, 2003, NUCLEIC ACIDS RES, V31, P2705, DOI 10.1093/nar/gkg393
   Dahm SC, 1991, BIOCHEMISTRY-US, V30, P9464, DOI 10.1021/bi00103a011
   Dash BC, 2004, OLIGONUCLEOTIDES, V14, P41, DOI 10.1089/154545704322988049
   Dass CR, 2002, ANTISENSE NUCLEIC A, V12, P289, DOI 10.1089/108729002761381276
   Dass CR, 2010, OLIGONUCLEOTIDES, V20, P137, DOI 10.1089/oli.2009.0226
   Dass CR, 2010, OLIGONUCLEOTIDES, V20, P79, DOI 10.1089/oli.2009.0224
   Dass CR, 2010, OLIGONUCLEOTIDES, V20, P51, DOI 10.1089/oli.2009.0219
   Densmore VS, 2010, PAIN, V151, P184, DOI 10.1016/j.pain.2010.07.007
   Diener TO, 1989, P NATL ACAD SCI USA, V86, P9370, DOI 10.1073/pnas.86.23.9370
   Downward J, 1992, BIOESSAYS, V14, P177, DOI 10.1002/bies.950140308
   Egorov SR, 2004, J AM MED INFORM ASSN, V11, P174, DOI 10.1197/jamia.M1453
   Emmert DB, 1994, NUCLEIC ACIDS RES, V22, P3445, DOI 10.1093/nar/22.17.3445
   Fahmy RG, 2004, NUCLEIC ACIDS RES, V32, P2281, DOI 10.1093/nar/gkh543
   Fahmy RG, 2006, NAT BIOTECHNOL, V24, P856, DOI 10.1038/nbt1225
   Farahbakhsh ZT, 1987, J BIOL CHEM, V262, P2256
   Farlow DN, 2000, J CELL BIOCHEM, V80, P171
   Faulhammer D, 1996, ANGEW CHEM INT EDIT, V35, P2837, DOI 10.1002/anie.199628371
   Feldman AR, 2001, J MOL BIOL, V313, P283, DOI 10.1006/jmbi.2001.5058
   Feng SB, 1994, SCIENCE, V266, P1241, DOI 10.1126/science.7526465
   Geyer CR, 1997, CHEM BIOL, V4, P579, DOI 10.1016/S1074-5521(97)90244-1
   Giachino C, 1997, GENOMICS, V41, P427, DOI 10.1006/geno.1997.4645
   Gotting C, 2000, J MOL BIOL, V304, P517, DOI 10.1006/jmbi.2000.4261
   Grimpe B, 2005, MOL CELL NEUROSCI, V28, P18, DOI 10.1016/j.mcn.2004.06.010
   Grimpe B, 2004, J NEUROSCI, V24, P1393, DOI 10.1523/JNEUROSCI.4986-03.2004
   Grimpe B, 2002, J NEUROSCI, V22, P3144, DOI 10.1523/JNEUROSCI.22-08-03144.2002
   Guerriertakada C, 1983, CELL, V35, P849, DOI 10.1016/0092-8674(83)90117-4
   Hampel A, 1998, METH MOLEC MED, V11, P17
   Hendry P, 1998, METH MOLEC MED, V11, P1
   Hjiantoniou E, 2003, BIOCHEM BIOPH RES CO, V300, P178, DOI 10.1016/S0006-291X(02)02804-8
   Hoffmann HP, 1984, CONNECT TISSUE RES, V12, P151, DOI 10.3109/03008208408992780
   Hornung V, 2005, NAT MED, V11, P263, DOI 10.1038/nm1191
   Hou W, 2006, ANTIVIR RES, V72, P190, DOI 10.1016/j.antiviral.2006.07.001
   Hou Z, 2007, ACTA PHARMACOL SIN, V28, P1775, DOI 10.1111/j.1745-7254.2007.00646.x
   Hou Z, 2007, CLIN EXP PHARMACOL P, V34, P1160, DOI 10.1111/j.1440-1681.2007.04705.x
   Hu-lieskovan S, 2005, CANCER RES, V65, P8984, DOI 10.1158/0008-5472.CAN-05-0565
   Hulsebosch CE, 2002, ADV PHYSIOL EDUC, V26, P238, DOI 10.1152/advan.00039.2002
   Hurtado A, 2008, BRAIN, V131, P2596, DOI 10.1093/brain/awn206
   Imoto S, 2003, J BIOL CHEM, V278, P34253, DOI 10.1074/jbc.M304961200
   Ip YT, 1998, CURR OPIN CELL BIOL, V10, P205, DOI 10.1016/S0955-0674(98)80143-9
   Isaka Y, 2004, KIDNEY INT, V66, P586, DOI 10.1111/j.1523-1755.2004.00777.x
   Jackson AL, 2010, NAT REV DRUG DISCOV, V9, P57, DOI 10.1038/nrd3010
   Jakobsen MR, 2007, RETROVIROLOGY, V4, P0, DOI 10.1186/1742-4690-4-29
   James HA, 1997, METHODS MOL BIOL, V74, P1
   Jones D, 2011, NAT REV DRUG DISCOV, V10, P401, DOI 10.1038/nrd3474
   Joyce GF, 2001, METHOD ENZYMOL, V341, P503, DOI 10.1016/S0076-6879(01)41173-6
   Judge AD, 2005, NAT BIOTECHNOL, V23, P457, DOI 10.1038/nbt1081
   Kabuli MAJID, 2004, HEMATOL J, V5, P426, DOI 10.1038/sj.thj.6200535
   Kaiser S, 2003, PHYSIOL GENOMICS, V16, P1, DOI 10.1152/physiolgenomics.00125.2003
   Kenward M, 2009, BIOPHYS J, V97, P2785, DOI 10.1016/j.bpj.2009.09.003
   Kim DH, 2007, NAT REV GENET, V8, P173, DOI 10.1038/nrg2006
   Kotaja N, 2000, MOL ENDOCRINOL, V14, P1986, DOI 10.1210/me.14.12.1986
   Koutsilieri E, 2007, J NEURAL TRANSM-SUPP, V0, P43
   Kretschmer T, 2002, J NEUROSURG, V97, P1424, DOI 10.3171/jns.2002.97.6.1424
   Kruger K, 1982, CELL, V31, P147, DOI 10.1016/0092-8674(82)90414-7
   Kurreck J, 2003, EUR J BIOCHEM, V270, P1628, DOI 10.1046/j.1432-1033.2003.03555.x
   Landry ES, 2006, BEHAV NEUROSCI, V120, P1384, DOI 10.1037/0735-7044.120.6.1384
   Lares MR, 2010, TRENDS BIOTECHNOL, V28, P570, DOI 10.1016/j.tibtech.2010.07.009
   Leonetti JP, 1991, P NATL ACAD SCI USA, V88, P2702, DOI 10.1073/pnas.88.7.2702
   Leslie RA, 1999, ANTISENSE TECHNOLOGY, V0, P1
   Leto TL, 1990, SCIENCE, V248, P727, DOI 10.1126/science.1692159
   Levin AA, 1999, BBA-GENE STRUCT EXPR, V1489, P69, DOI 10.1016/S0167-4781(99)00140-2
   Li J, 2000, NUCLEIC ACIDS RES, V28, P481, DOI 10.1093/nar/28.2.481
   Li JM, 2005, OLIGONUCLEOTIDES, V15, P215, DOI 10.1089/oli.2005.15.215
   Li JM, 2010, OLIGONUCLEOTIDES, V20, P61, DOI 10.1089/oli.2009.0217
   Li YF, 1999, J AM CHEM SOC, V121, P5364, DOI 10.1021/ja990592p
   Liang ZY, 2005, J GASTROEN HEPATOL, V20, P1595, DOI 10.1111/j.1440-1746.2005.03978.x
   Liu CH, 2001, BIOCHEM BIOPH RES CO, V284, P1077, DOI 10.1006/bbrc.2001.5077
   Loke SL, 1989, P NATL ACAD SCI USA, V86, P3474, DOI 10.1073/pnas.86.10.3474
   Lu ZX, 2005, CANCER GENE THER, V12, P647, DOI 10.1038/sj.cgt.7700833
   Marciano PG, 2004, J NEUROSCI, V24, P2866, DOI 10.1523/JNEUROSCI.5051-03.2004
   Mcmanus MT, 2002, NAT REV GENET, V3, P737, DOI 10.1038/nrg908
   Mcnamara JO, 2006, NAT BIOTECHNOL, V24, P1005, DOI 10.1038/nbt1223
   Mitchell A, 2004, NUCLEIC ACIDS RES, V32, P3065, DOI 10.1093/nar/gkh626
   Moilanen AM, 1999, J BIOL CHEM, V274, P3700, DOI 10.1074/jbc.274.6.3700
   Moon LDF, 2001, NAT NEUROSCI, V4, P465, DOI 10.1038/87415
   Morrissey DV, 2005, NAT BIOTECHNOL, V23, P1002, DOI 10.1038/nbt1122
   Nesic O, 2002, J NEUROSCI RES, V68, P406, DOI 10.1002/jnr.10171
   Okeefe J, 1978, HIPPOCAMPUS COGNITIV, V0, P102
   Orum H, 2001, CURR OPIN MOL THER, V3, P239
   Patil SD, 2005, AAPS J, V7, PE61, DOI 10.1208/aapsj070109
   Pawson T, 1995, NATURE, V373, P573, DOI 10.1038/373573a0
   Pley HW, 1993, J BIOL CHEM, V268, P19656
   Pollak A, 2011, NY TIMES 0207, V0, P0
   Pun SH, 2004, CANCER BIOL THER, V3, P641, DOI 10.4161/cbt.3.7.918
   Resnick L, 2004, DRUG DISCOV TODAY, V9, P932, DOI 10.1016/S1359-6446(04)03251-9
   Ries A, 2007, J NEUROCHEM, V103, P1491, DOI 10.1111/j.1471-4159.2007.04858.x
   Roth A, 1998, P NATL ACAD SCI USA, V95, P6027, DOI 10.1073/pnas.95.11.6027
   Sands H, 1994, MOL PHARMACOL, V45, P932
   Santiago FS, 1999, NAT MED, V5, P1264, DOI 10.1038/15215
   Santoro SW, 1998, BIOCHEMISTRY-US, V37, P13330, DOI 10.1021/bi9812221
   Santoro SW, 1997, P NATL ACAD SCI USA, V94, P4262, DOI 10.1073/pnas.94.9.4262
   Saville BJ, 1990, CELL, V61, P685, DOI 10.1016/0092-8674(90)90480-3
   Scherr M, 2003, CURR MED CHEM, V10, P245, DOI 10.2174/0929867033368493
   Schmidt C, 2011, NAT BIOTECHNOL, V29, P93, DOI 10.1038/nbt0211-93
   Schmidt D, 2002, P NATL ACAD SCI USA, V99, P2872, DOI 10.1073/pnas.052559499
   Schubert S, 2003, NUCLEIC ACIDS RES, V31, P5982, DOI 10.1093/nar/gkg791
   Schubert S, 2004, CURR DRUG TARGETS, V5, P667, DOI 10.2174/1389450043345092
   Sel S, 2008, J ALLERGY CLIN IMMUN, V121, P910, DOI 10.1016/j.jaci.2007.12.1175
   Shaw NN, 2008, BIOCHIMIE, V90, P1026, DOI 10.1016/j.biochi.2008.04.011
   Shoji Y, 1991, NUCLEIC ACIDS RES, V19, P5543, DOI 10.1093/nar/19.20.5543
   Shuai K, 2005, NAT REV IMMUNOL, V5, P593, DOI 10.1038/nri1667
   Silverman SK, 2005, NUCLEIC ACIDS RES, V33, P6151, DOI 10.1093/nar/gki930
   Simon MA, 1991, CELL, V67, P701, DOI 10.1016/0092-8674(91)90065-7
   Sioud M, 2000, J MOL BIOL, V296, P937, DOI 10.1006/jmbi.2000.3491
   Song EW, 2005, NAT BIOTECHNOL, V23, P709, DOI 10.1038/nbt1101
   Sood V, 2007, OLIGONUCLEOTIDES, V17, P113, DOI 10.1089/oli.2007.9998
   Sood V, 2007, AIDS, V21, P31, DOI 10.1097/QAD.0b013e3280118fb6
   Sriram B, 2000, BIOCHEM J, V352, P667, DOI 10.1042/0264-6021:3520667
   Stein CA, 1993, ANTISENSE RES DEV, V3, P19
   Sugimoto N, 1999, J CHEM SOC PERK T 2, V0, PP1381, DOI 10.1039/a901461f
   Sun LQ, 1999, J BIOL CHEM, V274, P17236, DOI 10.1074/jbc.274.24.17236
   Takahashi H, 2000, NUCLEIC ACIDS SYMP SER, V0, P287
   Takahashi H, 2004, FEBS LETT, V560, P69, DOI 10.1016/S0014-5793(04)00073-0
   Tan XX, 2004, BIOCHEMISTRY-US, V43, P1111, DOI 10.1021/bi035164h
   Tator CH, 1996, J SPINAL CORD MED, V19, P206
   Tator CH, 1998, NEUROSURGERY, V42, P696, DOI 10.1097/00006123-199804000-00007
   Thomson JB, 1996, CATALYTIC RNA, V0, P173
   Trepanier J, 2006, J VIRAL HEPATITIS, V13, P131, DOI 10.1111/j.1365-2893.2005.00684.x
   Unwalla H, 2006, ANTIVIR RES, V72, P134, DOI 10.1016/j.antiviral.2006.05.009
   Vester B, 2006, BMC MOL BIOL, V7, P0, DOI 10.1186/1471-2199-7-19
   Volpp BD, 1989, P NATL ACAD SCI USA, V86, P7195, DOI 10.1073/pnas.86.18.7195
   Walter AE, 1994, P NATL ACAD SCI USA, V91, P9218, DOI 10.1073/pnas.91.20.9218
   Wang DY, 2002, J MOL BIOL, V318, P33, DOI 10.1016/S0022-2836(02)00046-3
   Wang DZM, 1997, GENE DEV, V11, P309, DOI 10.1101/gad.11.3.309
   Warashina M, 1999, CHEM BIOL, V6, P237, DOI 10.1016/S1074-5521(99)80039-8
   White J, 1983, Q REV BIOPHYS, V16, P151, DOI 10.1017/S0033583500005072
   Wo JE, 2005, WORLD J GASTROENTERO, V11, P3504, DOI 10.3748/wjg.v11.i23.3504
   Wu HN, 1989, P NATL ACAD SCI USA, V86, P1831, DOI 10.1073/pnas.86.6.1831
   Wu SW, 2007, J GENE MED, V9, P1080, DOI 10.1002/jgm.1111
   Wu Y, 2010, BRAZ J MED BIOL RES, V43, P17, DOI 10.1590/S0100-879X2009007500014
   Xiao Y, 2011, CHEM COMMUN, V47, P1749, DOI 10.1039/c0cc04575f
   Yakubov L, 1993, J BIOL CHEM, V268, P18818
   Yang LF, 2009, CANCER BIOL THER, V8, P366, DOI 10.4161/cbt.8.4.7433
   Yu HT, 1994, CELL, V76, P933, DOI 10.1016/0092-8674(94)90367-0
   Yuan BF, 2007, INT J BIOCHEM CELL B, V39, P1119, DOI 10.1016/j.biocel.2007.03.004
   Zaborowska Z, 2002, J BIOL CHEM, V277, P40617, DOI 10.1074/jbc.M207094200
   Zamecnik PC, 1978, P NATL ACAD SCI USA, V75, P280, DOI 10.1073/pnas.75.1.280
   Zhang GS, 2004, JNCI-J NATL CANCER I, V96, P683, DOI 10.1093/jnci/djh120
   Zhang L, 2002, CANCER RES, V62, P5463
   Zhou J, 2007, VIRUS RES, V130, P241, DOI 10.1016/j.virusres.2007.06.017
NR 178
TC 1
Z9 1
U1 1
U2 3
PU SPRINGER
PI NEW YORK
PA ONE NEW YORK PLAZA, SUITE 4600, NEW YORK, NY, UNITED STATES
SN 0302-766X
EI 1432-0878
J9 CELL TISSUE RES
JI Cell Tissue Res.
PD JUL 15
PY 2012
VL 349
IS 1
BP 181
EP 200
DI 10.1007/s00441-011-1291-6
PG 20
WC Cell Biology
SC Cell Biology
GA 960RF
UT WOS:000305405800017
PM 22190188
DA 2022-04-27
ER

PT J
AU Farias, AS
   Martins-de-Souza, D
   Guimaraes, L
   Pradella, F
   Moraes, AS
   Facchini, G
   Novello, JC
   Santos, LMB
AF Farias, Alessandro S.
   Martins-de-Souza, Daniel
   Guimaraes, Leandro
   Pradella, Fernando
   Moraes, Adriel S.
   Facchini, Gustavo
   Novello, Jose Camillo
   Santos, Leonilda M. B.
TI Proteome analysis of spinal cord during the clinical course of monophasic experimental autoimmune encephalomyelitis
SO PROTEOMICS
LA English
DT Article
DE Biomedicine; Inflammation; Mass spectrometry; Neurodegeneration; Protein expression
ID multiple-sclerosis; cerebrospinal-fluid; neurofilament light; rna-binding; protein; gene
AB The induction of autoimmune encephalomyelitis (EAE) in Lewis rats results in a period of exacerbation followed by complete recovery. Therefore, this model is widely used for studying the evolution of multiple sclerosis. In the present investigation, differentially expressed proteins in the spinal cord of Lewis rats during the evolution of EAE were assessed using the combination of 2DE and MALDI-TOF MS. The majority of the differentially expressed proteins were identified during the acute phase of EAE, in relation to naive control animals. On the other hand, recovered rats presented a similar protein expression pattern in comparison with the naive ones. This observation can be explained, at least in part, by the intense catabolism existent in acute phase due to nervous tissue damage. In recovered rats, we have described the upregulation of proteins that are apparently involved in the recovery of damaged tissue, such as light and medium neurofilaments, glial fibrillary acidic protein, tubulins subunits, and quaking protein. These proteins are involved mainly in cell growth, myelination, and remyelination as well as in astrocyte and oligodendrocyte maturation. The present study has demonstrated that the inflammatory response, characterized by an increase of the proliferative response and infiltration of autoreactive T lymphocytes in the central nervous system, occurs simultaneously with neurodegeneration.
C1 [Farias, Alessandro S.] Univ Estadual Campinas, Neuroimmunol Unit, Dept Genet Evolut & Bioagents, Inst Biol, Campinas, SP, Brazil.
   [Farias, Alessandro S.; Pradella, Fernando; Moraes, Adriel S.] Univ Estadual Campinas, Neuroimmunomodulat Young Investigator Grp, Dept Genet Evolut & Bioagents, Campinas, SP, Brazil.
   [Martins-de-Souza, Daniel] Max Planck Inst Psychiat Prote & Biomarkers, Munich, Germany.
   [Martins-de-Souza, Daniel] Univ Sao Paulo, Fac Med, Inst Psychiat, Lab Neurosci LIM 27, BR-05508 Sao Paulo, Brazil.
   [Martins-de-Souza, Daniel; Guimaraes, Leandro; Novello, Jose Camillo] Univ Estadual Campinas, Dept Biochem, Lab Prote, Campinas, SP, Brazil.
RP Farias, AS (通讯作者)，Univ Estadual Campinas, Neuroimmunol Unit, Dept Genet Evolut & Bioagents, Inst Biol, Campinas, SP, Brazil.
EM asfarias@unicamp.br
FU FAPESPFundacao de Amparo a Pesquisa do Estado de Sao Paulo (FAPESP) [2009/15620-9, 2009/18227-6, 2011/18728-5]
CR Bitsch A, 2000, BRAIN, V123, P1174, DOI 10.1093/brain/123.6.1174
   Blanchet L, 2011, BMC BIOINFORMATICS, V12, P0, DOI 10.1186/1471-2105-12-254
   Chen YH, 1998, J NEUROIMMUNOL, V82, P149, DOI 10.1016/S0165-5728(97)00193-8
   Chen YT, 2007, J BIOL CHEM, V282, P23553, DOI 10.1074/jbc.M702045200
   Dubois-dalcq M, 2005, NEURON, V48, P9, DOI 10.1016/j.neuron.2005.09.004
   Dumont D, 2004, PROTEOMICS, V4, P2117, DOI 10.1002/pmic.200300715
   Ebersole TA, 1996, NAT GENET, V12, P260, DOI 10.1038/ng0396-260
   Farias AS, 2007, NEUROIMMUNOMODULAT, V14, P32, DOI 10.1159/000107286
   Farias AS, 2011, PLOS ONE, V6, P0, DOI 10.1371/journal.pone.0017849
   Flugel A, 2001, IMMUNITY, V14, P547, DOI 10.1016/S1074-7613(01)00143-1
   Gensert JM, 1997, NEURON, V19, P197, DOI 10.1016/S0896-6273(00)80359-1
   Hafler DA, 2007, NEW ENGL J MED, V357, P851, DOI 10.1056/NEJMoa073493
   Hauser SL, 2006, NEURON, V52, P61, DOI 10.1016/j.neuron.2006.09.011
   Larocque D, 2002, NEURON, V36, P815, DOI 10.1016/S0896-6273(02)01055-3
   Lassmann H, 2007, J NEUROL SCI, V259, P3, DOI 10.1016/j.jns.2006.08.016
   Lock C, 2002, NAT MED, V8, P500, DOI 10.1038/nm0502-500
   Malmestrom C, 2003, NEUROLOGY, V61, P1720, DOI 10.1212/01.WNL.0000098880.19793.B6
   Martins DANIEL, 2007, BRIEFINGS IN FUNCTIONAL GENOMICS & PROTEOMICS, V6, P70, DOI 10.1093/bfgp/elm009
   Martins-de-souza D, 2010, EUR ARCH PSY CLIN N, V260, P561, DOI 10.1007/s00406-010-0105-2
   Mix E, 2008, J NEUROL, V255, P7, DOI 10.1007/s00415-008-6003-0
   Norgren N, 2005, BRAIN RES BULL, V67, P264, DOI 10.1016/j.brainresbull.2005.06.031
   Rosenling T, 2012, J PROTEOME RES, V11, P2048, DOI 10.1021/pr201244t
   Stefanizzi I, 2007, BRAIN RES, V1139, P15, DOI 10.1016/j.brainres.2006.12.092
   Storey JD, 2002, J ROY STAT SOC B, V64, P479, DOI 10.1111/1467-9868.00346
   Tajouri L, 2005, BRAIN RES PROTOC, V15, P79, DOI 10.1016/j.brainresprot.2005.04.003
   Wekerle H, 2012, NAT MED, V18, P66, DOI 10.1038/nm.2635
   Zhao LX, 2010, P NATL ACAD SCI USA, V107, P19061, DOI 10.1073/pnas.1007487107
NR 27
TC 14
Z9 14
U1 0
U2 3
PU WILEY
PI HOBOKEN
PA 111 RIVER ST, HOBOKEN 07030-5774, NJ USA
SN 1615-9853
EI 1615-9861
J9 PROTEOMICS
JI Proteomics
PD AUG 15
PY 2012
VL 12
IS 17
BP 2656
EP 2662
DI 10.1002/pmic.201200044
PG 7
WC Biochemical Research Methods; Biochemistry & Molecular Biology
SC Biochemistry & Molecular Biology
GA 996OC
UT WOS:000308098700007
PM 22740327
DA 2022-04-27
ER

PT J
AU Mankin, JM
   Hecht, S
   Thomas, WB
AF Mankin, Joseph M.
   Hecht, Silke
   Thomas, William B.
TI AGREEMENT BETWEEN T2 AND HASTE SEQUENCES IN THE EVALUATION OF THORACOLUMBAR INTERVERTEBRAL DISC DISEASE IN DOGS
SO VETERINARY RADIOLOGY & ULTRASOUND
LA English
DT Article
DE dog; HASTE; intervertebral disc disease; MRI; spinal cord compression
ID spinal-cord compression; cervical-spine; resonance; association; extrusion
AB The purpose of this study was to compare half-Fourier-acquisition single-shot turbo spin-echo (HASTE) and T2-weighted (T2-W) sequences in dogs with thoracolumbar disc extrusion. MRI studies in 60 dogs (767 individual intervertebral disc spaces) were evaluated. Agreement between T2-W and HASTE sequences was assessed for two criteria: presence of an extradural lesion and treatment recommendation. There was moderate agreement between T2-W and HASTE sequences as to presence of an extradural lesion (kappa = 0.575). HASTE was in agreement in 96.1% of the sites where no extradural lesion was identified on T2-W images, but only in 58.1% of the sites where extradural lesions were identified on T2-W images. There was also moderate agreement between T2-W and HASTE sequences as to treatment recommendations (kappa = 0.476). HASTE was in agreement in 98.4% of the sites where a lesion was considered nonsurgical on T2 but only 82.1% of sites a lesion was considered surgical on T2. In 1.0% of sites considered not surgical and in 9.8% of sites considered equivocal based on T2-W images, a surgical lesion was identified on HASTE. Acquisition of a HASTE sequence in addition to conventional sequences may be beneficial in determining the severity of spinal cord compression in some cases when evaluating the canine spine. (C) 2012 Veterinary Radiology & Ultrasound.
C1 [Mankin, Joseph M.; Hecht, Silke; Thomas, William B.] Univ Tennessee, Coll Vet Med, Dept Small Anim Clin Sci, Knoxville, TN 37996 USA.
RP Mankin, JM (通讯作者)，Texas A&M Univ, 4474 TAMU, College Stn, TX 77845 USA.
EM jmankin@utk.edu
CR Castillo M, 2000, SEMIN ULTRASOUND CT, V21, P417, DOI 10.1016/S0887-2171(00)90034-9
   Coates JR, 2000, VET CLIN N AM-SMALL, V30, P77, DOI 10.1016/S0195-5616(00)50004-7
   Dewey CW, 2008, PRACTICAL GUIDE CANI, V0, P325
   Djukic S, 1990, ORTHOP CLIN N AM, V21, P603
   Duerinckx AJ, 1999, MAGN RESON IMAGING, V17, P371, DOI 10.1016/S0730-725X(98)00176-3
   Gallach RG, 2011, VET RADIOL ULTRASOUN, V52, P479, DOI 10.1111/j.1740-8261.2011.01833.x
   Hecht S, 2009, VET RADIOL ULTRASOUN, V50, P353, DOI 10.1111/j.1740-8261.2009.01549.x
   Ito D, 2005, JAVMA-J AM VET MED A, V227, P1454, DOI 10.2460/javma.2005.227.1454
   Jensen MC, 1994, NEW ENGL J MED, V331, P69, DOI 10.1056/NEJM199407143310201
   Levine JM, 2009, J VET INTERN MED, V23, P1220, DOI 10.1111/j.1939-1676.2009.0393.x
   Levitski RE, 1999, VET RADIOL ULTRASOUN, V40, P332, DOI 10.1111/j.1740-8261.1999.tb02120.x
   Lorenz MD, 2004, HDB VET NEUROLOGY, V0, P134
   Macias C, 2002, J SMALL ANIM PRACT, V43, P439, DOI 10.1111/j.1748-5827.2002.tb00010.x
   Milette PC, 1999, SPINE, V24, P44, DOI 10.1097/00007632-199901010-00011
   Miyazaki T, 1996, AM J ROENTGENOL, V166, P1297, DOI 10.2214/ajr.166.6.8633435
   Muhle C, 1997, ROFO-FORTSCHR RONTG, V167, P467, DOI 10.1055/s-2007-1015565
   Naude SH, 2008, JAVMA-J AM VET MED A, V232, P702, DOI 10.2460/javma.232.5.702
   Pease A, 2006, VET RADIOL ULTRASOUN, V47, P254, DOI 10.1111/j.1740-8261.2006.00136.x
   Penning V, 2006, J SMALL ANIM PRACT, V47, P644, DOI 10.1111/j.1748-5827.2006.00252.x
   Penzkofer AK, 2002, AM J ROENTGENOL, V179, P0, DOI 10.2214/ajr.179.2.1790509
   Rumboldt ZORAN, 2003, MAGN RESON IMAGING CLIN N AM, V11, P471, DOI 10.1016/S1064-9689(03)00058-8
   Ryan TM, 2008, VET REC, V163, P11, DOI 10.1136/vr.163.1.11
   Sharp NJ, 2007, SMALL ANIMAL SPINAL, V0, P45
   Viera AJ, 2005, FAM MED, V37, P360
   Weisz GM, 1988, SPINE, V13, P65, DOI 10.1097/00007632-198801000-00016
   Yamada K, 2001, J VET MED SCI, V63, P51, DOI 10.1292/jvms.63.51
NR 26
TC 9
Z9 9
U1 0
U2 5
PU WILEY
PI HOBOKEN
PA 111 RIVER ST, HOBOKEN 07030-5774, NJ USA
SN 1058-8183
EI 1740-8261
J9 VET RADIOL ULTRASOUN
JI Vet. Radiol. Ultrasound
PD MAR-APR 15
PY 2012
VL 53
IS 2
BP 162
EP 166
DI 10.1111/j.1740-8261.2011.01894.x
PG 5
WC Veterinary Sciences
SC Veterinary Sciences
GA 928WU
UT WOS:000303020100007
PM 22168798
DA 2022-04-27
ER

PT J
AU Jia, J
   Yu, Y
   Deng, JH
   Robinson, N
   Bovey, M
   Cui, YH
   Liu, HR
   Ding, W
   Wu, HG
   Wang, XM
AF Jia, Jun
   Yu, Yan
   Deng, Jia-Hui
   Robinson, Nicola
   Bovey, Mark
   Cui, Yun-Hua
   Liu, Hui-Rong
   Ding, Wei
   Wu, Huan-Gan
   Wang, Xiao-Min
TI A review of Omics research in acupuncture: The relevance and future prospects for understanding the nature of meridians and acupoints
SO JOURNAL OF ETHNOPHARMACOLOGY
LA English
DT Review
DE Acupuncture-moxibustion; Meridian system; Acupoints; Omics; Systems biology
ID gene-expression profile; aging-related change; proteomic analysis; microarray analysis; neuropathic pain; messenger-rna; electroacupuncture; stimulation; medicine; brain
AB Relevance: Acupuncture is an intrinsic part of traditional Chinese medicine. The current understanding of the acupuncture meridian system, acupoints and the potential utilizing Omics technologies are summarized in this review. Material and methods: A systematic search for acupuncture involving Omics technologies was carried out using multiple online literature databases. The records retrieved were from the full collections of each database dated to September 2011. Data produced from functional genomic technologies were extracted from the collected acupuncture/moxibustion studies and subjected to evaluation. Analyses and comments were summarized on the advances in experimental research in acupuncture/moxibustion-related studies, and the future for strategies and approaches in the era of functional genomics highlighted. Results: An overview of articles indicated that several diseases or symptoms with evidence of effectiveness had been piloted for using functional genomic technologies, such as Parkinson's disease, allergic disorders, pain, and spinal cord injury, most of which are chronic "difficult diseases". High-throughput genomic and proteomic profiling of gene expression in tissues has been able to identify potential candidates for the effects of acupuncture and provide valuable information toward understanding the possible mechanisms of the therapy. However, without further holistic and sophisticated analyses in the context of metabolomics and systems biology, the current attempts and the foreseeable developments appear to be insufficient to produce firm conclusions. Noticeably, the recent rapid advances in functional molecular imaging targeting specific metabolites have shown great promise and if combined with other post-genomic technologies, could be extremely helpful for the acupuncture studies in human subjects. Conclusion: This review suggest that disease-oriented studies using the approach of multi-indexed high-throughput technologies and systems biology analyses will be a preferred strategy for future acupuncture/moxibustion research. (C) 2012 Elsevier Ireland Ltd. All rights reserved.
C1 [Ding, Wei] Capital Med Univ, Dept Biochem & Mol Biol, Beijing 100069, Peoples R China.
   [Jia, Jun; Yu, Yan; Deng, Jia-Hui; Wang, Xiao-Min] Capital Med Univ, Dept Physiol, Beijing 100069, Peoples R China.
   [Robinson, Nicola] London S Bank Univ, Fac Hlth & Social Care, London SE1 0AA, England.
   [Bovey, Mark] British Acupuncture Council, London W12 9HQ, England.
   [Cui, Yun-Hua; Liu, Hui-Rong; Wu, Huan-Gan] Shanghai Inst Acupuncture Moxibust & Meridians, Shanghai 200030, Peoples R China.
RP Ding, W (通讯作者)，Capital Med Univ, Dept Biochem & Mol Biol, Beijing 100069, Peoples R China.
EM weiding@ccmu.edu.cn; wuhuangan@126.com; xmwang@ccmu.edu.cn
FU Work package 8 of the FP7 Good Practice in Traditional Chinese Medicine Research in the Post-genomic Era [223154]; National Natural Science Foundation of ChinaNational Natural Science Foundation of China (NSFC) [81072858]; "973" projectNational Basic Research Program of China [2011CB504100]
CR Ahn AC, 2008, BIOELECTROMAGNETICS, V29, P245, DOI 10.1002/bem.20403
   Ahn AC, 2010, PLOS ONE, V5, P0, DOI 10.1371/journal.pone.0011907
   [anonymous] , 1959, J LANZHOU MED COLL, V0, P0
   Beissner F, 2009, EVIDENCE BASED COMPL, V0, P0
   Birch S, 1999, UNDERSTANDING ACUPUN, V0, P0
   Birkemeyer C, 2005, TRENDS BIOTECHNOL, V23, P28, DOI 10.1016/j.tibtech.2004.12.001
   Campbell ANTHONY, 2006, ACUPUNCT MED, V24, P118
   Chae Y, 2007, NEUROL RES, V29, PS55, DOI 10.1179/016164107X172365
   Chae Y, 2006, J PHYSIOL SCI, V56, P425, DOI 10.2170/physiolsci.RP010206
   Cho ZH, 1998, P NATL ACAD SCI USA, V95, P2670, DOI 10.1073/pnas.95.5.2670
   Choi YG, 2011, GENE, V481, P7, DOI 10.1016/j.gene.2011.03.006
   Choi YG, 2011, CELL MOL NEUROBIOL, V31, P377, DOI 10.1007/s10571-010-9629-2
   Choi YG, 2009, NEUROSCI LETT, V450, P92, DOI 10.1016/j.neulet.2008.11.049
   de Craen AJM, 1999, J ROY SOC MED, V92, P511, DOI 10.1177/014107689909201005
   Ding XR, 2006, NEUROSCI LETT, V399, P11, DOI 10.1016/j.neulet.2006.01.067
   Fang JQ, 1998, IN VIVO, V12, P503
   Fang JQ, 1999, IN VIVO, V13, P311
   Fiehn O, 2002, PLANT MOL BIOL, V48, P155, DOI 10.1023/A:1013713905833
   Gao YZ, 2007, AM J CHINESE MED, V35, P767, DOI 10.1142/S0192415X07005259
   Ge H, 2003, TRENDS GENET, V19, P551, DOI 10.1016/j.tig.2003.08.009
   Guo JC, 2004, ACUPUNCTURE ELECTRO, V29, P173, DOI 10.3727/036012904815901434
   Haake M, 2007, ARCH INTERN MED, V167, P1892, DOI 10.1001/archinte.167.17.1892
   Habacher G, 2006, J VET INTERN MED, V20, P480, DOI 10.1892/0891-6640(2006)20[480:EOAIVM]2.0.CO;2
   Han JS, 2011, NEUROSCI BIOBEHAV R, V35, P680, DOI 10.1016/j.neubiorev.2010.08.006
   Han K, 1966, ACUPUNCTURE DIGEST, V1, P3
   Han K, 1964, KYUNGRAK SYSTEM KB H, V0, P0
   Helms JM, 1999, ESSENTIALS COMPLEMEN, V0, P340
   Hoffmann AA, 2008, NAT REV GENET, V9, P421, DOI 10.1038/nrg2339
   Hoffmann AA, 2007, ECOL LETT, V10, P63, DOI 10.1111/j.1461-0248.2006.00985.x
   Hong MS, 2010, NEUROL RES, V32, PS74, DOI 10.1179/016164109X12537002794165
   Hu XL, 1997, SOUL GOLD NEEDLE STU, V0, P0
   Jaggar D, 1992, PROBL VET MED, V4, P1
   Jeon S, 2008, PROTEOMICS, V8, P4822, DOI 10.1002/pmic.200700955
   Jia J, 2010, BEHAV NEUROSCI, V124, P305, DOI 10.1037/a0018931
   Jia J, 2009, BEHAV BRAIN RES, V205, P214, DOI 10.1016/j.bbr.2009.06.024
   Justin S, 2011, COMPENDIUM CONTINUIN, V0, P0
   Kang JM, 2007, BRAIN RES, V1131, P211, DOI 10.1016/j.brainres.2006.10.089
   Kang YX, 2007, BIOTECHNOL LETT, V29, P1817, DOI 10.1007/s10529-007-9482-7
   Kaptchuk TJ, 1983, WEB HAS NO WEAVER, V0, P0
   Kim ST, 2010, J PHYSIOL SCI, V60, P27, DOI 10.1007/s12576-009-0061-7
   Ko J, 2002, J BIOCHEM MOL BIOL, V35, P420
   Langevin HM, 2007, BMC SYST BIOL, V1, P0, DOI 10.1186/1752-0509-1-25
   Lee GS, 2003, BRAIN RES BULL, V62, P161, DOI 10.1016/j.brainresbull.2003.09.007
   Lee TN, 2002, MED HYPOTHESES, V59, P504, DOI 10.1016/S0306-9877(02)00190-1
   Li DZ, 1980, J CAPITAL MED U, V0, P235
   Li LL, 2010, MAGN RESON IMAGING, V28, P380, DOI 10.1016/j.mri.2009.11.009
   Li M, 2007, INT J MOL MED, V19, P617
   Li P, 2001, MECH ACUPUNCTURE THE, V0, P34
   Li SS, 2007, AM J CHINESE MED, V35, P923, DOI 10.1142/S0192415X07005387
   Li WJ, 2010, NEUROSCI RES, V67, P307, DOI 10.1016/j.neures.2010.04.012
   [李志刚 LIZHIGANG], 2008, 北京中医药大学学报 JOURNAL OF BEIJING UNIVERSITY OF TRADITIONAL CHINESE MEDICINE, V31, P202
   Liang XB, 2003, NEUROREPORT, V14, P1177, DOI 10.1097/00001756-200306110-00015
   Liang XB, 2002, MOL BRAIN RES, V108, P51, DOI 10.1016/S0169-328X(02)00513-2
   Liu LM, 2009, NUCL MED BIOL, V36, P941, DOI 10.1016/j.nucmedbio.2009.06.005
   Liu XY, 2004, EXP NEUROL, V189, P189, DOI 10.1016/j.expneurol.2004.05.028
   Longhurst JC, 2010, J ACUPUNCT MERIDIAN, V3, P67, DOI 10.1016/S2005-2901(10)60014-3
   Lu GWEI-DJEN, 1980, CELESTIAL LANCETS HI, V0, P0
   Ma WT, 2003, J ALTERN COMPLEM MED, V9, P851, DOI 10.1089/107555303771952208
   Meng JB, 1989, ZHEN CI YAN JIU, V14, P1
   Moffet HH, 2009, J ALTERN COMPLEM MED, V15, P213, DOI 10.1089/acm.2008.0356
   Napadow V, 2005, HUM BRAIN MAPP, V24, P193, DOI 10.1002/hbm.20081
   Napadow V, 2009, NEUROIMAGE, V47, P1055, DOI 10.1016/j.neuroimage.2009.05.079
   Ouyang H, 2002, AM J PHYSIOL-GASTR L, V282, PG390, DOI 10.1152/ajpgi.00272.2001
   Pan SQ, 2011, EXP BIOL MED, V236, P325, DOI 10.1258/ebm.2011.010041
   Reichmanis M, 1975, IEEE T BIO-MED ENG, V22, P533, DOI 10.1109/TBME.1975.324477
   Robinson N, 2012, JEPD1102604R1140, V140, P604
   Shang C, 2001, LIFE SCI, V68, P1333, DOI 10.1016/S0024-3205(00)01032-8
   Shiue HS, 2008, J ALTERN COMPLEM MED, V14, P689, DOI 10.1089/acm.2007.0669
   Shiue HS, 2010, J ALTERN COMPLEM MED, V16, P59, DOI 10.1089/acm.2009.0024
   Sivin N, 2000, BIOL BIOL TECHNOLOGY, V6, P0
   Soh KS, 2009, J ACUPUNCT MERIDIAN, V2, P93, DOI 10.1016/S2005-2901(09)60041-8
   Sohn SH, 2010, CELL MOL NEUROBIOL, V30, P631, DOI 10.1007/s10571-009-9487-y
   Son YS, 2002, NEUROSCI LETT, V319, P45, DOI 10.1016/S0304-3940(01)02538-1
   Sung HJ, 2004, PROTEOMICS, V4, P2805, DOI 10.1002/pmic.200300821
   Tan C, 2010, J ACUPUNCT MERIDIAN, V3, P173, DOI 10.1016/S2005-2901(10)60033-7
   Tang Y, 2009, J CHENGDU U TCM, V32, P1
   Unschuld PU, 1986, MED CHINA HIST IDEAS, V0, P0
   Unschuld PU, 2003, HUANG DI NEI JING SU WEN: NATURE, V0, P0
   Unschuld PU, 1990, FORGOTTEN TRADITIONS, V0, P0
   Voll R, 1975, AMERICAN JOURNAL OF ACUPUNCTURE, V3, P7
   Wan Q, 2000, J TRADIT CHIN MED, V20, P134
   Wang GJ, 2010, J ACUPUNCT MERIDIAN, V3, P1, DOI 10.1016/S2005-2901(10)60001-5
   Wang HM, 2011, PLOS ONE, V6, P0, DOI 10.1371/journal.pone.0019790
   Wang XY, 2009, J MOL NEUROSCI, V37, P97, DOI 10.1007/s12031-008-9095-1
   Wu QF, 2010, SHANGHAI J ACUPUNCTU, V29, P552
   Wu QF, 2008, ZHEJIANG J TRADITION, V43, P661
   Wu QIAO-FENG, 2010, ZHEN CI YAN JIU, V35, P287
   Wu QF, 2010, J PHARMACEUT BIOMED, V51, P698, DOI 10.1016/j.jpba.2009.09.042
   Wu QIAOFENG, 2008, SHENG WU YI XUE GONG CHENG XUE ZA ZHI, V25, P204
   Xie HH, 2007, XIES VET ACUPUNCTURE, V0, P0
   Xue CC, 1988, J TRADIT CHIN MED, V8, P9
   Yang HQ, 2007, AM J CHINESE MED, V35, P231, DOI 10.1142/S0192415X07004771
   Yu BY, 1963, YUAN HENG LIAOMAO JI, V0, P0
   Yu C, 1994, CHARACTERISTICS ACUP, V0, P0
   Yu JC, 2005, ACUPUNCTURE ELECTRO, V30, P27, DOI 10.3727/036012905815901370
   Yuan XIAO-CHEN, 2009, ZHEN CI YAN JIU, V34, P75
   Zhang AH, 2010, PLANTA MED, V76, P2026, DOI 10.1055/s-0030-1250542
   Zhang SP, 2004, BRAIN RES BULL, V62, P327, DOI 10.1016/j.brainresbull.2003.10.002
   吴巧凤 , 2010, 时珍国医国药 LISHIZHEN MEDICINE AND MATERIA MEDICA RESEARCH, V21, P2674
NR 99
TC 29
Z9 30
U1 6
U2 70
PU ELSEVIER IRELAND LTD
PI CLARE
PA ELSEVIER HOUSE, BROOKVALE PLAZA, EAST PARK SHANNON, CO, CLARE, 00000, IRELAND
SN 0378-8741
EI 1872-7573
J9 J ETHNOPHARMACOL
JI J. Ethnopharmacol.
PD APR 10
PY 2012
VL 140
IS 3
BP 594
EP 603
DI 10.1016/j.jep.2012.01.034
PG 10
WC Plant Sciences; Chemistry, Medicinal; Integrative & Complementary Medicine; Pharmacology & Pharmacy
SC Plant Sciences; Pharmacology & Pharmacy; Integrative & Complementary Medicine
GA 926PU
UT WOS:000302844100016
PM 22322253
DA 2022-04-27
ER

PT J
AU Patti, GJ
   Yanes, O
   Shriver, LP
   Courade, JP
   Tautenhahn, R
   Manchester, M
   Siuzdak, G
AF Patti, Gary J.
   Yanes, Oscar
   Shriver, Leah P.
   Courade, Jean-Phillipe
   Tautenhahn, Ralf
   Manchester, Marianne
   Siuzdak, Gary
TI Metabolomics implicates altered sphingolipids in chronic pain of neuropathic origin
SO NATURE CHEMICAL BIOLOGY
LA English
DT Article
ID peripheral-nerve injury; spinal-cord; sphingosine 1-phosphate; gene-expression; n,n-dimethylsphingosine; metabolism; astrocyte; ceramide; neuron; brain
AB Neuropathic pain is a debilitating condition for which the development of effective treatments has been limited by an incomplete understanding of its chemical basis. We show by using untargeted metabolomics that sphingomyelin-ceramide metabolism is altered in the dorsal horn of rats with neuropathic pain and that the upregulated, endogenous metabolite N,N-dimethylsphingosine induces mechanical hypersensitivity in vivo. These results demonstrate the utility of metabolomics to implicate unexplored biochemical pathways in disease.
C1 [Patti, Gary J.] Washington Univ, Sch Med, Dept Chem, St Louis, MO 63130 USA.
   [Patti, Gary J.] Washington Univ, Sch Med, Dept Genet, St Louis, MO 63110 USA.
   [Patti, Gary J.] Washington Univ, Sch Med, Dept Med, St Louis, MO 63110 USA.
   [Yanes, Oscar; Tautenhahn, Ralf; Siuzdak, Gary] Scripps Res Inst, Dept Chem, Scripps Ctr Metabol & Mass Spectrometry, La Jolla, CA 92037 USA.
   [Yanes, Oscar; Tautenhahn, Ralf; Siuzdak, Gary] Scripps Res Inst, Dept Mol Biol, Scripps Ctr Metabol & Mass Spectrometry, La Jolla, CA 92037 USA.
   [Yanes, Oscar] Univ Rovira & Virgili, Metabol Platform Spanish Biomed Res Ctr Diabet &, Tarragona, Spain.
   [Shriver, Leah P.; Manchester, Marianne] Univ Calif San Diego, Skaggs Sch Pharm & Pharmaceut Sci, La Jolla, CA 92093 USA.
   [Courade, Jean-Phillipe] Pfizer Global Res & Dev, Pain Res Unit, Sandwich, Kent, England.
RP Patti, GJ (通讯作者)，Washington Univ, Sch Med, Dept Chem, St Louis, MO 63130 USA.
EM mmanchester@ucsd.edu; siuzdak@scripps.edu
FU US National Institutes of Health (NIH)United States Department of Health & Human ServicesNational Institutes of Health (NIH) - USA [1224 EY017540-04, P30 MH062261]; NIH-National Institute of AgingUnited States Department of Health & Human ServicesNational Institutes of Health (NIH) - USANIH National Institute on Aging (NIA) [L30 AG0 038036]; NIH-National Institute of Neurological Disorders and StrokeUnited States Department of Health & Human ServicesNational Institutes of Health (NIH) - USANIH National Institute of Neurological Disorders & Stroke (NINDS) [F32NS068015, T32 NSO41219]; US Department of EnergyUnited States Department of Energy (DOE) [FG02-07ER64325, DE-AC0205CH11231];  [P01 DA026146-02]; NATIONAL CANCER INSTITUTEUnited States Department of Health & Human ServicesNational Institutes of Health (NIH) - USANIH National Cancer Institute (NCI) [R01CA112075] Funding Source: NIH RePORTER; NATIONAL CENTER FOR RESEARCH RESOURCESUnited States Department of Health & Human ServicesNational Institutes of Health (NIH) - USANIH National Center for Research Resources (NCRR) [UL1RR025774] Funding Source: NIH RePORTER; NATIONAL EYE INSTITUTEUnited States Department of Health & Human ServicesNational Institutes of Health (NIH) - USANIH National Eye Institute (NEI) [R24EY017540] Funding Source: NIH RePORTER; NATIONAL INSTITUTE OF MENTAL HEALTHUnited States Department of Health & Human ServicesNational Institutes of Health (NIH) - USANIH National Institute of Mental Health (NIMH) [P30MH062261] Funding Source: NIH RePORTER; NATIONAL INSTITUTE OF NEUROLOGICAL DISORDERS AND STROKEUnited States Department of Health & Human ServicesNational Institutes of Health (NIH) - USANIH National Institute of Neurological Disorders & Stroke (NINDS) [T32NS041219, F32NS068015] Funding Source: NIH RePORTER; NATIONAL INSTITUTE ON DRUG ABUSEUnited States Department of Health & Human ServicesNational Institutes of Health (NIH) - USANIH National Institute on Drug Abuse (NIDA)European Commission [P01DA026146] Funding Source: NIH RePORTER
CR Alexander GM, 2005, PAIN, V116, P213, DOI 10.1016/j.pain.2005.04.013
   Coste O, 2008, J BIOL CHEM, V283, P32442, DOI 10.1074/jbc.M806410200
   Edsall LC, 1998, BIOCHEMISTRY-US, V37, P12892, DOI 10.1021/bi980744d
   Gao YJ, 2009, J NEUROSCI, V29, P4096, DOI 10.1523/JNEUROSCI.3623-08.2009
   Goggel R, 2004, NAT MED, V10, P155, DOI 10.1038/nm977
   Hannun YA, 2008, NAT REV MOL CELL BIO, V9, P139, DOI 10.1038/nrm2329
   Hofmann HA, 2003, EUR J PHARMACOL, V470, P17, DOI 10.1016/S0014-2999(03)01753-9
   Igarashi Y, 1990, J BIOL CHEM, V265, P5385
   Igarashi Y, 1989, BIOCHEM BIOPH RES CO, V164, P1411, DOI 10.1016/0006-291X(89)91827-5
   Inoue M, 2004, NAT MED, V10, P712, DOI 10.1038/nm1060
   Knyiharcsillik E, 1987, CELL TISSUE RES, V247, P599, DOI 10.1007/BF00215754
   Latorre E, 1999, EUR J BIOCHEM, V262, P308, DOI 10.1046/j.1432-1327.1999.00358.x
   Lee YK, 2007, MOL CELLS, V23, P11
   Morales PR, 2007, DRUG CHEM TOXICOL, V30, P197, DOI 10.1080/01480540701375018
   Nie H, 2010, J NEUROPHYSIOL, V103, P2570, DOI 10.1152/jn.00013.2010
   Ogretmen B, 2004, NAT REV CANCER, V4, P604, DOI 10.1038/nrc1411
   Scholz J, 2007, NAT NEUROSCI, V10, P1361, DOI 10.1038/nn1992
   Singh OV, 2009, PROTEOMICS, V9, P1241, DOI 10.1002/pmic.200800636
   Sung YJ, 2004, NEUROL RES, V26, P195, DOI 10.1179/016164104225013761
   Torrance N, 2006, J PAIN, V7, P281, DOI 10.1016/j.jpain.2005.11.008
   Warfield CA, 2002, MANUAL PAIN MANAGEME, V0, P193
   Watkins LR, 2001, TRENDS NEUROSCI, V24, P450, DOI 10.1016/S0166-2236(00)01854-3
   Wolf G, 2006, PAIN, V120, P315, DOI 10.1016/j.pain.2005.11.011
   Woolf CJ, 1992, NATURE, V355, P75, DOI 10.1038/355075a0
   Woolf CJ, 1999, LANCET, V353, P1959, DOI 10.1016/S0140-6736(99)01307-0
NR 25
TC 129
Z9 133
U1 2
U2 56
PU NATURE PUBLISHING GROUP
PI NEW YORK
PA 75 VARICK ST, 9TH FLR, NEW YORK, NY 10013-1917 USA
SN 1552-4450
EI 
J9 NAT CHEM BIOL
JI Nat. Chem. Biol.
PD MAR 15
PY 2012
VL 8
IS 3
BP 232
EP 234
DI 10.1038/NCHEMBIO.767
PG 3
WC Biochemistry & Molecular Biology
SC Biochemistry & Molecular Biology
GA 896VR
UT WOS:000300600000006
PM 22267119
DA 2022-04-27
ER

PT J
AU Barakat, N
   Mohamed, FB
   Hunter, LN
   Shah, P
   Faro, SH
   Samdani, AF
   Finsterbusch, J
   Betz, R
   Gaughan, J
   Mulcahey, MJ
AF Barakat, N.
   Mohamed, F. B.
   Hunter, L. N.
   Shah, P.
   Faro, S. H.
   Samdani, A. F.
   Finsterbusch, J.
   Betz, R.
   Gaughan, J.
   Mulcahey, M. J.
TI Diffusion Tensor Imaging of the Normal Pediatric Spinal Cord Using an Inner Field of View Echo-Planar Imaging Sequence
SO AMERICAN JOURNAL OF NEURORADIOLOGY
LA English
DT Article
ID in-vivo; neurological classification; international standard; human brain; children; childhood; injury; anisotropy; motion
AB BACKGROUND AND PURPOSE: DTI in the brain has been well established, but its application in the spinal cord, especially in pediatrics, poses several challenges. The small cord size has inherent low SNR of the diffusion signal intensity, respiratory and cardiac movements induce artifacts, and EPI sequences used for obtaining diffusion indices cause eddy-current distortions. The purpose of this study was to 1) evaluate the accuracy of cervical spinal cord DTI in children using a newly developed iFOV sequence with spatially selective 2D-RF excitations, and 2) examine reproducibility of the DTI measures. MATERIALS AND METHODS: Twenty-five typically developing subjects were imaged twice using a 3T scanner. Axial DTI images of the cervical spinal cord were acquired with this sequence. After motion correction, DTI indices were calculated using regions of interest manually drawn at every axial section location along the cervical spinal cord for both acquisitions. Various DTI indices were calculated: FA, AD, RD, MD, RA, and VR. Geometric diffusion measures were also calculated: Cp, Cl, and Cs. RESULTS: The following average values for each index were obtained: FA = 0.50 +/- 0.11; AD = 0.97 +/- 0.20 x 10(-3)mm(2)/s; RD = 0.41 +/- 0.13 x 10(-3)mm(2)/s; MD = 0.59 +/- 0.15 x 10(-3)mm(2)/s; RA = 0.35 +/- 0.08; VR = 0.03 +/- 0.00; Cp = 0.13 +/- 0.07; CI = 0.29 +/- 0.09; and Cs = 0.58 +/- 0.11. The reproducibility tests showed moderate to strong ICC in all subjects for all DTI parameters (ICC>0.72). CONCLUSIONS: This study showed that accurate and reproducible DTI parameters can be estimated in the pediatric cervical spinal cord using an iFOV EPI sequence.
C1 [Mohamed, F. B.] Temple Univ, Sch Med, Dept Radiol, Philadelphia, PA 19140 USA.
   [Barakat, N.] Temple Univ, Dept Bioengn, Philadelphia, PA 19140 USA.
   [Samdani, A. F.; Betz, R.; Mulcahey, M. J.] Shriners Hosp Children, Philadelphia, PA USA.
   [Finsterbusch, J.] Univ Med Ctr Hamburg Eppendorf, Dept Syst Neurosci, Hamburg, Germany.
   [Gaughan, J.] Temple Univ, Sch Med, Biostat Consulting Ctr, Philadelphia, PA 19140 USA.
RP Mohamed, FB (通讯作者)，Temple Univ, Sch Med, Dept Radiol, 3401 N Broad St, Philadelphia, PA 19140 USA.
EM feroze@temple.edu
FU Shriners Hospitals for Children [8956]; Shriners; Shriners Hospitals for Children
CR Akter M, 2009, ACAD RADIOL, V16, P858, DOI 10.1016/j.acra.2009.01.019
   Alexander AL, 2000, MAGNET RESON MED, V44, P283, DOI 10.1002/1522-2594(200008)44:2<283::AID-MRM16>3.0.CO;2-V
   Barakat N, 2011, P 19 ANN M ISMRM MON, V0, P6069
   Barnea-goraly N, 2005, CEREB CORTEX, V15, P1848, DOI 10.1093/cercor/bhi062
   Bonekamp D, 2007, NEUROIMAGE, V34, P733, DOI 10.1016/j.neuroimage.2006.09.020
   Brown RL, 2001, J PEDIATR SURG, V36, P1107, DOI 10.1053/jpsu.2001.25665
   Cascio CJ, 2007, J AM ACAD CHILD PSY, V46, P213, DOI 10.1097/01.chi.0000246064.93200.e8
   Cirak B, 2004, J PEDIATR SURG, V39, P607, DOI 10.1016/j.jpedsurg.2003.12.011
   Clark CA, 2000, MAGN RESON MED, V43, P133
   Clark CA, 2002, NMR BIOMED, V15, P578, DOI 10.1002/nbm.788
   Devivo MJ, 2004, J SPINAL CORD MED, V27, PS4, DOI 10.1080/10790268.2004.11753778
   Ducreux D, 2007, NEUROIMAG CLIN N AM, V17, P137, DOI 10.1016/j.nic.2006.11.005
   Ellingson BM, 2008, AM J NEURORADIOL, V29, P1279, DOI 10.3174/ajnr.A1064
   Elshafiey I, 2002, MAGN RESON IMAGING, V20, P243, DOI 10.1016/S0730-725X(02)00493-9
   Feldman HM, 2010, J DEV BEHAV PEDIATR, V31, P346, DOI 10.1097/DBP.0b013e3181dcaa8b
   Figley CR, 2007, MAGN RESON MED, V58, P185, DOI 10.1002/mrm.21260
   Finsterbusch J, 2009, J MAGN RESON IMAGING, V29, P987, DOI 10.1002/jmri.21717
   Ford JC, 1994, MAGNET RESON MED, V31, P488, DOI 10.1002/mrm.1910310504
   Franconi F, 2000, MAGNET RESON MED, V44, P893, DOI 10.1002/1522-2594(200012)44:6<893::AID-MRM10>3.0.CO;2-G
   Gulani V, 1997, MAGNET RESON MED, V38, P868, DOI 10.1002/mrm.1910380603
   Hill DLG, 2001, PHYS MED BIOL, V46, PR1, DOI 10.1088/0031-9155/46/3/201
   Hsu JL, 2008, NEUROIMAGE, V39, P566, DOI 10.1016/j.neuroimage.2007.09.017
   Kharbanda HS, 2006, MAGN RESON MED, V56, P334, DOI 10.1002/mrm.20959
   Le BIHAND, 2001, J MAGN RESON IMAGING, V13, P534, DOI 10.1002/jmri.1076
   Lebel C, 2008, NEUROIMAGE, V40, P1044, DOI 10.1016/j.neuroimage.2007.12.053
   Malisza KL, 2010, MAGN RESON MED, V64, P377, DOI 10.1002/mrm.22438
   Mcgraw P, 2002, AM J ROENTGENOL, V179, P1515, DOI 10.2214/ajr.179.6.1791515
   Mohamed FB, 2011, AM J NEURORADIOL, V32, P339, DOI 10.3174/ajnr.A2334
   Mulcahey MJ, 2007, SPINAL CORD, V45, P452, DOI 10.1038/sj.sc.3101987
   *nationalspinalcordinjurystatisticalcenter , 2010, 2009 ANN STAT REP, V0, P0
   Osler TM, 2001, J TRAUMA, V50, P96, DOI 10.1097/00005373-200101000-00017
   Rieseberg S, 2002, MAGN RESON MED, V47, P1186, DOI 10.1002/mrm.10157
   Rosenberg DR, 1997, J AM ACAD CHILD PSY, V36, P853, DOI 10.1097/00004583-199706000-00024
   Rossi C, 2007, ROFO-FORTSCHR RONTG, V179, P219, DOI 10.1055/s-2007-962832
   Saritas EU, 2008, MAGN RESON MED, V60, P468, DOI 10.1002/mrm.21640
   Shrout PE, 1979, PSYCHOL BULL, V86, P420, DOI 10.1037/0033-2909.86.2.420
   Song T, 2011, EUR SPINE J, V20, P422, DOI 10.1007/s00586-010-1587-3
   Tievsky AL, 1999, AM J NEURORADIOL, V20, P1491
   Waring WP, 2010, J SPINAL CORD MED, V33, P346, DOI 10.1080/10790268.2010.11689712
   Westin C, 1997, P 5 ANN M ISMRM, V0, P1742
   Wheeler-kingshott CAM, 2002, NEUROIMAGE, V16, P93, DOI 10.1006/nimg.2001.1022
   Wilm BJ, 2007, MAGN RESON MED, V57, P625, DOI 10.1002/mrm.21167
NR 42
TC 29
Z9 30
U1 0
U2 9
PU AMER SOC NEURORADIOLOGY
PI DENVILLE
PA PO BOX 3000, DENVILLE, NJ 07834-9349 USA
SN 0195-6108
EI 1936-959X
J9 AM J NEURORADIOL
JI Am. J. Neuroradiol.
PD JUN-JUL 15
PY 2012
VL 33
IS 6
BP 1127
EP 1133
DI 10.3174/ajnr.A2924
PG 7
WC Clinical Neurology; Neuroimaging; Radiology, Nuclear Medicine & Medical Imaging
SC Neurosciences & Neurology; Radiology, Nuclear Medicine & Medical Imaging
GA 957OH
UT WOS:000305171800025
PM 22300927
DA 2022-04-27
ER

PT J
AU Mercer, SE
   Cheng, CH
   Atkinson, DL
   Krcmery, J
   Guzman, CE
   Kent, DT
   Zukor, K
   Marx, KA
   Odelberg, SJ
   Simon, HG
AF Mercer, Sarah E.
   Cheng, Chia-Ho
   Atkinson, Donald L.
   Krcmery, Jennifer
   Guzman, Claudia E.
   Kent, David T.
   Zukor, Katherine
   Marx, Kenneth A.
   Odelberg, Shannon J.
   Simon, Hans-Georg
TI Multi-Tissue Microarray Analysis Identifies a Molecular Signature of Regeneration
SO PLOS ONE
LA English
DT Article
ID amphibian limb regeneration; fibroblast-growth-factor; zebrafish heart regeneration; spinal-cord regeneration; digit tip regeneration; large gene list; intermediate-filament; lens regeneration; newt limb; fin regeneration
AB The inability to functionally repair tissues that are lost as a consequence of disease or injury remains a significant challenge for regenerative medicine. The molecular and cellular processes involved in complete restoration of tissue architecture and function are expected to be complex and remain largely unknown. Unlike humans, certain salamanders can completely regenerate injured tissues and lost appendages without scar formation. A parsimonious hypothesis would predict that all of these regenerative activities are regulated, at least in part, by a common set of genes. To test this hypothesis and identify genes that might control conserved regenerative processes, we performed a comprehensive microarray analysis of the early regenerative response in five regeneration-competent tissues from the newt Notophthalmus viridescens. Consistent with this hypothesis, we established a molecular signature for regeneration that consists of common genes or gene family members that exhibit dynamic differential regulation during regeneration in multiple tissue types. These genes include members of the matrix metalloproteinase family and its regulators, extracellular matrix components, genes involved in controlling cytoskeleton dynamics, and a variety of immune response factors. Gene Ontology term enrichment analysis validated and supported their functional activities in conserved regenerative processes. Surprisingly, dendrogram clustering and RadViz classification also revealed that each regenerative tissue had its own unique temporal expression profile, pointing to an inherent tissue-specific regenerative gene program. These new findings demand a reconsideration of how we conceptualize regenerative processes and how we devise new strategies for regenerative medicine.
C1 [Mercer, Sarah E.; Krcmery, Jennifer; Guzman, Claudia E.; Simon, Hans-Georg] Northwestern Univ, Dept Pediat, Feinberg Sch Med, Chicago, IL 60611 USA.
   [Mercer, Sarah E.; Krcmery, Jennifer; Guzman, Claudia E.; Simon, Hans-Georg] Childrens Mem Res Ctr, Chicago, IL USA.
   [Cheng, Chia-Ho; Marx, Kenneth A.] Univ Massachusetts Lowell, Dept Chem, Lowell, MA USA.
   [Atkinson, Donald L.; Kent, David T.; Zukor, Katherine; Odelberg, Shannon J.] Univ Utah, Dept Internal Med, Div Cardiol, Salt Lake City, UT 84112 USA.
RP Simon, HG (通讯作者)，Northwestern Univ, Dept Pediat, Feinberg Sch Med, Chicago, IL 60611 USA.
EM hgsimon@northwestern.edu
FU DARPAUnited States Department of DefenseDefense Advanced Research Projects Agency (DARPA); Restorative Injury Repair [BAA04-12]; Chicago Community Trust; Craig H. Neilsen Foundation; American Heart AssociationAmerican Heart Association [11PRE5570021]; National Institutes of Health (NIH)United States Department of Health & Human ServicesNational Institutes of Health (NIH) - USA [T-32 GM008061-27]; NIHUnited States Department of Health & Human ServicesNational Institutes of Health (NIH) - USA [5T32 HL07576]; NATIONAL HEART, LUNG, AND BLOOD INSTITUTEUnited States Department of Health & Human ServicesNational Institutes of Health (NIH) - USANIH National Heart Lung & Blood Institute (NHLBI) [T32HL007576] Funding Source: NIH RePORTER; NATIONAL INSTITUTE OF GENERAL MEDICAL SCIENCESUnited States Department of Health & Human ServicesNational Institutes of Health (NIH) - USANIH National Institute of General Medical Sciences (NIGMS) [T32GM008061] Funding Source: NIH RePORTER
CR Beauchemin M, 1994, INT J DEV BIOL, V38, P641
   Beck CW, 2003, DEV CELL, V5, P429, DOI 10.1016/S1534-5807(03)00233-8
   Beek CW, 2006, MECH DEVELOP, V123, P674, DOI 10.1016/j.mod.2006.07.001
   Bicknell KA, 2004, BIOCHEM J, V382, P411, DOI 10.1042/BJ20031481
   Blasi F, 2002, NAT REV MOL CELL BIO, V3, P932, DOI 10.1038/nrm977
   Bock-marquette I, 2004, NATURE, V432, P466, DOI 10.1038/nature03000
   Brockes JP, 1997, SCIENCE, V276, P81, DOI 10.1126/science.276.5309.81
   Brockes JR, 2002, NAT REV MOL CELL BIO, V3, P566, DOI 10.1038/nrm881
   Bylund M, 2003, NAT NEUROSCI, V6, P1162, DOI 10.1038/nn1131
   Calin GA, 2005, NEW ENGL J MED, V352, P1667, DOI 10.1056/NEJMoa042280
   Calve S, 2012, FASEB J, V0, P0
   Calve S, 2010, DEV BIOL, V344, P259, DOI 10.1016/j.ydbio.2010.05.007
   Cameron DA, 2005, MOL VIS, V11, P775
   Camors E, 2005, CARDIOVASC RES, V65, P793, DOI 10.1016/j.cardiores.2004.11.010
   Chera S, 2009, DEV CELL, V17, P279, DOI 10.1016/j.devcel.2009.07.014
   Chernoff EAG, 1995, DEV GROWTH DIFFER, V37, P133
   Chu YW, 1993, P NATL ACAD SCI USA, V90, P4261, DOI 10.1073/pnas.90.9.4261
   Chung DW, 1986, BIOCHEMISTRY-US, V25, P2410, DOI 10.1021/bi00357a017
   Comera C, 1995, BRIT J PHARMACOL, V115, P1043, DOI 10.1111/j.1476-5381.1995.tb15916.x
   Coulombe PA, 2002, CURR OPIN CELL BIOL, V14, P110, DOI 10.1016/S0955-0674(01)00301-5
   Craig SONYAEL, 2008, J OCUL BIOL DIS INFOR, V1, P73, DOI 10.1007/s12177-008-9011-5
   Crews L, 1995, P ROY SOC B-BIOL SCI, V259, P161, DOI 10.1098/rspb.1995.0024
   Da SILVASM, 2002, DEV CELL, V3, P547, DOI 10.1016/S1534-5807(02)00288-5
   Davis BM, 1990, EXP NEUROL, V108, P198, DOI 10.1016/0014-4886(90)90124-B
   Degryse B, 2001, ONCOGENE, V20, P2032, DOI 10.1038/sj.onc.1204261
   Delriotsonis K, 1997, P NATL ACAD SCI USA, V94, P13701, DOI 10.1073/pnas.94.25.13701
   Dimario J, 1989, SCIENCE, V244, P688, DOI 10.1126/science.2717945
   Echeverri K, 2005, DEV BIOL, V279, P391, DOI 10.1016/j.ydbio.2004.12.029
   Echeverri K, 2002, SEMIN CELL DEV BIOL, V13, P353, DOI 10.1016/S1084952102000915
   Farias-eisner R, 2000, J NEUROSCI, V20, P230, DOI 10.1523/JNEUROSCI.20-01-00230.2000
   Ferretti P, 2004, CURR NEUROVASC RES, V1, P215, DOI 10.2174/1567202043362397
   Ferrier DEK, 2001, NAT REV GENET, V2, P33, DOI 10.1038/35047605
   Fitch MT, 2008, EXP NEUROL, V209, P294, DOI 10.1016/j.expneurol.2007.05.014
   Floss T, 1997, GENE DEV, V11, P2040, DOI 10.1101/gad.11.16.2040
   Fuchs E, 1994, ANNU REV BIOCHEM, V63, P345, DOI 10.1146/annurev.bi.63.070194.002021
   Gardiner DM, 1996, INT J DEV BIOL, V40, P797
   Gardiner DM, 2002, SEMIN CELL DEV BIOL, V13, P345, DOI 10.1016/S1084952102000903
   Gavet O, 2010, DEV CELL, V18, P533, DOI 10.1016/j.devcel.2010.02.013
   Graham V, 2003, NEURON, V39, P749, DOI 10.1016/S0896-6273(03)00497-5
   Grow M, 2006, DEV DYNAM, V235, P2667, DOI 10.1002/dvdy.20897
   Hammond JW, 2008, CURR OPIN CELL BIOL, V20, P71, DOI 10.1016/j.ceb.2007.11.010
   Han MJ, 2001, DEV DYNAM, V220, P40, DOI 10.1002/1097-0177(2000)9999:9999<::AID-DVDY1085>3.0.CO;2-8
   Hayakawa T, 1992, FEBS LETT, V298, P29, DOI 10.1016/0014-5793(92)80015-9
   Hendrix MJC, 1996, CANCER METAST REV, V15, P507, DOI 10.1007/BF00054016
   Hill RE, 1989, GENE DEV, V3, P26, DOI 10.1101/gad.3.1.26
   Hoffman P, 1997, VISUALIZATION 97 - PROCEEDINGS, V0, PP437, DOI 10.1109/VISUAL.1997.663916
   Holten-andersen MN, 2004, EUR J CANCER, V40, P2159, DOI 10.1016/j.ejca.2004.06.011
   Huang DW, 2009, NAT PROTOC, V4, P44, DOI 10.1038/nprot.2008.211
   Huang DW, 2009, NUCLEIC ACIDS RES, V37, P1, DOI 10.1093/nar/gkn923
   Imokawa Y, 2004, PHILOS T R SOC B, V359, P765, DOI 10.1098/rstb.2004.1467
   Jordan MA, 2004, NAT REV CANCER, V4, P253, DOI 10.1038/nrc1317
   Kimura Y, 2003, J IMMUNOL, V170, P2331, DOI 10.4049/jimmunol.170.5.2331
   Kirchheimer JC, 1987, THROMB RES, V48, P291, DOI 10.1016/0049-3848(87)90441-5
   Koshiba K, 1998, J EXP ZOOL, V282, P703, DOI 10.1002/(SICI)1097-010X(19981215)282:6<703::AID-JEZ6>3.0.CO;2-P
   Kumar A, 2007, SCIENCE, V318, P772, DOI 10.1126/science.1147710
   Lehoczky JA, 2011, P NATL ACAD SCI USA, V108, P20609, DOI 10.1073/pnas.1118017108
   Lien CL, 2006, PLOS BIOL, V4, P1386, DOI 10.1371/journal.pbio.0040260
   Liu NK, 2007, J NEUROPATH EXP NEUR, V66, P932, DOI 10.1097/nen.0b013e3181567d59
   Lo DC, 1993, P NATL ACAD SCI USA, V90, P7230, DOI 10.1073/pnas.90.15.7230
   Luo LQ, 1997, P NATL ACAD SCI USA, V94, P12963, DOI 10.1073/pnas.94.24.12963
   Makarev E, 2007, FEBS LETT, V581, P1865, DOI 10.1016/j.febslet.2007.03.082
   Marx KA, 2003, J CHEM INF COMP SCI, V43, P1652, DOI 10.1021/ci034050+
   Marx KA, 2007, PROCEEDINGS OF THE 7TH IEEE INTERNATIONAL SYMPOSIUM ON BIOINFORMATICS AND BIOENGINEERING, VOLS I AND II, P131
   Mccarthy JF, 2004, ANN NY ACAD SCI, V1020, P239, DOI 10.1196/annals.1310.020
   Mccurley AT, 2010, J EXP NEUROSCI, V4, P17
   Mcgann CJ, 2001, P NATL ACAD SCI USA, V98, P13699, DOI 10.1073/pnas.221297398
   Monaghan JR, 2007, J NEUROCHEM, V101, P27, DOI 10.1111/j.1471-4159.2006.04344.x
   Monaghan JR, 2009, BMC BIOL, V7, P0, DOI 10.1186/1741-7007-7-1
   Moss SE, 2004, GENOME BIOL, V5, P0, DOI 10.1186/gb-2004-5-4-219
   Mullen LM, 1996, DEVELOPMENT, V122, P3487
   Muller TL, 1999, SEMIN CELL DEV BIOL, V10, P405, DOI 10.1006/scdb.1999.0327
   Murciano C, 2002, DEV BIOL, V252, P214, DOI 10.1006/dbio.2002.0848
   Nakamura K, 2010, PLOS ONE, V5, P0, DOI 10.1371/journal.pone.0012058
   Neuhold LA, 2001, J CLIN INVEST, V107, P35, DOI 10.1172/JCI10564
   Nishidate M, 2007, DEV DYNAM, V236, P2685, DOI 10.1002/dvdy.21274
   Nusrat AR, 1991, J CLIN INVEST, V87, P1091, DOI 10.1172/JCI115070
   Nye HLD, 2003, DEV DYNAM, V226, P280, DOI 10.1002/dvdy.10236
   Odelberg SJ, 2000, CELL, V103, P1099, DOI 10.1016/S0092-8674(00)00212-9
   Ortega S, 1998, P NATL ACAD SCI USA, V95, P5672, DOI 10.1073/pnas.95.10.5672
   Parente L, 2004, INFLAMM RES, V53, P125, DOI 10.1007/s00011-003-1235-z
   Parish CL, 2007, DEVELOPMENT, V134, P2881, DOI 10.1242/dev.002329
   Pearl EJ, 2008, BMC DEV BIOL, V8, P0, DOI 10.1186/1471-213X-8-66
   Pedrero JMG, 2004, AM J PATHOL, V164, P73, DOI 10.1016/S0002-9440(10)63098-2
   Pfaffl MW, 2001, NUCLEIC ACIDS RES, V29, P0, DOI 10.1093/nar/29.9.e45
   Philip JG, 1998, REGUL PEPTIDES, V73, P133, DOI 10.1016/S0167-0115(97)01077-X
   Pizette S, 2001, DEVELOPMENT, V128, P4463
   Poss FD, 2000, DEV BIOL, V222, P347, DOI 10.1006/dbio.2000.9722
   Poulin ML, 1993, DEVELOPMENT, V119, P353
   Powers CJ, 2000, ENDOCR-RELAT CANCER, V7, P165, DOI 10.1677/erc.0.0070165
   Qian L, 2012, NATURE, V485, P593, DOI 10.1038/nature11044
   Rabbani SA, 1992, J BIOL CHEM, V267, P14151
   Ramaekers FCS, 1983, P NATL ACAD SCI-BIOL, V80, P2618, DOI 10.1073/pnas.80.9.2618
   Raya A, 2003, P NATL ACAD SCI USA, V100, P11889, DOI 10.1073/pnas.1834204100
   Reginelli AD, 1995, DEVELOPMENT, V121, P1065
   Robert B, 1989, EMBO J, V8, P91, DOI 10.1002/j.1460-2075.1989.tb03352.x
   Schroder WA, 2010, J IMMUNOL, V184, P2663, DOI 10.4049/jimmunol.0902187
   Shimazaki Y, 2001, DEV COMP IMMUNOL, V25, P467, DOI 10.1016/S0145-305X(01)00007-6
   Simon HG, 1993, DEVELOPMENT, V117, P1397
   Simon HG, 1995, DEV DYNAM, V202, P1, DOI 10.1002/aja.1002020102
   Simon HG, 2002, CELL MOL LIFE SCI, V59, P1264, DOI 10.1007/s00018-002-8505-8
   Simon HG, 1996, GENE, V172, P175, DOI 10.1016/0378-1119(96)00015-7
   Singh BN, 2010, J CARDIOVASC TRANSL, V0, P0
   Sleep E, 2010, J CARDIOVASC MED, V11, P369, DOI 10.2459/JCM.0b013e3283375900
   Smart N, 2011, NATURE, V474, P640, DOI 10.1038/nature10188
   Song KN, 1992, NATURE, V360, P477, DOI 10.1038/360477a0
   Sorensen V, 2006, J CELL SCI, V119, P4332, DOI 10.1242/jcs.03209
   Stevenson TJ, 2006, DEV DYNAM, V235, P606, DOI 10.1002/dvdy.20654
   Straube WL, 2006, ARTIF ORGANS, V30, P743, DOI 10.1111/j.1525-1594.2006.00296.x
   Tanaka EM, 1999, CURR BIOL, V9, P792, DOI 10.1016/S0960-9822(99)80362-5
   Tazaki A, 2005, DEV DYNAM, V233, P1394, DOI 10.1002/dvdy.20472
   Thatcher EJ, 2008, P NATL ACAD SCI USA, V105, P18384, DOI 10.1073/pnas.0803713105
   Tseng AS, 2007, DEV BIOL, V301, P62, DOI 10.1016/j.ydbio.2006.10.048
   Tsonis PA, 1982, DEV GROWTH DIFFER, V24, P183
   Tsonis PA, 2000, DEV BIOL, V221, P273, DOI 10.1006/dbio.2000.9667
   Tsonis PA, 2008, CURR STEM CELL RES T, V3, P53, DOI 10.2174/157488808783489408
   Tsonis PA, 2007, BIOCHEM BIOPH RES CO, V362, P940, DOI 10.1016/j.bbrc.2007.08.077
   Vinarsky V, 2005, DEV BIOL, V279, P86, DOI 10.1016/j.ydbio.2004.12.003
   Vincenti MP, 2002, ARTHRITIS RES, V4, P157, DOI 10.1186/ar401
   Walder S, 2003, DEV GENES EVOL, V213, P625, DOI 10.1007/s00427-003-0364-2
   Wei Y, 1996, SCIENCE, V273, P1551, DOI 10.1126/science.273.5281.1551
   Werner T, 2008, CURR OPIN BIOTECH, V19, P50, DOI 10.1016/j.copbio.2007.11.005
   Yebra M, 1996, J BIOL CHEM, V271, P29393, DOI 10.1074/jbc.271.46.29393
   Yendamuri S, 2008, CANCER LETT, V264, P11, DOI 10.1016/j.canlet.2008.02.021
   Yin VP, 2008, GENE DEV, V22, P728, DOI 10.1101/gad.1641808
   Yin VP, 2012, DEV BIOL, V365, P319, DOI 10.1016/j.ydbio.2012.02.018
   Yuen T, 2002, NUCLEIC ACIDS RES, V30, P0, DOI 10.1093/nar/30.10.e48
   Zhang F, 2000, DEV BIOL, V225, P381, DOI 10.1006/dbio.2000.9843
   Zilakos NP, 1992, CANCER RES, V52, P4858
   Zukor KA, 2010, DEV DYNAM, V239, P3048, DOI 10.1002/dvdy.22441
NR 129
TC 28
Z9 28
U1 0
U2 29
PU PUBLIC LIBRARY SCIENCE
PI SAN FRANCISCO
PA 1160 BATTERY STREET, STE 100, SAN FRANCISCO, CA 94111 USA
SN 1932-6203
EI 
J9 PLOS ONE
JI PLoS One
PD DEC 26
PY 2012
VL 7
IS 12
BP 
EP 
DI 10.1371/journal.pone.0052375
PG 21
WC Multidisciplinary Sciences
SC Science & Technology - Other Topics
GA 071TV
UT WOS:000313618800076
PM 23300656
DA 2022-04-27
ER

PT J
AU Fouts, DE
   Pieper, R
   Szpakowski, S
   Pohl, H
   Knoblach, S
   Suh, MJ
   Huang, ST
   Ljungberg, I
   Sprague, BM
   Lucas, SK
   Torralba, M
   Nelson, KE
   Groah, SL
AF Fouts, Derrick E.
   Pieper, Rembert
   Szpakowski, Sebastian
   Pohl, Hans
   Knoblach, Susan
   Suh, Moo-Jin
   Huang, Shih-Ting
   Ljungberg, Inger
   Sprague, Bruce M.
   Lucas, Sarah K.
   Torralba, Manolito
   Nelson, Karen E.
   Groah, Suzanne L.
TI Integrated next-generation sequencing of 16S rDNA and metaproteomics differentiate the healthy urine microbiome from asymptomatic bacteriuria in neuropathic bladder associated with spinal cord injury
SO JOURNAL OF TRANSLATIONAL MEDICINE
LA English
DT Article
DE Bacteriuria; Urine; Catheter; Neuropathic; Bladder; Microbiome; Metaproteome; Next-generation; Personalized; rRNA
ID streptococcus-salivarius; tract-infection; intermittent catheterization; identification; bacteremia; diversity; resource; project; tool; damp
AB Background: Clinical dogma is that healthy urine is sterile and the presence of bacteria with an inflammatory response is indicative of urinary tract infection (UTI). Asymptomatic bacteriuria (ABU) represents the state in which bacteria are present but the inflammatory response is negligible. Differentiating ABU from UTI is diagnostically challenging, but critical because overtreatment of ABU can perpetuate antimicrobial resistance while undertreatment of UTI can result in increased morbidity and mortality. In this study, we describe key characteristics of the healthy and ABU urine microbiomes utilizing 16S rRNA gene (16S rDNA) sequencing and metaproteomics, with the future goal of utilizing this information to personalize the treatment of UTI based on key individual characteristics. Methods: A cross-sectional study of 26 healthy controls and 27 healthy subjects at risk for ABU due to spinal cord injury-related neuropathic bladder (NB) was conducted. Of the 27 subjects with NB, 8 voided normally, 8 utilized intermittent catheterization, and 11 utilized indwelling Foley urethral catheterization for bladder drainage. Urine was obtained by clean catch in voiders, or directly from the catheter in subjects utilizing catheters. Urinalysis, urine culture and 16S rDNA sequencing were performed on all samples, with metaproteomic analysis performed on a subsample. Results: A total of 589454 quality-filtered 16S rDNA sequence reads were processed through a NextGen 16S rDNA analysis pipeline. Urine microbiomes differ by normal bladder function vs. NB, gender, type of bladder catheter utilized, and duration of NB. The top ten bacterial taxa showing the most relative abundance and change among samples were Lactobacillales, Enterobacteriales, Actinomycetales, Bacillales, Clostridiales, Bacteroidales, Burkholderiales, Pseudomonadales, Bifidobacteriales and Coriobacteriales. Metaproteomics confirmed the 16S rDNA results, and functional human protein-pathogen interactions were noted in subjects where host defenses were initiated. Conclusions: Counter to clinical belief, healthy urine is not sterile. The healthy urine microbiome is characterized by a preponderance of Lactobacillales in women and Corynebacterium in men. The presence and duration of NB and method of urinary catheterization alter the healthy urine microbiome. An integrated approach of 16S rDNA sequencing with metaproteomics improves our understanding of healthy urine and facilitates a more personalized approach to prevention and treatment of infection.
C1 [Fouts, Derrick E.; Pieper, Rembert; Szpakowski, Sebastian; Suh, Moo-Jin; Huang, Shih-Ting; Lucas, Sarah K.; Torralba, Manolito; Nelson, Karen E.] J Craig Venter Inst, Rockville, MD 20850 USA.
   [Pohl, Hans; Knoblach, Susan; Sprague, Bruce M.] Childrens Natl Med Ctr, Washington, DC 20010 USA.
   [Ljungberg, Inger; Groah, Suzanne L.] MedStar Natl Rehabil Hosp, Washington, DC 20010 USA.
   [Groah, Suzanne L.] Georgetown Univ Hosp, Washington, DC 20007 USA.
RP Fouts, DE (通讯作者)，J Craig Venter Inst, 9704 Med Ctr Dr, Rockville, MD 20850 USA.
EM dfouts@jcvi.org
FU NIH NCMRR/NINDSUnited States Department of Health & Human ServicesNational Institutes of Health (NIH) - USANIH National Institute of Neurological Disorders & Stroke (NINDS) [2R24HD050846-06]; Federal funds from the National Center for Advancing Translational Sciences (NCATS)United States Department of Health & Human ServicesNational Institutes of Health (NIH) - USANIH National Center for Advancing Translational Sciences (NCATS) [UL1TR000101]; National Institutes of Health (NIH) through Clinical and Translational Science Awards Program (CTSA); EUNICE KENNEDY SHRIVER NATIONAL INSTITUTE OF CHILD HEALTH & HUMAN DEVELOPMENTUnited States Department of Health & Human ServicesNational Institutes of Health (NIH) - USANIH Eunice Kennedy Shriver National Institute of Child Health & Human Development (NICHD) [R24HD050846] Funding Source: NIH RePORTER; NATIONAL CENTER FOR ADVANCING TRANSLATIONAL SCIENCESUnited States Department of Health & Human ServicesNational Institutes of Health (NIH) - USANIH National Center for Advancing Translational Sciences (NCATS) [UL1TR000101] Funding Source: NIH RePORTER
CR Bank S, 2011, SCAND J UROL NEPHROL, V45, P406, DOI 10.3109/00365599.2011.599333
   Beighton D, 1994, J MED MICROBIOL, V40, P202, DOI 10.1099/00222615-40-3-202
   Bianchi ME, 2007, J LEUKOCYTE BIOL, V81, P1, DOI 10.1189/jlb.0306164
   Cardenas DD, 2011, PM&R, V3, P408, DOI 10.1016/j.pmrj.2011.01.001
   Chou HH, 2001, BIOINFORMATICS, V17, P1093, DOI 10.1093/bioinformatics/17.12.1093
   Cole JR, 2009, NUCLEIC ACIDS RES, V37, PD141, DOI 10.1093/nar/gkn879
   Corredoira JC, 2005, EUR J CLIN MICROBIOL, V24, P250, DOI 10.1007/s10096-005-1314-x
   De Ruz AE, 2000, J UROLOGY, V164, P1285, DOI 10.1016/S0022-5347(05)67157-1
   Dicianno BE, 2010, ARCH PHYS MED REHAB, V91, P529, DOI 10.1016/j.apmr.2009.11.023
   Domann E, 2003, J CLIN MICROBIOL, V41, P5500, DOI 10.1128/JCM.41.12.5500-5510.2003
   Dong QF, 2011, PLOS ONE, V6, P0, DOI 10.1371/journal.pone.0019709
   Dray S, 2007, J STAT SOFTW, V22, P1, DOI 10.18637/jss.v022.i04
   Engelbrektson A, 2010, ISME J, V4, P642, DOI 10.1038/ismej.2009.153
   Filler G, 2011, PREVENTION CHRONIC K, V0, P0
   Foxman B, 2000, ANN EPIDEMIOL, V10, P509, DOI 10.1016/S1047-2797(00)00072-7
   Gebhardt C, 2006, BIOCHEM PHARMACOL, V72, P1622, DOI 10.1016/j.bcp.2006.05.017
   Griebling TL, 2005, J UROLOGY, V173, P1288, DOI 10.1097/01.ju.0000155595.98120.8e
   Haas BJ, 2011, GENOME RES, V21, P494, DOI 10.1101/gr.112730.110
   Hamady M, 2009, GENOME RES, V19, P1141, DOI 10.1101/gr.085464.108
   Hoecker JL, 1978, J PEDIATR-US, V92, P337, DOI 10.1016/S0022-3476(78)80040-7
   Hollander M, 1999, NONPARAMETRIC STAT M, V0, P[72, 190, 51, 36]
   Huang Y, 2010, BIOINFORMATICS, V26, P680, DOI 10.1093/bioinformatics/btq003
   Imirzalioglu C, 2008, ANDROLOGIA, V40, P66, DOI 10.1111/j.1439-0272.2007.00830.x
   Isaksen B, 2001, J CLIN PATHOL-MOL PA, V54, P289, DOI 10.1136/mp.54.5.289
   Kunin V, 2010, ENVIRON MICROBIOL, V12, P118, DOI 10.1111/j.1462-2920.2009.02051.x
   Lane MC, 2007, P NATL ACAD SCI USA, V104, P16669, DOI 10.1073/pnas.0607898104
   Lee JW, 2009, PEDIATR NEPHROL, V24, P135, DOI 10.1007/s00467-008-0974-z
   Litza JA, 2010, PRIMARY CARE, V37, P491, DOI 10.1016/j.pop.2010.04.001
   Liu ZZ, 2008, NUCLEIC ACIDS RES, V36, P0, DOI 10.1093/nar/gkn491
   Macejko AM, 2007, UROL CLIN N AM, V34, P35, DOI 10.1016/j.ucl.2006.10.010
   Maki DG, 2001, EMERG INFECT DIS, V7, P342, DOI 10.3201/eid0702.010240
   Marrie TJ, 1978, J CLIN MICROBIOL, V8, P67
   Niu BF, 2010, BMC BIOINFORMATICS, V11, P0, DOI 10.1186/1471-2105-11-187
   Pfau A, 1977, J UROLOGY, V118, P292, DOI 10.1016/S0022-5347(17)57976-8
   Pieper R, 2011, PLOS ONE, V6, P0, DOI 10.1371/journal.pone.0026554
   Pruesse E, 2007, NUCLEIC ACIDS RES, V35, P7188, DOI 10.1093/nar/gkm864
   Ruoff KL, 1989, J CLIN MICROBIOL, V27, P305, DOI 10.1128/JCM.27.2.305-308.1989
   Saint S, 2009, ANN INTERN MED, V150, P877, DOI 10.7326/0003-4819-150-12-200906160-00013
   Salgado CD, 2003, PREVENTION CATHETER, V0, P0
   Salonen A, 2010, J MICROBIOL METH, V81, P127, DOI 10.1016/j.mimet.2010.02.007
   Sato S, 2009, IMMUNOL REV, V230, P172, DOI 10.1111/j.1600-065X.2009.00790.x
   Schloss PD, 2009, APPL ENVIRON MICROB, V75, P7537, DOI 10.1128/AEM.01541-09
   Seal BS, 2011, ARCH VIROL, V156, P25, DOI 10.1007/s00705-010-0812-z
   Siddiqui H, 2011, BMC MICROBIOL, V11, P0, DOI 10.1186/1471-2180-11-244
   Skaar EP, 2010, PLOS PATHOG, V6, P0, DOI 10.1371/journal.ppat.1000949
   Sonnhammer ELL, 2005, BMC BIOINFORMATICS, V6, P0, DOI 10.1186/1471-2105-6-108
   Terpenning MS, 1989, J AM GERIATR SOC, V37, P411, DOI 10.1111/j.1532-5415.1989.tb02636.x
   Verberkmoes NC, 2009, ISME J, V3, P179, DOI 10.1038/ismej.2008.108
   Wald HL, 2007, JAMA-J AM MED ASSOC, V298, P2782, DOI 10.1001/jama.298.23.2782
   Wang Q, 2007, APPL ENVIRON MICROB, V73, P5261, DOI 10.1128/AEM.00062-07
   Warren JW, 1982, J INFECT DIS, V146, P719, DOI 10.1093/infdis/146.6.719
   Wisniewski JR, 2009, NAT METHODS, V6, P359, DOI 10.1038/NMETH.1322, 10.1038/nmeth.1322
   Wolfe AJ, 2012, J CLIN MICROBIOL, V50, P1376, DOI 10.1128/JCM.05852-11
   Wyndaele JJ, 2002, SPINAL CORD, V40, P536, DOI 10.1038/sj.sc.3101348
   Zhang R, 2012, J MED MICROBIOL, V61, P729, DOI 10.1099/jmm.0.038687-0
NR 56
TC 229
Z9 239
U1 2
U2 49
PU BMC
PI LONDON
PA CAMPUS, 4 CRINAN ST, LONDON N1 9XW, ENGLAND
SN 1479-5876
EI 
J9 J TRANSL MED
JI J. Transl. Med.
PD AUG 28
PY 2012
VL 10
IS 
BP 
EP 
DI 10.1186/1479-5876-10-174
PG 17
WC Medicine, Research & Experimental
SC Research & Experimental Medicine
GA 046WV
UT WOS:000311796300001
PM 22929533
DA 2022-04-27
ER

PT J
AU Aleksic, M
   Feng, ZP
AF Aleksic, Mila
   Feng, Zhong-Ping
TI Identification of the role of C/EBP in neurite regeneration following microarray analysis of a L. stagnalis CNS injury model
SO BMC NEUROSCIENCE
LA English
DT Article
ID spinal-cord-injury; ccaat/enhancer-binding-protein; central-nervous-system; central pattern generator; axonal regeneration; gene-expression; lymnaea-stagnali; growth-factor; messenger-rna; in-vitro
AB Background: Neuronal regeneration in the adult mammalian central nervous system (CNS) is severely compromised due to the presence of extrinsic inhibitory signals and a reduced intrinsic regenerative capacity. In contrast, the CNS of adult Lymnaea stagnalis (L. stagnalis), a freshwater pond snail, is capable of spontaneous regeneration following neuronal injury. Thus, L. stagnalis has served as an animal model to study the cellular mechanisms underlying neuronal regeneration. However, the usage of this model has been limited due to insufficient molecular tools. We have recently conducted a partial neuronal transcriptome sequencing project and reported over 10,000 EST sequences which allowed us to develop and perform a large-scale high throughput microarray analysis. Results: To identify genes that are involved in the robust regenerative capacity observed in L. stagnalis, we designed the first gene chip covering similar to 15, 000 L. stagnalis CNS EST sequences. We conducted microarray analysis to compare the gene expression profiles of sham-operated (control) and crush-operated (regenerative model) central ganglia of adult L. stagnalis. The expression levels of 348 genes were found to be significantly altered (p < 0.05) following nerve injury. From this pool, 67 sequences showed a greater than 2-fold change: 42 of which were up-regulated and 25 down-regulated. Our qPCR analysis confirmed that CCAAT enhancer binding protein (C/EBP) was up-regulated following nerve injury in a time-dependent manner. In order to test the role of C/EBP in regeneration, C/EBP siRNA was applied following axotomy of cultured Lymnaea PeA neurons. Knockdown of C/EBP following axotomy prevented extension of the distal, proximal and intact neurites. In vivo knockdown of C/EBP postponed recovery of locomotory activity following nerve crush. Taken together, our data suggest both somatic and local effects of C/EBP are involved in neuronal regeneration. Conclusions: This is the first high-throughput microarray study in L. stagnalis, a model of axonal regeneration following CNS injury. We reported that 348 genes were regulated following central nerve injury in adult L. stagnalis and provided the first evidence for the involvement of local C/EBP in neuronal regeneration. Our study demonstrates the usefulness of the large-scale gene profiling approach in this invertebrate model to study the molecular mechanisms underlying the intrinsic regenerative capacity of adult CNS neurons.
C1 [Aleksic, Mila; Feng, Zhong-Ping] Univ Toronto, Fac Med, Dept Physiol, Toronto, ON M5S 1A8, Canada.
RP Feng, ZP (通讯作者)，Univ Toronto, Fac Med, Dept Physiol, 1 Kings Coll Circle, Toronto, ON M5S 1A8, Canada.
EM zp.feng@utoronto.ca
FU Canadian Institutes of Health Research (CIHR)Canadian Institutes of Health Research (CIHR) [MOP151437]; Ontario Graduate ScholarshipOntario Graduate Scholarship; Heart and Stroke Foundation of CanadaHeart & Stroke Foundation of Canada
CR Aguayo AJ, 1981, J EXP BIOL, V95, P231
   Aimone JB, 2004, EXP NEUROL, V189, P204, DOI 10.1016/j.expneurol.2004.05.042
   Akira S, 1990, EMBO J, V9, P1897, DOI 10.1002/j.1460-2075.1990.tb08316.x
   Asyali MH, 2005, BIOINFORMATICS, V21, P644, DOI 10.1093/bioinformatics/bti036
   Bates CA, 1993, EXP NEUROL, V123, P106, DOI 10.1006/exnr.1993.1144
   Blackmore M, 2006, J NEUROBIOL, V66, P348, DOI 10.1002/neu.20224
   Bregman BS, 1997, EXP NEUROL, V148, P475, DOI 10.1006/exnr.1997.6705
   Brockes JR, 2008, ANNU REV CELL DEV BI, V24, P525, DOI 10.1146/annurev.cellbio.24.110707.175336
   Carmel JB, 2001, PHYSIOL GENOMICS, V7, P201, DOI 10.1152/physiolgenomics.00074.2001
   Carter CJ, 2010, DEV BIOL, V343, P124, DOI 10.1016/j.ydbio.2010.03.023
   Cortes-canteli M, 2004, J BIOL CHEM, V279, P14409, DOI 10.1074/jbc.M313253200
   Cortes-canteli M, 2002, J BIOL CHEM, V277, P5460, DOI 10.1074/jbc.M108761200
   De Biase A, 2005, PHYSIOL GENOMICS, V22, P368, DOI 10.1152/physiolgenomics.00081.2005
   de Jong RM, 2003, CURR OPIN STRUC BIOL, V13, P722, DOI 10.1016/j.sbi.2003.10.009
   Di GIOVANNIS, 2009, EXPERT OPIN THER TAR, V13, P1387, DOI 10.1517/14728220903307517
   Dmetrichuk JM, 2008, J NEUROSCI, V28, P13014, DOI 10.1523/JNEUROSCI.3192-08.2008
   Duggan DJ, 1999, NAT GENET, V21, P10, DOI 10.1038/4434
   Ejarque-ortiz A, 2010, J NEUROSCI RES, V88, P1113, DOI 10.1002/jnr.22272
   Erez H, 2007, J CELL BIOL, V176, P497, DOI 10.1083/jcb.200607098
   Farrar NR, 2009, J NEUROSCI, V29, P14136, DOI 10.1523/JNEUROSCI.2921-09.2009
   Fawcett JW, 1999, BRAIN RES BULL, V49, P377, DOI 10.1016/S0361-9230(99)00072-6
   Fei GH, 2007, J NEUROCHEM, V100, P50, DOI 10.1111/j.1471-4159.2006.04194.x
   Feng ZP, 2009, BMC GENOMICS, V10, P0, DOI 10.1186/1471-2164-10-451
   Feng ZP, 1997, J NEUROSCI, V17, P7839
   Feng ZP, 2000, J NEUROBIOL, V42, P357, DOI 10.1002/(SICI)1097-4695(20000215)42:3<357::AID-NEU7>3.0.CO;2-F
   Goss RJ, 1992, J THEOR BIOL, V159, P241, DOI 10.1016/S0022-5193(05)80704-0
   Hagg T, 2006, J NEUROTRAUM, V23, P264, DOI 10.1089/neu.2006.23.263
   Hasan SJ, 1993, J NEUROSCI, V13, P492
   Hatakeyama D, 2006, J MOL BIOL, V356, P569, DOI 10.1016/j.jmb.2005.12.009
   Hatakeyama D, 2004, CELL TISSUE RES, V318, P631, DOI 10.1007/s00441-004-0965-8
   Hermann PM, 2000, BEHAV NEUROSCI, V114, P410, DOI 10.1037//0735-7044.114.2.410
   Hermann PM, 2005, J COMP NEUROL, V492, P383, DOI 10.1002/cne.20732
   Hui K, 2009, FRONTIERS PHYSL, V0, P0
   Hui K, 2007, DEVELOPMENT, V134, P4479, DOI 10.1242/dev.008979
   Janse C, 1979, MALACOLOGIA, V18, P485
   Kerr MK, 2000, J COMPUT BIOL, V7, P819, DOI 10.1089/10665270050514954
   Kfoury N, 2009, MOL CELL NEUROSCI, V40, P313, DOI 10.1016/j.mcn.2008.11.004
   Koert CE, 2001, J NEUROSCI, V21, P5597, DOI 10.1523/JNEUROSCI.21-15-05597.2001
   Korneev SERGEI, 1997, INVERTEBRATE NEUROSCIENCE, V3, P185, DOI 10.1007/BF02480373
   Lacroix-fralish ML, 2006, ANESTHESIOLOGY, V104, P1283, DOI 10.1097/00000542-200606000-00025
   Macgillavry HD, 2011, MOL CELL NEUROSCI, V46, P460, DOI 10.1016/j.mcn.2010.11.011
   Marshall J, 2003, NEURON, V39, P625, DOI 10.1016/S0896-6273(03)00496-3
   Menard C, 2002, NEURON, V36, P597, DOI 10.1016/S0896-6273(02)01026-7
   Miller FD, 1989, J NEUROSCI, V9, P1452
   Monaghan JR, 2007, J NEUROCHEM, V101, P27, DOI 10.1111/j.1471-4159.2006.04344.x
   Murphy D, 2002, ADV PHYSIOL EDUC, V26, P256, DOI 10.1152/advan.00043.2002
   Nadeau S, 2005, MOL CELL NEUROSCI, V29, P525, DOI 10.1016/j.mcn.2005.04.004
   Nakata S, 2005, ARTERIOSCL THROM VAS, V25, P2502, DOI 10.1161/01.ATV.0000190663.88143.97
   Nejatbakhsh N, 2009, PUTATIVE CALCIUM BIN, V0, P0
   Nejatbakhsh N, 2011, J NEUROSCI, V31, P15231, DOI 10.1523/JNEUROSCI.2516-11.2011
   Pan JZ, 2004, PHYSIOL GENOMICS, V17, P201, DOI 10.1152/physiolgenomics.00177.2003
   Pfaffl MW, 2001, NUCLEIC ACIDS RES, V29, P0, DOI 10.1093/nar/29.9.e45
   Poli V, 1998, J BIOL CHEM, V273, P29279, DOI 10.1074/jbc.273.45.29279
   Reynolds A, 2004, NAT BIOTECHNOL, V22, P326, DOI 10.1038/nbt936
   Ridgway RL, 1991, J NEUROBIOL, V22, P377, DOI 10.1002/neu.480220406
   Ruda MA, 2000, SCIENCE, V289, P628, DOI 10.1126/science.289.5479.628
   Sehm T, 2009, DEV BIOL, V334, P468, DOI 10.1016/j.ydbio.2009.08.008
   Song GQ, 2001, J NEUROCHEM, V79, P804, DOI 10.1046/j.1471-4159.2001.00626.x
   Spencer GE, 1998, PERSPECT DEV NEUROBI, V5, P451
   Spencer GE, 1995, J NEUROPHYSIOL, V74, P2604, DOI 10.1152/jn.1995.74.6.2604
   Spencer GE, 1996, CELL MOL NEUROBIOL, V16, P577, DOI 10.1007/BF02152058
   Sung YJ, 2001, J NEUROBIOL, V47, P67, DOI 10.1002/neu.1016
   Syed NI, 1992, ACTA BIOL HUNG, V43, P409
   Syed NI, 1992, NEUROREPORT, V3, P793, DOI 10.1097/00001756-199209000-00018
   Syed NI, 1990, SCIENCE, V250, P282, DOI 10.1126/science.2218532
   Tachibana T, 2002, NEUROSCI LETT, V327, P133, DOI 10.1016/S0304-3940(02)00375-0
   Tanzer L, 2004, HORM BEHAV, V45, P339, DOI 10.1016/j.yhbeh.2004.01.002
   Wang DO, 2010, TRENDS NEUROSCI, V33, P173, DOI 10.1016/j.tins.2010.01.005
   Wang WL, 2007, DEV NEUROBIOL, V67, P1166, DOI 10.1002/dneu.20511
   Wildering WC, 2001, J NEUROSCI, V21, P9345, DOI 10.1523/JNEUROSCI.21-23-09345.2001
   Willis DE, 2006, CURR OPIN NEUROBIOL, V16, P111, DOI 10.1016/j.conb.2006.01.002
   Xu XM, 1995, EXP NEUROL, V134, P261, DOI 10.1006/exnr.1995.1056
   Yan D, 2009, CELL, V138, P1005, DOI 10.1016/j.cell.2009.06.023
   Yanik MF, 2004, NATURE, V432, P822, DOI 10.1038/432822a
   Ye JH, 1997, EXP NEUROL, V143, P70, DOI 10.1006/exnr.1996.6353
NR 75
TC 8
Z9 9
U1 1
U2 15
PU BIOMED CENTRAL LTD
PI LONDON
PA 236 GRAYS INN RD, FLOOR 6, LONDON WC1X 8HL, ENGLAND
SN 1471-2202
EI 
J9 BMC NEUROSCI
JI BMC Neurosci.
PD JAN 4
PY 2012
VL 13
IS 
BP 
EP 
DI 10.1186/1471-2202-13-2
PG 14
WC Neurosciences
SC Neurosciences & Neurology
GA 919VY
UT WOS:000302360600001
PM 22217148
DA 2022-04-27
ER

PT J
AU Nakamura, K
   Miyasho, T
   Nomura, S
   Yokota, H
   Nakade, T
AF Nakamura, Kozo
   Miyasho, Taku
   Nomura, Sachiko
   Yokota, Hiroshi
   Nakade, Tetsuya
TI Proteome Analysis of Cerebrospinal Fluid in Healthy Beagles and Canine Encephalitis
SO JOURNAL OF VETERINARY MEDICAL SCIENCE
LA English
DT Article
DE 2DE; canine; CSF; encephalitis; proteome
ID neuron-specific enolase; guillain-barre-syndrome; biomarker; therapy; electrophoresis; protein; disease; marker; head; dog
AB We performed proteomics analysis of the cerebrospinal fluid (CSF) of healthy dogs and dogs with meningoencephalitis of unknown etiology (MUE). By comparing two-dimensional electrophoreses (2DE), an upregulated spot was found in MUE dogs. This protein was identified as a neuron-specific enolase (NSE) by analysis with MALDI-TOF mass spectrometry. In comparing dot blots using an antibody against NSE, the NSE levels in the CSF of MUE dogs was significantly higher than that of the controls. NSE is a diagnostic marker of neuroendocrine tumors, brain injury and spinal cord trauma in humans. It seems that the NSE concentration in the CSF is increased by cellular destruction in canine encephalitis. Though elevation of NSE may not be specific in canine encephalitis because the NSE level was increased in other CNS diseases, further study including measurement with serum is necessary.
C1 [Nakamura, Kozo; Nakade, Tetsuya] Rakuno Gakuen Univ, Sch Vet Med, Dept Small Anim Clin Sci, Ebetsu, Hokkaido 0698501, Japan.
   [Miyasho, Taku; Nomura, Sachiko; Yokota, Hiroshi] Rakuno Gakuen Univ, Sch Vet Med, Dept Vet Biochem, Ebetsu, Hokkaido 0698501, Japan.
RP Nakade, T (通讯作者)，Rakuno Gakuen Univ, Sch Vet Med, Dept Small Anim Clin Sci, 582 Bunkyodai Midorimachi, Ebetsu, Hokkaido 0698501, Japan.
EM tnakade@rakuno.ac.jp
FU Grants-in-Aid for Scientific ResearchMinistry of Education, Culture, Sports, Science and Technology, Japan (MEXT)Japan Society for the Promotion of ScienceGrants-in-Aid for Scientific Research (KAKENHI) [22580353] Funding Source: KAKEN
CR Bai SM, 2009, MOL VIS, V15, P1638
   Brenn A, 2009, PROTEOMICS, V9, P5199, DOI 10.1002/pmic.200800906
   Carney DN, 1982, LANCET, V1, P583
   Castano EM, 2006, NEUROL RES, V28, P155, DOI 10.1179/016164106X98035
   Daguanno S, 2008, J NEUROIMMUNOL, V193, P156, DOI 10.1016/j.jneuroim.2007.10.004
   Dauberschmidt R, 1983, CLIN CHIM ACTA, V131, P165, DOI 10.1016/0009-8981(83)90085-2
   Finehout EJ, 2004, ELECTROPHORESIS, V25, P2564, DOI 10.1002/elps.200406012
   Goldman D, 1980, CLIN CHEM, V26, P1317
   Hashimoto K, 1986, TOHOKU J EXP MED, V149, P25, DOI 10.1620/tjem.149.25
   Laemmli UK, 1970, NATURE, V227, P680, DOI 10.1038/227680a0
   Lehmensiek V, 2007, J NEUROIMMUNOL, V185, P190, DOI 10.1016/j.jneuroim.2007.01.022
   Oishi S, 1988, CANCER, V61, P1167, DOI 10.1002/1097-0142(19880315)61:6<1167::AID-CNCR2820610618>3.0.CO;2-U
   Pouw MH, 2009, SPINAL CORD, V47, P519, DOI 10.1038/sc.2008.176
   Satoh H, 2007, BRAIN RES, V1133, P200, DOI 10.1016/j.brainres.2006.11.039
   Selakovic VESNA, 2003, MED PREGL, V56, P326, DOI 10.2298/MPNS0308326S
   Vanengelen BGM, 1992, CLIN CHEM, V38, P813
   Yang YR, 2008, CELL MOL NEUROBIOL, V28, P737, DOI 10.1007/s10571-007-9257-7
   Yang YR, 2009, MOL BIOL REP, V36, P677, DOI 10.1007/s11033-008-9228-1
   Zarfoss M, 2006, J SMALL ANIM PRACT, V47, P588, DOI 10.1111/j.1748-5827.2006.00172.x
NR 19
TC 16
Z9 16
U1 0
U2 17
PU JAPAN SOC VET SCI
PI TOKYO
PA UNIV TOKYO, 1-1-1 YAYOI, BUNKYO-KU, TOKYO, 103, JAPAN
SN 0916-7250
EI 
J9 J VET MED SCI
JI J. Vet. Med. Sci.
PD JUN 15
PY 2012
VL 74
IS 6
BP 751
EP 756
DI 10.1292/jvms.11-0474
PG 6
WC Veterinary Sciences
SC Veterinary Sciences
GA 973HU
UT WOS:000306351800012
PM 22251802
DA 2022-04-27
ER

PT J
AU Blackmore, MG
AF Blackmore, Murray G.
TI Molecular Control of Axon Growth: Insights from Comparative Gene Profiling and High-Throughput Screening
SO AXON GROWTH AND REGENERATION, PT 1
LA English
DT Review; Book Chapter
ID central-nervous-system; retinal ganglion-cell; spinal-cord transection; dorsal-root ganglion; doublecortin-like-kinase; regeneration in-vivo; optic-nerve; neuronal migration; adult zebrafish; messenger-rna
AB Axon regeneration in the mammalian adult central nervous system (CNS) is limited by an intrinsically low capacity for axon growth in many CNS neurons. In contrast, embryonic, peripheral, and many nonmammalian neurons are capable of successful regeneration. Numerous studies have compared mammalian CNS neurons to their counterparts in regenerating systems in an effort to identify candidate genes that control regenerative ability. This review summarizes work using this comparative strategy and examines our current understanding of gene function in axon growth, highlighting the emergence of genome-wide expression profiling and high-throughput screening strategies to identify novel regulators of axon growth.
C1 Marquette Univ, Dept Biomed Sci, Milwaukee, WI 53233 USA.
RP Blackmore, MG (通讯作者)，Marquette Univ, Dept Biomed Sci, Milwaukee, WI 53233 USA.
EM murray.blackmore@marquette.edu
CR Abe N, 2010, J BIOL CHEM, V285, P28034, DOI 10.1074/jbc.M110.125336
   Afshari FT, 2009, EXPERT REV MOL MED, V11, P0, DOI 10.1017/S1462399409001288
   Arlotta P, 2005, NEURON, V45, P207, DOI 10.1016/j.neuron.2004.12.036
   Bareyre FM, 2011, P NATL ACAD SCI USA, V108, P6282, DOI 10.1073/pnas.1015239108
   Bastmeyer M, 1990, DEVELOPMENT, V108, P299
   Becker CG, 2008, RESTOR NEUROL NEUROS, V26, P71
   Becker CG, 2004, J NEUROSCI, V24, P7837, DOI 10.1523/JNEUROSCI.2420-04.2004
   Becker DL, 1990, P ROY SOC B-BIOL SCI, V241, P73, DOI 10.1098/rspb.1990.0068
   Becker T, 1997, J COMP NEUROL, V377, P577, DOI 10.1002/(SICI)1096-9861(19970127)377:4<577::AID-CNE8>3.0.CO;2-#
   Becker T, 1998, J NEUROSCI, V18, P5789
   Benowitz LI, 2007, DEV NEUROBIOL, V67, P1148, DOI 10.1002/dneu.20515
   Blackmore M, 2006, J NEUROBIOL, V66, P348, DOI 10.1002/neu.20224
   Blackmore M, 2007, DEV NEUROBIOL, V67, P976, DOI 10.1002/dneu.20395
   Blackmore M, 2006, J NEUROBIOL, V66, P1564, DOI 10.1002/neu.20311
   Blackmore MG, 2012, P NATL ACAD SCI USA, V109, P7517, DOI 10.1073/pnas.1120684109
   Blackmore MG, 2010, MOL CELL NEUROSCI, V44, P43, DOI 10.1016/j.mcn.2010.02.002
   Bomze HM, 2001, NAT NEUROSCI, V4, P38, DOI 10.1038/82881
   Bregman BS, 1983, BRAIN RES, V285, P137
   Bregman BS, 1991, EXP NEUROL, V112, P49, DOI 10.1016/0014-4886(91)90113-Q
   Bregman BS, 1989, J COMP NEUROL, V282, P355, DOI 10.1002/cne.902820304
   Brown MC, 1987, BRAIN, V110, P695, DOI 10.1093/brain/110.3.695
   Buchser WJ, 2010, MOL SYST BIOL, V6, P0, DOI 10.1038/msb.2010.52
   Burmeister DW, 1985, BRAIN RES, V327, P45, DOI 10.1016/0006-8993(85)91497-0
   Cai D, 2001, J NEUROSCI, V21, P4731, DOI 10.1523/JNEUROSCI.21-13-04731.2001
   Cao ZX, 2006, J NEUROSCI, V26, P5565, DOI 10.1523/JNEUROSCI.0815-06.2006
   Chen DF, 1995, P NATL ACAD SCI USA, V92, P7287, DOI 10.1073/pnas.92.16.7287
   Chen LZ, 2011, NEURON, V71, P1043, DOI 10.1016/j.neuron.2011.07.009
   Christie KJ, 2010, J NEUROSCI, V30, P9306, DOI 10.1523/JNEUROSCI.6271-09.2010
   Cohen NR, 1998, CURR BIOL, V8, P26, DOI 10.1016/S0960-9822(98)70017-X
   Colucciguyon E, 1994, CELL, V79, P679, DOI 10.1016/0092-8674(94)90553-3
   Condic ML, 1999, J NEUROSCI, V19, P10036
   Costigan M, 2002, BMC NEUROSCI, V3, P0, DOI 10.1186/1471-2202-3-16
   Cousin B, 1997, NEUROSCI LETT, V234, P161, DOI 10.1016/S0304-3940(97)00683-6
   Cui Q, 2000, NEUROREPORT, V11, P3999, DOI 10.1097/00001756-200012180-00019
   David S, 1981, SCIENCE, V214, P931, DOI 10.1126/science.6171034
   Deuel TAS, 2006, NEURON, V49, P41, DOI 10.1016/j.neuron.2005.10.038
   Dusart I, 1997, J NEUROSCI, V17, P3710
   Egan DA, 1977, ACTA NEUROPATHOL, V37, P13, DOI 10.1007/BF00684534
   Elder GA, 1998, J CELL BIOL, V141, P727, DOI 10.1083/jcb.141.3.727
   Elder GA, 1998, J CELL BIOL, V143, P195, DOI 10.1083/jcb.143.1.195
   Emery DL, 2003, J NEUROTRAUM, V20, P1271, DOI 10.1089/089771503322686085
   Eto K, 2010, NEUROSCI RES, V66, P37, DOI 10.1016/j.neures.2009.09.1708
   Fan M, 2001, CELL MOL NEUROBIOL, V21, P497, DOI 10.1023/A:1013867306555
   Fawcett JW, 1994, NEUROSCIENCE, V61, P789, DOI 10.1016/0306-4522(94)90402-2
   Fernandes KJ, 2002, AXONAL REGENERATION, V0, P0
   Filbin MT, 2006, PHILOS T R SOC B, V361, P1565, DOI 10.1098/rstb.2006.1885
   Fry EJ, 2003, J COMP NEUROL, V466, P422, DOI 10.1002/cne.10904
   Gabel CV, 2008, DEVELOPMENT, V135, P1129, DOI 10.1242/dev.013995
   Gao Y, 2004, NEURON, V44, P609, DOI 10.1016/j.neuron.2004.10.030
   Ghosh-roy A, 2010, J NEUROSCI, V30, P3175, DOI 10.1523/JNEUROSCI.5464-09.2010
   Goldberg JL, 2002, SCIENCE, V296, P1860, DOI 10.1126/science.1068428
   Goldberg JL, 2002, NEURON, V33, P689, DOI 10.1016/S0896-6273(02)00602-5
   Halverson RA, 2001, EXP NEUROL, V169, P105, DOI 10.1006/exnr.2001.7637
   Hammarlund M, 2009, SCIENCE, V323, P802, DOI 10.1126/science.1165527
   Hasan SJ, 1993, J NEUROSCI, V13, P492
   Hellstrom M, 2011, MOL CELL NEUROSCI, V46, P507, DOI 10.1016/j.mcn.2010.12.003
   Herdegen T, 1993, J NEUROBIOL, V24, P528, DOI 10.1002/neu.480240410
   Herdegen T, 1998, BRAIN RES REV, V28, P370, DOI 10.1016/S0165-0173(98)00018-6
   Hieber V, 1992, J NEUROCHEM, V58, P1009, DOI 10.1111/j.1471-4159.1992.tb09355.x
   Hieber V, 1998, J NEUROBIOL, V37, P429, DOI 10.1002/(SICI)1097-4695(19981115)37:3<429::AID-NEU8>3.0.CO;2-N
   Hirai S, 2006, J NEUROSCI, V26, P11992, DOI 10.1523/JNEUROSCI.2272-06.2006
   Hoffman PN, 2010, EXP NEUROL, V223, P11, DOI 10.1016/j.expneurol.2009.09.006
   Hollis ER, 2009, P NATL ACAD SCI USA, V106, P7215, DOI 10.1073/pnas.0810624106
   Holmes FE, 2000, P NATL ACAD SCI USA, V97, P11563, DOI 10.1073/pnas.210221897
   Huebner EA, 2009, RESULTS PROBL CELL D, V48, P339, DOI 10.1007/400_2009_19
   Jain S, 2010, NEURON, V68, P207, DOI 10.1016/j.neuron.2010.10.010
   Jankowski MP, 2009, BRAIN RES, V1256, P43, DOI 10.1016/j.brainres.2008.12.032
   Jeanneteau F, 2010, NAT NEUROSCI, V13, P1373, DOI 10.1038/nn.2655
   Jiang YQ, 1992, J CELL SCI, V103, P643
   Jones SL, 2006, J NEUROBIOL, V66, P1630, DOI 10.1002/neu.20309
   Joosten EAJ, 1989, NEUROSCI LETT, V100, P94, DOI 10.1016/0304-3940(89)90666-6
   Jung HS, 2012, NAT REV NEUROSCI, V13, P308, DOI 10.1038/nrn3210
   Kawano H, 2005, J NEUROSCI RES, V80, P191, DOI 10.1002/jnr.20441
   Kim DK, 2008, NEUROSCI LETT, V433, P259, DOI 10.1016/j.neulet.2008.01.016
   Kobayashi NR, 1997, J NEUROSCI, V17, P9583
   Koizumi H, 2006, NEURON, V49, P55, DOI 10.1016/j.neuron.2005.10.040
   Kost SA, 1993, BRAIN RES BULL, V30, P469, DOI 10.1016/0361-9230(93)90280-O
   Lariviere RC, 2004, J NEUROBIOL, V58, P131, DOI 10.1002/neu.10270
   Lariviere RC, 2002, J NEUROCHEM, V81, P525, DOI 10.1046/j.1471-4159.2002.00853.x
   Laub F, 2005, MOL CELL BIOL, V25, P5699, DOI 10.1128/MCB.25.13.5699-5711.2005
   Laux T, 2000, J CELL BIOL, V149, P1455, DOI 10.1083/jcb.149.7.1455
   Lee JK, 2010, NEURON, V66, P663, DOI 10.1016/j.neuron.2010.05.002
   Lerch JK, 2012, PLOS ONE, V7, P0, DOI 10.1371/journal.pone.0030417
   Letourneau PC, 2009, RESULTS PROBL CELL D, V48, P65, DOI 10.1007/400_2009_15
   Li D, 1995, EUR J NEUROSCI, V7, P1164, DOI 10.1111/j.1460-9568.1995.tb01106.x
   Lin L, 2011, DEV DYNAM, V240, P52, DOI 10.1002/dvdy.22489
   Liu K, 2010, NAT NEUROSCI, V13, P1075, DOI 10.1038/nn.2603
   Liu Q, 2002, EXP NEUROL, V177, P396, DOI 10.1006/exnr.2002.8008
   Liu RY, 2001, J NEUROSCI, V21, P0, DOI 10.1523/JNEUROSCI.21-17-j0003.2001
   Lorber B, 2009, NAT NEUROSCI, V12, P1407, DOI 10.1038/nn.2414
   Lurie DI, 1991, J COMP NEUROL, V306, P409, DOI 10.1002/cne.903060305
   Ma D, 2000, NEUROSCIENCE, V99, P157, DOI 10.1016/S0306-4522(00)00141-X
   Macgillavry HD, 2009, J NEUROSCI, V29, P15542, DOI 10.1523/JNEUROSCI.3938-09.2009
   Mason MRJ, 2000, EXP NEUROL, V165, P143, DOI 10.1006/exnr.2000.7445
   Mccurley AT, 2010, J EXP NEUROSCI, V4, P17
   Mechaly I, 2006, MOL CELL NEUROSCI, V32, P217, DOI 10.1016/j.mcn.2006.04.004
   Metzker ML, 2010, NAT REV GENET, V11, P31, DOI 10.1038/nrg2626
   Miao T, 2006, J NEUROSCI, V26, P9512, DOI 10.1523/JNEUROSCI.2160-06.2006
   Michaelevski I, 2010, SCI SIGNAL, V3, P0, DOI 10.1126/scisignal.2000952
   Mladinic M, 2009, J PHYSIOL-LONDON, V587, P2775, DOI 10.1113/jphysiol.2009.169938
   Moore DL, 2011, DEV NEUROBIOL, V71, P1186, DOI 10.1002/dneu.20934
   Moore DL, 2009, SCIENCE, V326, P298, DOI 10.1126/science.1175737
   Moore S, 1996, NEUROSCI LETT, V207, P117, DOI 10.1016/0304-3940(96)12500-3
   Munderloh C, 2009, J NEUROSCI, V29, P6607, DOI 10.1523/JNEUROSCI.0870-09.2009
   Muramatsu R, 2009, BIOSCI TRENDS, V3, P179
   Neumann S, 2002, NEURON, V34, P885, DOI 10.1016/S0896-6273(02)00702-X
   Ochs S, 1977, MED HIST, V21, P261
   Pardo-martin C, 2010, NAT METHODS, V7, P634, DOI 10.1038/NMETH.1481, 10.1038/nmeth.1481
   Park KK, 2008, SCIENCE, V322, P963, DOI 10.1126/science.1161566
   Perlson E, 2005, NEURON, V45, P715, DOI 10.1016/j.neuron.2005.01.023
   Perry GW, 1987, J NEUROSCI, V7, P792
   Poulain FE, 2010, MOL CELL NEUROSCI, V43, P15, DOI 10.1016/j.mcn.2009.07.012
   Raivich G, 2004, NEURON, V43, P57, DOI 10.1016/j.neuron.2004.06.005
   Redies C, 1993, DEV DYNAM, V197, P26, DOI 10.1002/aja.1001970104
   Richardson PM, 1980, NATURE, V284, P264, DOI 10.1038/284264a0
   Richardson PM, 1984, J NEUROCYTOL, V13, P165, DOI 10.1007/BF01148324
   Ruff CA, 2012, J NEUROCHEM, V121, P607, DOI 10.1111/j.1471-4159.2012.07706.x
   Samara C, 2010, P NATL ACAD SCI USA, V107, P18342, DOI 10.1073/pnas.1005372107
   Saul KE, 2010, COMP BIOCHEM PHYS A, V155, P172, DOI 10.1016/j.cbpa.2009.10.042
   Saunders NR, 1998, J NEUROSCI, V18, P339
   Schmitt AB, 2003, BMC NEUROSCI, V4, P0, DOI 10.1186/1471-2202-4-8
   Seijffers R, 2007, J NEUROSCI, V27, P7911, DOI 10.1523/JNEUROSCI.5313-06.2007
   Shimizu I, 1990, J NEUROBIOL, V21, P918, DOI 10.1002/neu.480210609
   Smith DS, 1997, J NEUROSCI, V17, P646
   Smith PD, 2009, NEURON, V64, P617, DOI 10.1016/j.neuron.2009.11.021
   Smith RP, 2011, MOL CELL NEUROSCI, V46, P32, DOI 10.1016/j.mcn.2010.07.015
   So KF, 1981, EXP NEUROL, V72, P379, DOI 10.1016/0014-4886(81)90231-4
   Stam FJ, 2007, EUR J NEUROSCI, V25, P3629, DOI 10.1111/j.1460-9568.2007.05597.x
   Sun F, 2011, NATURE, V480, P372, DOI 10.1038/nature10594
   Suter DM, 2000, J NEUROBIOL, V44, P97, DOI 10.1002/1097-4695(200008)44:2<97::AID-NEU2>3.0.CO;2-U
   Suzuki SC, 2008, DEV GROWTH DIFFER, V50, PS119, DOI 10.1111/j.1440-169X.2008.01002.x
   Takei Y, 2000, J CELL BIOL, V150, P989, DOI 10.1083/jcb.150.5.989
   Takei Y, 1997, J CELL BIOL, V137, P1615, DOI 10.1083/jcb.137.7.1615
   Tanabe K, 2003, J NEUROSCI, V23, P9675
   Tomita K, 2006, BRAIN RES, V1081, P44, DOI 10.1016/j.brainres.2006.01.120
   Toni N, 1997, SYNAPSE, V27, P199, DOI 10.1002/(SICI)1098-2396(199711)27:3<199::AID-SYN6>3.0.CO;2-8
   Toth C, 2008, PLOS ONE, V3, P0, DOI 10.1371/journal.pone.0002014
   Udvadia AJ, 2001, DEVELOPMENT, V128, P1175
   Veldmam MB, 2010, MOL CELL NEUROSCI, V43, P370, DOI 10.1016/j.mcn.2010.01.004
   Veldman MB, 2007, DEV BIOL, V312, P596, DOI 10.1016/j.ydbio.2007.09.019
   Vitriol EA, 2012, NEURON, V73, P1068, DOI 10.1016/j.neuron.2012.03.005
   Wang JT, 2007, J NEUROSCI, V27, P8593, DOI 10.1523/JNEUROSCI.4488-06.2007
   Werner A, 2000, J NEUROSCI, V20, P1822
   Witzel C, 2005, J COMP NEUROL, V485, P183, DOI 10.1002/cne.20436
   Wong LF, 2006, NAT NEUROSCI, V9, P243, DOI 10.1038/nn1622
   Woodhams PL, 1989, NEUROSCIENCE, V28, P49, DOI 10.1016/0306-4522(89)90231-5
   Wu DY, 2003, INVEST OPHTH VIS SCI, V44, P2783, DOI 10.1167/iovs.02-0715
   Wu Z, 2007, P NATL ACAD SCI USA, V104, P15132, DOI 10.1073/pnas.0707001104
   Xiao HS, 2002, P NATL ACAD SCI USA, V99, P8360, DOI 10.1073/pnas.122231899
   Yanik MF, 2004, NATURE, V432, P822, DOI 10.1038/432822a
   Yip PK, 2006, HUM MOL GENET, V15, P3107, DOI 10.1093/hmg/ddl251
   Yu PP, 2011, EXP NEUROL, V231, P38, DOI 10.1016/j.expneurol.2011.05.013
   Zhang Y, 2005, P NATL ACAD SCI USA, V102, P14883, DOI 10.1073/pnas.0505164102
   Zhou FQ, 2006, PHILOS T R SOC B, V361, P1575, DOI 10.1098/rstb.2006.1882
   Zhu QZ, 1997, EXP NEUROL, V148, P299, DOI 10.1006/exnr.1997.6654
   Zou HY, 2009, J NEUROSCI, V29, P7116, DOI 10.1523/JNEUROSCI.5397-08.2009
NR 156
TC 28
Z9 28
U1 0
U2 18
PU ELSEVIER ACADEMIC PRESS INC
PI SAN DIEGO
PA 525 B STREET, SUITE 1900, SAN DIEGO, CA 92101-4495 USA
SN 0074-7742
EI 
J9 INT REV NEUROBIOL
JI Int. Rev. Neurobiol.
PD JUN 15
PY 2012
VL 105
IS 
BP 39
EP 70
DI 10.1016/B978-0-12-398309-1.00004-4
PG 32
WC Neurosciences
SC Neurosciences & Neurology
GA BDO09
UT WOS:000314132600004
PM 23206595
DA 2022-04-27
ER
