# Supplementary material for: Bibliometric analysis of research on gene expression in spinal cord injury
Source: Front Mol Neurosci. 2022 Oct 31;15:1023692. doi: 10.3389/fnmol.2022.1023692 (PMC9661966; doi:10.3389/fnmol.2022.1023692)
Supplement: Supplementary file 7 [file Data_Sheet_4.zip › download2013u15.txt]

PT J
AU Franco, C
   Soares, R
   Pires, E
   Koci, K
   Almeida, AM
   Santos, R
   Coelho, AV
AF Franco, Catarina
   Soares, Renata
   Pires, Elisabete
   Koci, Kamila
   Almeida, Andre M.
   Santos, Romana
   Coelho, Ana Varela
TI Understanding regeneration through proteomics
SO PROTEOMICS
LA English
DT Review
DE Animal models; Regeneration; Tissue regeneration
ID ascidian ciona-intestinali; spinal-cord-injury; cucumber holothuria-glaberrima; hair cell regeneration; peripheral-nerve regeneration; reveals multiple component; xenopus tail regeneration; star amphiura-filiformi; outer arm dynein; limb-regeneration
AB Regeneration is a complex cellular process that, rather than simply forming a scar following injury, the animal forms a new functional tissue. Regeneration is a widespread process among metazoa, although not uniformly. Planaria, starfish, and some worms can regenerate most of their body, whereas many other species can only regenerate parts of specific tissues or fail to accomplish a functional regrowth, as is the case of mammals CNS. Research in regenerative medicine will possibly culminate in the regeneration of organs/tissues originally not prone to this process. Despite the complexity of the interactions and regulatory systems involved, the variety of tissues and organs these cells differentiate into has so far impaired the success of direct transplantation to restore damaged tissues. For this reason, a study, at the molecular level of the regeneration mechanisms developed by different animal models is likely to provide answers to why these processes are not readily activated in mammals. Proteomic-based approaches are being recognized as extremely useful to study of regeneration events, also because there is a relevant contribution of posttranscriptional processes that involve frequently the occurrence of a broad range of PTMs. The present review focuses on the significant knowledge brought up by proteomics in diverse aspects of regeneration research on different animal models, tissues, and organs.
C1 [Franco, Catarina; Soares, Renata; Pires, Elisabete; Koci, Kamila; Almeida, Andre M.; Coelho, Ana Varela] Univ Nova Lisboa, Inst Tecnol Quim & Biol, P-2780157 Oeiras, Portugal.
   [Almeida, Andre M.] Inst Invest Cient Trop, Lisbon, Portugal.
   [Santos, Romana] Univ Lisbon, Fac Med Dent, Unidade Invest Ciencias Orais & Biomed, P-1699 Lisbon, Portugal.
RP Coelho, AV (通讯作者)，Univ Nova Lisboa, Inst Tecnol Quim & Biol, Av Republ, P-2780157 Oeiras, Portugal.
EM varela@itqb.unl.pt
FU Fundacao para a Ciencia e Tecnologia (Lisbon, Portugal)Portuguese Foundation for Science and Technology [PEst-OE/EQB/LA0004/2011, SFRH/BPD/79271/2011, PTDC/MAR/104058/2008]
CR Abe N, 2008, CURR OPIN NEUROBIOL, V18, P276, DOI 10.1016/j.conb.2008.06.005
   Abril JF, 2010, BMC GENOMICS, V11, P0, DOI 10.1186/1471-2164-11-731
   Adamidi C, 2011, GENOME RES, V21, P1193, DOI 10.1101/gr.113779.110
   Adams DS, 2007, DEVELOPMENT, V134, P1323, DOI 10.1242/dev.02812
   Agrawal V, 2010, P NATL ACAD SCI USA, V107, P3351, DOI 10.1073/pnas.0905851106
   Akazawa CHIHIRO, 2007, BRAIN AND NERVE (TOKYO), V59, P1341
   Alvarado AS, 2006, NAT REV GENET, V7, P873, DOI 10.1038/nrg1923
   Alvares K, 2007, J EXP ZOOL PART B, V308B, P357, DOI 10.1002/jez.b.21159
   Ambrosone A, 2012, PLOS ONE, V7, P0, DOI 10.1371/journal.pone.0030660
   An S, 2009, ELECTROPHORESIS, V30, P2412, DOI 10.1002/elps.200800772
   Arthur LM, 2010, CELL CYCLE, V9, P3667, DOI 10.4161/cc.9.18.13119
   Auger H, 2010, DEV BIOL, V339, P374, DOI 10.1016/j.ydbio.2009.12.040
   Baharvand H, 2008, J PROTEOME RES, V7, P412, DOI 10.1021/pr700560t
   Bannister R, 2005, DEV GENES EVOL, V215, P393, DOI 10.1007/s00427-005-0487-8
   Bannister R, 2008, DEV GENES EVOL, V218, P33, DOI 10.1007/s00427-007-0193-9
   Baranowitz SA, 1979, J EXP ZOOL, V210, P17, DOI 10.1002/jez.1402100104
   Belacortu Y, 2011, DEV DYNAM, V240, P2379, DOI 10.1002/dvdy.22753
   Bely AE, 2010, TRENDS ECOL EVOL, V25, P161, DOI 10.1016/j.tree.2009.08.005
   Berg DA, 2010, DEVELOPMENT, V137, P4127, DOI 10.1242/dev.055541
   Blythe MJ, 2010, PLOS ONE, V5, P0, DOI 10.1371/journal.pone.0015617
   Bode HR, 2003, DEV DYNAM, V226, P225, DOI 10.1002/dvdy.10225
   Bonfanti L, 2011, THESCIENTIFICWORLDJO, V11, P1270, DOI 10.1100/tsw.2011.113
   Borgens RB, 1982, SCIENCE, V217, P747, DOI 10.1126/science.7100922
   Bosch TCG, 2007, DEV BIOL, V303, P421, DOI 10.1016/j.ydbio.2006.12.012
   Bregman BS, 2002, PROG BRAIN RES, V137, P257
   Bregman BS, 1997, EXP NEUROL, V148, P475, DOI 10.1006/exnr.1997.6705
   Brockerhoff SE, 2011, CELL MOL LIFE SCI, V68, P651, DOI 10.1007/s00018-010-0563-8
   Brockes JP, 1987, J EXP BIOL, V132, P79
   Brown FD, 2009, J EXP ZOOL PART B, V312B, P885, DOI 10.1002/jez.b.21303
   Bruckskotten M, 2012, NUCLEIC ACIDS RES, V40, PD895, DOI 10.1093/nar/gkr873
   Burighel P, 2010, ELS, V0, P0
   Burns G, 2012, J EXP MAR BIOL ECOL, V413, P106, DOI 10.1016/j.jembe.2011.12.001
   Burns G, 2011, J EXP MAR BIOL ECOL, V407, P315, DOI 10.1016/j.jembe.2011.06.032
   Call MK, 2004, EXP EYE RES, V78, P297, DOI 10.1016/j.exer.2003.10.021
   Cao HC, 2009, PROTEOME SCI, V7, P0, DOI 10.1186/1477-5956-7-48
   Carlson BM, 2007, PRINC REGEN BIOL, V0, P31
   Carnevali MDC, 2006, ISJ-INVERT SURVIV J, V3, P64
   Carnevali MDC, 2001, J EXP BIOL, V204, P835
   Chapman JA, 2010, NATURE, V464, P592, DOI 10.1038/nature08830
   Chen HUI-XING, 2005, HEPATOBILIARY PANCREAT DIS INT, V4, P519
   Chen L, 2012, P NATL ACAD SCI USA, V109, P11842, DOI 10.1073/pnas.1121180109
   Chen LZ, 2011, TRENDS CELL BIOL, V21, P577, DOI 10.1016/j.tcb.2011.08.003
   Chera S, 2009, BBA-MOL CELL RES, V1793, P1432, DOI 10.1016/j.bbamcr.2009.03.010
   Chiu H, 2011, CELL ADHES MIGR, V5, P387, DOI 10.4161/cam.5.5.17985
   Chou HC, 2010, FREE RADICAL BIO MED, V49, P96, DOI 10.1016/j.freeradbiomed.2010.04.001
   Chuckowree JA, 2004, NEUROSCIENTIST, V10, P280, DOI 10.1177/1073858404263511
   Clark IA, 2008, INT J BIOCHEM CELL B, V40, P1362, DOI 10.1016/j.biocel.2007.12.006
   Cleutjens JPM, 1999, CARDIOVASC RES, V44, P232, DOI 10.1016/S0008-6363(99)00212-6
   Comley LH, 2011, HUM MOL GENET, V20, P2406, DOI 10.1093/hmg/ddr147
   Cuenot L, 1948, TRAITE ZOOL, V0, P1
   Dahlberg C, 2009, PLOS ONE, V4, P0, DOI 10.1371/journal.pone.0004458
   De Robertis EM, 2010, SCI SIGNAL, V3, P0, DOI 10.1126/scisignal.3127pe21
   Dearlove GE, 1974, J EXP ZOOL, V190, P317, DOI 10.1002/jez.1401900308
   Dheilly NM, 2009, J IMMUNOL, V182, P2203, DOI 10.4049/jimmunol.07012766
   Ding QX, 2006, PROTEOMICS, V6, P505, DOI 10.1002/pmic.200500296
   Echevarria TJ, 2011, INVEST OPHTH VIS SCI, V52, P8138, DOI 10.1167/iovs.11-8140
   Endo T, 2000, DEV BIOL, V220, P296, DOI 10.1006/dbio.2000.9641
   Endo T, 2011, NUCLEIC ACIDS RES, V39, PD807, DOI 10.1093/nar/gkq1144
   Fang YS, 2012, ANNU REV CELL DEV BI, V28, P575, DOI 10.1146/annurev-cellbio-101011-155836
   Fernandez-taboada E, 2011, BMC GENOMICS, V12, P0, DOI 10.1186/1471-2164-12-133
   Filoni S, 1991, J EXP ZOOL, V260, P210, DOI 10.1002/jez.1402600210
   Finch RA, 1969, J MORPHOL, V129, P401, DOI 10.1002/jmor.1051290403
   Flaherty JT, 1988, FREE RADICAL BIO MED, V5, P409, DOI 10.1016/0891-5849(88)90115-3
   Franco CF, 2012, ELECTROPHORESIS, V33, P3764, DOI 10.1002/elps.201200274
   Franco CF, 2011, PROTEOMICS, V11, P3587, DOI 10.1002/pmic.201000745
   Franco CF, 2011, PROTEOMICS, V11, P1359, DOI 10.1002/pmic.201000541
   Freeman G, 1963, J EXP ZOOL, V154, P39, DOI 10.1002/jez.1401540105
   Fujisawa T, 2008, DEV GROWTH DIFFER, V50, PS257, DOI 10.1111/j.1440-169X.2008.00997.x
   Galliot B, 2006, ELS, V0, P0
   Gao LA, 2010, J CHROMATOGR B, V878, P3370, DOI 10.1016/j.jchromb.2010.10.022
   Gargioli C, 2004, DEVELOPMENT, V131, P2669, DOI 10.1242/dev.01155
   Gasparini F, 2008, EVOL DEV, V10, P591, DOI 10.1111/j.1525-142X.2008.00274.x
   Gauchat D, 2000, P NATL ACAD SCI USA, V97, P4493, DOI 10.1073/pnas.97.9.4493
   Gerke V, 2002, PHYSIOL REV, V82, P331, DOI 10.1152/physrev.00030.2001
   Ghosh-roy A, 2010, DEV DYNAM, V239, P1460, DOI 10.1002/dvdy.22253
   Gierer A, 1972, NATURE-NEW BIOL, V239, P98, DOI 10.1038/newbio239098a0
   Gogel S, 2010, DEV NEUROBIOL, V70, P456, DOI 10.1002/dneu.20789
   Goll DE, 2003, PHYSIOL REV, V83, P731, DOI 10.1152/physrev.00029.2002
   Grant SGN, 2005, HUM MOL GENET, V14, PR225, DOI 10.1093/hmg/ddi330
   Grow M, 2006, DEV DYNAM, V235, P2667, DOI 10.1002/dvdy.20897
   Gundry RL, 2008, PROTEOM CLIN APPL, V2, P892, DOI 10.1002/prca.200780122
   Gundry RL, 2011, PROTEOMICS, V11, P3947, DOI 10.1002/pmic.201100100
   Gundry RL, 2009, MOL CELL PROTEOMICS, V8, P2555, DOI 10.1074/mcp.M900195-MCP200
   Guo FZ, 2006, PROTEOMICS, V6, P3075, DOI 10.1002/pmic.200500322
   Gurley KA, 2008, SCIENCE, V319, P323, DOI 10.1126/science.1150029
   Haas S, 2012, PLOS ONE, V7, P0, DOI 10.1371/journal.pone.0031669
   Hagg T, 2006, J NEUROTRAUM, V23, P264, DOI 10.1089/neu.2006.23.263
   Han M, 2008, DEV BIOL, V315, P125, DOI 10.1016/j.ydbio.2007.12.025
   Hartinger J, 1996, ANAL BIOCHEM, V240, P126, DOI 10.1006/abio.1996.0339
   Harty M, 2003, DEV DYNAM, V226, P268, DOI 10.1002/dvdy.10239
   Hayes S, 2007, DEV BIOL, V312, P300, DOI 10.1016/j.ydbio.2007.09.046
   He QR, 2012, J PROTEOME RES, V11, P3077, DOI 10.1021/pr300186t
   Henningsen J, 2011, MOL BIOSYST, V7, P311, DOI 10.1039/c0mb00209g
   Hirose E, 1995, DEV COMP IMMUNOL, V19, P143, DOI 10.1016/0145-305X(94)00062-K
   Hoffrogge R, 2006, PROTEOMICS, V6, P1833, DOI 10.1002/pmic.200500556
   Holstein TW, 1991, DEV BIOL, V148, P602, DOI 10.1016/0012-1606(91)90277-A
   Hozumi A, 2004, BIOCHEM BIOPH RES CO, V319, P1241, DOI 10.1016/j.bbrc.2004.05.118
   Hozumi A, 2008, CELL MOTIL CYTOSKEL, V65, P249, DOI 10.1002/cm.20258
   Hozumi A, 2006, CELL MOTIL CYTOSKEL, V63, P591, DOI 10.1002/cm.20146
   Hughes CS, 2011, PROTEOMICS, V11, P675, DOI 10.1002/pmic.201000407
   Hutchison C, 2007, BONE, V40, P45, DOI 10.1016/j.bone.2006.07.005
   Hynes K, 2012, PERIODONTOL 2000, V59, P203, DOI 10.1111/j.1600-0757.2012.00443.x
   Illingworth CM, 1974, J PEDIATR SURG, V9, P853, DOI 10.1016/S0022-3468(74)80220-4
   Inaba K, 2007, DEV DYNAM, V236, P1782, DOI 10.1002/dvdy.21121
   Ingles-esteve J, 2001, J BIOL CHEM, V276, P44873, DOI 10.1074/jbc.M104703200
   Jhamb D, 2011, BMC BIOINFORMATICS, V12, P0, DOI 10.1186/1471-2105-12-80
   Kaneko N, 2010, DEV GROWTH DIFFER, V52, P457, DOI 10.1111/j.1440-169X.2010.01184.x
   Karhadkar SS, 2004, NATURE, V431, P707, DOI 10.1038/nature02962
   Kiffmeyer WR, 1991, MONOGR DEV BIOL, V147, P100
   Kiffmeyer WR, 1991, DEV BIOL, V147, P392, DOI 10.1016/0012-1606(91)90297-G
   Kimura Y, 2003, J IMMUNOL, V170, P2331, DOI 10.4049/jimmunol.170.5.2331
   King MW, 2009, INT J DEV BIOL, V53, P955, DOI 10.1387/ijdb.082719mk
   Kruger GM, 2002, CELL, V110, P399, DOI 10.1016/S0092-8674(02)00899-1
   Kumar A, 2007, SCIENCE, V318, P772, DOI 10.1126/science.1147710
   Kumar A, 2011, P NATL ACAD SCI USA, V108, P13588, DOI 10.1073/pnas.1108472108
   Kurabuchi S, 1992, ZOOL SCI, V9, P575
   Kwon SY, 2004, EXP MOL MED, V36, P85, DOI 10.1038/emm.2004.12
   Lambert PR, 1994, LARYNGOSCOPE, V104, P701
   Le GRANDF, 2007, CURR OPIN CELL BIOL, V19, P628, DOI 10.1016/j.ceb.2007.09.012
   Lengfeld T, 2009, DEV BIOL, V330, P186, DOI 10.1016/j.ydbio.2009.02.004
   Lenhoff , 1986, HYDRA BIRTH EXPT BIO, V0, P0
   Lenhoff SG, 1744, HYDRA BIRTH EXPT BIO, V0, P0
   Leshlaurie GE, 1986, DEV GROWTH DIFFER, V28, P53
   Leung THY, 2005, P NATL ACAD SCI USA, V102, P15207, DOI 10.1073/pnas.0504501102
   Levesque M, 2007, PLOS ONE, V2, P0, DOI 10.1371/journal.pone.0001227
   Levin M, 2007, TRENDS CELL BIOL, V17, P261, DOI 10.1016/j.tcb.2007.04.007
   Li XW, 2010, MOL CELL BIOCHEM, V344, P137, DOI 10.1007/s11010-010-0537-z
   Lien CL, 2006, PLOS BIOL, V4, P1386, DOI 10.1371/journal.pbio.0040260
   Lindsay SM, 2010, INTEGR COMP BIOL, V50, P479, DOI 10.1093/icb/icq099
   Llorens F, 2011, FASEB J, V25, P463, DOI 10.1096/fj.10-162792
   Lohmann JU, 1999, DEV BIOL, V214, P211, DOI 10.1006/dbio.1999.9407
   Ma EY, 2008, J NEUROSCI, V28, P2261, DOI 10.1523/JNEUROSCI.4372-07.2008
   Mashanov VS, 2011, BIOL BULL-US, V221, P93, DOI 10.1086/BBLv221n1p93
   Mashanov VS, 2012, GENE EXPR PATTERNS, V12, P24, DOI 10.1016/j.gep.2011.10.003
   Mashanov VS, 2010, BMC DEV BIOL, V10, P0, DOI 10.1186/1471-213X-10-117
   Maurer MH, 2004, NEUROCHEM RES, V29, P1129, DOI 10.1023/B:NERE.0000023600.25994.11
   Meinhardt H, 2012, INT J DEV BIOL, V56, P447, DOI 10.1387/ijdb.113483hm
   Meriaux C, 2011, PLOS ONE, V6, P0, DOI 10.1371/journal.pone.0018359
   Mescher AL, 1988, DIFFERENTIATION, V38, P161, DOI 10.1111/j.1432-0436.1988.tb00210.x
   Metcalfe AD, 2006, J ANAT, V209, P439, DOI 10.1111/j.1469-7580.2006.00632.x
   Mizuno K, 2009, BIOL CELL, V101, P91, DOI 10.1042/BC20080032
   Mladenov PV, 1989, ROUX ARCH DEV BIOL, V198, P19, DOI 10.1007/BF00376366
   Mochii M, 2007, DEV GROWTH DIFFER, V49, P155, DOI 10.1111/j.1440-169X.2007.00912.x
   Monaghan JR, 2009, BMC BIOL, V7, P0, DOI 10.1186/1741-7007-7-1
   Morrison JI, 2006, J CELL BIOL, V172, P433, DOI 10.1083/jcb.200509011
   Moss C, 1998, PHILOS T R SOC B, V353, P421, DOI 10.1098/rstb.1998.0220
   Moss JB, 2009, DIABETES, V58, P1844, DOI 10.2337/db08-0628
   Nagano K, 2005, PROTEOMICS, V5, P1346, DOI 10.1002/pmic.200400990
   Nakachi M, 2011, MOL REPROD DEV, V78, P529, DOI 10.1002/mrd.21341
   Nakamura K, 2007, BRAIN RES, V1136, P28, DOI 10.1016/j.brainres.2006.12.032
   Nawabi H, 2012, GENE DEV, V26, P1509, DOI 10.1101/gad.198150.112
   Newmark PA, 2001, ELS, V0, P1
   Newmark PA, 2000, DEV BIOL, V220, P142, DOI 10.1006/dbio.2000.9645
   Nicolas G, 2002, MOL CELL BIOL, V22, P3527, DOI 10.1128/MCB.22.10.3527-3536.2002
   Nomura M, 2009, DEV BIOL, V325, P468, DOI 10.1016/j.ydbio.2008.10.038
   Normandin DK, 1960, SCIENCE, V132, P678, DOI 10.1126/science.132.3428.678
   Ochoa B, 2010, HEPATOLOGY, V51, P1712, DOI 10.1002/hep.23525
   Ohtsuka Y, 2001, DEV GENES EVOL, V211, P252
   Ortiz-pineda PA, 2009, BMC GENOMICS, V10, P0, DOI 10.1186/1471-2164-10-262
   Ozdamar B, 2005, SCIENCE, V307, P1603, DOI 10.1126/science.1105718
   Padma P, 2003, MOL BIOL CELL, V14, P774, DOI 10.1091/mbc.02-06-0089
   Pahlavan PS, 2006, J SURG RES, V134, P238, DOI 10.1016/j.jss.2005.12.011
   Pappin DJC, 1993, CURR BIOL, V3, P327, DOI 10.1016/0960-9822(93)90195-T
   Park HJ, 2004, PROTEOMICS, V4, P3642, DOI 10.1002/pmic.200401027
   Pasten C, 2012, GENESIS, V50, P350, DOI 10.1002/dvg.20803
   Patruno M, 2002, P ROY SOC B-BIOL SCI, V269, P1741, DOI 10.1098/rspb.2002.2010
   Patruno M, 2001, J EXP BIOL, V204, P843
   Perlson E, 2004, MOL CELL PROTEOMICS, V3, P510, DOI 10.1074/mcp.M400004-MCP200
   Perlson E, 2005, NEURON, V45, P715, DOI 10.1016/j.neuron.2005.01.023
   Perlson E, 2006, J MOL BIOL, V364, P938, DOI 10.1016/j.jmb.2006.09.056
   Peterson RT, 2000, P NATL ACAD SCI USA, V97, P12965, DOI 10.1073/pnas.97.24.12965
   Poss KD, 2003, DEV DYNAM, V226, P202, DOI 10.1002/dvdy.10220
   Poss KD, 2002, SCIENCE, V298, P2188, DOI 10.1126/science.1077857
   Poss KD, 2007, SEMIN CELL DEV BIOL, V18, P36, DOI 10.1016/j.semcdb.2006.11.009
   Quinones JL, 2002, DEV BIOL, V250, P181, DOI 10.1006/dbio.2002.0778
   Ramesh B, 2012, CYTOTECHNOLOGY, V64, P563, DOI 10.1007/s10616-012-9440-7
   Rao N, 2009, BMC BIOL, V7, P0, DOI 10.1186/1741-7007-7-83
   Raya A, 2003, P NATL ACAD SCI USA, V100, P11889, DOI 10.1073/pnas.1834204100
   Reddien PW, 2005, DEV CELL, V8, P635, DOI 10.1016/j.devcel.2005.02.014
   Reddien PW, 2004, ANNU REV CELL DEV BI, V20, P725, DOI 10.1146/annurev.cellbio.20.010403.095114
   Reid B, 2009, DEV BIOL, V335, P198, DOI 10.1016/j.ydbio.2009.08.028
   Reimer MM, 2009, J NEUROSCI, V29, P15073, DOI 10.1523/JNEUROSCI.4748-09.2009
   Richardson J, 2011, PIGM CELL MELANOMA R, V24, P378, DOI 10.1111/j.1755-148X.2011.00839.x
   Rishal I, 2010, EXP NEUROL, V223, P5, DOI 10.1016/j.expneurol.2009.08.010
   Robb SMC, 2008, NUCLEIC ACIDS RES, V36, PD599, DOI 10.1093/nar/Gkm684
   Rojas-cartagena C, 2007, PHYSIOL GENOMICS, V31, P203, DOI 10.1152/physiolgenomics.00228.2006
   Rossi L, 2007, GENOME BIOL, V8, P0, DOI 10.1186/gb-2007-8-4-r62
   Roy S, 2006, THESCIENTIFICWORLDJO, V6, P12, DOI 10.1100/tsw.2006.324
   Roy S, 2008, EXP GERONTOL, V43, P968, DOI 10.1016/j.exger.2008.09.003
   Sandmann T, 2011, GENOME BIOL, V12, P0, DOI 10.1186/gb-2011-12-8-r76
   Santiago P, 2000, J EXP ZOOL, V288, P335, DOI 10.1002/1097-010X(20001215)288:4<335::AID-JEZ6>3.0.CO;2-1
   Satouh Y, 2009, FEBS LETT, V583, P2201, DOI 10.1016/j.febslet.2009.06.016
   Saxena S, 2012, MOL CELL PROTEOMICS, V11, P0, DOI 10.1074/mcp.M111.014118
   Schwab ME, 2004, CURR OPIN NEUROBIOL, V14, P118, DOI 10.1016/j.conb.2004.01.004
   Seifert AW, 2012, PLOS ONE, V7, P0, DOI 10.1371/journal.pone.0032875
   Serafini L, 2011, COMP BIOCHEM PHYS D, V6, P322, DOI 10.1016/j.cbd.2011.07.002
   Sewell MA, 2008, PROTEOMICS, V8, P2531, DOI 10.1002/pmic.200700995
   Silver J, 2004, NAT REV NEUROSCI, V5, P146, DOI 10.1038/nrn1326
   Simper D, 2010, ARTERIOSCL THROM VAS, V30, P1325, DOI 10.1161/ATVBAHA.110.204651
   Singer M, 1979, J COMP NEUROL, V185, P1, DOI 10.1002/cne.901850102
   Singh BN, 2010, J CARDIOVASC TRANSL, V3, P397, DOI 10.1007/s12265-010-9191-9
   Slack JMW, 1982, J EMBRYOL EXP MORPH, V70, P241
   Slack JMW, 2004, PHILOS T R SOC B, V359, P745, DOI 10.1098/rstb.2004.1463
   Sleep E, 2010, J CARDIOVASC MED, V11, P369, DOI 10.2459/JCM.0b013e3283375900
   Snider WD, 2002, NEURON, V35, P13, DOI 10.1016/S0896-6273(02)00762-6
   Sobkow L, 2006, DEV BIOL, V290, P386, DOI 10.1016/j.ydbio.2005.11.037
   Sodergren E, 2006, SCIENCE, V314, P941, DOI 10.1126/science.1133609
   Song YQ, 2012, GENE DEV, V26, P1612, DOI 10.1101/gad.193243.112
   Spence JR, 2004, DEVELOPMENT, V131, P4607, DOI 10.1242/dev.01298
   Stastna M, 2009, FEBS LETT, V583, P1800, DOI 10.1016/j.febslet.2009.03.026
   Stocum D, 2006, REGENERATIVE BIOL ME, V0, P0
   Stocum DL, 2011, PRINCIPLES OF REGENERATIVE MEDICINE, V0, P67, DOI 10.1016/B978-0-12-381422-7.10003-3
   Strey CW, 2005, PROTEOMICS, V5, P318, DOI 10.1002/pmic.200400913
   Suarez-castillo EC, 2004, GENE, V334, P133, DOI 10.1016/j.gene.2004.03.023
   Sun FN, 2010, MOL CELL PROTEOMICS, V9, P963, DOI 10.1074/mcp.R900003-MCP200
   Sun QJ, 2008, J CELL BIOCHEM, V105, P176, DOI 10.1002/jcb.21811
   Sun YW, 2007, PROTEOMICS, V7, P4398, DOI 10.1002/pmic.200600913
   Suzuki M, 2005, DEV BIOL, V286, P361, DOI 10.1016/j.ydbio.2005.08.021
   Suzuki M, 2006, THESCIENTIFICWORLDJO, V6, P26, DOI 10.1100/tsw.2006.325
   Takahashi T, 1997, P NATL ACAD SCI USA, V94, P1241, DOI 10.1073/pnas.94.4.1241
   Takahashi T, 2009, BIOESSAYS, V31, P610, DOI 10.1002/bies.200800163
   Tang BL, 2003, NEUROCHEM INT, V42, P189, DOI 10.1016/S0197-0186(02)00094-3
   Tasso R, 2012, BIOMATERIALS, V33, P2086, DOI 10.1016/j.biomaterials.2011.11.043
   Taylor RR, 2005, J COMP NEUROL, V484, P105, DOI 10.1002/cne.20450
   Thatcher EJ, 2008, P NATL ACAD SCI USA, V105, P18384, DOI 10.1073/pnas.0803713105
   Thorndyke MC, 1999, P159, V0, P0
   Thorndyke MC, 2001, MICROSC RES TECHNIQ, V55, P474, DOI 10.1002/jemt.1192
   Tidball JG, 2010, AM J PHYSIOL-REG I, V298, PR1173, DOI 10.1152/ajpregu.00735.2009
   Tsai MC, 2008, MOL CELL PROTEOMICS, V7, P1668, DOI 10.1074/mcp.M800076-MCP200
   Tschen SI, 2009, DIABETES, V58, P1312, DOI 10.2337/db08-1651
   Tsonis PA, 2004, INT J DEV BIOL, V48, P975, DOI 10.1387/ijdb.041867pt
   Tsonis PA, 2004, DEV BIOL, V267, P450, DOI 10.1016/j.ydbio.2003.12.005
   Tsonis PA, 1992, BIOCHEM J, V281, P665, DOI 10.1042/bj2810665
   Tsonis PA, 1993, ELECTROPHORESIS, V14, P148, DOI 10.1002/elps.1150140123
   Tsonis PA, 1992, MG DEVEL B, V23, P131
   Watanabe H, 2009, SEMIN CELL DEV BIOL, V20, P1114, DOI 10.1016/j.semcdb.2009.09.008
   Westman-brinkmalm A, 2011, J PROTEOMICS, V75, P425, DOI 10.1016/j.jprot.2011.08.008
   White JA, 1994, DEVELOPMENT, V120, P1861
   Williamsboyce PK, 1986, J ANAT, V149, P55
   Wittlieb J, 2006, P NATL ACAD SCI USA, V103, P6208, DOI 10.1073/pnas.0510163103
   Woo DH, 2012, GASTROENTEROLOGY, V142, P602, DOI 10.1053/j.gastro.2011.11.030
   Woods IG, 2005, GENOME RES, V15, P1307, DOI 10.1101/gr.4134305
   Worley MI, 2012, ANNU REV GENET, V46, P289, DOI 10.1146/annurev-genet-110711-155637
   Yamada L, 2009, J BIOL CHEM, V284, P9402, DOI 10.1074/jbc.M809672200
   Yaniv SP, 2012, CURR BIOL, V22, P1774, DOI 10.1016/j.cub.2012.07.044
   Yao M, 1999, LARYNGOSCOPE, V109, P1263, DOI 10.1097/00005537-199908000-00015
   Yau WWY, 2011, PROTEOME SCI, V9, P0, DOI 10.1186/1477-5956-9-3
   Yiu G, 2006, NAT REV NEUROSCI, V7, P617, DOI 10.1038/nrn1956
   Yokoyama H, 2008, DEV GROWTH DIFFER, V50, P13, DOI 10.1111/j.1440-169x.2007.00973.x
   Yuan SH, 2011, PLOS ONE, V6, P0, DOI 10.1371/journal.pone.0017540
   Yuan X, 2011, J PROTEOME RES, V10, P1179, DOI 10.1021/pr100960h
   Zenzmaier C, 2003, BIOCHEM BIOPH RES CO, V310, P483, DOI 10.1016/j.bbrc.2003.09.036
   Zhao YQ, 2011, MOL VIS, V17, P768
   Zupanc MM, 2006, PROTEOMICS, V6, P677, DOI 10.1002/pmic.200500167
NR 254
TC 21
Z9 22
U1 26
U2 182
PU WILEY
PI HOBOKEN
PA 111 RIVER ST, HOBOKEN 07030-5774, NJ USA
SN 1615-9853
EI 1615-9861
J9 PROTEOMICS
JI Proteomics
PD FEB 15
PY 2013
VL 13
IS 3-4
BP 686
EP 709
DI 10.1002/pmic.201200397
PG 24
WC Biochemical Research Methods; Biochemistry & Molecular Biology
SC Biochemistry & Molecular Biology
GA 092DO
UT WOS:000315099400022
PM 23335204
DA 2022-04-27
ER

PT J
AU Chen, XJ
   Mou, XQ
   Zou, YG
   Peng, ZY
   Yang, JX
AF Chen, X. -J.
   Mou, X. -Q.
   Zou, Y. -G.
   Peng, Z. -Y.
   Yang, J. -X.
TI Screening of key genes associated with contused rat spinal cord with DNA microarray
SO EUROPEAN REVIEW FOR MEDICAL AND PHARMACOLOGICAL SCIENCES
LA English
DT Article
DE Contused rat spinal cord; Differentially expressed gene; Function enrichment analysis; Interaction network; Enrichment analysis
ID inflammatory response; neurotrophic factor; amino-acid; injury; expression; alpha-2-macroglobulin; apoptosis; therapy; protein; growth
AB OBJECTIVES: To identify key genes and novel potential therapeutic targets for contused spin cord injury through analyzing microarray data. MATERIALS AND METHODS: Gene expression data set GSE2599 was downloaded from Gene Expression Omnibus, including 3 rat spinal cord injury (SCI) samples and 3 healthy controls. Data pre-treatment and differential analyses were performed with packages of R. Cluster analysis was done with gene expression values to globally present the difference between the two states. Functional enrichment analysis was performed for all the DEGs with DAVID tools. The most up- and down-regulated genes were picked out and their interactors were predicted with String. Pathway enrichment analysis was done with GENECODIS for all the genes in the network. RESULTS: A total of 227 DEGs were screened out, 132 up-regulated genes and 145 down-regulated genes. Response to wounding, response to organic substance and defense response was the top 3 significant functional terms. APOBEC1 was the most up-regulated gene while HPD was the most down-regulated one. Their interactors were obtained and network was constructed. Pathway enrichment analysis revealed that tyrosine metabolism and other metabolism-related pathways were significantly over-represented. CONCLUSIONS: A range of DEGs were revealed in present study, which could deepen the understandings about the mechanisms of SCI and guide future researches on treatment development.
C1 [Chen, X. -J.; Zou, Y. -G.; Peng, Z. -Y.; Yang, J. -X.] Luzhou Med Coll, Affiliated Hosp Tradit Chinese Med, Dept Orthoped, Luzhou, Peoples R China.
   [Mou, X. -Q.] Luzhou Med Coll, Affiliated Hosp, Dept Radiol, Luzhou, Peoples R China.
RP Zou, YG (通讯作者)，Luzhou Med Coll, Affiliated Hosp Tradit Chinese Med, Dept Orthoped, Luzhou, Peoples R China.
EM orthluzhou@163.com
CR Aimone JB, 2004, EXP NEUROL, V189, P204, DOI 10.1016/j.expneurol.2004.05.042
   Ankeny DP, 2004, EXP NEUROL, V190, P17, DOI 10.1016/J.expneurol.2004.05.045
   Bai YJ, 2011, INVEST OPHTH VIS SCI, V52, P5260, DOI 10.1167/iovs.10-6691
   Benjamini Y, 1995, J R STAT SOC B, V57, P289, DOI 10.1111/j.2517-6161.1995.tb02031.x
   Bethea JR, 2002, CURR OPIN NEUROL, V15, P355, DOI 10.1097/00019052-200206000-00021
   Biernaskie J, 2007, J NEUROSCI, V27, P9545, DOI 10.1523/JNEUROSCI.1930-07.2007
   Blight AR, 1992, J NEUROTRAUM, V9, P0
   Bregman BS, 1997, EXP NEUROL, V148, P475, DOI 10.1006/exnr.1997.6705
   Carlson SL, 1998, EXP NEUROL, V151, P77, DOI 10.1006/exnr.1998.6785
   Derisi J, 1996, NAT GENET, V14, P457
   Diaz-ruiz A, 2004, NEUROSCI LETT, V357, P49, DOI 10.1016/j.neulet.2003.12.042
   Eisen MB, 1998, P NATL ACAD SCI USA, V95, P14863, DOI 10.1073/pnas.95.25.14863
   Emery E, 1998, J NEUROSURG, V89, P911, DOI 10.3171/jns.1998.89.6.0911
   Farooque M, 1992, ACTA NEUROPATHOL, V84, P613
   Faulkner JR, 2004, J NEUROSCI, V24, P2143, DOI 10.1523/JNEUROSCI.3547-03.2004
   Fujita A, 2006, BMC BIOINFORMATICS, V7, P0, DOI 10.1186/1471-2105-7-469
   Gibson J, 2012, IMMUNOBIOLOGY, V217, P251, DOI 10.1016/j.imbio.2011.07.015
   Gruner JA, 1992, J NEUROTRAUM, V9, P123, DOI 10.1089/neu.1992.9.123
   Han SSW, 2000, JAMA-J AM MED ASSOC, V283, P2300, DOI 10.1001/jama.283.17.2300
   Harpel PC, 1976, PROG HEMOST THROMB, V3, P145
   Hou ST, 2008, INT REV CEL MOL BIO, V267, P125, DOI 10.1016/S1937-6448(08)00603-5
   Huang DW, 2009, NAT PROTOC, V4, P44, DOI 10.1038/nprot.2008.211
   Jones LL, 2001, J PHYSIOL-LONDON, V533, P83, DOI 10.1111/j.1469-7793.2001.0083b.x
   Klusman I, 1997, BRAIN RES, V762, P173, DOI 10.1016/S0006-8993(97)00381-8
   Li SM, 2004, SCIENCE, V303, P540, DOI 10.1126/science.1091403
   Liu DX, 1991, BRAIN RES, V547, P344, DOI 10.1016/0006-8993(91)90984-4
   Liu XZ, 1997, J NEUROSCI, V17, P5395
   Lodish H, 2004, MOL CELL BIOL, V5th ed, P0
   Matsuda T, 1989, J IMMUNOL, V142, P148
   Nam D, 2008, BRIEF BIOINFORM, V9, P189, DOI 10.1093/bib/bbn001
   Panter SS, 1990, ANN NEUROL, V27, P96, DOI 10.1002/ana.410270115
   Petersen-mahrt SK, 2003, J BIOL CHEM, V278, P19583, DOI 10.1074/jbc.C300114200
   Pollard KS, 2005, STAT BIOL HLTH SERIE, V0, P251
   Ramani PS, 2002, NEUROL INDIA, V50, P272
   Rivlin AS, 1978, SURG NEUROL, V10, P39
   Schopfer FJ, 2003, TRENDS BIOCHEM SCI, V28, P646, DOI 10.1016/j.tibs.2003.10.006
   Springer JE, 1997, J NEUROCHEM, V68, P2469
   Sroga JM, 2003, J COMP NEUROL, V462, P223, DOI 10.1002/cne.10736
   Streit WJ, 1998, EXP NEUROL, V152, P74, DOI 10.1006/exnr.1998.6835
   Szklarczyk D, 2011, NUCLEIC ACIDS RES, V39, PD561, DOI 10.1093/nar/gkq973
   Tomoeda K, 2000, MOL GENET METAB, V71, P506, DOI 10.1006/mgme.2000.3085
   Troyanskaya O, 2001, BIOINFORMATICS, V17, P520, DOI 10.1093/bioinformatics/17.6.520
NR 42
TC 3
Z9 3
U1 0
U2 1
PU VERDUCI PUBLISHER
PI ROME
PA VIA GREGORIO VII, ROME, 186-00165, ITALY
SN 1128-3602
EI 
J9 EUR REV MED PHARMACO
JI Eur. Rev. Med. Pharmacol. Sci.
PD NOV 15
PY 2013
VL 17
IS 21
BP 2949
EP 2955
DI 
PG 7
WC Pharmacology & Pharmacy
SC Pharmacology & Pharmacy
GA 267GM
UT WOS:000328084800018
PM 24254566
DA 2022-04-27
ER

PT J
AU Chen, KN
   Deng, SY
   Lu, HZ
   Zheng, YY
   Yang, GD
   Kim, D
   Cao, QL
   Wu, JQ
AF Chen, Kenian
   Deng, Shuyun
   Lu, Hezuo
   Zheng, Yiyan
   Yang, Guodong
   Kim, Dong
   Cao, Qilin
   Wu, Jia Qian
TI RNA-Seq Characterization of Spinal Cord Injury Transcriptome in Acute/Subacute Phases: A Resource for Understanding the Pathology at the Systems Level
SO PLOS ONE
LA English
DT Article
ID peripheral-nerve injury; gene-expression; functional recovery; lipoprotein-lipase; locomotor recovery; lipid-metabolism; precursor cell; hub protein; microarray; oligodendrocyte
AB Spinal cord injury (SCI) is a devastating neurological disease without effective treatment. To generate a comprehensive view of the mechanisms involved in SCI pathology, we applied RNA-Sequencing (RNA-Seq) technology to characterize the temporal changes in global gene expression after contusive SCI in mice. We sequenced tissue samples from acute and subacute phases (2 days and 7 days after injury) and systematically characterized the transcriptomes with the goal of identifying pathways and genes critical in SCI pathology. The top enriched functional categories include "inflammation response," " neurological disease," "cell death and survival" and " nervous system development." The top enriched pathways include LXR/RXR Activation and Atherosclerosis Signaling, etc. Furthermore, we developed a systems-based analysis framework in order to identify key determinants in the global gene networks of the acute and sub-acute phases. Some candidate genes that we identified have been shown to play important roles in SCI, which demonstrates the validity of our approach. There are also many genes whose functions in SCI have not been well studied and can be further investigated by future experiments. We have also incorporated pharmacogenomic information into our analyses. Among the genes identified, the ones with existing drug information can be readily tested in SCI animal models. Therefore, in this study we have described an example of how global gene profiling can be translated to identifying genes of interest for functional tests in the future and generating new hypotheses. Additionally, the RNA-Seq enables splicing isoform identification and the estimation of expression levels, thus providing useful information for increasing the specificity of drug design and reducing potential side effect. In summary, these results provide a valuable reference data resource for a better understanding of the SCI process in the acute and sub-acute phases.
C1 [Chen, Kenian; Deng, Shuyun; Lu, Hezuo; Zheng, Yiyan; Yang, Guodong; Kim, Dong; Cao, Qilin; Wu, Jia Qian] Univ Texas Med Sch Houston, Vivian L Smith Dept Neurosurg, Houston, TX USA.
   [Chen, Kenian; Deng, Shuyun; Lu, Hezuo; Zheng, Yiyan; Yang, Guodong; Kim, Dong; Cao, Qilin; Wu, Jia Qian] UT Brown Inst Mol Med, Ctr Stem Cell & Regenerat Med, Houston, TX USA.
RP Cao, QL (通讯作者)，Univ Texas Med Sch Houston, Vivian L Smith Dept Neurosurg, Houston, TX USA.
EM Qi-Lin.Cao@uth.tmc.edu; Jiaqian.wu@uth.tmc.edu
FU National Institutes of HealthUnited States Department of Health & Human ServicesNational Institutes of Health (NIH) - USA; Staman Ogilvie Fund-Memorial Hermann Foundation; Senator Lloyd & B. A. Bentsen Center for Stroke Research; NIHUnited States Department of Health & Human ServicesNational Institutes of Health (NIH) - USA [NS061975]; TIRR foundation through Mission Connect; NATIONAL HEART, LUNG, AND BLOOD INSTITUTEUnited States Department of Health & Human ServicesNational Institutes of Health (NIH) - USANIH National Heart Lung & Blood Institute (NHLBI) [R00HL093213] Funding Source: NIH RePORTER; NATIONAL INSTITUTE OF NEUROLOGICAL DISORDERS AND STROKEUnited States Department of Health & Human ServicesNational Institutes of Health (NIH) - USANIH National Institute of Neurological Disorders & Stroke (NINDS) [R01NS061975] Funding Source: NIH RePORTER
CR Adzemovic MZ, 2012, PLOS ONE, V7, P0, DOI 10.1371/journal.pone.0039794
   Agnello D, 2000, J NEUROIMMUNOL, V109, P105, DOI 10.1016/S0165-5728(00)00279-4
   Andrews S, 2012, AM J PATHOL, V181, P1165, DOI 10.1016/j.ajpath.2012.06.027
   Bareyre FM, 2003, TRENDS NEUROSCI, V26, P555, DOI 10.1016/j.tins.2003.08.004
   Barrie ES, 2012, MOL PHARMACOL, V81, P620, DOI 10.1124/mol.111.076604
   Batada NN, 2006, PLOS COMPUT BIOL, V2, P748, DOI 10.1371/journal.pcbi.0020088
   Baumann N, 2001, PHYSIOL REV, V81, P871, DOI 10.1152/physrev.2001.81.2.871
   Blain JEAN-FRANCOIS, 2004, SCIENTIFICWORLDJOURNAL, V4, P531
   Borneman AR, 2006, GENE DEV, V20, P435, DOI 10.1101/gad.1389306
   Bradford JR, 2010, BMC GENOMICS, V11, P0, DOI 10.1186/1471-2164-11-282
   Cao QL, 2005, EXP NEUROL, V191, PS3, DOI 10.1016/j.expneurol.2004.08.026
   Cao QL, 2005, J NEUROSCI, V25, P6947, DOI 10.1523/JNEUROSCI.1065-05.2005
   Carbajal KS, 2011, GLIA, V59, P1813, DOI 10.1002/glia.21225
   Carmel JB, 2001, PHYSIOL GENOMICS, V7, P201, DOI 10.1152/physiolgenomics.00074.2001
   Cheng XX, 2007, STEM CELLS, V25, P3204, DOI 10.1634/stemcells.2007-0284
   Cho N, 2012, J NEUROINFLAMM, V9, P0, DOI 10.1186/1742-2094-9-134
   Correia C, 2011, PLOS ONE, V6, P0, DOI 10.1371/journal.pone.0028352
   Cuzzocrea S, 2008, SHOCK, V29, P362, DOI 10.1097/shk.0b013e31814545dc
   Darian-smith C, 2009, NEUROSCIENTIST, V15, P149, DOI 10.1177/1073858408331372
   Demjen D, 2004, NAT MED, V10, P389, DOI 10.1038/nm1007
   Desmouliere A, 2005, WOUND REPAIR REGEN, V13, P7, DOI 10.1111/j.1067-1927.2005.130102.x
   Fan CL, 2013, INT J BIOL SCI, V9, P78, DOI 10.7150/ijbs.5626
   Fehlings MG, 2006, SPINE, V31, PS28, DOI 10.1097/01.brs.0000217973.11402.7f
   Freria CM, 2012, J NEUROINFLAMM, V9, P0, DOI 10.1186/1742-2094-9-240
   Fu X, 2009, BMC GENOMICS, V10, P0, DOI 10.1186/1471-2164-10-161
   Harris AL, 2002, NAT REV CANCER, V2, P38, DOI 10.1038/nrc704
   He BL, 2013, NEUROPEPTIDES, V47, P1, DOI 10.1016/j.npep.2012.06.001
   Herrmann JE, 2008, J NEUROSCI, V28, P7231, DOI 10.1523/JNEUROSCI.1709-08.2008
   Hill RL, 2009, J NEUROTRAUM, V26, P1, DOI 10.1089/neu.2008.0543
   Houstis N, 2006, NATURE, V440, P944, DOI 10.1038/nature04634
   Huber C, 2008, J BIOL CHEM, V283, P34002, DOI 10.1074/jbc.M803957200
   Huey PU, 1998, J LIPID RES, V39, P2135
   Jaerve A, 2012, PLOS ONE, V7, P0, DOI 10.1371/journal.pone.0049812
   Jeong H, 2001, NATURE, V411, P41, DOI 10.1038/35075138
   Joseph SB, 2003, NAT MED, V9, P213, DOI 10.1038/nm820
   Kahvejian A, 2008, NAT BIOTECHNOL, V26, P1125, DOI 10.1038/nbt1494
   Kanno H, 2009, J NEUROTRAUM, V26, P31, DOI 10.1089/neu.2008.0667
   Kaplin AI, 2005, J CLIN INVEST, V115, P2731, DOI 10.1172/JCI25141
   Kigerl KA, 2009, J NEUROSCI, V29, P13435, DOI 10.1523/JNEUROSCI.3257-09.2009
   Kleibeuker W, 2008, BRAIN BEHAV IMMUN, V22, P200, DOI 10.1016/j.bbi.2007.07.009
   Knerlich-lukoschus F, 2011, J NEUROSURG-SPINE, V14, P583, DOI 10.3171/2010.12.SPINE10480
   Kogenaru S, 2012, BMC GENOMICS, V13, P0, DOI 10.1186/1471-2164-13-629
   Labaj PP, 2011, BIOINFORMATICS, V27, PI383, DOI 10.1093/bioinformatics/btr247
   Langmead B, 2009, GENOME BIOL, V10, P0, DOI 10.1186/gb-2009-10-3-r25
   Lee GYF, 2006, J NEUROSURG-SPINE, V4, P123, DOI 10.3171/spi.2006.4.2.123
   Liberzon A, 2011, BIOINFORMATICS, V27, P1739, DOI 10.1093/bioinformatics/btr260
   Liu CHENG-LONG, 2003, CHIN J TRAUMATOL, V6, P18
   Livak KJ, 2001, METHODS, V25, P402, DOI 10.1006/meth.2001.1262
   Liverman CT, 2005, PINAL CORD INJURY PR, V0, P0
   Luchetti S, 2010, J NEUROTRAUM, V27, P411, DOI 10.1089/neu.2009.0930
   Marioni JC, 2008, GENOME RES, V18, P1509, DOI 10.1101/gr.079558.108
   Matsumura T, 2009, J BIOCHEM, V146, P375, DOI 10.1093/jb/mvp080
   Nakajima H, 2012, J NEUROTRAUM, V29, P1614, DOI 10.1089/neu.2011.2109
   Nookaew I, 2012, NUCLEIC ACIDS RES, V40, P10084, DOI 10.1093/nar/gks804
   Oyinbo CA, 2011, ACTA NEUROBIOL EXP, V71, P281
   Pal S, 2012, PHARMACOL THERAPEUT, V136, P283, DOI 10.1016/j.pharmthera.2012.08.005
   Peng T, 2002, MOL CELL BIOL, V22, P5575, DOI 10.1128/MCB.22.15.5575-5584.2002
   Plunkett JA, 2001, EXP NEUROL, V168, P144, DOI 10.1006/exnr.2000.7604
   Qin LY, 2011, J NEUROSCI, V31, P775, DOI 10.1523/JNEUROSCI.4547-10.2011
   Quackenbush J, 2002, NAT GENET, V32, P496, DOI 10.1038/ng1032
   Rajendran L, 2010, NAT REV DRUG DISCOV, V9, P29, DOI 10.1038/nrd2897
   Rathore KI, 2011, J NEUROSCI, V31, P13412, DOI 10.1523/JNEUROSCI.0116-11.2011
   Ravizza T, 2001, NEUROSCIENCE, V105, P43, DOI 10.1016/S0306-4522(01)00177-4
   Ries A, 2007, J NEUROCHEM, V103, P1491, DOI 10.1111/j.1471-4159.2007.04858.x
   Rowland JW, 2008, NEUROSURG FOCUS, V25, P0, DOI 10.3171/FOC.2008.25.11.E2
   Schwammle V, 2010, BIOINFORMATICS, V26, P2841, DOI 10.1093/bioinformatics/btq534
   Sofroniew MV, 2010, ACTA NEUROPATHOL, V119, P7, DOI 10.1007/s00401-009-0619-8
   Su ZQ, 2011, CHEM RES TOXICOL, V24, P1486, DOI 10.1021/tx200103b
   Subramanian A, 2007, BIOINFORMATICS, V23, P3251, DOI 10.1093/bioinformatics/btm369
   Tachibana T, 2002, NEUROSCI LETT, V327, P133, DOI 10.1016/S0304-3940(02)00375-0
   Trapnell C, 2010, NAT BIOTECHNOL, V28, P511, DOI 10.1038/nbt.1621
   Trapnell C, 2009, BIOINFORMATICS, V25, P1105, DOI 10.1093/bioinformatics/btp120
   Ulven SM, 2005, PROSTAG LEUKOTR ESS, V73, P59, DOI 10.1016/j.plefa.2005.04.009
   Van STEENWINCKELJ, 2011, J NEUROSCI, V31, P5865, DOI 10.1523/JNEUROSCI.5986-10.2011
   Velardo MJ, 2004, J NEUROSCI, V24, P8562, DOI 10.1523/JNEUROSCI.3316-04.2004
   Wang H, 2012, ANNU REV NUTR, V32, P147, DOI 10.1146/annurev-nutr-071811-150703
   Wang XJ, 2010, NEUROPATHOLOGY, V30, P131, DOI 10.1111/j.1440-1789.2009.01061.x
   Wang Z, 2009, NAT REV GENET, V10, P57, DOI 10.1038/nrg2484
   Wu JQ, 2010, P NATL ACAD SCI USA, V107, P5254, DOI 10.1073/pnas.0914114107
   Yang Z, 2012, OBES REV, V13, P58, DOI 10.1111/j.1467-789X.2012.01038.x
   Yeo G, 2004, GENOME BIOL, V5, P0, DOI 10.1186/gb-2004-5-10-r74
   Zamanian JL, 2012, J NEUROSCI, V32, P6391, DOI 10.1523/JNEUROSCI.6221-11.2012
   Zendedel A, 2012, BRAIN RES, V1473, P214, DOI 10.1016/j.brainres.2012.07.037
   Zhou ZG, 2009, EXP NEUROL, V220, P183, DOI 10.1016/j.expneurol.2009.08.018
NR 84
TC 42
Z9 45
U1 1
U2 12
PU PUBLIC LIBRARY SCIENCE
PI SAN FRANCISCO
PA 1160 BATTERY STREET, STE 100, SAN FRANCISCO, CA 94111 USA
SN 1932-6203
EI 
J9 PLOS ONE
JI PLoS One
PD AUG 9
PY 2013
VL 8
IS 8
BP 
EP 
DI 10.1371/journal.pone.0072567
PG 18
WC Multidisciplinary Sciences
SC Science & Technology - Other Topics
GA 245OM
UT WOS:000326473200084
PM 23951329
DA 2022-04-27
ER

PT J
AU Mohammadi, E
   Ghaedi, K
   Esmailie, A
   Rahgozar, S
AF Mohammadi, Esmat
   Ghaedi, Kamran
   Esmailie, Abolghasem
   Rahgozar, Soheila
TI Gene expression profiling of liver X receptor alpha and Bcl-2-associated X protein in experimental transection spinal cord-injured rats
SO JOURNAL OF SPINAL CORD MEDICINE
LA English
DT Article
DE Bcl-2-associated X protein; Liver X receptor alpha; Quantitative real-time PCR; Spinal cord injuries; Apoptosis; Transcription factors; Paraplegia; Tetraplegia
ID brain; degeneration; inflammation; metabolism; macrophage; microglia; contusion; apoptosis; model
AB Background: Study of molecular responses to central nervous system injury would be helpful for controlling the harmful pathways post-injury and triggering the useful pathways required for the treatment of injury. Objective: To investigate the expression level of liver X receptor alpha (LXR alpha) which has anti-inflammatory effects and pro-apoptotic Bcl-2-associated X protein (Bax) upon spinal cord injury (SCI). Design: To induce SCI, transection was carried out at T9 level of male Wister rats. Approximately 8 mm of rostral, caudal, and epicenter tissues of injured sites in treated rats were chosen for quantitative real-time polymerase chain reaction at the 6, 24, and 72 hours, and 7 and 10 days post-surgery. Results: Our results showed a complicated temporal and spatial pattern of alteration in LXR alpha and Bax mRNA expression levels after SCI. LXR alpha expression level followed a homologues pattern (additive and subtractive wave) with a difference in time at three areas of studied. Rostral, caudal, and epicenter expression patterns of Bax were dissimilar in these areas. Gradual increase in the expression of Bax without any decrease at the rostral area was observed, presumably indicating the active transcription process of this gene, regardless of its protein situation. Conclusion: A time lapse significant change in Bax expression level was observed only in the epicenter of injury, emphasizing that apoptotic responses are limited to this area. Furthermore, an increase in LXR alpha transcription level was observed first in rostral area and then extended to epicentral and caudal areas, implying that inflammation responses extended from rostral to caudal areas.
C1 [Mohammadi, Esmat; Ghaedi, Kamran; Esmailie, Abolghasem; Rahgozar, Soheila] Univ Isfahan, Dept Biol, Sch Sci, Cell & Mol Biol Div, Esfahan 7344181746, Iran.
RP Ghaedi, K (通讯作者)，Univ Isfahan, Dept Biol, Sch Sci, Hezar Jerib Ave,Azadi Sq, Esfahan 7344181746, Iran.
EM kamranghaedi@yahoo.com
FU graduate office of University of Isfahan
CR Aimone JB, 2004, EXP NEUROL, V189, P204, DOI 10.1016/j.expneurol.2004.05.042
   Banerjee S, 2007, ANNU REV NEUROSCI, V30, P235, DOI 10.1146/annurev.neuro.30.051606.094345
   Bar-peled O, 1999, J NEUROSCI RES, V55, P542, DOI 10.1002/(SICI)1097-4547(19990301)55:5<542::AID-JNR2>3.0.CO;2-7
   Beattie MS, 2000, J NEUROTRAUM, V17, P915, DOI 10.1089/neu.2000.17.915
   Bethea JR, 1998, J NEUROSCI, V18, P3251
   Carmel JB, 2001, PHYSIOL GENOMICS, V7, P201, DOI 10.1152/physiolgenomics.00074.2001
   Crisafulli C, 2010, J LEUKOCYTE BIOL, V87, P309, DOI 10.1189/jlb.0609438
   De Biase A, 2005, PHYSIOL GENOMICS, V22, P368, DOI 10.1152/physiolgenomics.00081.2005
   Elali A, 2012, BRAIN PATHOL, V22, P175, DOI 10.1111/j.1750-3639.2011.00517.x
   Esposito E, 2011, BMC NEUROSCI, V12, P0, DOI 10.1186/1471-2202-12-31
   Hausmann O, 2003, SPINAL CORD, V41, P369, DOI 10.1038/sj.sc.3101483
   Hong C, 2008, CURR OPIN GENET DEV, V18, P461, DOI 10.1016/j.gde.2008.07.016
   Hoyer S, 2000, EXP GERONTOL, V35, P1363, DOI 10.1016/S0531-5565(00)00156-X
   Joseph SB, 2004, CELL, V119, P299, DOI 10.1016/j.cell.2004.09.032
   Kohro T, 2000, J ATHEROSCLER THROMB, V7, P145
   Kuwana T, 2003, CURR OPIN CELL BIOL, V15, P691, DOI 10.1016/j.ceb.2003.10.004
   Kuzhandaivel ANUJAIANTHI, 2011, FRONT CELL NEUROSCI, V5, P9, DOI 10.3389/fncel.2011.00009
   Liu CJ, 2011, BRAIN RES, V1374, P100, DOI 10.1016/j.brainres.2010.11.061
   Paterniti I, 2010, J NEUROCHEM, V112, P611, DOI 10.1111/j.1471-4159.2009.06471.x
   Rice T, 2007, J NEUROPATH EXP NEUR, V66, P184, DOI 10.1097/01.jnen.0000248552.07338.7f
   Ricote M, 2004, ARTERIOSCL THROM VAS, V24, P230, DOI 10.1161/01.ATV.0000103951.67680.B1
   Schwab C, 2009, BIOCHIM BIOPHYS ACTA, V1802, P889
   Shuman SL, 1997, J NEUROSCI RES, V50, P798, DOI 10.1002/(SICI)1097-4547(19971201)50:5<798::AID-JNR16>3.3.CO;2-#
   Song GQ, 2001, J NEUROCHEM, V79, P804, DOI 10.1046/j.1471-4159.2001.00626.x
   Sun F, 2010, GLIA, V58, P1304, DOI 10.1002/glia.21009
   Van NEERVENS, 2007, PPAR RES, V2007, P0, DOI 10.1155/2007/29275
   Xiao LIN, 2005, SHENGLI XUEBAO, V57, P705
   Zhang-gandhi CX, 2007, J NEUROIMMUNOL, V183, P50, DOI 10.1016/j.jneuroim.2006.11.007
NR 28
TC 7
Z9 8
U1 0
U2 2
PU TAYLOR & FRANCIS LTD
PI ABINGDON
PA 2-4 PARK SQUARE, MILTON PARK, ABINGDON OR14 4RN, OXON, ENGLAND
SN 1079-0268
EI 2045-7723
J9 J SPINAL CORD MED
JI J. Spinal Cord. Med.
PD JAN 15
PY 2013
VL 36
IS 1
BP 66
EP 71
DI 10.1179/2045772312Y.0000000032
PG 6
WC Clinical Neurology
SC Neurosciences & Neurology
GA 087JW
UT WOS:000314758600010
PM 23433337
DA 2022-04-27
ER

PT J
AU da Silva, BF
   Souza, GHMF
   lo Turco, EG
   Del Giudice, PT
   Soler, TB
   Spaine, DM
   Borrelli, M
   Gozzo, FC
   Pilau, EJ
   Garcia, JS
   Ferreira, CR
   Eberlin, MN
   Bertolla, RP
AF da Silva, Barbara Ferreira
   Souza, Gustavo Henrique Martins Ferreira
   lo Turco, Edson Guimaraes
   Del Giudice, Paula Toni
   Soler, Thiesa Butterby
   Spaine, Deborah Montagnini
   Borrelli Junior, Milton
   Gozzo, Fabio Cesar
   Pilau, Eduardo Jorge
   Garcia, Jerusa Simone
   Ferreira, Christina Ramires
   Eberlin, Marcos Nogueira
   Bertolla, Ricardo Pimenta
TI Differential seminal plasma proteome according to semen retrieval in men with spinal cord injury
SO FERTILITY AND STERILITY
LA English
DT Article
DE Biomarkers; spinal cord injury; seminal plasma; proteomics; functional enrichment
ID prostaglandin d-synthase; sperm motility; vibratory stimulation; electric-current; prostate; electroejaculation; identification; spermatozoa; infertility; mechanism
AB Objective: To evaluate protein expression profile and to quantify proteins present in seminal plasma from men with spinal cord injury (SCI) and healthy men without SCI. Design: Experimental study. Setting: University hospital. Patient(s): Twelve SCI patients divided into two groups, six who underwent electroejaculation (EEJ) and six who underwent penile vibratory stimulation (PVS); and ten control subjects presenting normal sperm motility and concentration. Intervention(s): EEJ and PVS. Main Outcome Measure(s): The seminal plasma protein profile was analyzed by two proteomic strategies: data-independent label-free quantitative proteomics (MSE) and two-dimensional sodium dodecyl sulfate-polyacrylamide gel electrophoresis (2D SDS-PAGE). Result(s): A total of 638 different proteins were identified by MSE and 18 by 2D SDS-PAGE followed by tandem mass spectrometry. Interactome analysis showed key reproductive biologic processes-insemination, sperm and oocyte fusion, and acrosome reaction-related to all groups, as were triglyceride stimuli. Processes related to actin and muscle function and to iron oxidation, transportation, and homeostasis were found only in the EEJ and PVS groups; response to hydrogen peroxide and increased immune response was found only in the PVS group. Conclusion(s): This study was able to demonstrate differential protein expression among control, PVS, and EEJ groups; SCI is responsible for alterations in seminal plasma protein profile leading to a deviation from homeostasis; proteins reported in both PVS and EEJ groups correlate with the pathophysiology of SCI-related infertility. (Fertil Steril (R) 2013; 100: 959-69. (C) 2013 by American Society for Reproductive Medicine.)
C1 [da Silva, Barbara Ferreira; lo Turco, Edson Guimaraes; Del Giudice, Paula Toni; Soler, Thiesa Butterby; Spaine, Deborah Montagnini; Borrelli Junior, Milton; Bertolla, Ricardo Pimenta] Univ Fed Sao Paulo, Dept Surg, Div Urol, Human Reprod Sect, BR-04039060 Sao Paulo, Brazil.
   [Souza, Gustavo Henrique Martins Ferreira] Waters Corp, Mass Spectrometry Applicat Res & Dev Lab, Sao Paulo, Brazil.
   [Souza, Gustavo Henrique Martins Ferreira; Ferreira, Christina Ramires; Eberlin, Marcos Nogueira] Univ Estadual Campinas, Thomson Mass Spectrometry Lab, Campinas, Brazil.
   [Gozzo, Fabio Cesar; Pilau, Eduardo Jorge] Univ Estadual Campinas, Inst Chem, Campinas, Brazil.
   [Gozzo, Fabio Cesar] Natl Inst Bioanalyt Sci & Technol, Sao Paulo, Brazil.
   [Pilau, Eduardo Jorge] Univ Estadual Maringa, Ctr Exact Sci, Dept Chem, Maringa, Parana, Brazil.
   [Garcia, Jerusa Simone] Alfenas Fed Univ, Inst Exact Sci, Alfenas, Brazil.
RP Bertolla, RP (通讯作者)，Univ Fed Sao Paulo, BR-04039060 Sao Paulo, Brazil.
EM rbertolla@yahoo.com
FU Conselho Nacional de Desenvolvimento Cientifico e TecnologicoConselho Nacional de Desenvolvimento Cientifico e Tecnologico (CNPQ)
CR Agarwal A, 2006, FERTIL STERIL, V86, P878, DOI 10.1016/j.fertnstert.2006.02.111
   Aitken RJ, 2004, FREE RADICAL BIO MED, V36, P994, DOI 10.1016/j.freeradbiomed.2004.01.017
   Barazani Y, 2012, ASIAN J ANDROL, V14, P525, DOI 10.1038/aja.2012.29
   Basu S, 2004, J ANDROL, V25, P250
   Bauman WA, 2000, PHYS MED REHABIL CLIN N AM, V11, P109
   Brackett NL, 2007, J ANDROL, V28, P717, DOI 10.2164/jandrol.106.002022
   Brackett NL, 2010, J UROLOGY, V183, P2304, DOI 10.1016/j.juro.2010.02.018
   Brackett NL, 2000, J UROLOGY, V164, P712, DOI 10.1016/S0022-5347(05)67287-4
   Brackett NL, 1996, J UROLOGY, V155, P1632, DOI 10.1016/S0022-5347(01)66148-2
   Brackett NL, 1994, J UROLOGY, V151, P114, DOI 10.1016/S0022-5347(17)34885-1
   Brackett NL, 1996, PHYS THER, V76, P1121
   Cardenas DD, 1995, ARCH PHYS MED REHAB, V76, P272, DOI 10.1016/S0003-9993(95)80615-6
   Cohen DR, 2004, J ANDROL, V25, P922
   Colao A, 1998, J CLIN ENDOCR METAB, V83, P775, DOI 10.1210/jc.83.3.775
   Costello LC, 1994, PROSTATE, V24, P162, DOI 10.1002/pros.2990240311
   Cunha GR, 1992, J ANDROL, V13, P465
   de Lamirande E, 1997, REV REPROD, V2, P48, DOI 10.1530/revreprod/2.1.48
   Delamirande E, 1995, FERTIL STERIL, V63, P637, DOI 10.1016/S0015-0282(16)57438-X
   Evans JP, 1998, ANDROLOGIA, V30, P297
   Gerena RL, 2000, BIOL REPROD, V62, P547, DOI 10.1095/biolreprod62.3.547
   Giuliano F, 2005, ANN REV SEX RES, V16, P190
   Hellman NE, 2002, ANNU REV NUTR, V22, P439, DOI 10.1146/annurev.nutr.22.012502.114457
   Ideker TREY, 2002, BIOINFORMATICS, V18 Suppl 1, P0
   Katkov II, 1998, J ANDROL, V19, P232
   Kraus JF, 1975, J CHRON DIS, V28, P471, DOI 10.1016/0021-9681(75)90057-0
   Kruger TF, 1986, FERTIL STERIL, V46, P1118
   Laemmli UK, 1970, NATURE, V227, P680, DOI 10.1038/227680a0
   Leone MG, 2002, CONTRACEPTION, V65, P293, DOI 10.1016/S0010-7824(02)00280-9
   Linsenmeyer TA, 1991, ARCH PHYS MED REHAB, V72, P747
   Lizzi AR, 2009, MINI-REV MED CHEM, V9, P687, DOI 10.2174/138955709788452757
   Mcdonald JW, 2002, LANCET, V359, P417, DOI 10.1016/S0140-6736(02)07603-1
   Mckinley WO, 1999, ARCH PHYS MED REHAB, V80, P1402, DOI 10.1016/S0003-9993(99)90251-4
   Moura AA, 2006, J ANDROL, V27, P534, DOI 10.2164/jandrol.05201
   Ohl DA, 1997, J UROLOGY, V157, P2147, DOI 10.1016/S0022-5347(01)64698-6
   Primakoff P, 2002, SCIENCE, V296, P2183, DOI 10.1126/science.1072029
   Rajasekaran M, 1994, REPROD TOXICOL, V8, P427, DOI 10.1016/0890-6238(94)90084-1
   Sanocka DOROTA, 2004, REPROD BIOL ENDOCRINOL, V2, P12, DOI 10.1186/1477-7827-2-12
   Sedor JF, 1995, FERTIL STERIL, V63, P1125, DOI 10.1016/S0015-0282(16)57561-X
   Shannon P, 2003, GENOME RES, V13, P2498, DOI 10.1101/gr.1239303
   Sharma JK, 1996, UROLOGY, V48, P835
   Sheel AW, 2005, J APPL PHYSIOL, V99, P53, DOI 10.1152/japplphysiol.00154.2005
   Shim HB, 2006, PROSTATE CANCER P D, V9, P115, DOI 10.1038/sj.pcan.4500865
   Sikka SC, 1994, J ANDROL, V15, P145
   Silva JC, 2005, ANAL CHEM, V77, P2187, DOI 10.1021/ac048455k
   Sokolov AV, 2006, BIOCHEMISTRY-MOSCOW+, V71, P160, DOI 10.1134/S0006297906020076
   Sonksen J, 2002, INT J ANDROL, V25, P324, DOI 10.1046/j.1365-2605.2002.00378.x
   Spirin V, 2003, P NATL ACAD SCI USA, V100, P12123, DOI 10.1073/pnas.2032324100
   Strugnell RA, 2010, NAT REV MICROBIOL, V8, P656, DOI 10.1038/nrmicro2384
   Trabulsi EJ, 2002, ARCH PHYS MED REHAB, V83, P31, DOI 10.1053/apmr.2002.26250
   Untergasser G, 1999, EXP GERONTOL, V34, P275, DOI 10.1016/S0531-5565(98)00063-1
   Wang JM, 1991, BIOL REPROD, V44, P1171, DOI 10.1095/biolreprod44.6.1171
   Welsh M, 2010, ENDOCRINOLOGY, V151, P3374, DOI 10.1210/en.2009-1339
   Wennbo H, 1997, ENDOCRINOLOGY, V138, P4410, DOI 10.1210/en.138.10.4410
   Wiechelman KJ, 1988, ANAL BIOCHEM, V175, P231, DOI 10.1016/0003-2697(88)90383-1
   *worldhealthorganization , 1999, LAB MAN EX HUM SEM S, V0, P0
   Yi YOUNG-JOO, 2007, SOC REPROD FERTIL SUPPL, V63, P385
NR 56
TC 19
Z9 19
U1 0
U2 17
PU ELSEVIER SCIENCE INC
PI NEW YORK
PA 360 PARK AVE SOUTH, NEW YORK, NY 10010-1710 USA
SN 0015-0282
EI 
J9 FERTIL STERIL
JI Fertil. Steril.
PD OCT 15
PY 2013
VL 100
IS 4
BP 959
EP +
DI 10.1016/j.fertnstert.2013.06.009
PG 14
WC Obstetrics & Gynecology; Reproductive Biology
SC Obstetrics & Gynecology; Reproductive Biology
GA 225WG
UT WOS:000324995200029
PM 23849843
DA 2022-04-27
ER

PT J
AU Saris, CGJ
   Groen, EJN
   Van Vught, PWJ
   van Es, MA
   Blauw, HM
   Veldink, JH
   van den Berg, LH
AF Saris, Christiaan G. J.
   Groen, Ewout J. N.
   Van Vught, Paul W. J.
   van Es, Michael A.
   Blauw, Hylke M.
   Veldink, Jan H.
   van den Berg, Leonard H.
TI Gene expression profile of SOD1-G93A mouse spinal cord, blood and muscle
SO AMYOTROPHIC LATERAL SCLEROSIS AND FRONTOTEMPORAL DEGENERATION
LA English
DT Article
DE SOD1; transgenic animals; RNA; biomarkers
ID amyotrophic-lateral-sclerosis; motor-neuron injury; skeletal-muscle; atpase activity; biomarker; disease; sod1; al; mutation; model
AB The exact pathway leading to neuron death and muscle atrophy in amyotrophic lateral sclerosis (ALS) has not yet been elucidated. Gene expression profile of spinal cord, blood and muscle could provide signalling pathways and systemic alterations useful for future biomarker development. In our study we compared whole genome expression profiles of lumbar spinal cord with peripheral blood and tibialis anterior muscle in 16 mutant SOD1-G93A mice and 15 wild-type littermates. In SOD1-G93A mice, 11 genes were significantly differentially expressed in spinal cord, and 16 genes in blood, while much larger transcriptional changes were noted in muscle (1745 genes significant; six overlapping with spinal cord (0.3%)) probably due to muscle atrophy. Overlap with spinal cord was enriched for significant genes in blood (six of 16 overlapping with spinal cord (37.5%)). Three genes were significantly down-regulated in all three tissues, and were closely related to mitochondrial function. Furthermore, clustering the significant genes in spinal cord and in blood, but not in muscle, could identify the SOD1-G93A mice. We conclude that blood gene expression profile overlapped with profile of spinal cord, allowing differentiation of SOD1-G93A mice from wild-type littermates. Blood gene expression profiling may be a promising biomarker for ALS patients.
C1 [Saris, Christiaan G. J.; Groen, Ewout J. N.; Van Vught, Paul W. J.; van Es, Michael A.; Blauw, Hylke M.; Veldink, Jan H.; van den Berg, Leonard H.] Univ Med Ctr Utrecht, Rudolf Magnus Inst Neurosci, Dept Neurol, NL-3584 CX Utrecht, Netherlands.
RP van den Berg, LH (通讯作者)，Univ Med Ctr Utrecht, Rudolf Magnus Inst Neurosci, Dept Neurol, Heidelberglaan 100, NL-3584 CX Utrecht, Netherlands.
EM l.h.vandenberg@umcutrecht.nl
FU European CommunityEuropean Commission; Netherlands Organization for Health Research and DevelopmentNetherlands Organization for Health Research and Development; Prinses Beatrix Fonds; Netherlands ALS Foundation; VSB Fonds; Adessium Foundation; Baxter International; Biogen IdecBiogen
CR Alter O, 2003, P NATL ACAD SCI USA, V100, P3351, DOI 10.1073/pnas.0530258100
   Anderson AN, 2008, BRAIN, V131, P381, DOI 10.1093/brain/awm312
   Benajiba L, 2009, ANN NEUROL, V65, P470, DOI 10.1002/ana.21612
   Benjamini Y, 1995, J R STAT SOC B, V57, P289, DOI 10.1111/j.2517-6161.1995.tb02031.x
   Bergemalm D, 2009, MOL CELL PROTEOMICS, V8, P1306, DOI 10.1074/mcp.M900046-MCP200
   Bolstad BM, 2003, BIOINFORMATICS, V19, P185, DOI 10.1093/bioinformatics/19.2.185
   Borovecki F, 2005, P NATL ACAD SCI USA, V102, P11023, DOI 10.1073/pnas.0504921102
   Brooks BR, 2000, AMYOTROPH LATERAL SC, V1, P293, DOI 10.1080/146608200300079536
   Brooks BR, 1994, J NEUROL SCI, V124, P96, DOI 10.1016/0022-510X(94)90191-0
   Cozzolino M, 2009, ANTIOXID REDOX SIGN, V11, P1547, DOI 10.1089/ars.2009.2545, 10.1089/ARS.2009.2545
   Cudkowicz MERIT, 2004, NEURORX, V1, P273, DOI 10.1602/neurorx.1.2.273
   Darrigo A, 2010, J MOL NEUROSCI, V41, P404, DOI 10.1007/s12031-010-9332-2
   Dangond F, 2004, PHYSIOL GENOMICS, V16, P229, DOI 10.1152/physiolgenomics.00087.2001
   de Aguilar JLG, 2008, PHYSIOL GENOMICS, V32, P207, DOI 10.1152/physiolgenomics.00017.2007
   Du P, 2008, BIOINFORMATICS, V24, P1547, DOI 10.1093/bioinformatics/btn224
   Ferraiuolo L, 2007, J NEUROSCI, V27, P9201, DOI 10.1523/JNEUROSCI.1470-07.2007
   Ferraiuolo L, 2011, NAT REV NEUROL, V7, P616, DOI 10.1038/nrneurol.2011.152
   Ferri A, 2006, P NATL ACAD SCI USA, V103, P13860, DOI 10.1073/pnas.0605814103
   Graeber MB, 2009, EXP NEUROL, V216, P249, DOI 10.1016/j.expneurol.2008.12.017
   Gusdon AM, 2012, NEUROBIOL DIS, V45, P962, DOI 10.1016/j.nbd.2011.12.015
   Kirby J, 2011, BRAIN, V134, P506, DOI 10.1093/brain/awq345
   Krasnianski A, 2005, BRAIN, V128, P1870, DOI 10.1093/brain/awh540
   Kudo LC, 2010, HUM MOL GENET, V19, P3233, DOI 10.1093/hmg/ddq232
   Kwiatkowski TJ, 2009, SCIENCE, V323, P1205, DOI 10.1126/science.1166066
   Lawton KA, 2012, AMYOTROPH LATERAL SC, V13, P110, DOI 10.3109/17482968.2011.619197
   Lincecum JM, 2010, NAT GENET, V42, P392, DOI 10.1038/ng.557
   Liu J, 2004, NEURON, V43, P5, DOI 10.1016/j.neuron.2004.06.016
   Lukas TJ, 2006, MOL CELL PROTEOMICS, V5, P1233, DOI 10.1074/mcp.M500431-MCP200
   Maes OC, 2007, NEUROBIOL AGING, V28, P1795, DOI 10.1016/j.neurobiolaging.2006.08.004
   Malaspina A, 2008, BMC GENOMICS, V9, P0, DOI 10.1186/1471-2164-9-500
   Marek K, 2008, ANN NEUROL, V64, PS111, DOI 10.1002/ana.21602
   Mchenry P, 2010, J CELL BIOCHEM, V109, P634, DOI 10.1002/jcb.22438
   Menzies FM, 2002, NEUROCHEM INT, V40, P543, DOI 10.1016/S0197-0186(01)00125-5
   Milgrom E, 2007, J BIOL CHEM, V282, P7125, DOI 10.1074/jbc.M608293200
   Nikolic-kokic A, 2006, CLIN CHEM LAB MED, V44, P589, DOI 10.1515/CCLM.2006.111
   Nishimura Y, 2007, HUM MOL GENET, V16, P1682, DOI 10.1093/hmg/ddm116
   Otto M, 2012, AMYOTROPH LATERAL SC, V13, P1, DOI 10.3109/17482968.2011.627589
   Pasinelli P, 2004, NEURON, V43, P19, DOI 10.1016/j.neuron.2004.06.021
   Perrin FE, 2005, HUM MOL GENET, V14, P3309, DOI 10.1093/hmg/ddi357
   Pradat PF, 2012, NEURODEGENER DIS, V9, P38, DOI 10.1159/000329723
   Qian YM, 2008, BIOCHEM J, V415, P123, DOI 10.1042/BJ20080722
   Rothstein JD, 2009, ANN NEUROL, V65, PS3, DOI 10.1002/ana.21543
   Runne H, 2007, P NATL ACAD SCI USA, V104, P14424, DOI 10.1073/pnas.0703652104
   Scherzer CR, 2007, P NATL ACAD SCI USA, V104, P955, DOI 10.1073/pnas.0610204104
   Simpson CL, 2009, HUM MOL GENET, V18, P472, DOI 10.1093/hmg/ddn375
   Siniscalco D, 2012, J AUTISM DEV DISORD, V42, P1403, DOI 10.1007/s10803-011-1373-z
   Sreedharan J, 2008, SCIENCE, V319, P1668, DOI 10.1126/science.1154584
   Steele AJ, 2005, NEUROLOGY, V64, P454, DOI 10.1212/01.WNL.0000150899.76130.71
   Tang Y, 2004, ANN NEUROL, V56, P808, DOI 10.1002/ana.20291
   Tang Y, 2001, ANN NEUROL, V50, P699, DOI 10.1002/ana.10042
   Turner BJ, 2008, PROG NEUROBIOL, V85, P94, DOI 10.1016/j.pneurobio.2008.01.001
   Van ESMA, 2011, BMC GENOMICS, V134, P506
   Vance C, 2009, SCIENCE, V323, P1208, DOI 10.1126/science.1165942
   Veldink JH, 2005, NEUROLOGY, V65, P820, DOI 10.1212/01.wnl.0000174472.03292.dd
   Wang XS, 2006, AMYOTROPH LATERAL SC, V7, P201, DOI 10.1080/17482960600947689
   Wilson ME, 2010, PLOS ONE, V5, P0, DOI 10.1371/journal.pone.0015133
NR 56
TC 12
Z9 12
U1 0
U2 2
PU TAYLOR & FRANCIS LTD
PI ABINGDON
PA 2-4 PARK SQUARE, MILTON PARK, ABINGDON OR14 4RN, OXON, ENGLAND
SN 2167-8421
EI 2167-9223
J9 AMYOTROPH LAT SCL FR
JI Amyotroph. Lateral Scher. Frontotemp. Degenerat.
PD APR 15
PY 2013
VL 14
IS 3
BP 190
EP 198
DI 10.3109/21678421.2012.749914
PG 9
WC Clinical Neurology
SC Neurosciences & Neurology
GA 117KT
UT WOS:000316952900006
PM 23298163
DA 2022-04-27
ER

PT J
AU Zhu, B
   Li, Y
   Li, M
   Yang, X
   Qiu, B
   Gao, Q
   Liu, J
   Liu, M
AF Zhu, B.
   Li, Y.
   Li, M.
   Yang, X.
   Qiu, B.
   Gao, Q.
   Liu, J.
   Liu, M.
TI Dynamic proteome analysis of spinal cord injury after ischemia-reperfusion in rabbits by two-dimensional difference gel electrophoresis
SO SPINAL CORD
LA English
DT Article
DE spinal cord; ischemia-reperfusion; proteome
ID protein; neurofilament; brain
AB Study design: Spinal cord injury (SCI) is a devastating and common neurologic disorder that has profound influences on modern society from physical, psychosocial and socio-economic perspectives. Objectives: To analyze the dynamic changes in protein expression during SCI after ischemia-reperfusion. Methods: We used two-dimensional difference gel electrophoresis combined with matrix-assisted laser desorption/ionization time-of-flight/time-of-flight MS to give a global analysis of protein dynamic change during SCI after ischemia-reperfusion. Dynamic changes in protein expression were investigated from 6 to 48 h in SCI after ischemia-reperfusion using a proteomics tool. Results: Twenty-one proteins were identified in total, including neuronal proteins, glycometabolism enzymes, stress-related proteins and cytoskeleton-related proteins. These were divided into upregulated and downregulated groups. Results identified 24h as a key time point when all proteins were changed dramatically. In addition, changes in Fascin expression were discovered in SCI for the first time. Conclusion: In conclusion, we observed dynamic proteome change correlated with SCI by ischemia-reperfusion, and provided a clue to this pathological mechanism by protein identification and analysis.
C1 [Zhu, B.] Fifth Cent Hosp Tianjin, Dept Orthoped, Tianjin, Peoples R China.
   [Li, Y.; Li, M.] Ningbo Univ, Dept Histol & Embryol, Sch Med, Zhejiang Prov Key Lab Pathophysiol, Ningbo 315211, Zhejiang, Peoples R China.
   [Yang, X.; Gao, Q.; Liu, J.] Jilin Univ, Hosp 3, Dept Orthoped, Changchun 130022, Peoples R China.
   [Qiu, B.] Beijing Proteome Res Ctr, Beijing, Peoples R China.
   [Liu, M.] Union Med Ctr Tianjin, Dept Orthoped, Tianjin, Peoples R China.
RP Li, Y (通讯作者)，Ningbo Univ, Dept Histol & Embryol, Sch Med, 818 Fenghua Rd, Ningbo 315211, Zhejiang, Peoples R China.
EM yanli319@yahoo.com; yangxiaoyu1@sina.cn
FU National Natural Science Foundation of China for Creative Research GroupsNational Natural Science Foundation of China (NSFC) [30872609/H605]
CR Afjehi-sadat L, 2010, J PROTEOME RES, V9, P1591, DOI 10.1021/pr901049a
   Cao F, 2008, J CLIN NEUROSCI, V15, P541, DOI 10.1016/j.jocn.2007.05.014
   Chiasson K, 2006, J MOL NEUROSCI, V30, P297, DOI 10.1385/JMN:30:3:297
   Ding QX, 2006, PROTEOMICS, V6, P505, DOI 10.1002/pmic.200500296
   Dumont RJ, 2001, CLIN NEUROPHARMACOL, V24, P254, DOI 10.1097/00002826-200109000-00002
   Gale K, 1985, EXP NEUROL, V88, P123, DOI 10.1016/0014-4886(85)90118-9
   Goncalves DC, 2010, PROTEIN PEPTIDE LETT, V17, P492, DOI 10.2174/092986610790963708
   Hecker JG, 2011, CELL STRESS CHAPERON, V16, P119, DOI 10.1007/s12192-010-0224-8
   Hill DP, 2008, BMC BIOINFORMATICS, V9, P0, DOI 10.1186/1471-2105-9-S5-S2
   Kang SK, 2006, PROTEOMICS, V6, P2797, DOI 10.1002/pmic.200500621
   Leski ML, 2001, FREE RADICAL BIO MED, V30, P613, DOI 10.1016/S0891-5849(00)00500-1
   Lu K, 2010, J NEUROCHEM, V114, P237, DOI 10.1111/j.1471-4159.2010.06747.x
   Matsumoto M, 2001, ANESTH ANALG, V92, P418, DOI 10.1213/00000539-200102000-00027
   Riley LA, 1996, J NEUROSCI RES, V44, P47, DOI 10.1002/(SICI)1097-4547(19960401)44:1<47::AID-JNR6>3.0.CO;2-I
   Shan LQ, 2010, BMC NEUROSCI, V11, P0, DOI 10.1186/1471-2202-11-98
   Vannucci RC, 1992, BRAIN PATHOL, V2, P229, DOI 10.1111/j.1750-3639.1992.tb00696.x
   Vissers JPC, 2009, J CHROMATOGR B, V877, P1317, DOI 10.1016/j.jchromb.2008.10.024
   Wataya T, 2002, J BIOL CHEM, V277, P4644, DOI 10.1074/jbc.M110913200
   Woolf CJ, 1984, NEUROSCIENCE, V12, P1261, DOI 10.1016/0306-4522(84)90019-8
   Zivin JA, 1980, STROKE, V11, P200, DOI 10.1161/01.STR.11.2.200
NR 20
TC 8
Z9 8
U1 1
U2 8
PU NATURE PUBLISHING GROUP
PI LONDON
PA MACMILLAN BUILDING, 4 CRINAN ST, LONDON N1 9XW, ENGLAND
SN 1362-4393
EI 1476-5624
J9 SPINAL CORD
JI Spinal Cord
PD AUG 15
PY 2013
VL 51
IS 8
BP 610
EP 615
DI 10.1038/sc.2013.24
PG 6
WC Clinical Neurology; Rehabilitation
SC Neurosciences & Neurology; Rehabilitation
GA 196LS
UT WOS:000322777600006
PM 23752265
DA 2022-04-27
ER

PT J
AU Rodriguez, AL
   Parish, CL
   Nisbet, DR
   Williams, RJ
AF Rodriguez, Alexandra L.
   Parish, Clare L.
   Nisbet, David R.
   Williams, Richard J.
TI Tuning the amino acid sequence of minimalist peptides to present biological signals via charge neutralised self assembly
SO SOFT MATTER
LA English
DT Article
ID spinal-cord-injury; scaffold; hydrogel; nanomaterial
AB Nanofibrous materials yielded by the self-assembly of peptides are rich in potential; particularly for the formation of scaffolds that mimic the landscape of the host environment of the cell. Here, we report a novel methodology to direct the formation of supramolecular structures presenting desirable amino acid sequences by the self-assembly of minimalist peptides which cannot otherwise yield the desired scaffold structures under biologically relevant conditions. Through the rational modification of the pKa, we were able to optimise ordered charge neutralised assembly towards in vivo conditions.
C1 [Rodriguez, Alexandra L.; Nisbet, David R.] Australian Natl Univ, Coll Engn & Comp Sci, Res Sch Engn, Acton, ACT 0200, Australia.
   [Parish, Clare L.] Univ Melbourne, Florey Neurosci Inst, Parkville, Vic 3010, Australia.
   [Williams, Richard J.] Deakin Univ, Sch Life & Environm Sci, Ctr Chem & Biotechnol, Waurn Ponds, Vic 3217, Australia.
RP Williams, RJ (通讯作者)，Deakin Univ, Sch Life & Environm Sci, Ctr Chem & Biotechnol, Waurn Ponds, Vic 3217, Australia.
EM r.williams@deakin.edu.au
FU National Health and Medicine Research Council (NHMRC)National Health and Medical Research Council (NHMRC) of Australia [APP1020332]; Australian Research Council (ARC)Australian Research Council [DP130103131]; Australian Postgraduate AwardAustralian Government; NHMRCNational Health and Medical Research Council (NHMRC) of Australia; Viertel charitable Foundation, Australia; Australian Research CouncilAustralian Research Council; Alfred Deakin Research Fellowship
CR Cheng G, 2011, SOFT MATTER, V7, P1326, DOI 10.1039/c0sm00408a
   Hirst AR, 2010, NAT CHEM, V2, P1089, DOI 10.1038/NCHEM.861
   Jayawarna V, 2007, BIOCHEM SOC T, V35, P535, DOI 10.1042/BST0350535
   Matson JB, 2011, CURR OPIN SOLID STAT, V0, P0
   Matson JB, 2012, CHEM COMMUN, V48, P26, DOI 10.1039/c1cc15551b
   Nisbet DR, 2012, BIOINTERPHASES, V7, P0, DOI 10.1007/s13758-011-0002-x
   Orbach R, 2009, BIOMACROMOLECULES, V10, P2646, DOI 10.1021/bm900584m
   Pettikiriarachchi JTS, 2010, AUST J CHEM, V63, P1143, DOI 10.1071/CH10159
   Rajagopal K, 2009, BIOMACROMOLECULES, V10, P2619, DOI 10.1021/bm900544e
   Reches M, 2005, FEBS J, V272, P388
   Smith AM, 2008, ADV MATER, V20, P37, DOI 10.1002/adma.200701221
   Tang C, 2009, LANGMUIR, V25, P9447, DOI 10.1021/la900653q
   Taylor Z, 2004, J BIOMECH, V37, P1263, DOI 10.1016/j.jbiomech.2003.11.027
   Toledano S, 2006, J AM CHEM SOC, V128, P1070, DOI 10.1021/ja056549l
   Tysseling VM, 2010, J NEUROSCI RES, V88, P3161, DOI 10.1002/jnr.22472
   Tysseling-mattiace VM, 2008, J NEUROSCI, V28, P3814, DOI 10.1523/JNEUROSCI.0143-08.2008
   Ulijn RV, 2008, CHEM SOC REV, V37, P664, DOI 10.1039/b609047h
   Wang TY, 2012, BIOMATERIALS, V33, P9188, DOI 10.1016/j.biomaterials.2012.09.013
   Williams RJ, 2011, BIOMATERIALS, V32, P5304, DOI 10.1016/j.biomaterials.2011.03.078
   Williams RJ, 2010, BIOPOLYMERS, V94, P107, DOI 10.1002/bip.21346
   Williams RJ, 2009, NAT NANOTECHNOL, V4, P19, DOI 10.1038/NNANO.2008.378, 10.1038/nnano.2008.378
   Xu HX, 2010, NANOSCALE, V2, P960, DOI 10.1039/b9nr00233b
   Yang YL, 2009, NANO TODAY, V4, P193, DOI 10.1016/j.nantod.2009.02.009
   Yang ZM, 2004, CHEM COMMUN, V0, PP208, DOI 10.1039/b310574a
   Zelzer M, 2010, CHEM SOC REV, V39, P3351, DOI 10.1039/c0cs00035c
   Zhou M, 2009, BIOMATERIALS, V30, P2523, DOI 10.1016/j.biomaterials.2009.01.010
   Zimmermann DR, 2008, HISTOCHEM CELL BIOL, V130, P635, DOI 10.1007/s00418-008-0485-9
NR 27
TC 45
Z9 45
U1 1
U2 25
PU ROYAL SOC CHEMISTRY
PI CAMBRIDGE
PA THOMAS GRAHAM HOUSE, SCIENCE PARK, MILTON RD, CAMBRIDGE CB4 0WF, CAMBS, ENGLAND
SN 1744-683X
EI 1744-6848
J9 SOFT MATTER
JI Soft Matter
PD JUN 15
PY 2013
VL 9
IS 15
BP 3915
EP 3919
DI 10.1039/c3sm27758e
PG 5
WC Chemistry, Physical; Materials Science, Multidisciplinary; Physics, Multidisciplinary; Polymer Science
SC Chemistry; Materials Science; Physics; Polymer Science
GA 112DW
UT WOS:000316573400003
DA 2022-04-27
ER

PT J
AU Hassanshahi, G
   Amin, M
   Shunmugavel, A
   Vazirinejad, R
   Vakilian, A
   Sanji, M
   Shamsizadeh, A
   RafatPanah, H
   Poor, NM
   Moosavi, SR
   Taheri, S
AF Hassanshahi, Gholamhossein
   Amin, Masoud
   Shunmugavel, Anandakumar
   Vazirinejad, Reza
   Vakilian, Alireza
   Sanji, Mojtaba
   Shamsizadeh, Ali
   RafatPanah, Houshang
   Poor, Nahide Masood
   Moosavi, Seyyed Reza
   Taheri, Saeid
TI Temporal expression profile of CXC chemokines in serum of patients with spinal cord injury
SO NEUROCHEMISTRY INTERNATIONAL
LA English
DT Article
DE Spinal cord injury; Neuroinflammation; Chemokines; Secondary injury
ID cerebrospinal-fluid
AB Chemokines, a subclass of cytokine superfamily have both pro-inflammatory and migratory role and serve as chemoattractant of immune cells during the inflammatory responses ensuing spinal cord injury (SCI). The chemokines, especially CXCL-1, CXCL-9, CXCL-10 and CXCL-12 contribute significant part in the inflammatory secondary damage of SCI. Inhibiting chemokine's activity and thereby the secondary damage cascades has been suggested as a chemokine-targeted therapeutic approach to SCI. To optimize the inhibition of secondary injury through targeted chemokine therapy, accurate knowledge about the temporal profile of these cytokines following SCI is required. Hence, the present study was planned to determine the serum levels of CXCL-1, CXCL-9, CXCL-10 and CXCL-12 at 3-6 h, 7 and 28 days and 3 m after SCI in male and female SCI patients (n = 78) and compare with age- and sex-matched patients with non-spinal cord injuries (NSCI, n = 70) and healthy volunteers (n = 100). ANOVA with Tukey post hoc analysis was used to determine the differences between the groups. The data from the present study show that the serum level of CXCL-1, CXCL-9 and CXCL-10 peaked on day 7 post-SCI and then declined to the control level. In contrast, significantly elevated level of CXCL-12 persisted for 28 days post SCI. In addition, post-SCI expression of CXCL-12 was found to be sex-dependent. Male SCI patients expressed significantly higher CXCL-12 when compared to control and SCI female. We did not observe any change in chemokines level of NSCI. Further, the age of the patients did not influence chemokines expression after SCI. These observations along with SCI-induced CSF-chemokine level should contribute to the identification of selective and temporal chemokine targeted therapy after SCI. (C) 2013 Elsevier Ltd. All rights reserved.
C1 [Hassanshahi, Gholamhossein; Amin, Masoud; Taheri, Saeid] Rafsanjan Univ Med Sci, Mol Med Res Ctr, Rafsanjan, Iran.
   [Moosavi, Seyyed Reza] Rafsanjan Univ Med Sci, Neurosurg Dept, Ali Ebne Abitaleb Hosp, Rafsanjan, Iran.
   [Shunmugavel, Anandakumar] Med Univ S Carolina, Dept Pediat, Charleston, SC 29425 USA.
   [Vazirinejad, Reza] Rafsanjan Univ Med Sci, Dept Social Med, Rafsanjan, Iran.
   [Vakilian, Alireza] Rafsanjan Univ Med Sci, Ali Ebne Abitaleb Hosp, Dept Neurol, Rafsanjan, Iran.
   [Sanji, Mojtaba; Shamsizadeh, Ali] Rafsanjan Univ Med Sci, Pharmacol Res Ctr, Rafsanjan, Iran.
   [RafatPanah, Houshang] Mashhad Univ Med Sci, Sch Med, Immunol Res Ctr, Mashhad, Iran.
   [Poor, Nahide Masood] Rafsanjan Univ Med Sci, Ali Ebne Abitaleb Hosp, Dept Pediat, Rafsanjan, Iran.
   [Taheri, Saeid] Med Univ S Carolina, Dept Neurosci, Charleston, SC 29425 USA.
RP Taheri, S (通讯作者)，Med Univ S Carolina, Dept Neurosci, Charleston, SC 29425 USA.
EM taheri@musc.edu
FU Rafsanjan University of Medical Sciences
CR Ara T, 2003, J IMMUNOL, V170, P4649, DOI 10.4049/jimmunol.170.9.4649
   Azin H, 2012, J MOL NEUROSCI, V47, P431, DOI 10.1007/s12031-011-9672-6
   Chaitanya GV, 2009, NEUROPATHOLOGY, V29, P270, DOI 10.1111/j.1440-1789.2008.00980.x
   de Haas AH, 2007, MOL NEUROBIOL, V36, P137, DOI 10.1007/s12035-007-0036-8
   Devivo MJ, 2011, ARCH PHYS MED REHAB, V92, P332, DOI 10.1016/j.apmr.2010.08.031
   Emejulu JK, 2009, WEST AFR J MED, V28, P376
   Giulian D, 1993, J NEUROSCI RES, V36, P681, DOI 10.1002/jnr.490360609
   Gonzalez R, 2007, REGEN MED, V2, P771, DOI 10.2217/17460751.2.5.771
   Hall JM, 2012, MOL CARCINOG, V0, P0
   Hansen IB, 2006, J RHEUMATOL, V33, P1754
   Jaerve A, 2012, CELL TISSUE RES, V349, P229, DOI 10.1007/s00441-012-1427-3
   John CC, 2008, AM J TROP MED HYG, V78, P198, DOI 10.4269/ajtmh.2008.78.198
   Kawu AA, 2011, WEST AFR J MED, V30, P301
   Knerlich-lukoschus F, 2011, J NEUROSURG-SPINE, V14, P583, DOI 10.3171/2010.12.SPINE10480
   Kowarik MC, 2012, J NEUROINFLAMM, V9, P0, DOI 10.1186/1742-2094-9-93
   Mahad DJ, 2002, J NEUROL NEUROSUR PS, V73, P320, DOI 10.1136/jnnp.73.3.320
   Miljkovic D, 2011, IMMUNOBIOLOGY, V216, P979, DOI 10.1016/j.imbio.2011.03.013
   Rentzos M, 2007, AMYOTROPH LATERAL SC, V8, P283, DOI 10.1080/17482960701419232
   Rong W, 2012, NEUROCHEM RES, V37, P1615, DOI 10.1007/s11064-012-0756-7
   Rosler A, 1998, J NEUROL SCI, V157, P82, DOI 10.1016/S0022-510X(98)00061-6
   Shunmugavel A, 2012, J SEX MED, V9, P148, DOI 10.1111/j.1743-6109.2011.02526.x
   Zajkowska J, 2011, ADV MED SCI-POLAND, V56, P311, DOI 10.2478/v10039-011-0033-z
NR 22
TC 16
Z9 18
U1 0
U2 2
PU PERGAMON-ELSEVIER SCIENCE LTD
PI OXFORD
PA THE BOULEVARD, LANGFORD LANE, KIDLINGTON, OXFORD OX5 1GB, ENGLAND
SN 0197-0186
EI 1872-9754
J9 NEUROCHEM INT
JI Neurochem. Int.
PD NOV 15
PY 2013
VL 63
IS 5
BP 363
EP 367
DI 10.1016/j.neuint.2013.07.012
PG 5
WC Biochemistry & Molecular Biology; Neurosciences
SC Biochemistry & Molecular Biology; Neurosciences & Neurology
GA 249KJ
UT WOS:000326775800003
PM 23927862
DA 2022-04-27
ER

PT J
AU Zhalniarovich, Y
   Adamiak, Z
   Pomianowski, A
   Jaskolska, M
AF Zhalniarovich, Y.
   Adamiak, Z.
   Pomianowski, A.
   Jaskolska, M.
TI Most commonly used sequences and clinical protocols for brain and spine magnetic resonance imaging allowing better identification of pathological changes in dogs
SO POLISH JOURNAL OF VETERINARY SCIENCES
LA English
DT Review
DE magnetic resonance imaging; brain; spine; sequences; dog
ID king-charles spaniel; fat-suppression; cervical spondylomyelopathy; cerebrospinal-fluid; mr; disease; image; cord; discospondyliti; enhancement
AB Magnetic resonance imaging is the best imaging modality for the brain and spine. Quality of the received images depends on many technical factors. The most significant factors are: positioning the patient, proper coil selection, selection of appropriate sequences and image planes. The present contrast between different tissues provides an opportunity to diagnose various lesions. In many clinics magnetic resonance imaging has replaced myelography because of its noninvasive modality and because it provides excellent anatomic detail. There are many different combinations of sequences possible for spinal and brain MR imaging. Most frequently used are: T2-weighted fast spin echo (FSE), T1- and T2-weighted turbo spin echo, Fluid Attenuation Inversion Recovery (FLAIR), T1-weighted gradient echo (GE) and spin echo (SE), high-resolution three-dimensional (3D) sequences, fat-suppressing short tau inversion recovery (STIR) and half-Fourier acquisition single-shot turbo spin echo (HASTE). Magnetic resonance imaging reveals neurologic lesions which were previously hard to diagnose antemortem.
C1 [Zhalniarovich, Y.; Adamiak, Z.; Jaskolska, M.] Univ Warmia & Mazury, Dept Surg & Radiol, Fac Vet Med, PL-10957 Olsztyn, Poland.
   [Pomianowski, A.] Univ Warmia & Mazury, Dept Internal Med, Fac Vet Med, PL-10957 Olsztyn, Poland.
RP Zhalniarovich, Y (通讯作者)，Univ Warmia & Mazury, Dept Surg & Radiol, Fac Vet Med, Ul Oczapowskiego 14, PL-10957 Olsztyn, Poland.
EM eugeniusz.zolnierowicz@uwm.edu.pl
CR Adamiak Z, 2012, PAK VET J, V32, P128
   Adamiak Z, 2011, VET MED-CZECH, V56, P577, DOI 10.17221/4278-VETMED
   Adamiak Z, 2011, POL J VET SCI, V14, P481, DOI 10.2478/v10181-011-0072-1
   Benigni L, 2005, VET RADIOL ULTRASOUN, V46, P287, DOI 10.1111/j.1740-8261.2005.00052.x
   Besalti O, 2006, JAVMA-J AM VET MED A, V228, P902, DOI 10.2460/javma.228.6.902
   Bitar R, 2006, RADIOGRAPHICS, V26, P513, DOI 10.1148/rg.262055063
   Brekenfeld C, 2001, INVEST RADIOL, V36, P266, DOI 10.1097/00004424-200105000-00004
   Carrera I, 2011, VET RADIOL ULTRASOUN, V52, P125, DOI 10.1111/j.1740-8261.2010.01756.x
   Carrera I, 2009, AM J VET RES, V70, P340, DOI 10.2460/ajvr.70.3.340
   Cerda-gonzalez S, 2009, VET RADIOL ULTRASOUN, V50, P467, DOI 10.1111/j.1740-8261.2009.01571.x
   Cherubini GB, 2006, VET REC, V159, P110, DOI 10.1136/vr.159.4.110
   Cherubini GB, 2008, J SMALL ANIM PRACT, V49, P634, DOI 10.1111/j.1748-5827.2008.00628.x
   Cherubini GB, 2005, VET RADIOL ULTRASOUN, V46, P384, DOI 10.1111/j.1740-8261.2005.00069.x
   Colosimo CESARE, 2006, NEURORADIOLOGY, V48 Suppl 1, P18
   Couturier J, 2008, J SMALL ANIM PRACT, V49, P438, DOI 10.1111/j.1748-5827.2008.00578.x
   Danjou MA, 2011, VET RADIOL ULTRASOUN, V52, PS85, DOI 10.1111/j.1740-8261.2010.01789.x
   Da COSTARC, 2006, VET RADIOL ULTRASOUN, V47, P523, DOI 10.1111/j.1740-8261.2006.00180.x
   Dagirmanjian A, 1999, MAGN RESON IMAGING CLIN N AM, V7, P525
   De Decker S, 2010, VET SURG, V39, P28, DOI 10.1111/j.1532-950X.2009.00559.x
   Delfaut EM, 1999, RADIOGRAPHICS, V19, P373, DOI 10.1148/radiographics.19.2.g99mr03373
   Dennis R, 2011, VET RADIOL ULTRASOUN, V52, PS72, DOI 10.1111/j.1740-8261.2010.01787.x
   Desai NILESHK, 2003, TOP MAGN RESON IMAGING, V14, P360, DOI 10.1097/00002142-200310000-00002
   Dixon WT, 1984, RADIOLOGY, V153, P189, DOI 10.1148/radiology.153.1.6089263
   Forrester DM, 2004, SEMIN ULTRASOUND CT, V25, P461, DOI 10.1053/j.sult.2004.09.003
   Garosi L, 2006, J VET INTERN MED, V20, P311, DOI 10.1892/0891-6640(2006)20[311:CATMRC]2.0.CO;2
   Gavin PR, 2011, VET RADIOL ULTRASOUN, V52, PS2, DOI 10.1111/j.1740-8261.2010.01779.x
   Georgy BA, 1994, AM J NEURORADIOL, V15, P409
   Gonzalo-orden JM, 2000, VET RADIOL ULTRASOUN, V41, P142, DOI 10.1111/j.1740-8261.2000.tb01467.x
   Govender S, 2005, J BONE JOINT SURG BR, V87B, P1454, DOI 10.1302/0301-620X.87B11.16294
   Graves MJ, 2007, MRI PICTURE PROTON, V2nd, P0
   Kimotsuki T, 2005, J VET MED SCI, V67, P961, DOI 10.1292/jvms.67.961
   Konar M, 2011, VET RADIOL ULTRASOUN, V52, PS5, DOI 10.1111/j.1740-8261.2010.01780.x
   Kwiatkowska M, 2011, B VET I PULAWY, V55, P339
   Marti-bonmati L, 1997, EUR RADIOL, V7, P263
   Matiasek LA, 2007, J VET INTERN MED, V21, P1021, DOI 10.1892/0891-6640(2007)21[1021:CAMRIC]2.0.CO;2
   Mcrobbie D, 2003, MRI PICTURE PROTON, V0, P225
   Okada M, 2006, AUST VET J, V84, P332, DOI 10.1111/j.1751-0813.2006.00034.x
   Parry AT, 2010, J SMALL ANIM PRACT, V51, P312, DOI 10.1111/j.1748-5827.2010.00936.x
   Pease A, 2006, VET RADIOL ULTRASOUN, V47, P254, DOI 10.1111/j.1740-8261.2006.00136.x
   Penderis J, 2004, VET RADIOL ULTRASOUN, V45, P216, DOI 10.1111/j.1740-8261.2004.04037.x
   Robertson I, 2011, VET RADIOL ULTRASOUN, V52, PS15, DOI 10.1111/j.1740-8261.2010.01781.x
   Sage JE, 2006, VET RADIOL ULTRASOUN, V47, P249, DOI 10.1111/j.1740-8261.2006.00135.x
   Stabler A, 2001, RADIOL CLIN N AM, V39, P115, DOI 10.1016/S0033-8389(05)70266-9
   Sturges BK, 2008, J VET INTERN MED, V22, P586, DOI 10.1111/j.1939-1676.2008.00042.x
   Suran JN, 2011, VET RADIOL ULTRASOUN, V52, P10, DOI 10.1111/j.1740-8261.2010.01734.x
   Tali ET, 2004, EUR J RADIOL, V50, P120, DOI 10.1016/j.ejrad.2003.10.022
   Tidwell AS, 2011, VET RADIOL ULTRASOUN, V52, PS62, DOI 10.1111/j.1740-8261.2010.01786.x
   Tien RD, 1992, AM J ROENTGENOL, V158, P369, DOI 10.2214/ajr.158.2.1729800
   Tien RD, 1992, AM J ROENTGENOL, V159, P95, DOI 10.2214/ajr.159.1.1609731
   Vullo T, 1997, VET RADIOL ULTRASOUN, V38, P277, DOI 10.1111/j.1740-8261.1997.tb00855.x
   Wessmann A, 2006, VET REC, V158, P858, DOI 10.1136/vr.158.25.858
   Westbrook C, 2005, MRI PRACTICE, V0, P0
   Young BD, 2009, J VET INTERN MED, V23, P527, DOI 10.1111/j.1939-1676.2009.0306.x
   Zhang WG, 1996, JMRI-J MAGN RESON IM, V6, P909, DOI 10.1002/jmri.1880060612
NR 54
TC 7
Z9 7
U1 0
U2 22
PU POLISH ACAD SCIENCES, COMMITTEE VETERINARY SCIENCES
PI OLSZTYN-KORTOWO II
PA UNIV WARMIA & MAZURY, DEPT ANIMAL ANATOMY, UL OCZAPOWSKIEGO 14, BLDG 105J, OLSZTYN-KORTOWO II, 10957, POLAND
SN 1505-1773
EI 
J9 POL J VET SCI
JI Pol. J. Vet. Sci.
PD JUN 15
PY 2013
VL 16
IS 1
BP 157
EP 163
DI 10.2478/pjvs-2013-0024
PG 7
WC Veterinary Sciences
SC Veterinary Sciences
GA 150EQ
UT WOS:000319373400024
PM 23691592
DA 2022-04-27
ER

PT J
AU Fazeli, AS
   Nasrabadi, D
   Pouya, A
   Mirshavaladi, S
   Sanati, MH
   Baharvand, H
   Salekdeh, GH
AF Fazeli, Abolhassan Shahzadeh
   Nasrabadi, Davood
   Pouya, Alireza
   Mirshavaladi, Shahaboodin
   Sanati, Mohammad Hossein
   Baharvand, Hossein
   Salekdeh, Ghasem Hosseini
TI Proteome analysis of post-transplantation recovery mechanisms of an EAE model of multiple sclerosis treated with embryonic stem cell-derived neural precursors
SO JOURNAL OF PROTEOMICS
LA English
DT Article
DE EAE; Embryonic stem cells; Multiple sclerosis; Neural progenitors; Proteomics; Transplantation
ID experimental autoimmune encephalomyeliti; amyotrophic-lateral-sclerosis; long-term proliferation; parkinsons-disease; in-vitro; dopaminergic-neuron; polyacrylamide-gel; human astrocyte; animal-model; nitric-oxide
AB Multiple sclerosis (MS) is a chronic inflammatory and progressive disorder of the central nervous system (CNS), which ultimately causes demyelination and subsequent axonal injury. Experimental autoimmune encephalomyelitis (EAE) is a well-characterized animal model to study the etiology and pathogenesis of MS. This model can also be used to investigate various therapeutic approaches for MS. Herein; we have treated a score 3 EAE mouse model with an embryonic stem cell-derived neural precursor. Clinical analysis showed recovery of the EAE model of MS following transplantation. We analyzed the proteome of spinal cords of healthy and EAE samples before and after transplantation. Proteome analysis revealed that expressions of 86 spinal cord protein spots changed in the EAE or transplanted mouse compared to controls. Mass spectrometry resulted in identification of 72 proteins. Of these, the amounts of 27 differentially expressed proteins in EAE samples returned to sham levels after transplantation, suggesting a possible correlation between changes at the proteome level and clinical signs of EAE in transplanted mice. The recovered proteins belonged to various functional groups that included disturbances in ionic and neurotransmitter release, apoptosis, iron hemostasis, and signal transduction. Our results provided a proteomic view of the molecular mechanisms of EAE recovery after stem cell transplantation. Biological significance In this study, we applied proteomics to analyze the changes in proteome pattern of EAE mouse model after embryonic stem cell-derived neural precursor transplantation. Our proteome results clearly showed that the expression levels of several differentially expressed proteins in EAE samples returned to sham levels after transplantation, which suggested a possible correlation between changes at the proteome level and decreased clinical signs of EAE in transplanted mice. These results will serve as a basis to address new questions and design new experiments to elucidate the biology of EAE and recovery after transplantation. A thorough understanding of stem cell-mediated therapeutic mechanisms might result in the development of more efficacious therapies for MS than are currently available. (C) 2013 Elsevier B.V. All rights reserved.
C1 [Fazeli, Abolhassan Shahzadeh; Nasrabadi, Davood; Mirshavaladi, Shahaboodin; Salekdeh, Ghasem Hosseini] ACECR, Royan Inst Stem Cell Biol & Technol, Cell Sci Res Ctr, Dept Mol Syst Biol, Tehran, Iran.
   [Nasrabadi, Davood; Baharvand, Hossein] ACECR, Royan Inst Stem Cell Biol & Technol, Cell Sci Res Ctr, Dept Stem Cells & Dev Biol, Tehran, Iran.
   [Sanati, Mohammad Hossein] Natl Inst Genet Engn & Biotechnol, Dept Med Genet, Tehran, Iran.
   [Baharvand, Hossein] Univ Sci & Culture, ACECR, Dept Dev Biol, Tehran, Iran.
   [Salekdeh, Ghasem Hosseini] Agr Biotechnol Res Inst Iran, Dept Syst Biol, Karaj, Iran.
   [Fazeli, Abolhassan Shahzadeh; Baharvand, Hossein] ACECR, Royan Inst Reprod Biomed, Reprod Biomed Res Ctr, Dept Genet, Tehran, Iran.
RP Baharvand, H (通讯作者)，Royan Inst Stem Cell Biol & Technol, Cell Sci Res Ctr, Dept Stem Cells & Dev Biol, POB 19395-4644, Tehran, Iran.
EM m-sanati@nigeb.ac.ir; Baharvand@RoyanInstitute.org; Salekdeh@RoyanInstitute.org
FU Royan Institute
CR Aharonowiz M, 2008, PLOS ONE, V3, P0, DOI 10.1371/journal.pone.0003145
   Baharvand H, 2004, IN VITRO CELL DEV-AN, V40, P76, DOI 10.1290/1543-706X(2004)040<0076:CCDFEO>2.0.CO;2
   Baldellon C, 1998, BIOCHEMISTRY-US, V37, P9964, DOI 10.1021/bi980334p
   Beal MF, 1998, ANN NEUROL, V44, P0
   Ben-hur T, 2008, J NEUROL SCI, V265, P102, DOI 10.1016/j.jns.2007.05.007
   Blum H, 1987, ELECTROPHORESIS, V8, P93, DOI 10.1002/elps.1150080203
   Bonetti B, 1999, AM J PATHOL, V155, P1433, DOI 10.1016/S0002-9440(10)65456-9
   Chambers SM, 2009, NAT BIOTECHNOL, V27, P275, DOI 10.1038/nbt.1529
   Compston A, 2002, LANCET, V359, P1221, DOI 10.1016/S0140-6736(02)08220-X
   Craner MJ, 2004, P NATL ACAD SCI USA, V101, P8168, DOI 10.1073/pnas.0402765101
   Daadi MM, 2008, PLOS ONE, V3, P0, DOI 10.1371/journal.pone.0001644
   Dhara SK, 2008, DIFFERENTIATION, V76, P454, DOI 10.1111/j.1432-0436.2007.00256.x
   Dutta R, 2006, ANN NEUROL, V59, P478, DOI 10.1002/ana.20736
   Einstein O, 2003, MOL CELL NEUROSCI, V24, P1074, DOI 10.1016/j.mcn.2003.08.009
   Einstein O, 2006, EXP NEUROL, V198, P275, DOI 10.1016/j.expneurol.2005.11.007
   Estelles A, 1999, DEV BIOL, V216, P16, DOI 10.1006/dbio.1999.9510
   Fazeli AS, 2009, YAKHTEH, V11, P236
   Fazeli AS, 2010, PROTEOMICS, V10, P2822, DOI 10.1002/pmic.200900507
   Ferri A, 2004, J NEUROCHEM, V90, P1237, DOI 10.1111/j.1471-4159.2004.02588.x
   Ferri A, 2000, J NEUROCHEM, V75, P606, DOI 10.1046/j.1471-4159.2000.0750606.x
   Franklin RJM, 2010, BRIT MED J, V340, P0, DOI 10.1136/bmj.c1387
   Frohman EM, 2006, NEW ENGL J MED, V354, P942, DOI 10.1056/NEJMra052130
   Haasdijk ED, 2002, NEUROSCI LETT, V335, P29, DOI 10.1016/S0304-3940(02)01159-X
   Harrison PM, 1996, BBA-BIOENERGETICS, V1275, P161, DOI 10.1016/0005-2728(96)00022-9
   Hatami M, 2009, CYTOTHERAPY, V11, P618, DOI 10.1080/14653240903005802
   Hong S, 2008, J NEUROCHEM, V104, P316, DOI 10.1111/j.1471-4159.2007.04952.x
   Itsykson P, 2005, MOL CELL NEUROSCI, V30, P24, DOI 10.1016/j.mcn.2005.05.004
   Joannides AJ, 2007, STEM CELLS, V25, P731, DOI 10.1634/stemcells.2006-0562
   Kapoor R, 2003, ANN NEUROL, V53, P174, DOI 10.1002/ana.10443
   Kipp M, 2011, BRAIN BEHAV IMMUN, V25, P1554, DOI 10.1016/j.bbi.2011.05.003
   Koch P, 2009, P NATL ACAD SCI USA, V106, P3225, DOI 10.1073/pnas.0808387106
   Maas K, 2002, J IMMUNOL, V169, P5, DOI 10.4049/jimmunol.169.1.5
   Mahad D, 2008, BRAIN, V131, P1722, DOI 10.1093/brain/awn105
   Martino G, 2010, NAT REV NEUROL, V6, P247, DOI 10.1038/nrneurol.2010.35
   Mattson MP, 2007, AGING CELL, V6, P337, DOI 10.1111/j.1474-9726.2007.00275.x
   Mattson MP, 1991, NEURON, V6, P41, DOI 10.1016/0896-6273(91)90120-O
   Meister B, 1991, J AUTONOM NERV SYST, V36, P75, DOI 10.1016/0165-1838(91)90132-M
   Mouattprigent A, 1994, BRAIN RES, V668, P62, DOI 10.1016/0006-8993(94)90511-8
   Neuhoff V, 1988, ELECTROPHORESIS, V9, P255, DOI 10.1002/elps.1150090603
   Okabe S, 1996, MECH DEVELOP, V59, P89, DOI 10.1016/0925-4773(96)00572-2
   Perrier AL, 2004, P NATL ACAD SCI USA, V101, P12543, DOI 10.1073/pnas.0404700101
   Petrak J, 2008, PROTEOMICS, V8, P1744, DOI 10.1002/pmic.200700919
   Pluchino S, 2005, NATURE, V436, P266, DOI 10.1038/nature03889
   Pluchino S, 2004, CURR OPIN NEUROL, V17, P247, DOI 10.1097/00019052-200406000-00003
   Pluchino S, 2003, NATURE, V422, P688, DOI 10.1038/nature01552
   Politi LS, 2007, STEM CELLS, V25, P2583, DOI 10.1634/stemcells.2007-0037
   Reubinoff BE, 2001, NAT BIOTECHNOL, V19, P1134, DOI 10.1038/nbt1201-1134
   Rithidech KN, 2009, MULT SCLER J, V15, P455, DOI 10.1177/1352458508100047
   Rusnak F, 2000, PHYSIOL REV, V80, P1483, DOI 10.1152/physrev.2000.80.4.1483
   Satoh J, 2004, AM J PATHOL, V165, P577, DOI 10.1016/S0002-9440(10)63322-6
   Scherfler C, 2005, J NEURAL TRANSM, V112, P1025, DOI 10.1007/s00702-004-0245-5
   Schuldiner M, 2001, BRAIN RES, V913, P201, DOI 10.1016/S0006-8993(01)02776-7
   Shin SJ, 2006, STEM CELLS, V24, P125, DOI 10.1634/stemcells.2004-0150
   Slavin A, 1998, AUTOIMMUNITY, V28, P109, DOI 10.3109/08916939809003872
   Song JH, 2006, J NEUROSCI, V26, P3299, DOI 10.1523/JNEUROSCI.5572-05.2006
   Strey CW, 2004, AM J PATHOL, V165, P1701, DOI 10.1016/S0002-9440(10)63426-8
   Thompson K, 2003, J NEUROSCI RES, V71, P46, DOI 10.1002/jnr.10463
   Wang HG, 1999, SCIENCE, V284, P339, DOI 10.1126/science.284.5412.339
   Wang P, 2009, PROTEOMICS, V9, P2955, DOI 10.1002/pmic.200800826
   Wong CT, 1996, SCHIZOPHR RES, V22, P165, DOI 10.1016/S0920-9964(96)00037-0
   Yamada T, 1990, BRAIN RES, V526, P303, DOI 10.1016/0006-8993(90)91236-A
   Yang JX, 2009, J CLIN INVEST, V119, P3678, DOI 10.1172/JCI37914
   Yang JX, 2009, J NEUROL SCI, V276, P1, DOI 10.1016/j.jns.2008.08.020
   Zhang SC, 2001, NAT BIOTECHNOL, V19, P1129, DOI 10.1038/nbt1201-1129
NR 64
TC 9
Z9 10
U1 0
U2 10
PU ELSEVIER SCIENCE BV
PI AMSTERDAM
PA PO BOX 211, 1000 AE AMSTERDAM, NETHERLANDS
SN 1874-3919
EI 1876-7737
J9 J PROTEOMICS
JI J. Proteomics
PD DEC 6
PY 2013
VL 94
IS 
BP 437
EP 450
DI 10.1016/j.jprot.2013.06.008
PG 14
WC Biochemical Research Methods
SC Biochemistry & Molecular Biology
GA 300VZ
UT WOS:000330493400033
PM 23791935
DA 2022-04-27
ER

PT J
AU Figueroa, JD
   Cordero, K
   Serrano-Illan, M
   Almeyda, A
   Baldeosingh, K
   Almaguel, FG
   De Leon, M
AF Figueroa, J. D.
   Cordero, K.
   Serrano-Illan, M.
   Almeyda, A.
   Baldeosingh, K.
   Almaguel, F. G.
   De Leon, M.
TI METABOLOMICS UNCOVERS DIETARY OMEGA-3 FATTY ACID-DERIVED METABOLITES IMPLICATED IN ANTI-NOCICEPTIVE RESPONSES AFTER EXPERIMENTAL SPINAL CORD INJURY
SO NEUROSCIENCE
LA English
DT Article
DE DHA; EPA; dietary fatty acids; endocannabinoid metabolome; spinal cord injury; chronic pain
ID magnetic-resonance spectroscopy; central neuropathic pain; n-acyl ethanolamine; docosahexaenoic acid; thermal nociception; eicosapentaenoic acid; gene-expression; sensory neuron; dorsal-horn; rat-brain
AB Chronic neuropathic pain is a frequent comorbidity following spinal cord injury (SCI) and often fails to respond to conventional pain management strategies. Preventive administration of docosahexaenoic acid (DHA) or the consumption of a diet rich in omega-3 polyunsaturated fatty acids (O3PUFAs) confers potent prophylaxis against SCI and improves functional recovery. The present study examines whether this novel dietary strategy provides significant antinociceptive benefits in rats experiencing SCI-induced pain. Rats were fed control chow or chow enriched with O3PUFAs for 8 weeks before being subjected to sham or cord contusion surgeries, continuing the same diets after surgery for another 8 more weeks. The paw sensitivity to noxious heat was quantified for at least 8 weeks post-SCI using the Hargreaves test. We found that SCI rats consuming the preventive O3PUFA-enriched diet exhibited a significant reduction in thermal hyperalgesia compared to those consuming the normal diet. Functional neurometabolomic profiling revealed a distinctive deregulation in the metabolism of endocannabinoids (eCB) and related N-acyl ethanolamines (NAEs) at 8 weeks post-SCI. We found that O3PUFAs consumption led to a robust accumulation of novel NAE precursors, including the glycerophospho-containing docosahexaenoyl ethanolamine (DHEA), docosapentaenoyl ethanolamine (DPEA), and eicosapentaenoyl ethanolamine (EPEA). The tissue levels of these metabolites were significantly correlated with the antihyperalgesic phenotype. In addition, rats consuming the O3PUFA-rich diet showed reduced sprouting of nociceptive fibers containing CGRP and dorsal horn neuron p38 mitogen-activated protein kinase (MAPK) expression, well-established biomarkers of pain. The spinal cord levels of inositols were positively correlated with thermal hyperalgesia, supporting their role as biomarkers of chronic neuropathic pain. Notably, the O3PUFA-rich dietary intervention reduced the levels of these metabolites. Collectively, these results demonstrate the prophylactic value of dietary O3PUFA against SCI-mediated chronic pain. (C) 2013 The Authors. Published by Elsevier Ltd. All rights reserved.
C1 [Figueroa, J. D.; Cordero, K.; Serrano-Illan, M.; Almeyda, A.; Baldeosingh, K.; Almaguel, F. G.; De Leon, M.] Loma Linda Univ, Ctr Hlth Dispar & Mol Med, Loma Linda, CA 92350 USA.
   [Figueroa, J. D.; De Leon, M.] Loma Linda Univ, Dept Basic Sci, Loma Linda, CA 92350 USA.
   [Figueroa, J. D.] Loma Linda Univ, Dept Pathol & Human Anat, Loma Linda, CA 92350 USA.
   [Almaguel, F. G.] Loma Linda Univ, Dept Radiol, Loma Linda, CA 92350 USA.
RP De Leon, M (通讯作者)，Loma Linda Univ, Sch Med, Ctr Hlth Dispar & Mol Med, Loma Linda, CA 92350 USA.
EM madeleon@llu.edu
FU NIHUnited States Department of Health & Human ServicesNational Institutes of Health (NIH) - USA [5R25GM060507, 1P20MD006988]; NATIONAL CENTER ON MINORITY HEALTH AND HEALTH DISPARITIESUnited States Department of Health & Human ServicesNational Institutes of Health (NIH) - USANIH National Institute on Minority Health & Health Disparities (NIMHD) [P20MD001632] Funding Source: NIH RePORTER; NATIONAL INSTITUTE OF GENERAL MEDICAL SCIENCESUnited States Department of Health & Human ServicesNational Institutes of Health (NIH) - USANIH National Institute of General Medical Sciences (NIGMS) [R25GM060507] Funding Source: NIH RePORTER; National Institute on Minority Health and Health DisparitiesUnited States Department of Health & Human ServicesNational Institutes of Health (NIH) - USANIH National Institute on Minority Health & Health Disparities (NIMHD) [P20MD006988] Funding Source: NIH RePORTER
CR Ajmone-cat MA, 2012, J NEUROSCI RES, V90, P575, DOI 10.1002/jnr.22783
   Alloui A, 2003, EUR J PHARMACOL, V469, P65, DOI 10.1016/S0014-2999(03)01719-9
   Anderson KD, 2004, J NEUROTRAUM, V21, P1371, DOI 10.1089/neu.2004.21.1371
   Artmann A, 2008, BBA-MOL CELL BIOL L, V1781, P200, DOI 10.1016/j.bbalip.2008.01.006
   Baastrup C, 2010, PAIN, V151, P670, DOI 10.1016/j.pain.2010.08.024
   Balvers MGJ, 2010, BBA-MOL CELL BIOL L, V1801, P1107, DOI 10.1016/j.bbalip.2010.06.006
   Banni S, 2010, MOL NUTR FOOD RES, V54, P82, DOI 10.1002/mnfr.200900516
   Basso DM, 1996, EXP NEUROL, V139, P244, DOI 10.1006/exnr.1996.0098
   Baumgartner U, 2002, PAIN, V96, P141, DOI 10.1016/S0304-3959(01)00438-9
   Bays H, 2006, AM J CARDIOL, V98, P71I, DOI 10.1016/j.amjcard.2005.12.029
   Beltramo M, 2006, EUR J NEUROSCI, V23, P1530, DOI 10.1111/j.1460-9568.2006.04684.x
   Berger A, 2001, P NATL ACAD SCI USA, V98, P6402, DOI 10.1073/pnas.101119098
   Brand A, 1993, DEV NEUROSCI-BASEL, V15, P289, DOI 10.1159/000111347
   Brewer KL, 1998, BRAIN RES, V798, P83, DOI 10.1016/S0006-8993(98)00398-9
   Brown I, 2013, PROG LIPID RES, V52, P80, DOI 10.1016/j.plipres.2012.10.001
   Brown I, 2010, CARCINOGENESIS, V31, P1584, DOI 10.1093/carcin/bgq151
   Buczynski MW, 2010, J NEUROCHEM, V114, P981, DOI 10.1111/j.1471-4159.2010.06815.x
   Calder PC, 2008, PROSTAG LEUKOTR ESS, V79, P101, DOI 10.1016/j.plefa.2008.09.016
   Chesler EJ, 2002, NEUROSCI BIOBEHAV R, V26, P907, DOI 10.1016/S0149-7634(02)00103-3
   Christensen MD, 1997, EXP NEUROL, V147, P463, DOI 10.1006/exnr.1997.6608
   Christensen MD, 1997, J NEUROTRAUM, V14, P517, DOI 10.1089/neu.1997.14.517
   Costa B, 2008, PAIN, V139, P541, DOI 10.1016/j.pain.2008.06.003
   Craig AD, 2009, NAT REV NEUROSCI, V10, P466, DOI 10.1038/nrn2606-c1
   Cramer SW, 2008, MOL PAIN, V4, P0, DOI 10.1186/1744-8069-4-36
   Crown ED, 2008, EXP NEUROL, V213, P257, DOI 10.1016/j.expneurol.2008.05.025
   Crown ED, 2006, EXP NEUROL, V199, P397, DOI 10.1016/j.expneurol.2006.01.003
   Davoody L, 2011, J PAIN, V12, P868, DOI 10.1016/j.jpain.2011.01.010
   Dehaven CD, 2010, J CHEMINFORMATICS, V2, P0, DOI 10.1186/1758-2946-2-9
   Denkert C, 1998, ARCH BIOCHEM BIOPHYS, V354, P172, DOI 10.1006/abbi.1998.0661
   Devane WA, 1992, SCIENCE, V258, P1946, DOI 10.1126/science.1470919
   Dickenson AH, 1987, PAIN, V30, P349, DOI 10.1016/0304-3959(87)90023-6
   Dombourian MG, 2006, SPINE, V31, P2778, DOI 10.1097/01.brs.0000245865.97424.b4
   Ebert S, 2009, J NEUROCHEM, V110, P1863, DOI 10.1111/j.1471-4159.2009.06286.x
   Erschbamer M, 2011, EUR J NEUROSCI, V33, P678, DOI 10.1111/j.1460-9568.2010.07562.x
   Esposito E, 2013, MINI-REV MED CHEM, V13, P237
   Esposito E, 2011, BRAIN BEHAV IMMUN, V25, P1099, DOI 10.1016/j.bbi.2011.02.006
   Estebe JPC, 2006, ANESTH ANALG, V102, P1781, DOI 10.1213/01.ane.0000205755.43562.2b
   Figueroa JD, 2013, J NEUROTRAUM, V30, P853, DOI 10.1089/neu.2012.2718
   Figueroa JD, 2012, J NEUROTRAUM, V29, P551, DOI 10.1089/neu.2011.2141
   Garcia-ovejero D, 2009, NEUROBIOL DIS, V33, P57, DOI 10.1016/j.nbd.2008.09.015
   Genovese T, 2008, J PHARMACOL EXP THER, V326, P12, DOI 10.1124/jpet.108.136903
   Gruner JA, 1992, J NEUROTRAUM, V9, P123, DOI 10.1089/neu.1992.9.123
   Gwak YS, 2009, EXP NEUROL, V220, P154, DOI 10.1016/j.expneurol.2009.08.012
   Gwak YS, 2010, J PHYSIOL SCI, V60, P59, DOI 10.1007/s12576-009-0066-2
   Hama A, 2012, PAIN RES TREAT, V2012, P0, DOI 10.1155/2012/840486
   Hama A, 2011, BRAIN RES, V1412, P44, DOI 10.1016/j.brainres.2011.07.031
   Hanus L, 1993, J MED CHEM, V36, P3032, DOI 10.1021/jm00072a026
   Hargraves WA, 2005, PAIN, V114, P455, DOI 10.1016/j.pain.2005.01.010
   Hargreaves K, 1988, PAIN, V32, P77, DOI 10.1016/0304-3959(88)90026-7
   Hashimoto MICHIO, 2002, NIHON YAKURIGAKU ZASSHI, V120, P0
   Hulsebosch CE, 2002, ADV PHYSIOL EDUC, V26, P238, DOI 10.1152/advan.00039.2002
   Hulsebosch CE, 2008, EXP NEUROL, V214, P6, DOI 10.1016/j.expneurol.2008.07.016
   Hulsebosch CE, 2009, BRAIN RES REV, V60, P202, DOI 10.1016/j.brainresrev.2008.12.010
   Ikemoto A, 2001, J LIPID RES, V42, P1655
   Jackson SJ, 2005, NEUROSCIENCE, V134, P261, DOI 10.1016/j.neuroscience.2005.02.045
   Joseph MS, 2012, PLOS ONE, V7, P0, DOI 10.1371/journal.pone.0041288
   Jung JI, 2008, KOREAN J PHYSIOL PHA, V12, P299, DOI 10.4196/kjpp.2008.12.6.299
   King CD, 2003, BRAIN RES, V987, P214, DOI 10.1016/S0006-8993(03)03339-0
   Kocevski D, 2008, COLLEGIUM ANTROPOL, V32, P93
   Krassioukov A, 1999, ARCH PHYS MED REHAB, V80, P1258, DOI 10.1016/S0003-9993(99)90026-6
   Kwon BK, 2011, J NEUROTRAUM, V28, P1589, DOI 10.1089/neu.2009.1150
   Kwon BK, 2011, J NEUROTRAUM, V28, P1545, DOI 10.1089/neu.2009.1149
   Le BARSD, 2001, PHARMACOL REV, V53, P597
   Li F, 2005, AM J PHYSIOL-ENDOC M, V288, PE29, DOI 10.1152/ajpendo.00168.2004
   Lim SN, 2013, NEUROBIOL DIS, V51, P104, DOI 10.1016/j.nbd.2012.10.021
   Lim SY, 2005, J NEUROCHEM, V95, P848, DOI 10.1111/j.1471-4159.2005.03427.x
   Lindsey AE, 2000, NEUROREHAB NEURAL RE, V14, P287, DOI 10.1177/154596830001400405
   Mayer K, 2006, CURR OPIN CLIN NUTR, V9, P140, DOI 10.1097/01.mco.0000214573.75062.0a
   Mcnamara RK, 2008, SYNAPSE, V62, P725, DOI 10.1002/syn.20542
   Meijerink J, 2011, BRIT J NUTR, V105, P1798, DOI 10.1017/S0007114510005635
   Mills CD, 2002, J NEUROTRAUM, V19, P23, DOI 10.1089/089771502753460213
   Mogil JS, 2000, J PAIN, V1, P66, DOI 10.1054/jpai.2000.9821
   Mogil JS, 2000, NEUROSCI BIOBEHAV R, V24, P375, DOI 10.1016/S0149-7634(00)00015-4
   Morisseau C, 2010, J LIPID RES, V51, P3481, DOI 10.1194/jlr.M006007
   Nahin RL, 1994, PAIN, V58, P95, DOI 10.1016/0304-3959(94)90189-9
   Nakamoto K, 2010, BIOL PHARM BULL, V33, P1070, DOI 10.1248/bpb.33.1070
   Norenberg MD, 2004, J NEUROTRAUM, V21, P429, DOI 10.1089/089771504323004575
   Ondarza AB, 2003, EXP NEUROL, V184, P373, DOI 10.1016/j.expneurol.2003.07.002
   Park SW, 2007, J PHARMACOL EXP THER, V320, P1002, DOI 10.1124/jpet.106.113472
   Pattany PM, 2002, AM J NEURORADIOL, V23, P901
   Petrosino S, 2007, NEUROPHARMACOLOGY, V52, P415, DOI 10.1016/j.neuropharm.2006.08.011
   Plunkett JA, 2001, EXP NEUROL, V168, P144, DOI 10.1006/exnr.2000.7604
   Priller J, 1995, MOL PHARMACOL, V48, P288
   Rajpal S, 2007, J NEUROSURG-SPINE, V6, P420, DOI 10.3171/spi.2007.6.5.420
   Resnick DK, 2004, NEUROREPORT, V15, P837, DOI 10.1097/00001756-200404090-00020
   Schuhmann MU, 2003, J NEUROTRAUM, V20, P725, DOI 10.1089/089771503767869962
   Sheskin T, 1997, J MED CHEM, V40, P659, DOI 10.1021/jm960752x
   Shinohara M, 2012, FRONT IMMUNOL, V3, P0, DOI 10.3389/fimmu.2012.00081
   Shir Y, 2001, NEUROREPORT, V12, P809, DOI 10.1097/00001756-200103260-00038
   Simon GM, 2008, J BIOL CHEM, V283, P9341, DOI 10.1074/jbc.M707807200
   Simon GM, 2006, J BIOL CHEM, V281, P26465, DOI 10.1074/jbc.M604660200
   Storey JD, 2003, P NATL ACAD SCI USA, V100, P9440, DOI 10.1073/pnas.1530509100
   Storey JOHND, 2003, METHODS MOL BIOL, V224, P149
   Svensson CI, 2005, J NEUROCHEM, V92, P1508, DOI 10.1111/j.1471-4159.2004.02996.x
   Tokuyama S, 2011, BIOL PHARM BULL, V34, P1174, DOI 10.1248/bpb.34.1174
   Tsuboi K, 2013, CNS NEUROL DISORD-DR, V12, P7, DOI 10.2174/1871527311312010005
   Veigas JM, 2011, PHARMACOL RES, V63, P377, DOI 10.1016/j.phrs.2011.02.004
   Wang J, 2009, PROSTAG OTH LIPID M, V89, P112, DOI 10.1016/j.prostaglandins.2008.12.002
   Wang ZY, 2011, MOL PAIN, V7, P0, DOI 10.1186/1744-8069-7-68
   Wood JT, 2010, J LIPID RES, V51, P1416, DOI 10.1194/jlr.M002436
   Xia JG, 2012, NUCLEIC ACIDS RES, V40, PW127, DOI 10.1093/nar/gks374
   Xia JG, 2009, NUCLEIC ACIDS RES, V37, PW652, DOI 10.1093/nar/gkp356
   Xu ZZ, 2010, NAT MED, V16, P592, DOI 10.1038/nm.2123
   Xue H, 2006, VASC PHARMACOL, V44, P434, DOI 10.1016/j.vph.2006.02.005
   Yehuda S, 1993, P NATL ACAD SCI USA, V90, P10345, DOI 10.1073/pnas.90.21.10345
   Yezierski RP, 2000, PROG BRAIN RES, V129, P429
   Yu W, 1998, PAIN, V74, P115, DOI 10.1016/S0304-3959(97)00204-2
NR 107
TC 50
Z9 50
U1 1
U2 28
PU PERGAMON-ELSEVIER SCIENCE LTD
PI OXFORD
PA THE BOULEVARD, LANGFORD LANE, KIDLINGTON, OXFORD OX5 1GB, ENGLAND
SN 0306-4522
EI 1873-7544
J9 NEUROSCIENCE
JI Neuroscience
PD DEC 26
PY 2013
VL 255
IS 
BP 1
EP 18
DI 10.1016/j.neuroscience.2013.09.012
PG 18
WC Neurosciences
SC Neurosciences & Neurology
GA 302GR
UT WOS:000330591500001
PM 24042033
DA 2022-04-27
ER

PT J
AU Chamankhah, M
   Eftekharpour, E
   Karimi-Abdolrezaee, S
   Boutros, PC
   San-Marina, S
   Fehlings, MG
AF Chamankhah, Mahmood
   Eftekharpour, Eftekhar
   Karimi-Abdolrezaee, Soheila
   Boutros, Paul C.
   San-Marina, Serban
   Fehlings, Michael G.
TI Genome-wide gene expression profiling of stress response in a spinal cord clip compression injury model
SO BMC GENOMICS
LA English
DT Article
DE Spinal cord injury; Microarray; Pathway analysis; GO enrichment
ID nf-kappa-b; activated protein-c; white-matter; complement activation; pattern-recognition; functional recovery; kyoto encyclopedia; axonal physiology; innate immunity; graded model
AB Background: The aneurysm clip impact-compression model of spinal cord injury (SCI) is a standard injury model in animals that closely mimics the primary mechanism of most human injuries: acute impact and persisting compression. Its histo-pathological and behavioural outcomes are extensively similar to human SCI. To understand the distinct molecular events underlying this injury model we analyzed global mRNA abundance changes during the acute, subacute and chronic stages of a moderate to severe injury to the rat spinal cord. Results: Time-series expression analyses resulted in clustering of the majority of deregulated transcripts into eight statistically significant expression profiles. Systematic application of Gene Ontology (GO) enrichment pathway analysis allowed inference of biological processes participating in SCI pathology. Temporal analysis identified events specific to and common between acute, subacute and chronic time-points. Processes common to all phases of injury include blood coagulation, cellular extravasation, leukocyte cell-cell adhesion, the integrin-mediated signaling pathway, cytokine production and secretion, neutrophil chemotaxis, phagocytosis, response to hypoxia and reactive oxygen species, angiogenesis, apoptosis, inflammatory processes and ossification. Importantly, various elements of adaptive and induced innate immune responses span, not only the acute and subacute phases, but also persist throughout the chronic phase of SCI. Induced innate responses, such as Toll-like receptor signaling, are more active during the acute phase but persist throughout the chronic phase. However, adaptive immune response processes such as B and T cell activation, proliferation, and migration, T cell differentiation, B and T cell receptor-mediated signaling, and B cell-and immunoglobulin-mediated immune response become more significant during the chronic phase. Conclusions: This analysis showed that, surprisingly, the diverse series of molecular events that occur in the acute and subacute stages persist into the chronic stage of SCI. The strong agreement between our results and previous findings suggest that our analytical approach will be useful in revealing other biological processes and genes contributing to SCI pathology.
C1 [Chamankhah, Mahmood; Fehlings, Michael G.] Toronto Western Hosp, Krembil Neurosci Ctr, Div Cell & Mol Biol, Toronto, ON M5T 2S8, Canada.
   [Eftekharpour, Eftekhar] Univ Manitoba, Dept Physiol, Regenerat Med & Spinal Cord Res Ctr, Winnipeg, MB, Canada.
   [Karimi-Abdolrezaee, Soheila] Univ Manitoba, Physiol & Regenerat Med Program, Winnipeg, MB, Canada.
   [Boutros, Paul C.] Univ Toronto, Ontario Inst Canc Res, Informat & Biocomputing Platform, Toronto, ON, Canada.
   [Boutros, Paul C.] Univ Toronto, Dept Med Biophys, Toronto, ON, Canada.
   [Boutros, Paul C.] Univ Toronto, Dept Pharmacol & Toxicol, Toronto, ON, Canada.
   [San-Marina, Serban] Biostat Drug Discovery Bioinformat, Toronto, ON, Canada.
   [Fehlings, Michael G.] Univ Toronto, Inst Med Sci, Dept Surg, Toronto, ON, Canada.
   [Fehlings, Michael G.] Univ Toronto, Div Neurosurg, Toronto, ON, Canada.
   [Fehlings, Michael G.] Univ Toronto, Neurosci Program, Toronto, ON, Canada.
RP Fehlings, MG (通讯作者)，Toronto Western Hosp, Krembil Neurosci Ctr, Div Cell & Mol Biol, Toronto, ON M5T 2S8, Canada.
EM michael.fehlings@uhn.on.ca
CR Aimone JB, 2004, EXP NEUROL, V189, P204, DOI 10.1016/j.expneurol.2004.05.042
   Alluin O, 2011, J NEUROTRAUM, V28, P1963, DOI 10.1089/neu.2011.1840
   Anderson AJ, 2004, J NEUROTRAUM, V21, P1831, DOI 10.1089/neu.2004.21.1831
   Ankeny DP, 2009, NEUROSCIENCE, V158, P1112, DOI 10.1016/j.neuroscience.2008.07.001
   Ankeny DP, 2006, J NEUROCHEM, V99, P1073, DOI 10.1111/j.1471-4159.2006.04147.x
   Ankeny DP, 2009, J CLIN INVEST, V119, P2990, DOI 10.1172/JCI39780
   Anthes DL, 1996, NEUROSURGERY, V39, P804, DOI 10.1097/00006123-199610000-00032
   Barrell D, 2009, NUCLEIC ACIDS RES, V37, PD396, DOI 10.1093/nar/gkn803
   Basso DM, 1996, J NEUROTRAUM, V13, P343, DOI 10.1089/neu.1996.13.343
   Beck KD, 2010, BRAIN, V133, P433, DOI 10.1093/brain/awp322
   Bedi SS, 2012, J NEUROTRAUM, V29, P925, DOI 10.1089/neu.2011.2007
   Beggs JL, 1979, ADV NEUROL, V22, P179
   Behrmann DL, 1992, J NEUROTRAUM, V9, P197, DOI 10.1089/neu.1992.9.197
   Belaiba RS, 2007, MOL BIOL CELL, V18, P4691, DOI 10.1091/mbc.E07-04-0391
   Boulenguez P, 2010, NAT MED, V16, P302, DOI 10.1038/nm.2107
   Boutros PC, 2005, BRIEF BIOINFORM, V6, P331, DOI 10.1093/bib/6.4.331
   Brennan FH, 2012, J NEUROINFLAMM, V9, P0, DOI 10.1186/1742-2094-9-137
   Bresnahan JC, 1993, RESTOR NEUROL NEUROS, V5, P76, DOI 10.3233/RNN-1993-5119
   Broton JG, 1996, J NEUROTRAUM, V13, P409, DOI 10.1089/neu.1996.13.409
   Bunge MB, 1994, EXP NEUROL, V127, P76, DOI 10.1006/exnr.1994.1082
   Cao QL, 2005, EXP NEUROL, V191, PS3, DOI 10.1016/j.expneurol.2004.08.026
   Chen F, 2008, INT REV IMMUNOL, V27, P183, DOI 10.1080/08830180802130327
   Chua SJ, 2010, SPINE, V35, P1520, DOI 10.1097/BRS.0b013e3181c3e963
   Cummins EP, 2006, P NATL ACAD SCI USA, V103, P18154, DOI 10.1073/pnas.0602235103
   De Biase A, 2005, PHYSIOL GENOMICS, V22, P368, DOI 10.1152/physiolgenomics.00081.2005
   De Simoni MG, 2004, AM J PATHOL, V164, P1857, DOI 10.1016/S0002-9440(10)63744-3
   Del ZOPPOGJ, 2009, NEUROSCIENCE, V158, P972, DOI 10.1016/j.neuroscience.2008.08.028
   Di GIOVANNIS, 2004, FASEB J, V18, P153, DOI 10.1096/fj.04-2694fje
   Di GIOVANNIS, 2003, ANN NEUROL, V53, P454, DOI 10.1002/ana.10472
   Efron B, 2002, GENET EPIDEMIOL, V23, P70, DOI 10.1002/gepi.1124
   Eftekharpour E, 2007, J NEUROSCI, V27, P3416, DOI 10.1523/JNEUROSCI.0273-07.2007
   Ernst J, 2006, BMC BIOINFORMATICS, V7, P0, DOI 10.1186/1471-2105-7-191
   Fehlings MG, 1997, J NEUROSCI METH, V71, P215, DOI 10.1016/S0165-0270(96)00147-1
   Fehlings MG, 1995, EXP NEUROL, V132, P220, DOI 10.1016/0014-4886(95)90027-6
   Fehlings MG, 2010, J NEUROSURG-SPINE, V13, P636, DOI 10.3171/2010.4.SPINE10243
   Galvan MD, 2008, J NEUROSCI, V28, P13876, DOI 10.1523/JNEUROSCI.2823-08.2008
   Gautier L, 2004, BIOINFORMATICS, V20, P307, DOI 10.1093/bioinformatics/btg405
   Gentleman RC, 2004, GENOME BIOL, V5, P0, DOI 10.1186/gb-2004-5-10-r80
   Gorlach AGNES, 2008, BIOCHEM J, V412, Pe17, DOI 10.1042/BJ20080920
   Gruner JA, 1996, BRAIN RES, V729, P90, DOI 10.1016/S0006-8993(96)00366-6
   Guth L, 1999, ANN NY ACAD SCI, V890, P366, DOI 10.1111/j.1749-6632.1999.tb08017.x
   Hains BC, 2006, J NEUROSCI, V26, P4308, DOI 10.1523/JNEUROSCI.0003-06.2006
   Hall ED, 1987, CENT NERV SYST TRAUMA, V4, P15
   Hall ED, 1995, J NEUROL SCI, V134, P79, DOI 10.1016/0022-510X(95)00211-J
   Harris MA, 2004, NUCLEIC ACIDS RES, V32, PD258, DOI 10.1093/nar/gkh036
   Hayes KC, 2002, J NEUROTRAUM, V19, P753, DOI 10.1089/08977150260139129
   Hogel H, 2011, PLOS ONE, V6, P0, DOI 10.1371/journal.pone.0027112
   Joshi M, 2002, J NEUROTRAUM, V19, P175, DOI 10.1089/08977150252806947
   Joshi M, 2002, J NEUROTRAUM, V19, P191, DOI 10.1089/08977150252806956
   Kanehisa M, 2000, NUCLEIC ACIDS RES, V28, P27, DOI 10.1093/nar/28.1.27
   Karimi-abdolrezaee S, 2006, J NEUROSCI, V26, P3377, DOI 10.1523/JNEUROSCI.4184-05.2006
   Karimi-abdolrezaee S, 2004, EUR J NEUROSCI, V19, P577, DOI 10.1111/j.0953-816X.2004.03164.x
   Karimi-abdolrezaee S, 2010, J NEUROSCI, V30, P1657, DOI 10.1523/JNEUROSCI.3111-09.2010
   Kawai T, 2010, NAT IMMUNOL, V11, P373, DOI 10.1038/ni.1863
   Kelder T, 2012, NUCLEIC ACIDS RES, V40, PD1301, DOI 10.1093/nar/gkr1074
   Kelder T, 2009, PLOS ONE, V4, P0, DOI 10.1371/journal.pone.0006447
   Khatri P, 2005, BIOINFORMATICS, V21, P3416, DOI 10.1093/bioinformatics/bti538
   Kigerl KA, 2007, J NEUROCHEM, V102, P37, DOI 10.1111/j.1471-4159.2007.04524.x
   King OD, 2003, GENOME RES, V13, P896, DOI 10.1101/gr.440803
   Kliot M, 1990, NEUROSURG CLIN N AM, V1, P751
   Latanich CA, 2009, J INVEST SURG, V22, P301, DOI 10.1080/08941930903040155
   Leal-filho MANOELBALDOINO, 2011, SURG NEUROL INT, V2, P112, DOI 10.4103/2152-7806.83732
   Letellier E, 2010, IMMUNITY, V32, P240, DOI 10.1016/j.immuni.2010.01.011
   Li LM, 2010, SPINAL CORD, V48, P105, DOI 10.1038/sc.2009.104
   Li LM, 2009, BRAIN RES BULL, V78, P261, DOI 10.1016/j.brainresbull.2008.10.002
   Lipton P, 1999, PHYSIOL REV, V79, P1431, DOI 10.1152/physrev.1999.79.4.1431
   Lucin KM, 2007, EXP NEUROL, V207, P75, DOI 10.1016/j.expneurol.2007.05.019
   Mautes AEM, 2000, PHYS THER, V80, P673, DOI 10.1093/ptj/80.7.673
   Mizutani A, 2000, BLOOD, V95, P3781
   Nashmi R, 2000, EUR J NEUROSCI, V12, P491, DOI 10.1046/j.1460-9568.2000.00926.x
   Nashmi R, 1997, J NEUROTRAUM, V14, P151, DOI 10.1089/neu.1997.14.151
   Nashmi R, 2001, NEUROSCIENCE, V104, P235, DOI 10.1016/S0306-4522(01)00009-4
   Nashmi R, 2001, BRAIN RES REV, V38, P165, DOI 10.1016/S0165-0173(01)00134-5
   Noble LJ, 1989, BRAIN RES, V482, P57, DOI 10.1016/0006-8993(89)90542-8
   Noble LJ, 2002, J NEUROSCI, V22, P7526
   Noyes DH, 1987, MED BIOL ENG COMPUT, V25, P335, DOI 10.1007/BF02447434
   Onifer SM, 2007, ILAR J, V48, P385, DOI 10.1093/ilar.48.4.385
   Park E, 2004, J NEUROTRAUM, V21, P754, DOI 10.1089/0897715041269641
   Park E, 2003, EXP NEUROL, V182, P35, DOI 10.1016/S0014-4886(03)00084-0
   Pico AR, 2008, PLOS BIOL, V6, P1403, DOI 10.1371/journal.pbio.0060184
   Pineau I, 2010, BRAIN BEHAV IMMUN, V24, P540, DOI 10.1016/j.bbi.2009.11.007
   Pineau I, 2007, J COMP NEUROL, V500, P267, DOI 10.1002/cne.21149
   Poon PC, 2007, SPINE, V32, P2853, DOI 10.1097/BRS.0b013e31815b7e6b
   Popovich P, 2009, NAT MED, V15, P736, DOI 10.1038/nm0709-736
   Qiao F, 2006, AM J PATHOL, V169, P1039, DOI 10.2353/ajpath.2006.060248
   Reynolds DN, 2004, ANN NY ACAD SCI, V1035, P165, DOI 10.1196/annals.1332.011
   Rhee SY, 2008, NAT REV GENET, V9, P509, DOI 10.1038/nrg2363
   Rius J, 2008, NATURE, V453, P807, DOI 10.1038/nature06905
   Rivlin AS, 1978, SURG NEUROL, V10, P39
   Sadrzadeh SMH, 1987, J CLIN INVEST, V79, P662, DOI 10.1172/JCI112865
   Schachtrup C, 2007, P NATL ACAD SCI USA, V104, P11814, DOI 10.1073/pnas.0704045104
   Schachtrup C, 2010, J NEUROSCI, V30, P5843, DOI 10.1523/JNEUROSCI.0137-10.2010
   Scheff SW, 2003, J NEUROTRAUM, V20, P179, DOI 10.1089/08977150360547099
   Semenza GL, 2001, CELL, V107, P1, DOI 10.1016/S0092-8674(01)00518-9
   Semeralul MO, 2006, J NEUROBIOL, V66, P1646, DOI 10.1002/neu.20302
   Senter HJ, 1979, J NEUROSURG, V50, P198, DOI 10.3171/jns.1979.50.2.0198
   Smith AJK, 1978, J NEUROSURG, V48, P239, DOI 10.3171/jns.1978.48.2.0239
   Smith GM, 2012, TRENDS NEUROSCI, V35, P156, DOI 10.1016/j.tins.2011.10.006
   Smith SA, 2009, J VET EMERG CRIT CAR, V19, P3, DOI 10.1111/j.1476-4431.2009.00389.x
   Smyth GK, 2004, STAT APPL GENET MOL, V3, P0, DOI [DOI 10.2202/1544-6115.1027, 10.2202/1544-6115.1027]
   Soh D, 2010, BMC BIOINFORMATICS, V11, P0, DOI 10.1186/1471-2105-11-449
   Srivastava S, 2010, CURR MED CHEM, V17, P3353, DOI 10.2174/092986710793176348
   Supek F, 2011, PLOS ONE, V6, P0, DOI 10.1371/journal.pone.0021800
   Tator CH, 1991, NEUROCHIRURGIE, V37, P291
   Tator CH, 1995, BRAIN PATHOL, V5, P407, DOI 10.1111/j.1750-3639.1995.tb00619.x
   Tator CH, 1991, J NEUROSURG, V75, P15, DOI 10.3171/jns.1991.75.1.0015
   Thompson FJ, 2001, J CHILD NEUROL, V16, P2, DOI 10.1177/088307380101600102
   Vaccari JPDR, 2008, J NEUROSCI, V28, P3404, DOI 10.1523/JNEUROSCI.0157-08.2008
   Vaccari JPD, 2012, J NEUROSCI, V32, P3058, DOI 10.1523/JNEUROSCI.4930-11.2012
   Vercellotti GM, 1994, ARTIF CELL BLOOD SUB, V22, P207, DOI 10.3109/10731199409117415
   Verdu E, 2003, J NEUROTRAUM, V20, P483, DOI 10.1089/089771503765355559
   Walmsley SR, 2005, J EXP MED, V201, P105, DOI 10.1084/jem.20040624
   Watson BD, 1986, BRAIN RES, V367, P296, DOI 10.1016/0006-8993(86)91606-9
   Wells JEA, 2003, J NEUROSCI, V23, P10107, DOI 10.1523/jneurosci.23-31-10107.2003
   Whetstone WD, 2003, J NEUROSCI RES, V74, P227, DOI 10.1002/jnr.10759
   Wu ZJ, 2004, J AM STAT ASSOC, V99, P909, DOI 10.1198/016214504000000683
   Yamauchi T, 2006, STROKE, V37, P1081, DOI 10.1161/01.STR.0000206280.30972.21
   Zhang B, 2005, NUCLEIC ACIDS RES, V33, PW741, DOI 10.1093/nar/gki475
   Zhang HQ, 2011, J NEUROSCI, V31, P15894, DOI 10.1523/JNEUROSCI.3943-11.2011
NR 119
TC 27
Z9 29
U1 0
U2 16
PU BMC
PI LONDON
PA CAMPUS, 4 CRINAN ST, LONDON N1 9XW, ENGLAND
SN 1471-2164
EI 
J9 BMC GENOMICS
JI BMC Genomics
PD AUG 28
PY 2013
VL 14
IS 
BP 
EP 
DI 10.1186/1471-2164-14-583
PG 25
WC Biotechnology & Applied Microbiology; Genetics & Heredity
SC Biotechnology & Applied Microbiology; Genetics & Heredity
GA 215LH
UT WOS:000324211100001
PM 23984903
DA 2022-04-27
ER

PT J
AU Ni, H
   Ren, SY
   Zhang, LL
   Sun, Q
   Tian, T
   Feng, X
AF Ni, Hong
   Ren, Shou-yun
   Zhang, Le-ling
   Sun, Qi
   Tian, Tian
   Feng, Xing
TI Expression profiles of hippocampal regenerative sprouting-related genes and their regulation by E-64d in a developmental rat model of penicillin-induced recurrent epilepticus
SO TOXICOLOGY LETTERS
LA English
DT Article
DE Zinc homeostasis; Lipid metabolism; Enzyme; Plasticity related genes; Mossy fiber spouting; E-64d
ID entorhinal cortex lesion; focal cerebral-ischemia; messenger-rna level; spinal-cord-injury; neonatal seizure; brain-injury; cathepsin-b; kainic-acid; cognitive deficit; neuronal injury
AB E-64d (a calpain and autophagy inhibitor) has previously been shown safe for the treatment of Alzheimer's disease in humans. In the present study, the potential protective mechanism of E-64d on hippocampal aberrant mossy fiber sprouting was examined in a developmental rat model of penicillin-induced recurrent epilepticus. A seizure was induced by penicillin every other day in Sprague-Dawley rats from postnatal day 21 (P21). The rats were randomly assigned into the control group (CONT1), the control plus E-64d (CONT2), the seizure group (EXP1) and the seizure plus E-64d (EXP2). On P51, mossy fiber sprouting and related gene expression in hippocampus were assessed by Timm staining and real-time RT-PCR methods, respectively. To validate the RT-PCR results, western blot analysis was performed on selected genes. E-64d obviously suppressed the aberrant mossy fiber sprouting in the supragranular region of dentate gyrus and CA3 subfield of hippocampus. Among the total twelve genes, six genes were strongly up- (MT-3, ACAT1, clusterin and ApoE) or down- (ZnT-1 and PRG-3) regulated by developmental seizures (EXP1) compared with that in the CONT1. Up-regulation of ApoE and Clusterin was blocked by pretreatment with E-64d both in mRNA and protein levels. Further, E-64d-pretreated seizure rats (EXP2) showed a significant downregulation of mRNA expression of PRG-1, PRG-3 and PRG-5, cathepsin B and ApoE, as well as up-regulated nSMase and ANX7 in hippocampus when compared with EXP1 rats. The results of the present study suggest that E-64d, an elective inhibitor of calpain and autophagy, is potentially useful in the treatment of developmental seizure-induced brain damage both by regulating abnormal zinc signal transduction and through the modulation of altered lipid metabolism via ApoE/clusterin pathway in hippocampus. (C) 2012 Elsevier Ireland Ltd. All rights reserved.
C1 [Ni, Hong; Ren, Shou-yun; Zhang, Le-ling; Sun, Qi; Tian, Tian; Feng, Xing] Soochow Univ, Lab Aging & Nervous Dis, Affiliated Childrens Hosp, Neurol Lab, Suzhou 215003, Peoples R China.
RP Ni, H (通讯作者)，Soochow Univ, Children Hosp, Neurol Lab, 303 Jingde Rd, Suzhou 215003, Peoples R China.
EM nhdoctor@163.com
FU National Natural Science Foundation of ChinaNational Natural Science Foundation of China (NSFC) [81271458, 30870808, 81271275]; Natural Science Foundation of Jiangsu Province of ChinaNatural Science Foundation of Jiangsu Province [BK2010233]; Jiangsu Province's Key Provincial Talents Program [RC2011113]; Suzhou Municipal Science and Technology Bureau [SZS201108]
CR Au AK, 2010, BBA-MOL BASIS DIS, V1802, P918, DOI 10.1016/j.bbadis.2009.10.010
   Bae N, 2011, J ETHNOPHARMACOL, V134, P313, DOI 10.1016/j.jep.2010.12.016
   Brauer AU, 2003, NAT NEUROSCI, V6, P572, DOI 10.1038/nn1052
   Champagne D, 2005, EXP NEUROL, V194, P31, DOI 10.1016/j.expneurol.2005.01.016
   Dulac O, 2007, LANCET NEUROL, V6, P643, DOI 10.1016/S1474-4422(07)70173-4
   Farooqui AA, 2007, J NEUROSCI RES, V85, P1834, DOI 10.1002/jnr.21268
   Farooqui AA, 2010, BBA-MOL CELL BIOL L, V1801, P906, DOI 10.1016/j.bbalip.2010.02.002
   Fu YH, 2010, EPILEPSY RES, V91, P253, DOI 10.1016/j.eplepsyres.2010.07.020
   Holmes GL, 2005, PEDIATR NEUROL, V33, P1, DOI 10.1016/j.pediatrneurol.2004.12.003
   Holopainen IE, 2008, NEUROCHEM INT, V52, P935, DOI 10.1016/j.neuint.2007.10.021
   Holtzman DM, 2004, J MOL NEUROSCI, V23, P247, DOI 10.1385/JMN:23:3:247
   Hook G, 2011, J ALZHEIMERS DIS, V26, P387, DOI 10.3233/JAD-2011-110101
   Iwata A, 2005, J NEUROSCI RES, V82, P103, DOI 10.1002/jnr.20607
   Jing CH, 2012, NEUROSCIENCE, V213, P144, DOI 10.1016/j.neuroscience.2012.03.055
   Johnson MR, 2000, ANAL BIOCHEM, V278, P175, DOI 10.1006/abio.1999.4461
   Kim JH, 2011, NEUROSCIENCE, V185, P125, DOI 10.1016/j.neuroscience.2011.04.018
   Lee JY, 2000, J NEUROSCI, V20, P0
   Lee S, 2011, J NEUROSCI, V31, P7817, DOI 10.1523/JNEUROSCI.6412-10.2011
   Linkous DH, 2008, J HISTOCHEM CYTOCHEM, V56, P3, DOI 10.1369/jhc.6A7035.2007
   Luo CL, 2010, J NEUROSCI RES, V88, P2847, DOI 10.1002/jnr.22453
   Mathern GW, 1998, EPILEPSY RES, V32, P154, DOI 10.1016/S0920-1211(98)00048-5
   Mlyniec K, 2012, PHARMACOL REP, V64, P249
   Moga MM, 2005, NEUROSCI LETT, V380, P42, DOI 10.1016/j.neulet.2005.01.022
   Ni H, 2005, NEUROSCI LETT, V380, P149, DOI 10.1016/j.neulet.2005.01.043
   Ni H, 2012, NEUROCHEM RES, V37, P31, DOI 10.1007/s11064-011-0578-z
   Ni H, 2010, TOXICOL LETT, V194, P86, DOI 10.1016/j.toxlet.2010.02.008
   Ni H, 2009, TOXICOL LETT, V188, P161, DOI 10.1016/j.toxlet.2009.04.002
   Ni H, 2009, TOXICOL LETT, V184, P145, DOI 10.1016/j.toxlet.2008.11.003
   Noh HS, 2005, BRAIN RES, V1042, P114, DOI 10.1016/j.brainres.2005.01.097
   Ong WY, 2003, EXP BRAIN RES, V148, P521, DOI 10.1007/s00221-002-1315-2
   Pan TH, 2008, NEUROBIOL DIS, V32, P16, DOI 10.1016/j.nbd.2008.06.003
   Ray SK, 2001, ANN NY ACAD SCI, V939, P436
   Ray SK, 2000, BRAIN RES, V867, P80, DOI 10.1016/S0006-8993(00)02260-5
   Shacka JJ, 2007, NEUROSCI LETT, V414, P57, DOI 10.1016/j.neulet.2006.12.025
   Sheng R, 2012, AUTOPHAGY, V8, P310, DOI 10.4161/auto.18673
   Sogawa Y, 2001, DEV BRAIN RES, V131, P73, DOI 10.1016/S0165-3806(01)00265-6
   Sutula TP, 2007, PROG BRAIN RES, V163, P541, DOI 10.1016/S0079-6123(07)63029-5
   Thambisetty M, 2012, NEUROIMAGE, V59, P212, DOI 10.1016/j.neuroimage.2011.07.056
   Tsubokawa T, 2006, J NEUROSCI RES, V84, P832, DOI 10.1002/jnr.20977
   Tsubokawa T, 2006, STROKE, V37, P1888, DOI 10.1161/01.STR.0000227259.15506.24
   White F, 2001, EXP NEUROL, V169, P307, DOI 10.1006/exnr.2001.7655
   Zhang XM, 2012, EXP NEUROL, V233, P323, DOI 10.1016/j.expneurol.2011.10.024
   Zhou SN, 2010, CHINESE MED J-PEKING, V123, P2410, DOI 10.3760/cma.j.issn.0366-6999.2010.17.023
NR 43
TC 18
Z9 19
U1 0
U2 16
PU ELSEVIER IRELAND LTD
PI CLARE
PA ELSEVIER HOUSE, BROOKVALE PLAZA, EAST PARK SHANNON, CO, CLARE, 00000, IRELAND
SN 0378-4274
EI 
J9 TOXICOL LETT
JI Toxicol. Lett.
PD FEB 27
PY 2013
VL 217
IS 2
BP 162
EP 169
DI 10.1016/j.toxlet.2012.12.010
PG 8
WC Toxicology
SC Toxicology
GA 086DX
UT WOS:000314664800010
PM 23266720
DA 2022-04-27
ER

PT J
AU Santiago, JM
   Torrado, AI
   Arocho, LC
   Rosas, OR
   Rodriguez, AE
   Toro, FK
   Salgado, IK
   Torres, YA
   Silva, WI
   Miranda, JD
AF Santiago, Jose M.
   Torrado, Aranza I.
   Arocho, Luz C.
   Rosas, Odrick R.
   Rodriguez, Ana E.
   Toro, Franchesca Koenig
   Salgado, Iris K.
   Torres, Yaria Arroyo
   Silva, Walter I.
   Miranda, Jorge D.
TI Expression Profile of Flotillin-2 and Its Pathophysiological Role After Spinal Cord Injury
SO JOURNAL OF MOLECULAR NEUROSCIENCE
LA English
DT Article
DE Membrane raft; Trauma; Lipid raft; Regeneration; Neurite outgrowth; Locomotor recovery
ID c6 glioma-cell; lipid raft; membrane raft; locomotor recovery; up-regulation; nerve injury; mouse model; rat-brain; protein; caveolin-1
AB Some receptors that block axonal regeneration or promote cell death after spinal cord injury (SCI) are localized in membrane rafts. Flotillin-2 (Flot-2) is an essential protein associated with the formation of these domains and the clustering of membranal proteins, which may have signaling activities. Our hypothesis is that trauma will change Flot-2 expression and interference of this lipid raft marker will promote functional locomotor recovery after SCI. Analyses were conducted to determine the spatiotemporal profile of Flot-2 expression in adult rats after SCI, using the MASCIS impactor device. Immunoblots showed that SCI produced a significant decrease in the level of Flot-2 at 2 days post-injury (DPI) that increased until 28 DPI. Confocal microscopy revealed Flot-2 expression in neurons, reactive astrocytes and oligodendrocytes specifically associated to myelin structures near or close to the axons of the cord. In the open field test and grid walking assays, to monitor locomotor recovery of injured rats infused intrathecally with Flot-2 antisense oligonucleotides for 28 days showed significant behavioral improvement at 14, 21 and 28 DPI. These findings suggest that Flot-2 has a role in the nonpermissive environment that blocks locomotor recovery after SCI by clustering unfavorable proteins in membrane rafts.
C1 [Santiago, Jose M.] Univ Puerto Rico Carolina Campus, Dept Nat Sci, Carolina, PR 00984 USA.
   [Torrado, Aranza I.; Arocho, Luz C.; Rosas, Odrick R.; Rodriguez, Ana E.; Toro, Franchesca Koenig; Salgado, Iris K.; Torres, Yaria Arroyo; Silva, Walter I.; Miranda, Jorge D.] Univ Puerto Rico, Sch Med, Dept Physiol, San Juan, PR 00936 USA.
RP Miranda, JD (通讯作者)，Univ Puerto Rico, Sch Med, Dept Physiol, POB 365067, San Juan, PR 00936 USA.
EM jorge.miranda3@upr.edu
FU MBRS-RISE Program [R25-GM068138]; MBRS/SCORE [S06-GM008224]; NIH/NINDSUnited States Department of Health & Human ServicesNational Institutes of Health (NIH) - USANIH National Institute of Neurological Disorders & Stroke (NINDS) [39405]; M-RISP [532851]; RCMI [G12RR03051]; UPR School of Medicine; National Center for Research Resources (NCRR), National Institutes of Health (NIH)United States Department of Health & Human ServicesNational Institutes of Health (NIH) - USANIH National Center for Research Resources (NCRR) [1U54RR026139-01A1]; NATIONAL CENTER FOR RESEARCH RESOURCESUnited States Department of Health & Human ServicesNational Institutes of Health (NIH) - USANIH National Center for Research Resources (NCRR) [U54RR026139, G12RR003051] Funding Source: NIH RePORTER; NATIONAL INSTITUTE OF GENERAL MEDICAL SCIENCESUnited States Department of Health & Human ServicesNational Institutes of Health (NIH) - USANIH National Institute of General Medical Sciences (NIGMS) [R01GM068138, R25GM061838, S06GM008224] Funding Source: NIH RePORTER; NATIONAL INSTITUTE OF MENTAL HEALTHUnited States Department of Health & Human ServicesNational Institutes of Health (NIH) - USANIH National Institute of Mental Health (NIMH) [R24MH048190] Funding Source: NIH RePORTER; NATIONAL INSTITUTE OF NEUROLOGICAL DISORDERS AND STROKEUnited States Department of Health & Human ServicesNational Institutes of Health (NIH) - USANIH National Institute of Neurological Disorders & Stroke (NINDS) [U54NS039405] Funding Source: NIH RePORTER; National Institute on Minority Health and Health DisparitiesUnited States Department of Health & Human ServicesNational Institutes of Health (NIH) - USANIH National Institute on Minority Health & Health Disparities (NIMHD) [G12MD007600] Funding Source: NIH RePORTER
CR Ahn M, 2006, J VET SCI, V7, P309, DOI 10.4142/jvs.2006.7.4.309
   Asano A, 2009, J CELL PHYSIOL, V218, P537, DOI 10.1002/jcp.21623
   Basso DM, 1995, J NEUROTRAUM, V12, P1, DOI 10.1089/neu.1995.12.1
   Benson MD, 2005, P NATL ACAD SCI USA, V102, P10694, DOI 10.1073/pnas.0504021102
   Bickel PE, 1997, J BIOL CHEM, V272, P13793, DOI 10.1074/jbc.272.21.13793
   Boyanapalli M, 2005, GLIA, V52, P219, DOI 10.1002/glia.20237
   Busch SA, 2007, CURR OPIN NEUROBIOL, V17, P120, DOI 10.1016/j.conb.2006.09.004
   Calvo AC, 2008, PROTEOMICS, V8, P4338, DOI 10.1002/pmic.200701091
   Cho YJ, 1995, GENOMICS, V27, P251, DOI 10.1006/geno.1995.1039
   Cruz-orengo L, 2006, EXP NEUROL, V202, P421, DOI 10.1016/j.expneurol.2006.07.005
   Davis AR, 2007, J NEUROTRAUM, V24, P823, DOI 10.1089/neu.2006.0227
   Debruin LS, 2006, BIOCHEM CELL BIOL, V84, P993, DOI 10.1139/O06-180
   Fawcett JW, 2006, J NEUROTRAUM, V23, P371, DOI 10.1089/neu.2006.23.371
   Figueroa JD, 2006, J NEUROSCI RES, V84, P1438, DOI 10.1002/jnr.21048
   Fundytus ME, 2001, BRIT J PHARMACOL, V132, P354, DOI 10.1038/sj.bjp.0703810
   Gajate C, 2005, J BIOL CHEM, V280, P11641, DOI 10.1074/jbc.M411781200
   Gajate C, 2001, BLOOD, V98, P3860, DOI 10.1182/blood.V98.13.3860
   Galbiati F, 1998, P NATL ACAD SCI USA, V95, P10257, DOI 10.1073/pnas.95.17.10257
   Garcia-alias G, 2010, RESTOR NEUROL NEUROS, V28, P781, DOI 10.3233/RNN-2010-0549
   Hueber AO, 2003, CELL DEATH DIFFER, V10, P7, DOI 10.1038/sj.cdd.4401155
   Hulsebosch CE, 2005, CURR PHARM DESIGN, V11, P1411, DOI 10.2174/1381612053507864
   Jacobowitz DM, 2004, NEUROTOX RES, V6, P245, DOI 10.1007/BF03033435
   Keane RW, 2006, J NEUROTRAUM, V23, P335, DOI 10.1089/neu.2006.23.335
   Kim H, 2006, BRAIN RES, V1114, P204, DOI 10.1016/j.brainres.2006.07.054
   Klein R, 2004, CURR OPIN CELL BIOL, V16, P580, DOI 10.1016/j.ceb.2004.07.002
   Kokubo H, 2000, NEUROSCI LETT, V290, P93, DOI 10.1016/S0304-3940(00)01334-3
   Lai KO, 2001, MOL CELL NEUROSCI, V17, P1034, DOI 10.1006/mcne.2001.0997
   Lang DM, 1998, J NEUROBIOL, V37, P502, DOI 10.1002/(SICI)1097-4695(199812)37:4<502::AID-NEU2>3.0.CO;2-S
   Langhorst MF, 2005, CELL MOL LIFE SCI, V62, P2228, DOI 10.1007/s00018-005-5166-4
   Liu BP, 2006, PHILOS T R SOC B, V361, P1593, DOI 10.1098/rstb.2006.1891
   Lucero HA, 2004, ARCH BIOCHEM BIOPHYS, V426, P208, DOI 10.1016/j.abb.2004.03.020
   Mairhofer M, 2002, BLOOD, V100, P897, DOI 10.1182/blood.V100.3.897
   Merkler D, 2001, J NEUROSCI, V21, P3665, DOI 10.1523/JNEUROSCI.21-10-03665.2001
   Miranda JD, 1999, EXP NEUROL, V156, P218, DOI 10.1006/exnr.1998.7012
   Mollinedo F, 2010, FUTURE ONCOL, V6, P811, DOI 10.2217/FON.10.34
   Munderloh C, 2009, J NEUROSCI, V29, P6607, DOI 10.1523/JNEUROSCI.0870-09.2009
   Pasquale EB, 2005, NAT REV MOL CELL BIO, V6, P462, DOI 10.1038/nrm1662
   Pike LJ, 2006, J LIPID RES, V47, P1597, DOI 10.1194/jlr.E600002-JLR200
   Pike LJ, 2004, BIOCHEM J, V378, P281, DOI 10.1042/BJ20031672
   Pike LJ, 2003, J LIPID RES, V44, P655, DOI 10.1194/jlr.R200021-JLR200
   Rajendran L, 2005, J CELL SCI, V118, P1099, DOI 10.1242/jcs.01681
   Rouvinski A, 2003, BIOCHEM BIOPH RES CO, V308, P750, DOI 10.1016/S0006-291X(03)01470-0
   Salgado IK, 2012, CELL MOL NEUROBIOL, V32, P409, DOI 10.1007/s10571-011-9771-5
   Santamaria A, 2005, MOL CELL BIOL, V25, P1900, DOI 10.1128/MCB.25.5.1900-1911.2005
   Santiago JM, 2009, J NEUROTRAUM, V26, P1783, DOI 10.1089/neu.2007.0502
   Schroeder RJ, 1998, J BIOL CHEM, V273, P1150, DOI 10.1074/jbc.273.2.1150
   Schroeder WT, 1994, J BIOL CHEM, V269, P19983
   Schulte T, 1997, DEVELOPMENT, V124, P577
   Shah MEHULB, 2007, V398, V0, PP21, DOI 10.1007/978-1-59745-513-8_3
   Shin T, 2007, BRAIN RES, V1141, P228, DOI 10.1016/j.brainres.2007.01.009
   Silva WI, 2005, INT J DEV NEUROSCI, V23, P599, DOI 10.1016/j.ijdevneu.2005.07.007
   Silva WI, 1999, INT J DEV NEUROSCI, V17, P705, DOI 10.1016/S0736-5748(99)00040-4
   Song KS, 1996, J BIOL CHEM, V271, P9690, DOI 10.1074/jbc.271.16.9690
   Sugiyo S, 2001, EXP BRAIN RES, V140, P198, DOI 10.1007/s002210100809
   Vihanto MM, 2006, J CELL SCI, V119, P2299, DOI 10.1242/jcs.02946
   White DM, 2000, BRAIN RES, V885, P79, DOI 10.1016/S0006-8993(00)02940-1
   Yaksh TL, 1988, PEPTIDES, V9, P357, DOI 10.1016/0196-9781(88)90272-0
   Yiu G, 2006, NAT REV NEUROSCI, V7, P617, DOI 10.1038/nrn1956
   Yu WY, 2004, FEBS LETT, V577, P87, DOI 10.1016/j.febslet.2004.09.068
   Zhang HQ, 2006, ANN NY ACAD SCI, V1086, P81, DOI 10.1196/annals.1377.014
NR 60
TC 5
Z9 6
U1 0
U2 15
PU HUMANA PRESS INC
PI TOTOWA
PA 999 RIVERVIEW DRIVE SUITE 208, TOTOWA, NJ 07512 USA
SN 0895-8696
EI 1559-1166
J9 J MOL NEUROSCI
JI J. Mol. Neurosci.
PD FEB 15
PY 2013
VL 49
IS 2
BP 347
EP 359
DI 10.1007/s12031-012-9873-7
PG 13
WC Biochemistry & Molecular Biology; Neurosciences
SC Biochemistry & Molecular Biology; Neurosciences & Neurology
GA 070OW
UT WOS:000313519900013
PM 22878913
DA 2022-04-27
ER
