# Supplementary material for: Bibliometric analysis of research on gene expression in spinal cord injury
Source: Front Mol Neurosci. 2022 Oct 31;15:1023692. doi: 10.3389/fnmol.2022.1023692 (PMC9661966; doi:10.3389/fnmol.2022.1023692)
Supplement: Supplementary file 7 [file Data_Sheet_4.zip › download2014u22.txt]

PT J
AU Xu, JJ
   Diaz, P
   Bie, B
   Astruc-Diaz, F
   Wu, J
   Yang, H
   Brown, DL
   Naguib, M
AF Xu, J. J.
   Diaz, P.
   Bie, B.
   Astruc-Diaz, F.
   Wu, J.
   Yang, H.
   Brown, D. L.
   Naguib, M.
TI SPINAL GENE EXPRESSION PROFILING AND PATHWAYS ANALYSIS OF A CB2 AGONIST (MDA7)-TARGETED PREVENTION OF PACLITAXEL-INDUCED NEUROPATHY
SO NEUROSCIENCE
LA English
DT Article
DE cannabinoid; CB2; paclitaxel; neuropathy; microglial activation; neuroinflammation
ID chronic constriction injury; isatin acylhydrazone derivative; binding mode prediction; cannabinoid receptor; sciatic-nerve; induced hyperalgesia; pain; activation; atf3; rat
AB Aims: Patients receiving paclitaxel often develop peripheral neuropathies. We found that a novel selective cannabinoid CB2 receptor agonist (MDA7) prevents paclitaxel- induced mechanical allodynia in rats and mice. Here we investigated gene expression profiling in the lumbar spinal cord after 14-day treatment of MDA7 in paclitaxel animals and analyzed possible signaling pathways underlying the preventive effect of MDA7 on paclitaxel-induced neuropathy. Methods: Peripheral mechanical allodynia was induced in rats or mice receiving intraperitoneal (i.p.) injection of paclitaxel at a dose of 1 mg/kg daily for four consecutive days. MDA7 was administered at a dose of 15 mg/kg 15 min before paclitaxel and then continued daily for another 10 days. Whole-genome gene expression profiling in the lumbar spinal cord of MDA7 and paclitaxel-treated rats was investigated using microarray analysis. The Ingenuity pathway analysis was performed to determine the potential relevant canonical pathways responsible for the effect of MDA7 on paclitaxel-induced peripheral neuropathy. Results: We observed that the inflammatory molecular networks including tumor necrosis factor (TNF), nuclear factor kappa-light-chain-enhancer of activated B cells (NF-kappa B), transforming growth factor beta (TGF beta), and mitogen-activated protein kinases (MAPK) signaling are most relevant to the preventive effect of MDA7 on paclitaxel-induced peripheral neuropathy. In addition, genes encoding molecules that are important in central sensitization such as glutamate transporters and N-methyl-D-aspartate receptor 2B (NMDAR2B), and neuro-immune-related genes such as neuronal nitric oxide synthase (nNOS1), chemokine CX3CL1 (a mediator for microglial activation), toll-like receptor 2 (TLR2), and leptin were differentially modulated by MDA7. Conclusion: The preventive effect of MDA7 on paclitaxelinduced peripheral allodynia in rats may be associated with genes involved in signal pathways in central sensitization, microglial activation, and neuroinflammation in the spinal cord. (C) 2013 IBRO. Published by Elsevier Ltd. All rights reserved.
C1 [Xu, J. J.; Bie, B.; Wu, J.; Yang, H.; Brown, D. L.; Naguib, M.] Cleveland Clin, Inst Anesthesiol, Cleveland, OH 44195 USA.
   [Diaz, P.; Astruc-Diaz, F.] Univ Montana, Dept Biomed & Pharmaceut Sci, Core Lab Neuromol Prod, Missoula, MT 59812 USA.
RP Naguib, M (通讯作者)，Cleveland Clin, Inst Anesthesiol, 9500 Euclid Ave E-31, Cleveland, OH 44195 USA.
EM xuj3@ccf.org; philippe.diaz@mso.umt.edu; bieb@ccf.org; fanny.diaz@umontana.edu; browndl@ccf.org; naguibm@ccf.org
FU office of Translational Research from MD Anderson Cancer Center
CR Benjamini Y, 2001, BEHAV BRAIN RES, V125, P279, DOI 10.1016/S0166-4328(01)00297-2
   Campbell FA, 2001, BMJ-BRIT MED J, V323, P13, DOI 10.1136/bmj.323.7303.13
   Chacur M, 2010, BRAZ J MED BIOL RES, V43, P367, DOI 10.1590/S0100-879X2010007500019, 10.1590/S0100-879X2010000400008
   Chen W, 2002, J BIOL CHEM, V277, P49105, DOI 10.1074/jbc.M204934200
   Diaz P, 2008, J MED CHEM, V51, P4932, DOI 10.1021/jm8002203
   Diaz P, 2009, CHEMMEDCHEM, V4, P1615, DOI 10.1002/cmdc.200900226
   Diaz P, 2009, J MED CHEM, V52, P433, DOI 10.1021/jm801353p
   Dixon WJ, 1965, J AM STAT ASSOC, V60, P967, DOI 10.2307/2283398
   Echeverry S, 2009, MOL PAIN, V5, P0, DOI 10.1186/1744-8069-5-16
   Featherstone DE, 2010, ACS CHEM NEUROSCI, V1, P4, DOI 10.1021/cn900006n
   Gilchrist M, 2006, NATURE, V441, P173, DOI 10.1038/nature04768
   Gu XP, 2011, ANESTH ANALG, V113, P405, DOI 10.1213/ANE.0b013e31821d1062
   Guneli E, 2010, NEUROSCI LETT, V479, P226, DOI 10.1016/j.neulet.2010.05.066
   Hai T, 2010, GENE EXPRESSION, V15, P1, DOI 10.3727/105221610X12819686555015
   Hill CE, 2010, J PAIN, V11, P1066, DOI 10.1016/j.jpain.2010.02.001
   Kim D, 2007, J BIOL CHEM, V282, P14975, DOI 10.1074/jbc.M607277200
   Kim EY, 2010, PLOS ONE, V5, P0, DOI 10.1371/journal.pone.0014181
   Ledeboer A, 2005, PAIN, V115, P71, DOI 10.1016/j.pain.2005.02.009
   Ledent C, 1999, SCIENCE, V283, P401, DOI 10.1126/science.283.5400.401
   Lim G, 2009, J CLIN INVEST, V119, P295, DOI 10.1172/JCI36785
   Maeda T, 2009, P NATL ACAD SCI USA, V106, P13076, DOI 10.1073/pnas.0903524106
   Matsuda LA, 1990, NATURE, V346, P561, DOI 10.1038/346561a0
   Milligan ED, 2009, NAT REV NEUROSCI, V10, P23, DOI 10.1038/nrn2533
   Mor D, 2010, NEUROSCIENCE, V166, P1167, DOI 10.1016/j.neuroscience.2010.01.045
   Munro S, 1993, NATURE, V365, P61, DOI 10.1038/365061a0
   Naguib M, 2008, BRIT J PHARMACOL, V155, P1104, DOI 10.1038/bjp.2008.340
   Naguib M, 2012, ANESTH ANALG, V114, P1104, DOI 10.1213/ANE.0b013e31824b0191
   Old EA, 2012, CURR OPIN PHARMACOL, V12, P67, DOI 10.1016/j.coph.2011.10.015
   Pan YD, 2010, REGION ANESTH PAIN M, V35, P231, DOI 10.1097/AAP.0b013e3181df245b
   Pearson AG, 2003, MOL BRAIN RES, V120, P38, DOI 10.1016/j.molbrainres.2003.09.014
   Perry VH, 2010, NAT REV NEUROL, V6, P193, DOI 10.1038/nrneurol.2010.17
   Pounds S, 2003, BIOINFORMATICS, V19, P1236, DOI 10.1093/bioinformatics/btg148
   Romero-sandoval A, 2008, ANESTHESIOLOGY, V108, P722, DOI 10.1097/ALN.0b013e318167af74
   Saito O, 2010, BRIT J PHARMACOL, V160, P1754, DOI 10.1111/j.1476-5381.2010.00811.x
   Seijffers R, 2007, J NEUROSCI, V27, P7911, DOI 10.1523/JNEUROSCI.5313-06.2007
   Selvarajah D, 2010, DIABETES CARE, V33, P128, DOI 10.2337/dc09-1029
   Smyth GK, 2005, STAT BIOL HEALTH, V0, PP397, DOI 10.1007/0-387-29362-0_23
   Svensson CI, 2005, J NEUROCHEM, V92, P1508, DOI 10.1111/j.1471-4159.2004.02996.x
   Tsujino H, 2000, MOL CELL NEUROSCI, V15, P170, DOI 10.1006/mcne.1999.0814
   Van SICKLEMD, 2005, SCIENCE, V310, P329, DOI 10.1126/science.1115740
   Weng HR, 2005, NEUROSCI LETT, V386, P18, DOI 10.1016/j.neulet.2005.05.049
   Wu J, 2013, NEUROBIOL AGING, V34, P791, DOI 10.1016/j.neurobiolaging.2012.06.011
   Wu LJ, 2009, NEUROTHERAPEUTICS, V6, P693, DOI 10.1016/j.nurt.2009.07.008
   Zhuo M, 2011, MOL BRAIN, V4, P0, DOI 10.1186/1756-6606-4-31
NR 44
TC 17
Z9 18
U1 0
U2 10
PU PERGAMON-ELSEVIER SCIENCE LTD
PI OXFORD
PA THE BOULEVARD, LANGFORD LANE, KIDLINGTON, OXFORD OX5 1GB, ENGLAND
SN 0306-4522
EI 1873-7544
J9 NEUROSCIENCE
JI Neuroscience
PD FEB 28
PY 2014
VL 260
IS 
BP 185
EP 194
DI 10.1016/j.neuroscience.2013.12.028
PG 10
WC Neurosciences
SC Neurosciences & Neurology
GA 302IM
UT WOS:000330598100017
PM 24361916
DA 2022-04-27
ER

PT J
AU Xia, X
   Qu, B
   Ma, Y
   Yang, LB
   Huang, HD
   Cheng, JM
   Yang, T
   Kong, B
   Liu, EY
   Zhao, K
   He, WQ
   Xing, XM
   Liang, L
   Fan, KX
   Sun, HD
   Zhou, HT
   Cheng, L
   Gu, JW
   Kuang, YQ
AF Xia, Xun
   Qu, Bo
   Ma, Yuan
   Yang, Li-bin
   Huang, Hai-dong
   Cheng, Jing-ming
   Yang, Tao
   Kong, Bin
   Liu, En-yu
   Zhao, Kai
   He, Wei-qi
   Xing, Xue-min
   Liang, Liang
   Fan, Ke-xia
   Sun, Hao-dong
   Zhou, Hu-tian
   Cheng, Lin
   Gu, Jian-wen
   Kuang, Yong-qin
TI 被撤回的出版物: Analyzing time-series microarray data reveals key genes in spinal cord injury (Retracted article. See vol. 42, pg. 1485, 2015)
SO MOLECULAR BIOLOGY REPORTS
LA English
DT Article; Retracted Publication
DE Spinal cord injury; Microarray; Differentially expressed genes; Protein-protein interaction network
ID functional recovery; expression profile; probe level; inflammation; inhibition; density; death; il-6
AB Although many scholars have utilized high-throughput microarrays to delineate gene expression patterns after spinal cord injury (SCI), no study has evaluated gene changes in raphe magnus (RM) and somatomotor cortex (SMTC), two areas in brain primarily affected by SCI. In present study, we aimed to analyze the differentially expressed genes (DEGs) of RM and SMTC between SCI model and sham injured control at 4, 24 h, 7, 14, 28 days, and 3 months using microarray dataset GSE2270 downloaded from gene expression omnibus and unpaired significance analysis of microarray method. Protein-protein interaction (PPI) network was constructed for DEGs at crucial time points and significant biological functions were enriched using DAVID. The results indicated that more DEGs were identified at 14 days in RM and at 4 h/3 months in SMTC after SCI. In the PPI network for DEGs at 14 days in RM, interleukin 6, glyceraldehyde-3-phosphate dehydrogenase (GAPDH), FBJ murine osteosarcoma viral oncogene homolog (FOS), tumor necrosis factor, and nuclear receptor subfamily 3, group C, member 1 (glucocorticoid receptor) were the top 5 hub genes; In the PPI network for DEGs at 3 months in SMTC, the top 5 hub genes were ubiquitin B, RasaEurorelated C3 botulinum toxin substrate 1 (rho family, small GTP binding protein Rac1), FOS, Janus kinase 2 and vascular endothelial growth factor A. Hedgehog and Wnt signaling pathways were the top 2 significant pathways in RM. These hub DEGs and pathways may be underlying therapeutic targets for SCI.
C1 [Xia, Xun; Ma, Yuan; Yang, Li-bin; Huang, Hai-dong; Cheng, Jing-ming; Yang, Tao; Kong, Bin; Liu, En-yu; Zhao, Kai; He, Wei-qi; Xing, Xue-min; Liang, Liang; Fan, Ke-xia; Sun, Hao-dong; Zhou, Hu-tian; Cheng, Lin; Gu, Jian-wen; Kuang, Yong-qin] Chengdu Mil Gen Hosp, Dept Neurosurg, Chengdu 610083, Sichuan, Peoples R China.
   [Xia, Xun] Third Mil Med Univ, Postgrad Dept, Chongqing 400038, Peoples R China.
   [Qu, Bo] Chengdu Mil Gen Hosp, Dept Orthopaed, Chengdu 610083, Sichuan, Peoples R China.
RP Gu, JW (通讯作者)，Chengdu Mil Gen Hosp, Dept Neurosurg, 270 Rongdu Rd, Chengdu 610083, Sichuan, Peoples R China.
EM jianwengu2013@hotmail.com
CR Amankulor NM, 2009, J NEUROSCI, V29, P10299, DOI 10.1523/JNEUROSCI.2500-09.2009
   Bambakidis NC, 2003, J NEUROSURG, V99, P70, DOI 10.3171/spi.2003.99.1.0070
   Beattie MS, 2004, TRENDS MOL MED, V10, P580, DOI 10.1016/j.molmed.2004.10.006
   Beck KD, 2010, BRAIN, V133, P433, DOI 10.1093/brain/awp322
   David S, 2011, HDB CLIN NEUROL, V109, P485
   De Biase A, 2005, PHYSIOL GENOMICS, V22, P368, DOI 10.1152/physiolgenomics.00081.2005
   Devivo MJ, 2012, SPINAL CORD, V50, P365, DOI 10.1038/sc.2011.178
   Di GIOVANNIS, 2003, ANN NEUROL, V53, P454, DOI 10.1002/ana.10472
   Elkabes S, 2014, EXP NEUROL, V259, P28, DOI 10.1016/j.expneurol.2014.01.008
   Ernst J, 2006, BMC BIOINFORMATICS, V7, P0, DOI 10.1186/1471-2105-7-191
   Gautier L, 2004, BIOINFORMATICS, V20, P307, DOI 10.1093/bioinformatics/btg405
   Huang DW, 2009, NAT PROTOC, V4, P44, DOI 10.1038/nprot.2008.211
   Huang DW, 2009, NUCLEIC ACIDS RES, V37, P1, DOI 10.1093/nar/gkn923
   Irizarry RA, 2003, BIOSTATISTICS, V4, P249, DOI 10.1093/biostatistics/4.2.249
   Jin LJ, 2014, MOL BIOL REP, V41, P3169, DOI 10.1007/s11033-014-3176-8
   Kruse F, 2011, FRONT MOL NEUROSCI, V4, P0, DOI 10.3389/fnmol.2011.00026
   Lee JY, 2010, ENDOCRINOLOGY, V151, P3815, DOI 10.1210/en.2009-1416
   Liu Y, 2010, NEUROBIOL DIS, V37, P384, DOI 10.1016/j.nbd.2009.10.018
   Liu YB, 2008, J NEUROSCI, V28, P8376, DOI 10.1523/JNEUROSCI.1939-08.2008
   Malaspina A, 2007, BRAIN RES BULL, V71, P437, DOI 10.1016/j.brainresbull.2006.10.032
   Fernandez-martos CM, 2011, PLOS ONE, V6, P0, DOI 10.1371/journal.pone.0027000
   Miyashita T, 2009, J NEUROTRAUM, V26, P955, DOI 10.1089/neu.2008.0776
   Morse LR, 2012, J BONE MINER RES, V27, P352, DOI 10.1002/jbmr.546
   Nakamura M, 2005, CLIN REV ALLERG IMMU, V28, P197, DOI 10.1385/CRIAI:28:3:197
   Nesic O, 2010, J NEUROTRAUM, V27, P1793, DOI 10.1089/neu.2010.1351
   Nistor G, 2011, PLOS ONE, V6, P0, DOI 10.1371/journal.pone.0020692
   Okada S, 2004, J NEUROSCI RES, V76, P265, DOI 10.1002/jnr.20044
   Oyinbo CA, 2011, ACTA NEUROBIOL EXP, V71, P281
   Pineau I, 2007, J COMP NEUROL, V500, P267, DOI 10.1002/cne.21149
   Pratap A, 2010, PHARM RES-DORDR, V27, P2492, DOI 10.1007/s11095-010-0246-z
   Ryge J, 2010, BMC GENOMICS, V11, P0, DOI 10.1186/1471-2164-11-365
   Segal JL, 1997, ARCH PHYS MED REHAB, V78, P44, DOI 10.1016/S0003-9993(97)90008-3
   Subramanian A, 2005, P NATL ACAD SCI USA, V102, P15545, DOI 10.1073/pnas.0506580102
   Szklarczyk D, 2011, NUCLEIC ACIDS RES, V39, PD561, DOI 10.1093/nar/gkq973
   Yakovlev AG, 1994, MOL CHEM NEUROPATHOL, V23, P179, DOI 10.1007/BF02815410
NR 35
TC 5
Z9 6
U1 0
U2 14
PU SPRINGER
PI DORDRECHT
PA VAN GODEWIJCKSTRAAT 30, 3311 GZ DORDRECHT, NETHERLANDS
SN 0301-4851
EI 1573-4978
J9 MOL BIOL REP
JI Mol. Biol. Rep.
PD OCT 15
PY 2014
VL 41
IS 10
BP 6827
EP 6835
DI 10.1007/s11033-014-3568-9
PG 9
WC Biochemistry & Molecular Biology
SC Biochemistry & Molecular Biology
GA AP9ZE
UT WOS:000342440000054
PM 25063577
DA 2022-04-27
ER

PT J
AU Yoshikawa, A
   Nakamachi, T
   Shibato, J
   Rakwal, R
   Shioda, S
AF Yoshikawa, Akira
   Nakamachi, Tomoya
   Shibato, Junko
   Rakwal, Randeep
   Shioda, Seiji
TI Comprehensive Analysis of Neonatal versus Adult Unilateral Decortication in a Mouse Model Using Behavioral, Neuroanatomical, and DNA Microarray Approaches
SO INTERNATIONAL JOURNAL OF MOLECULAR SCIENCES
LA English
DT Article
DE neonatal; adult; brain; motor functional recovery; DNA microarray; 8 x 60 K; transcriptome profiling; gene inventory
ID medial prefrontal cortex; rat pyramidal tract; spinal-cord-injury; corticospinal tract; ischemic brain; motor cortex; collateral elimination; postnatal-development; anterograde tracer; hemispherectomy
AB Previously, studying the development, especially of corticospinal neurons, it was concluded that the main compensatory mechanism after unilateral brain injury in rat at the neonatal stage was due in part to non-lesioned ipsilateral corticospinal neurons that escaped selection by axonal elimination or neuronal apoptosis. However, previous results suggesting compensatory mechanism in neonate brain were not correlated with high functional recovery. Therefore, what is the difference among neonate and adult in the context of functional recovery and potential mechanism(s) therein? Here, we utilized a brain unilateral decortication mouse model and compared motor functional recovery mechanism post-neonatal brain hemisuction (NBH) with adult brain hemisuction (ABH). Three analyses were performed: (1) Quantitative behavioral analysis of forelimb movements using ladder walking test; (2) neuroanatomical retrograde tracing analysis of unlesioned side corticospinal neurons; and (3) differential global gene expressions profiling in unlesioned-side neocortex (rostral from bregma) in NBH and ABH on a 8 x 60 K mouse whole genome Agilent DNA chip. Behavioral data confirmed higher recovery ability in NBH over ABH is related to non-lesional frontal neocortex including rostral caudal forelimb area. A first inventory of differentially expressed genes genome-wide in the NBH and ABH mouse model is provided as a resource for the scientific community.
C1 [Yoshikawa, Akira; Nakamachi, Tomoya; Shibato, Junko; Rakwal, Randeep; Shioda, Seiji] Showa Univ, Sch Med, Dept Anat, Shinagawa, Tokyo 1428555, Japan.
   [Yoshikawa, Akira] Tokoha Univ, Fac Hlth Sci, Dept Phys Therapy, Shizuoka 4200831, Japan.
   [Nakamachi, Tomoya] Toyama Univ, Grad Sch Sci & Engn, Lab Regulatory Biol, Toyama 9308555, Japan.
   [Shibato, Junko] Univ Tsukuba, Inst Hlth & Sports Sci, Lab Exercise Biochem & Neuroendocrinol, Tsukuba, Ibaraki 3058574, Japan.
   [Rakwal, Randeep] Univ Tsukuba, Org Educ Initiat, Tsukuba, Ibaraki 3058577, Japan.
RP Rakwal, R (通讯作者)，Showa Univ, Sch Med, Dept Anat, 1-5-8 Hatanodai, Shinagawa, Tokyo 1428555, Japan.
EM yoshi-aki@med.showa-u.ac.jp; nakamachi@med.showa-u.ac.jp; rjunko@nifty.com; plantproteomics@gmail.com; shioda@med.showa-u.ac.jp
CR Anderson V, 2009, BRAIN, V132, P45, DOI 10.1093/brain/awn293
   Benecke R, 1991, EXP BRAIN RES, V83, P419
   Brown CJ, 1991, NATURE, V349, P38, DOI 10.1038/349038a0
   Canty AJ, 2008, PROG NEUROBIOL, V85, P214, DOI 10.1016/j.pneurobio.2008.02.001
   Devlin AM, 2003, BRAIN, V126, P556, DOI 10.1093/brain/awg052
   Ghosh A, 2009, J NEUROSCI, V29, P12210, DOI 10.1523/JNEUROSCI.1828-09.2009
   Gianino S, 1999, DEV BRAIN RES, V112, P189, DOI 10.1016/S0165-3806(98)00168-0
   Gorgels TGMF, 1990, DEV BRAIN RES, V54, P51, DOI 10.1016/0165-3806(90)90064-6
   Gribnau AAM, 1986, ANAT EMBRYOL, V175, P101, DOI 10.1007/BF00315460
   Harel NY, 2006, NAT REV NEUROSCI, V7, P603, DOI 10.1038/nrn1957
   Hori M, 2012, J NEUROINFLAMM, V9, P0, DOI 10.1186/1742-2094-9-256
   Hori M, 2012, DIS MODEL MECH, V5, P270, DOI 10.1242/dmm.008276
   Hsu JYC, 2006, BRAIN RES, V1084, P16, DOI 10.1016/j.brainres.2006.02.036
   Joosten EAJ, 1989, DEV BRAIN RES, V45, P313, DOI 10.1016/0165-3806(89)90051-5
   Joosten EAJ, 1992, J COMP NEUROL, V326, P133, DOI 10.1002/cne.903260112
   Kamiyama T, 2006, J NEUROPHYSIOL, V95, P2304, DOI 10.1152/jn.00295.2005
   Lin HY, 2011, FRONT MOL NEUROSCI, V4, P0, DOI 10.3389/fnmol.2011.00029
   Liu ZW, 2009, STROKE, V40, P2546, DOI 10.1161/STROKEAHA.109.547265
   Mcclelland S, 2007, ANN NEUROL, V61, P372, DOI 10.1002/ana.21084
   Metz GA, 2002, J NEUROSCI METH, V115, P169, DOI 10.1016/S0165-0270(02)00012-2
   Michelucci A, 2013, P NATL ACAD SCI USA, V110, P7820, DOI 10.1073/pnas.1218599110
   Nemati F, 2012, BEHAV BRAIN RES, V229, P168, DOI 10.1016/j.bbr.2012.01.002
   Nishibe M, 2010, J NEUROTRAUM, V27, P2221, DOI 10.1089/neu.2010.1456
   Ogawa T, 2014, CONGENIT ANOM, V54, P195, DOI 10.1111/cga.12089, 10.1111/cga.12062
   Ogawa T, 2011, CONGENIT ANOM, V51, P110, DOI 10.1111/j.1741-4520.2011.00315.x
   Oudega M, 1994, J COMP NEUROL, V347, P115, DOI 10.1002/cne.903470109
   Paxonos G, 1996, MOUSE BAIN STEROTAXI, V0, P0
   Peacock WJ, 1996, CHILD NERV SYST, V12, P376, DOI 10.1007/BF00395089
   Pronichev IV, 1998, NEUROSCI BEHAV PHYSIOL, V28, P80, DOI 10.1007/BF02461916
   Qureshi IA, 2010, ARCH NEUROL-CHICAGO, V67, P1435, DOI 10.1001/archneurol.2010.300
   Qureshi IA, 2010, PROG BRAIN RES, V186, P77, DOI 10.1016/B978-0-444-53630-3.00006-3
   Santos SD, 2010, J NEUROCHEM, V115, P1434, DOI 10.1111/j.1471-4159.2010.07047.x
   Semeralul MO, 2006, J NEUROBIOL, V66, P1646, DOI 10.1002/neu.20302
   Stanfield BB, 1982, NATURE, V298, P371, DOI 10.1038/298371a0
   Starkey ML, 2005, EXP NEUROL, V195, P524, DOI 10.1016/j.expneurol.2005.06.017
   Takahashi M, 2009, EUR J NEUROSCI, V30, P1878, DOI 10.1111/j.1460-9568.2009.06989.x
   Tennant KA, 2011, CEREB CORTEX, V21, P865, DOI 10.1093/cercor/bhq159
   Ueno M, 2012, BRAIN, V135, P1253, DOI 10.1093/brain/aws053
   Umeda T, 2011, EUR J NEUROSCI, V34, P1453, DOI 10.1111/j.1460-9568.2011.07866.x
   Umeda T, 2010, J NEUROPHYSIOL, V104, P1707, DOI 10.1152/jn.00968.2009
   Van EMPELENR, 2005, BRAIN, V128, P1536, DOI 10.1093/brain/awh499
   Van EMPELENR, 2004, BRAIN, V127, P2071, DOI 10.1093/brain/awh224
   Wilson PJE, 1970, BRAIN, V93, P147, DOI 10.1093/brain/93.1.147
   Wu P, 2013, BRAIN RES BULL, V97, P69, DOI 10.1016/j.brainresbull.2013.06.001
   Yager JY, 2006, BEHAV BRAIN RES, V173, P171, DOI 10.1016/j.bbr.2006.06.019
   Yoshikawa A, 2011, DEV NEUROSCI-BASEL, V33, P539, DOI 10.1159/000335526
   Yoshioka N, 2009, J COMP NEUROL, V513, P164, DOI 10.1002/cne.21950
   Zgraggen WJ, 2000, J NEUROSCI, V20, P6561, DOI 10.1523/JNEUROSCI.20-17-06561.2000
NR 48
TC 5
Z9 5
U1 0
U2 5
PU MDPI
PI BASEL
PA ST ALBAN-ANLAGE 66, CH-4052 BASEL, SWITZERLAND
SN 1422-0067
EI 
J9 INT J MOL SCI
JI Int. J. Mol. Sci.
PD DEC 15
PY 2014
VL 15
IS 12
BP 22492
EP 22517
DI 10.3390/ijms151222492
PG 26
WC Biochemistry & Molecular Biology; Chemistry, Multidisciplinary
SC Biochemistry & Molecular Biology; Chemistry
GA AX2TM
UT WOS:000346797400056
PM 25490135
DA 2022-04-27
ER

PT J
AU Hui, SP
   Sengupta, D
   Lee, SGP
   Sen, T
   Kundu, S
   Mathavan, S
   Ghosh, S
AF Hui, Subhra Prakash
   Sengupta, Dhriti
   Lee, Serene Gek Ping
   Sen, Triparna
   Kundu, Sudip
   Mathavan, Sinnakaruppan
   Ghosh, Sukla
TI Genome Wide Expression Profiling during Spinal Cord Regeneration Identifies Comprehensive Cellular Responses in Zebrafish
SO PLOS ONE
LA English
DT Article
ID central-nervous-system; cyclin d1 expression; dorsal-root ganglia; gene-expression; wallerian degeneration; axonal regeneration; fin regeneration; hox gene; tgf-beta; differential expression
AB Background: Among the vertebrates, teleost and urodele amphibians are capable of regenerating their central nervous system. We have used zebrafish as a model to study spinal cord injury and regeneration. Relatively little is known about the molecular mechanisms underlying spinal cord regeneration and information based on high density oligonucleotide microarray was not available. We have used a high density microarray to profile the temporal transcriptome dynamics during the entire phenomenon. Results: A total of 3842 genes expressed differentially with significant fold changes during spinal cord regeneration. Cluster analysis revealed event specific dynamic expression of genes related to inflammation, cell death, cell migration, cell proliferation, neurogenesis, neural patterning and axonal regrowth. Spatio-temporal analysis of stat3 expression suggested its possible function in controlling inflammation and cell proliferation. Genes involved in neurogenesis and their dorsoventral patterning (sox2 and dbx2) are differentially expressed. Injury induced cell proliferation is controlled by many cell cycle regulators and some are commonly expressed in regenerating fin, heart and retina. Expression pattern of certain pathway genes are identified for the first time during regeneration of spinal cord. Several genes involved in PNS regeneration in mammals like stat3, socs3, atf3, mmp9 and sox11 are upregulated in zebrafish SCI thus creating PNS like environment after injury. Conclusion: Our study provides a comprehensive genetic blue print of diverse cellular response(s) during regeneration of zebrafish spinal cord. The data highlights the importance of different event specific gene expression that could be better understood and manipulated further to induce successful regeneration in mammals.
C1 [Hui, Subhra Prakash; Sengupta, Dhriti; Kundu, Sudip; Ghosh, Sukla] Univ Calcutta, Dept Biophys Mol Biol & Bioinformat, Kolkata, India.
   [Lee, Serene Gek Ping; Mathavan, Sinnakaruppan] Genome Inst Singapore, Singapore, Singapore.
   [Sen, Triparna] Chittaranjan Natl Canc Res Inst, Kolkata, India.
RP Ghosh, S (通讯作者)，Univ Calcutta, Dept Biophys Mol Biol & Bioinformat, Kolkata, India.
EM suklagh2010@gmail.com
FU Department of Science and Technology, Department of BiotechnologyDepartment of Science & Technology (India) [BT/PR13953/AAQ/03/523/2010]; Ministry of Science and Technology, Govt. of India [INT/CP-STIO/2006-2007/39/2006, BT/BI/04/001/93]; Department of Biophysics, Molecular Biology and Bioinformatics at the University of Calcutta; Genome Institute of Singapore
CR Adolf B, 2006, DEV BIOL, V295, P278, DOI 10.1016/j.ydbio.2006.03.023
   Aimone JB, 2004, EXP NEUROL, V189, P204, DOI 10.1016/j.expneurol.2004.05.042
   Akimenko MA, 2003, DEV DYNAM, V226, P190, DOI 10.1002/dvdy.10248
   Alldridge LC, 2003, EXP CELL RES, V290, P93, DOI 10.1016/S0014-4827(03)00310-0
   Avilion AA, 2003, GENE DEV, V17, P126, DOI 10.1101/gad.224503
   Bai S, 2005, MATRIX BIOL, V24, P247, DOI 10.1016/j.matbio.2005.03.007
   Baumgart EV, 2012, GLIA, V60, P343, DOI 10.1002/glia.22269
   Becker T, 1997, J COMP NEUROL, V377, P577, DOI 10.1002/(SICI)1096-9861(19970127)377:4<577::AID-CNE8>3.0.CO;2-#
   Bernhardt RR, 1999, EXP NEUROL, V157, P223, DOI 10.1006/exnr.1999.7059
   Braissant O, 1998, ENDOCRINOLOGY, V139, P2748, DOI 10.1210/en.139.6.2748
   Brewer KL, 1999, EXP NEUROL, V159, P484, DOI 10.1006/exnr.1999.7173
   Briscoe J, 2000, CELL, V101, P435, DOI 10.1016/S0092-8674(00)80853-3
   Brockes JP, 1997, SCIENCE, V276, P81, DOI 10.1126/science.276.5309.81
   Byrnes KR, 2007, BRAIN, V130, P2977, DOI 10.1093/brain/awm179
   Byrnes KR, 2011, J NEUROINFLAMM, V8, P0, DOI 10.1186/1742-2094-8-130
   Cameron DA, 2005, MOL VIS, V11, P775
   Carmichael ST, 2005, EXP NEUROL, V193, P291, DOI 10.1016/j.expneurol.2005.01.004
   Carpenter EM, 2002, DEV NEUROSCI-BASEL, V24, P24, DOI 10.1159/000064943
   Caubit X, 1997, DEV DYNAM, V210, P1, DOI 10.1002/(SICI)1097-0177(199709)210:1<1::AID-AJA1>3.0.CO;2-L
   Chernoff EAG, 2003, DEV DYNAM, V226, P295, DOI 10.1002/dvdy.10240
   Cheung KK, 2008, BMC DEV BIOL, V8, P0, DOI 10.1186/1471-213X-8-76
   Colton CA, 2009, J NEUROIMMUNE PHARM, V4, P399, DOI 10.1007/s11481-009-9164-4
   Coussens LM, 2002, NATURE, V420, P860, DOI 10.1038/nature01322
   Daksis JI, 1994, ONCOGENE, V9, P3635
   Dasen JS, 2003, NATURE, V425, P926, DOI 10.1038/nature02051
   Deonarine K, 2007, J TRANSL MED, V5, P0, DOI 10.1186/1479-5876-5-11
   Devine CA, 2008, DEV BIOL, V313, P371, DOI 10.1016/j.ydbio.2007.10.040
   Ding AH, 1988, J IMMUNOL, V141, P2407
   Dutta A, 2009, J ONCOL, V2009, P0, DOI 10.1155/2009/627840
   Eisen MB, 1998, P NATL ACAD SCI USA, V95, P14863, DOI 10.1073/pnas.95.25.14863
   Ferri ALM, 2004, DEVELOPMENT, V131, P3805, DOI 10.1242/dev.01204
   Flanagan JG, 2006, CURR OPIN NEUROBIOL, V16, P59, DOI 10.1016/j.conb.2006.01.010
   Fraser DA, 2010, J NEUROCHEM, V112, P733, DOI 10.1111/j.1471-4159.2009.06494.x
   Ghirnikar RS, 1998, NEUROCHEM RES, V23, P329, DOI 10.1023/A:1022453332560
   Ghosh S, 2008, DEV GROWTH DIFFER, V50, P289, DOI 10.1111/j.1440-169x.2008.01000.x, 10.1111/j.1440-169X.2008.01000.x
   Goldman D, 2001, TRANSGENIC RES, V10, P21, DOI 10.1023/A:1008998832552
   Graham V, 2003, NEURON, V39, P749, DOI 10.1016/S0896-6273(03)00497-5
   Guner B, 2007, GENE EXPR PATTERNS, V7, P596, DOI 10.1016/j.modgep.2007.01.002
   Harris TE, 2001, J BIOL CHEM, V276, P29200, DOI 10.1074/jbc.M011587200
   Harrison MRM, 2011, BMC GENOMICS, V12, P0, DOI 10.1186/1471-2164-12-24
   Hausmann O, 2003, SPINAL CORD, V41, P369, DOI 10.1038/sj.sc.3101483
   Hedtjarn M, 2004, J CEREBR BLOOD F MET, V24, P1333, DOI 10.1097/01.WCB.0000141559.17620.36
   Herrmann JE, 2008, J NEUROSCI, V28, P7231, DOI 10.1523/JNEUROSCI.1709-08.2008
   Ho DM, 2008, DEV BIOL, V315, P203, DOI 10.1016/j.ydbio.2007.12.031
   Horner PJ, 2000, NATURE, V407, P963, DOI 10.1038/35039559
   Hu P, 2003, EXP NEUROL, V184, P590, DOI 10.1016/S0014-4886(03)00307-8
   Hui SP, 2010, DEV DYNAM, V239, P2962, DOI 10.1002/dvdy.22438
   Hunt D, 2004, BMC NEUROSCI, V5, P0, DOI 10.1186/1471-2202-5-9
   Hwan AY, 2006, BIOCHEM BIOPH RES CO, V348, P560, DOI 10.1016/j.bbrc.2006.07.105
   Iskandar BJ, 2010, J CLIN INVEST, V120, P1603, DOI 10.1172/JCI40000
   Jarnicki A, 2010, CELL DIV, V5, P0, DOI 10.1186/1747-1028-5-14
   Jessell TM, 2000, NAT REV GENET, V1, P20, DOI 10.1038/35049541
   Kawakami Y, 2006, GENE DEV, V20, P3232, DOI 10.1101/gad.1475106
   Kedinger V, 2005, GENE EXPR PATTERNS, V5, P545, DOI 10.1016/j.modgep.2004.10.011
   Kigerl KA, 2009, J NEUROSCI, V29, P13435, DOI 10.1523/JNEUROSCI.3257-09.2009
   Kizil C, 2012, DEV NEUROBIOL, V72, P429, DOI 10.1002/dneu.20918
   Koshida S, 1998, DEVELOPMENT, V125, P1957
   Kronenberg G, 2010, J CLIN INVEST, V120, P1383, DOI 10.1172/JCI40764
   Li MO, 2006, ANNU REV IMMUNOL, V24, P99, DOI 10.1146/annurev.immunol.24.021605.090737
   Liao Q, 2001, FEBS LETT, V503, P151, DOI 10.1016/S0014-5793(01)02728-4
   Lien CL, 2006, PLOS BIOL, V4, P1386, DOI 10.1371/journal.pbio.0040260
   Ling CC, 2006, BIOCHEM BIOPH RES CO, V349, P906, DOI 10.1016/j.bbrc.2006.08.111
   Liu JP, 2006, DEVELOPMENT, V133, P2865, DOI 10.1242/dev.02478
   Lu X, 1993, J NEUROCYTOL, V22, P334, DOI 10.1007/BF01195557
   Lufkin T, 1996, CURR OPIN GENET DEV, V6, P575, DOI 10.1016/S0959-437X(96)80086-4
   Luk HW, 2003, J NEUROSCI RES, V73, P644, DOI 10.1002/jnr.10701
   Marz M, 2011, DEV DYNAM, V240, P2221, DOI 10.1002/dvdy.22710
   Mantovani A, 2004, TRENDS IMMUNOL, V25, P677, DOI 10.1016/j.it.2004.09.015
   Mathavan S, 2005, PLOS GENET, V1, P260, DOI 10.1371/journal.pgen.0010029
   Mattson MP, 1997, BRAIN RES REV, V23, P47, DOI 10.1016/S0165-0173(96)00014-8
   Mcewen ML, 2005, J HISTOCHEM CYTOCHEM, V53, P809, DOI 10.1369/jhc.4A6467.2005
   Mills CD, 2000, J IMMUNOL, V164, P6166, DOI 10.4049/jimmunol.164.12.6166
   Mladinic M, 2010, BRAIN RES, V1363, P20, DOI 10.1016/j.brainres.2010.09.024
   Monaghan JR, 2007, J NEUROCHEM, V101, P27, DOI 10.1111/j.1471-4159.2006.04344.x
   Moore KW, 2001, ANNU REV IMMUNOL, V19, P683, DOI 10.1146/annurev.immunol.19.1.683
   Mori M, 2000, BIOCHEM BIOPH RES CO, V275, P715, DOI 10.1006/bbrc.2000.3169
   Motoyama N, 1995, SCIENCE, V267, P1506, DOI 10.1126/science.7878471
   Muneoka K, 1982, NATURE, V298, P369, DOI 10.1038/298369a0
   Nishidate M, 2007, DEV DYNAM, V236, P2685, DOI 10.1002/dvdy.21274
   Nona SN, 2000, J NEUROCYTOL, V29, P285, DOI 10.1023/A:1026575805331
   Padhi BK, 2004, DEV DYNAM, V231, P527, DOI 10.1002/dvdy.20153
   Poh A, 2002, INT J DEV BIOL, V46, P597
   Popovich PG, 1997, J COMP NEUROL, V377, P443, DOI 10.1002/(SICI)1096-9861(19970120)377:3<443::AID-CNE10>3.0.CO;2-S
   Poss KD, 2000, DEV DYNAM, V219, P282, DOI 10.1002/1097-0177(2000)9999:9999<::AID-DVDY1045>3.3.CO;2-3
   Poss KD, 2003, DEV DYNAM, V226, P202, DOI 10.1002/dvdy.10220
   Poss KD, 2002, SCIENCE, V298, P2188, DOI 10.1126/science.1077857
   Prince VE, 1998, DEVELOPMENT, V125, P407
   Raymond PA, 2006, BMC DEV BIOL, V6, P0, DOI 10.1186/1471-213X-6-36
   Reimer MM, 2008, J NEUROSCI, V28, P8510, DOI 10.1523/JNEUROSCI.1189-08.2008
   Roos M, 1999, MECH DEVELOP, V87, P103, DOI 10.1016/S0925-4773(99)00153-7
   Ryu S, 2005, P NATL ACAD SCI USA, V102, P18467, DOI 10.1073/pnas.0506187102
   Saldanha AJ, 2004, BIOINFORMATICS, V20, P3246, DOI 10.1093/bioinformatics/bth349
   Saul KE, 2010, COMP BIOCHEM PHYS A, V155, P172, DOI 10.1016/j.cbpa.2009.10.042
   Schebesta M, 2006, THESCIENTIFICWORLDJO, V6, P38, DOI 10.1100/tsw.2006.326
   Schlueter PJ, 2007, CELL DEATH DIFFER, V14, P1095, DOI 10.1038/sj.cdd.4402109
   Schnapp E, 2005, DEVELOPMENT, V132, P3243, DOI 10.1242/dev.01906
   Schweitzer J, 2007, MOL CELL NEUROSCI, V35, P194, DOI 10.1016/j.mcn.2007.02.018
   Seijffers R, 2007, J NEUROSCI, V27, P7911, DOI 10.1523/JNEUROSCI.5313-06.2007
   Sheppard AM, 1995, DEV BIOL, V172, P504, DOI 10.1006/dbio.1995.8034
   Shou J, 1999, NAT NEUROSCI, V2, P339, DOI 10.1038/7251
   Sica A, 2006, EUR J CANCER, V42, P717, DOI 10.1016/j.ejca.2006.01.003
   Smith A, 2008, DEV DYNAM, V237, P417, DOI 10.1002/dvdy.21417
   Song HD, 2004, P NATL ACAD SCI USA, V101, P16240, DOI 10.1073/pnas.0407241101
   Springer JE, 1999, NAT MED, V5, P943, DOI 10.1038/11387
   Stadler JA, 2005, DEV DYNAM, V233, P883, DOI 10.1002/dvdy.20427
   Stocum DL, 1996, INT J DEV BIOL, V40, P773
   Stoick-cooper CL, 2007, GENE DEV, V21, P1292, DOI 10.1101/gad.1540507
   Stoll G, 1989, J NEUROCYTOL, V18, P671, DOI 10.1007/BF01187086
   Tanaka EM, 2009, NAT REV NEUROSCI, V10, P713, DOI 10.1038/nrn2707
   Tessierlavigne M, 1996, SCIENCE, V274, P1123, DOI 10.1126/science.274.5290.1123
   Thuret S, 2006, NAT REV NEUROSCI, V7, P628, DOI 10.1038/nrn1955
   Tsujino H, 2000, MOL CELL NEUROSCI, V15, P170, DOI 10.1006/mcne.1999.0814
   Tusher VG, 2001, P NATL ACAD SCI USA, V98, P5116, DOI 10.1073/pnas.091062498
   Tysseling VM, 2011, J NEUROINFLAMM, V8, P0, DOI 10.1186/1742-2094-8-16
   Van DENAKKERE, 2002, DEVELOPMENT, V129, P2181
   Wakatsuki S, 2011, NAT CELL BIOL, V13, P1415, DOI 10.1038/ncb2373
   Willis BC, 2007, AM J PHYSIOL-LUNG C, V293, PL525, DOI 10.1152/ajplung.00163.2007
   Wilson L, 2005, DEV BIOL, V282, P1, DOI 10.1016/j.ydbio.2005.02.027
   Winberg ML, 1998, CELL, V93, P581, DOI 10.1016/S0092-8674(00)81187-3
   Wu HH, 2003, NEURON, V37, P197, DOI 10.1016/S0896-6273(02)01172-8
   Xu QL, 1996, NATURE, V381, P319, DOI 10.1038/381319a0
   Yakovlev AG, 1997, J NEUROSCI, V17, P7415
   Yamaguchi M, 2005, DEVELOPMENT, V132, P3027, DOI 10.1242/dev.01881
   Yoshimura A, 2010, J BIOCHEM, V147, P781, DOI 10.1093/jb/mvq043
   Yudkovsky Y, 2000, BIOCHEM BIOPH RES CO, V271, P299, DOI 10.1006/bbrc.2000.2622
   Zou T, 2006, J NEUROPATH EXP NEUR, V65, P78, DOI 10.1097/01.jnen.0000195942.25163.f5
NR 126
TC 49
Z9 49
U1 1
U2 11
PU PUBLIC LIBRARY SCIENCE
PI SAN FRANCISCO
PA 1160 BATTERY STREET, STE 100, SAN FRANCISCO, CA 94111 USA
SN 1932-6203
EI 
J9 PLOS ONE
JI PLoS One
PD JAN 20
PY 2014
VL 9
IS 1
BP 
EP 
DI 10.1371/journal.pone.0084212
PG 23
WC Multidisciplinary Sciences
SC Science & Technology - Other Topics
GA 297FH
UT WOS:000330240500010
PM 24465396
DA 2022-04-27
ER

PT J
AU Garcia, VB
   Garcia, ML
   Schulz, DJ
AF Garcia, V. B.
   Garcia, M. L.
   Schulz, D. J.
TI QUANTITATIVE EXPRESSION PROFILING IN MOUSE SPINAL CORD REVEALS CHANGING RELATIONSHIPS AMONG CHANNEL AND RECEPTOR MRNA LEVELS ACROSS POSTNATAL MATURATION
SO NEUROSCIENCE
LA English
DT Article
DE spinal cord maturation; gene expression; real-time PCR; ion channels; neurotransmitter receptor
ID gene-expression; serotonin 2a; rt-pcr; neuron; rat; quantification; adult; brain; injury; transection
AB Neural networks ultimately arrive at functional output via interaction of the excitability of individual neurons and their synaptic interactions. We investigated the relationships between voltage-gated ion channel and neurotransmitter receptor mRNA levels in mouse spinal cord at four different postnatal time points (P5, P11, P17, and adult) and three different adult cord levels (cervical, thoracic, and lumbosacral) using quantitative reverse-transcription polymerase chain reaction (qRT-PCR). Our analysis and data visualization are novel in that we chose a focal group of voltage-gated channel subunits and transmitter receptor subunits, performed absolute quantitation of mRNA copy number for each gene from a sample, and used multiple correlation analyses and correlation matrices to detect patterns in correlated mRNA levels across all genes of interest. These correlation profiles suggest that postnatal maturation of the spinal cord includes changes among channel and receptor subunits that proceed from widespread co-regulation to more refined and distinct functional relationships. (C) 2014 IBRO. Published by Elsevier Ltd. All rights reserved.
C1 [Garcia, V. B.; Garcia, M. L.; Schulz, D. J.] Univ Missouri, Div Biol Sci, Columbia, MO 65211 USA.
   [Garcia, M. L.] Univ Missouri, CS Bond Life Sci Ctr, Columbia, MO 65211 USA.
RP Schulz, DJ (通讯作者)，Univ Missouri, Div Biol Sci, 218 LeFevre Hall, Columbia, MO 65211 USA.
EM schulzd@missouri.edu
FU Missouri Spinal Cord Injuries Research Program
CR Abbinanti MD, 2012, J NEUROPHYSIOL, V108, P2191, DOI 10.1152/jn.00336.2012
   Basura GJ, 2001, EXP NEUROL, V169, P255, DOI 10.1006/exnr.2001.7682
   Becker CM, 1988, EMBO J, V7, P3717, DOI 10.1002/j.1460-2075.1988.tb03255.x
   Berkefeld H, 2006, SCIENCE, V314, P615, DOI 10.1126/science.1132915
   Bohlhalter S, 1996, J NEUROSCI, V16, P283, DOI 10.1523/jneurosci.16-01-00283.1996
   Bustin SA, 2000, J MOL ENDOCRINOL, V25, P169, DOI 10.1677/jme.0.0250169
   Bustin SA, 2002, J MOL ENDOCRINOL, V29, P0, DOI 10.1677/jme.0.0290023
   Cai J, 2013, DEV NEUROBIOL, V73, P713, DOI 10.1002/dneu.22094
   Chen J, 2001, LAB INVEST, V81, P913, DOI 10.1038/labinvest.3780300
   Dasen JS, 2009, CURR TOP DEV BIOL, V88, P169, DOI 10.1016/S0070-2153(09)88006-X
   Dasen JS, 2003, NATURE, V425, P926, DOI 10.1038/nature02051
   Dunn CW, 2013, INTEGR COMP BIOL, V53, P847, DOI 10.1093/icb/ict068
   Fuller DD, 2005, J NEUROTRAUM, V22, P203, DOI 10.1089/neu.2005.22.203
   Goaillard JM, 2009, NAT NEUROSCI, V12, P1424, DOI 10.1038/nn.2404
   Henry AM, 2012, MAMM GENOME, V23, P539, DOI 10.1007/s00335-012-9406-2
   Hudson AE, 2010, PLOS COMPUT BIOL, V6, P0, DOI 10.1371/journal.pcbi.1000838
   Iwasaki S, 2000, J NEUROSCI, V20, P59, DOI 10.1523/JNEUROSCI.20-01-00059.2000
   Jonsson S, 2012, BRAIN RES, V1446, P12, DOI 10.1016/j.brainres.2012.01.050
   Kodama T, 2012, J NEUROSCI, V32, P7819, DOI 10.1523/JNEUROSCI.0543-12.2012
   Kong XY, 2010, BRAIN RES, V1320, P60, DOI 10.1016/j.brainres.2010.01.030
   Lein ES, 2007, NATURE, V445, P168, DOI 10.1038/nature05453
   Malosio ML, 1991, EMBO J, V10, P2401, DOI 10.1002/j.1460-2075.1991.tb07779.x
   Myers CP, 2005, NEURON, V46, P37, DOI 10.1016/j.neuron.2005.02.022
   Pfaffl MW, 2001, NUCLEIC ACIDS RES, V29, P0, DOI 10.1093/nar/29.9.e45
   *rfoundationforstatisticalcomputing , 2013, R LANG ENV STAT COMP, V0, P0
   Ren LQ, 2013, NEUROSCIENCE, V236, P31, DOI 10.1016/j.neuroscience.2012.12.063
   Ryge J, 2010, BMC GENOMICS, V11, P0, DOI 10.1186/1471-2164-11-365
   Ryge J, 2008, PLOS ONE, V3, P0, DOI 10.1371/journal.pone.0003415
   Schulz DJ, 2007, P NATL ACAD SCI USA, V104, P13187, DOI 10.1073/pnas.0705827104
   Schulz DJ, 2006, NAT NEUROSCI, V9, P356, DOI 10.1038/nn1639
   Shannon W, 2003, PHARMACOGENOMICS, V4, P41, DOI 10.1517/phgs.4.1.41.22581
   Shirasaki R, 2002, ANNU REV NEUROSCI, V25, P251, DOI 10.1146/annurev.neuro.25.112701.142916
   Singh R, 2005, AM J PHYSIOL-CELL PH, V288, PC1179, DOI 10.1152/ajpcell.00258.2004
   Spandidos A, 2010, NUCLEIC ACIDS RES, V38, PD792, DOI 10.1093/nar/gkp1005
   Subkhankulova T, 2010, FRONT MOL NEUROSCI, V3, P0, DOI 10.3389/fnmol.2010.00010
   Sugino K, 2006, NAT NEUROSCI, V9, P99, DOI 10.1038/nn1618
   Suzuki T, 2000, BIOTECHNIQUES, V29, P332, DOI 10.2144/00292rv02
   Talley EM, 1999, J NEUROSCI, V19, P1895
   Tobin AE, 2009, PLOS ONE, V4, P0, DOI 10.1371/journal.pone.0006742
   Towers S, 2000, EUR J NEUROSCI, V12, P3201, DOI 10.1046/j.1460-9568.2000.00237.x
   Untergasser A, 2012, NUCLEIC ACIDS RES, V40, P0, DOI 10.1093/nar/gks596
   Vogel C, 2012, NAT REV GENET, V13, P227, DOI 10.1038/nrg3185
   Volgin DV, 2003, EUR J NEUROSCI, V17, P1179, DOI 10.1046/j.1460-9568.2003.02545.x
   Wang YP, 2009, BMC GENOMICS, V10, P0, DOI 10.1186/1471-2164-10-218
   Wienecke J, 2010, J NEUROPHYSIOL, V103, P761, DOI 10.1152/jn.00609.2009
   Wilson CL, 2004, BIOTECHNIQUES, V36, P498, DOI 10.2144/04363RN05
   Wisden W, 1991, MOL BRAIN RES, V10, P179, DOI 10.1016/0169-328X(91)90109-B
   Yoder PJ, 2004, J CLIN EXP NEUROPSYC, V26, P320, DOI 10.1080/13803390490510040
   Zhou SY, 2001, J APPL PHYSIOL, V91, P2665, DOI 10.1152/jappl.2001.91.6.2665
   Zoli M, 1995, J NEUROSCI, V15, P1912, DOI 10.1523/JNEUROSCI.15-03-01912.1995
NR 50
TC 3
Z9 3
U1 0
U2 5
PU PERGAMON-ELSEVIER SCIENCE LTD
PI OXFORD
PA THE BOULEVARD, LANGFORD LANE, KIDLINGTON, OXFORD OX5 1GB, ENGLAND
SN 0306-4522
EI 1873-7544
J9 NEUROSCIENCE
JI Neuroscience
PD SEP 26
PY 2014
VL 277
IS 
BP 321
EP 333
DI 10.1016/j.neuroscience.2014.07.012
PG 13
WC Neurosciences
SC Neurosciences & Neurology
GA AO6VA
UT WOS:000341488700030
PM 25043326
DA 2022-04-27
ER

PT J
AU Jha, MK
   Kim, JH
   Suk, K
AF Jha, Mithilesh Kumar
   Kim, Jae-Hong
   Suk, Kyoungho
TI Proteome of brain glia: The molecular basis of diverse glial phenotypes
SO PROTEOMICS
LA English
DT Review
DE Biomarker; Biomedicine; CNS; Glia; Proteome; Therapeutic target
ID central-nervous-system; spinal-cord-injury; cerebrospinal-fluid proteome; mild cognitive impairment; extracellular-matrix protein; neuropathic pain model; src-family kinase; alzheimers-disease; microglial activation; multiple-sclerosis
AB Several different types of nonneuronal glial cells with diverse phenotypes are present in the CNS, and all have distinct indispensible functions. Although glial cells primarily provide neurons with metabolic and structural support in the healthy brain, they may switch phenotype from a resting to a reactive state in response to pathological insults. Furthermore, this reactive gliosis is an invariant feature of the pathogeneses of CNS maladies. The glial proteome serves as a signature of glial phenotype, and not only executes physiological functions, but also acts as a molecular mediator of the reactive glial phenotype. The glial proteome is also involved in intra- and intercellular communications as exemplified by glia-glia and neuron-glia interactions. The utilization of authoritative proteomic tools and the bioinformatic analyses have helped to profile the brain glial proteome and explore the molecular mechanisms of diverse glial phenotypes. Furthermore, technologic innovations have equipped the field of glioproteomics with refined tools for studies of the expression, interaction, and function of glial proteins in the healthy and in the diseased CNS. Glioproteomics is expected to contribute to the elucidation of the molecular mechanisms of CNS pathophysiology and to the discovery of biomarkers and theragnostic targets in CNS disorders.
C1 [Jha, Mithilesh Kumar; Kim, Jae-Hong; Suk, Kyoungho] Kyungpook Natl Univ, Dept Pharmacol, Sch Med, Brain Sci & Engn Inst, Taegu 700422, South Korea.
RP Suk, K (通讯作者)，Kyungpook Natl Univ, Dept Pharmacol, Sch Med, 680 Gukchaebosang St, Taegu 700422, South Korea.
EM ksuk@knu.ac.kr
FU National Research Foundation (NRF); Ministry of Education, Science and Technology (MEST) of the Korean governmentMinistry of Education, Science and Technology, Republic of Korea [2012-0009328]; Bio & Medical Technology Development Program of the NRF; MESTMinistry of Education, Science and Technology, Republic of Korea [2012M3A9B6055414]; Korean Health technology R&D Project, Ministry of Health & Welfare, Republic of Korea [A111345]
CR Abbott A, 2001, NATURE, V409, P747, DOI 10.1038/35057460
   Abere B, 2012, PLOS ONE, V7, P0, DOI 10.1371/journal.pone.0034800
   Alilain WJ, 2011, NATURE, V475, P196, DOI 10.1038/nature10199
   Aloisi F, 2001, GLIA, V36, P165, DOI 10.1002/glia.1106
   Araque A, 1999, TRENDS NEUROSCI, V22, P208, DOI 10.1016/S0166-2236(98)01349-6
   Bajo-graneras R, 2011, GLIA, V59, P1551, DOI 10.1002/glia.21200
   Bajo-graneras R, 2011, J NEUROCHEM, V117, P949, DOI 10.1111/j.1471-4159.2011.07266.x
   Baker BJ, 2009, TRENDS IMMUNOL, V30, P392, DOI 10.1016/j.it.2009.07.001
   Bardehle S, 2013, NAT NEUROSCI, V16, P580, DOI 10.1038/nn.3371
   Barres BA, 2000, CURR OPIN NEUROBIOL, V10, P642, DOI 10.1016/S0959-4388(00)00134-3
   Barres BA, 2008, NEURON, V60, P430, DOI 10.1016/j.neuron.2008.10.013
   Batchelor PE, 2002, MOL CELL NEUROSCI, V21, P436, DOI 10.1006/mcne.2002.1185
   Bayes A, 2009, NAT REV NEUROSCI, V10, P635, DOI 10.1038/nrn2701
   Bechter K, 2013, FORTSCHR NEUROL PSYC, V81, P250, DOI 10.1055/s-0033-1335253
   Bell-temin H, 2013, J PROTEOME RES, V12, P2067, DOI 10.1021/pr301038f
   Bell-temin H, 2012, PROTEOMICS, V12, P246, DOI 10.1002/pmic.201100398
   Benoit M, 2008, J IMMUNOL, V181, P3733, DOI 10.4049/jimmunol.181.6.3733
   Berard JL, 2012, GLIA, V60, P1145, DOI 10.1002/glia.22342
   Bernardos RL, 2007, J NEUROSCI, V27, P7028, DOI 10.1523/JNEUROSCI.1624-07.2007
   Bernhart E, 2010, PROTEOMICS, V10, P141, DOI 10.1002/pmic.200900195
   Bernstein HG, 2009, EXPERT REV NEUROTHER, V9, P1059, DOI 10.1586/ern.09.59, 10.1586/ERN.09.59
   Bezzi P, 2001, NAT NEUROSCI, V4, P702, DOI 10.1038/89490
   Bi FF, 2013, P NATL ACAD SCI USA, V110, P4069, DOI 10.1073/pnas.1218497110
   Blanco AM, 2007, FRONT BIOSCI-LANDMRK, V12, P2616, DOI 10.2741/2259
   Block ML, 2007, BIOCHEM SOC T, V35, P1127, DOI 10.1042/BST0351127
   Block ML, 2005, PROG NEUROBIOL, V76, P77, DOI 10.1016/j.pneurobio.2005.06.004
   Bringmann A, 2006, PROG RETIN EYE RES, V25, P397, DOI 10.1016/j.preteyeres.2006.05.003
   Brown GC, 2007, BIOCHEM SOC T, V35, P1119, DOI 10.1042/BST0351119
   Burton MD, 2011, J NEUROINFLAMM, V8, P0, DOI 10.1186/1742-2094-8-54
   Bush TG, 1999, NEURON, V23, P297, DOI 10.1016/S0896-6273(00)80781-3
   Butovsky O, 2005, MOL CELL NEUROSCI, V29, P381, DOI 10.1016/j.mcn.2005.03.005
   Byun K, 2012, ELECTROPHORESIS, V33, P3756, DOI 10.1002/elps.201200345
   Cahoy JD, 2008, J NEUROSCI, V28, P264, DOI 10.1523/JNEUROSCI.4178-07.2008
   Cameron B, 2012, J NEUROSCI, V32, P15112, DOI 10.1523/JNEUROSCI.1729-12.2012
   Cao T, 2012, NEUROSCIENCE, V225, P65, DOI 10.1016/j.neuroscience.2012.08.058
   Ceulemans AG, 2010, J NEUROINFLAMM, V7, P0, DOI 10.1186/1742-2094-7-74
   Chaboub LS, 2012, DEV NEUROSCI-BASEL, V34, P379, DOI 10.1159/000343723
   Chalbot S, 2009, CLIN CHEM, V55, P2171, DOI 10.1373/clinchem.2009.130286
   Chen GH, 2012, EUR J PHARMACOL, V697, P40, DOI 10.1016/j.ejphar.2012.09.035
   Chhor V, 2013, BRAIN BEHAV IMMUN, V32, P70, DOI 10.1016/j.bbi.2013.02.005
   Choi J, 2011, J NEUROL SCI, V305, P28, DOI 10.1016/j.jns.2011.03.023
   Christopherson KS, 2005, CELL, V120, P421, DOI 10.1016/j.cell.2004.12.020
   Colton CA, 2006, J NEUROINFLAMM, V3, P0, DOI 10.1186/1742-2094-3-27
   Colton CA, 2010, CNS NEUROL DISORD-DR, V9, P174, DOI 10.2174/187152710791012053
   Crews FT, 2009, ALCOHOL ALCOHOLISM, V44, P115, DOI 10.1093/alcalc/agn079
   Dalrymple A, 2007, J PROTEOME RES, V6, P2833, DOI 10.1021/pr0700753
   Davalos D, 2005, NAT NEUROSCI, V8, P752, DOI 10.1038/nn1472
   David S, 2011, NAT REV NEUROSCI, V12, P388, DOI 10.1038/nrn3053
   Davies SJA, 2011, PLOS ONE, V6, P0, DOI 10.1371/journal.pone.0017328
   de Monasterio-Schrader P, 2012, CELL MOL LIFE SCI, V69, P2879, DOI 10.1007/s00018-012-0958-9
   Deleo JA, 2004, NEUROSCIENTIST, V10, P40, DOI 10.1177/1073858403259950
   Denisdonini S, 1984, NATURE, V307, P641, DOI 10.1038/307641a0
   Dhaunchak AS, 2012, ANN NEUROL, V71, P601, DOI 10.1002/ana.22693
   Di FRANCESCOL, 2012, PROTEOMICS, V12, P124, DOI 10.1002/pmic.201100113
   Diestel A, 2010, EUR J NEUROSCI, V31, P779, DOI 10.1111/j.1460-9568.2010.07128.x
   Dutta G, 2012, J NEUROCHEM, V122, P752, DOI 10.1111/j.1471-4159.2012.07826.x
   East E, 2009, J TISSUE ENG REGEN M, V3, P634, DOI 10.1002/term.209
   Echeverry S, 2008, PAIN, V135, P37, DOI 10.1016/j.pain.2007.05.002
   Elenkov IJ, 2002, ANN NY ACAD SCI, V966, P290, DOI 10.1111/j.1749-6632.2002.tb04229.x
   Ellert-miklaszewska A, 2013, GLIA, V61, P1178, DOI 10.1002/glia.22510
   Eroglu C, 2009, J CELL COMMUN SIGNAL, V3, P167, DOI 10.1007/s12079-009-0078-y
   Farfara D, 2008, J CELL MOL MED, V12, P762, DOI 10.1111/j.1582-4934.2008.00314.x
   Farina C, 2007, TRENDS IMMUNOL, V28, P138, DOI 10.1016/j.it.2007.01.005
   Fiacco TA, 2009, ANNU REV PHARMACOL, V49, P151, DOI 10.1146/annurev.pharmtox.011008.145602
   Fields RD, 2002, SCIENCE, V298, P556, DOI 10.1126/science.298.5593.556
   Freeman MR, 2005, CELL, V120, P292, DOI 10.1016/j.cell.2005.01.021
   Fu KY, 2009, NEUROSCI LETT, V449, P234, DOI 10.1016/j.neulet.2008.11.009
   Gadea A, 2008, J NEUROSCI, V28, P2394, DOI 10.1523/JNEUROSCI.5652-07.2008
   Ganfornina MD, 2010, GLIA, V58, P1320, DOI 10.1002/glia.21010
   Garden GA, 2012, NEURON, V73, P886, DOI 10.1016/j.neuron.2012.02.017
   Gill SS, 2003, NAT MED, V9, P589, DOI 10.1038/nm850
   Glanzer JG, 2007, J NEUROCHEM, V102, P627, DOI 10.1111/j.1471-4159.2007.04568.x
   Glass CK, 2010, CELL, V140, P918, DOI 10.1016/j.cell.2010.02.016
   Glavaski-joksimovic A, 2010, J NEUROSCI RES, V88, P2669, DOI 10.1002/jnr.22435
   Gomi M, 2011, J NEUROSCI RES, V89, P1388, DOI 10.1002/jnr.22667
   Gordon S, 2010, IMMUNITY, V32, P593, DOI 10.1016/j.immuni.2010.05.007
   Graeber MB, 2010, ACTA NEUROPATHOL, V119, P89, DOI 10.1007/s00401-009-0622-0
   Grebe STEFANKG, 2011, CLIN BIOCHEM REV, V32, P5
   Greco TM, 2010, J PROTEOME RES, V9, P2764, DOI 10.1021/pr100134n
   Guingab-cagmat JD, 2012, ELECTROPHORESIS, V33, P3786, DOI 10.1002/elps.201200326
   Guo W, 2007, J NEUROSCI, V27, P6006, DOI 10.1523/JNEUROSCI.0176-07.2007
   Hanash SM, 1991, P NATL ACAD SCI USA, V88, P5709, DOI 10.1073/pnas.88.13.5709
   Hanisch UK, 2013, FRONT CELL NEUROSCI, V7, P0, DOI 10.3389/fncel.2013.00065
   Hauck SM, 2003, GLIA, V44, P251, DOI 10.1002/glia.10292
   Hayashi H, 2011, BIOL PHARM BULL, V34, P453, DOI 10.1248/bpb.34.453
   Heinrich PC, 1998, BIOCHEM J, V334, P297, DOI 10.1042/bj3340297
   Hewett JA, 2009, J NEUROCHEM, V110, P1717, DOI 10.1111/j.1471-4159.2009.06288.x
   Hirai T, 2013, PLOS ONE, V8, P0
   Hjorth E, 2013, J ALZHEIMERS DIS, V35, P697, DOI 10.3233/JAD-130131
   Holley JE, 2005, GLIA, V52, P53, DOI 10.1002/glia.20231
   Huang XY, 2010, J PROTEOME RES, V9, P6759, DOI 10.1021/pr1009178
   Hung VKL, 2012, LIFE SCI, V91, P618, DOI 10.1016/j.lfs.2012.06.038
   Hyakkoku KANA, 2010, EXP TRANSL STROKE MED, V2, P20, DOI 10.1186/2040-7378-2-20
   Hye A, 2006, BRAIN, V129, P3042, DOI 10.1093/brain/awl279
   Inoue K, 2009, GLIA, V57, P1469, DOI 10.1002/glia.20871
   Ishii A, 2009, P NATL ACAD SCI USA, V106, P14605, DOI 10.1073/pnas.0905936106
   Ishii T, 1992, RES IMMUNOL, V143, P614, DOI 10.1016/0923-2494(92)80043-K
   Ito N, 2009, ANESTHESIOLOGY, V111, P640, DOI 10.1097/ALN.0b013e3181b05f42
   Jahn O, 2009, MOL NEUROBIOL, V40, P55, DOI 10.1007/s12035-009-8071-2
   Jang E, 2013, FASEB J, V27, P1176, DOI 10.1096/fj.12-222257
   Jeon H, 2012, J NEUROINFLAMM, V9, P0, DOI 10.1186/1742-2094-9-149
   Jeon H, 2010, J NEUROIMMUNOL, V229, P63, DOI 10.1016/j.jneuroim.2010.07.001
   Jeon S, 2013, J BIOL CHEM, V288, P24116, DOI 10.1074/jbc.M113.454140
   Jha MK, 2012, BIOCHIM BIOPHYS ACTA, V1834, P2418
   Jha MK, 2013, EXPERT REV PROTEOMIC, V10, P43, DOI 10.1586/epr.12.70, 10.1586/EPR.12.70
   Jha MITHILESHKUMAR, 2012, IMMUNE NETW, V12, P41, DOI 10.4110/in.2012.12.2.41
   Ji RR, 2009, BRAIN RES REV, V60, P135, DOI 10.1016/j.brainresrev.2008.12.011
   Jimenez S, 2008, J NEUROSCI, V28, P11650, DOI 10.1523/JNEUROSCI.3024-08.2008
   Jourdain P, 2007, NAT NEUROSCI, V10, P331, DOI 10.1038/nn1849
   Junker H, 2007, GLIA, V55, P1630, DOI 10.1002/glia.20581
   Kadir A, 2011, BRAIN, V134, P301, DOI 10.1093/brain/awq349
   Kang SS, 2012, J NEUROSCI, V32, P9277, DOI 10.1523/JNEUROSCI.1746-12.2012
   Kaur C, 2001, MICROSC RES TECHNIQ, V54, P2, DOI 10.1002/jemt.1114
   Keene SD, 2009, PROTEOMICS, V9, P768, DOI 10.1002/pmic.200800385
   Kettenmann H, 2013, NEURON, V77, P10, DOI 10.1016/j.neuron.2012.12.023
   Kettenmann H, 2011, PHYSIOL REV, V91, P461, DOI 10.1152/physrev.00011.2010
   Kim HO, 2011, IMMUNE NETW, V11, P342, DOI 10.4110/in.2011.11.6.342
   Kim JH, 2013, CURR PROTEIN PEPT SC, V14, P51
   Kim JH, 2013, CURR NEUROVASC RES, V10, P134, DOI 10.2174/1567202611310020006
   Kim JH, 2012, PROTEOMICS, V12, P2571, DOI 10.1002/pmic.201200024
   Kim JH, 2012, J NEUROCHEM, V121, P751, DOI 10.1111/j.1471-4159.2012.07725.x
   Kim S, 2007, J NEUROCHEM, V103, P2640, DOI 10.1111/j.1471-4159.2007.04995.x
   Kobeissy FH, 2011, PM&R, V3, PS139, DOI 10.1016/j.pmrj.2011.02.012
   Kuramitsu Y, 2009, PROTEOMICS, V9, P5078, DOI 10.1002/pmic.200800284
   Lafon-cazal M, 2003, J BIOL CHEM, V278, P24438, DOI 10.1074/jbc.M211980200
   Lawson LJ, 1990, NEUROSCIENCE, V39, P151, DOI 10.1016/0306-4522(90)90229-W
   Lee S, 2007, J IMMUNOL, V179, P3231, DOI 10.4049/jimmunol.179.5.3231
   Lee S, 2012, J NEUROSCI RES, V90, P540, DOI 10.1002/jnr.22779
   Lee S, 2011, J BIOL CHEM, V286, P43855, DOI 10.1074/jbc.M111.299248
   Lee S, 2009, J NEUROSCI, V29, P234, DOI 10.1523/JNEUROSCI.5273-08.2009
   Li ED, 2012, J NEUROINFLAMM, V9, P0, DOI 10.1186/1742-2094-9-148
   Li LZ, 2008, J CEREBR BLOOD F MET, V28, P468, DOI 10.1038/sj.jcbfm.9600546
   Liao B, 2012, EXP NEUROL, V237, P147, DOI 10.1016/j.expneurol.2012.06.011
   Lim H, 2013, J BIOL CHEM, V288, P7572, DOI 10.1074/jbc.M112.414904
   Liu B, 2006, AAPS J, V8, PE606, DOI 10.1208/aapsj080369
   Liu B, 2012, METHODS MOL BIOL, V829, P551, DOI 10.1007/978-1-61779-458-2_35
   Liu YS, 2010, CELL TRANSPLANT, V19, P133, DOI 10.3727/096368910X492607
   Lloyd-burton SM, 2013, J NEUROSCI, V33, P4468, DOI 10.1523/JNEUROSCI.3585-12.2013
   Lubieniecka JM, 2011, PLOS ONE, V6, P0, DOI 10.1371/journal.pone.0019247
   Lull ME, 2010, NEUROTHERAPEUTICS, V7, P354, DOI 10.1016/j.nurt.2010.05.014
   Lund S, 2006, J NEUROIMMUNOL, V180, P71, DOI 10.1016/j.jneuroim.2006.07.007
   Ly L, 2011, J PROTEOME RES, V10, P4855, DOI 10.1021/pr200672n
   Maccarrone G, 2004, ELECTROPHORESIS, V25, P2402, DOI 10.1002/elps.200305909
   Mahesula S, 2012, ELECTROPHORESIS, V33, P3820, DOI 10.1002/elps.201200515
   Maiorino C, 2013, GENE THER, V20, P487, DOI 10.1038/gt.2012.58
   Mansour H, 2013, PLOS ONE, V8, P0
   Mantovani A, 2004, TRENDS IMMUNOL, V25, P677, DOI 10.1016/j.it.2004.09.015
   Maragakis NJ, 2006, NAT CLIN PRACT NEURO, V2, P679, DOI 10.1038/ncpneuro0355
   Marchand F, 2005, NAT REV NEUROSCI, V6, P521, DOI 10.1038/nrn1700
   Martin R, 2012, J NEUROINFLAMM, V9, P0, DOI 10.1186/1742-2094-9-154
   Martins-de-souza D, 2011, EUR ARCH PSY CLIN N, V261, P217, DOI 10.1007/s00406-010-0166-2
   Martins-de-souza D, 2010, J PSYCHIATR RES, V44, P149, DOI 10.1016/j.jpsychires.2009.07.007
   Martins-de-souza D, 2009, J PSYCHIATR RES, V43, P978, DOI 10.1016/j.jpsychires.2008.11.006
   Masuda T, 2012, CELL REP, V1, P334, DOI 10.1016/j.celrep.2012.02.014
   Matyash V, 2010, BRAIN RES REV, V63, P2, DOI 10.1016/j.brainresrev.2009.12.001
   Mcdonough KH, 2003, TOXICOLOGY, V189, P89, DOI 10.1016/S0300-483X(03)00155-0
   Mcgeer EG, 2010, J ALZHEIMERS DIS, V19, P355, DOI 10.3233/JAD-2010-1219
   Mcmahon SB, 2009, NEURON, V64, P46, DOI 10.1016/j.neuron.2009.09.033
   Meeuwsen S, 2005, NEUROIMMUNOMODULAT, V12, P235, DOI 10.1159/000085655
   Menon KN, 2011, MOL CELL PROTEOMICS, V10, P0, DOI 10.1074/mcp.M110.000042
   Merl J, 2012, PROTEOMICS, V12, P1902, DOI 10.1002/pmic.201100549
   Messing A, 2012, J NEUROSCI, V32, P5017, DOI 10.1523/JNEUROSCI.5384-11.2012
   Mika J, 2010, NEUROSCIENCE, V165, P1420, DOI 10.1016/j.neuroscience.2009.11.064
   Mika J, 2008, PAIN, V138, P587, DOI 10.1016/j.pain.2008.02.015
   Mika J, 2013, EUR J PHARMACOL, V716, P106, DOI 10.1016/j.ejphar.2013.01.072
   Mika J, 2011, NEUROPEPTIDES, V45, P247, DOI 10.1016/j.npep.2011.03.002
   Mika J, 2009, BRAIN BEHAV IMMUN, V23, P75, DOI 10.1016/j.bbi.2008.07.005
   Min KJ, 2006, J NEUROSCI, V26, P1880, DOI 10.1523/JNEUROSCI.3696-05.2006
   Moore CS, 2011, J NEUROSCI RES, V89, P13, DOI 10.1002/jnr.22482
   Moore NH, 2009, J NEUROCHEM, V108, P891, DOI 10.1111/j.1471-4159.2008.05836.x
   Moses GSD, 2006, J NEUROINFLAMM, V3, P0, DOI 10.1186/1742-2094-3-28
   Mosher KI, 2012, NAT NEUROSCI, V15, P1485, DOI 10.1038/nn.3233
   Mosser DM, 2008, NAT REV IMMUNOL, V8, P958, DOI 10.1038/nri2448
   Nair S, 2011, ELECTROPHORESIS, V32, P3621, DOI 10.1002/elps.201100248
   Napoli I, 2009, NEUROSCIENCE, V158, P1030, DOI 10.1016/j.neuroscience.2008.06.046
   Nash B, 2011, J ANAT, V219, P44, DOI 10.1111/j.1469-7580.2010.01330.x
   Nave KA, 2010, NATURE, V468, P244, DOI 10.1038/nature09614
   Neumann H, 2009, BRAIN, V132, P288, DOI 10.1093/brain/awn109
   Nimmerjahn A, 2005, SCIENCE, V308, P1314, DOI 10.1126/science.1110647
   Nobuta H, 2012, ANN NEUROL, V72, P750, DOI 10.1002/ana.23670
   Obata H, 2006, J PAIN, V7, P816, DOI 10.1016/j.jpain.2006.04.004
   Okello A, 2009, NEUROLOGY, V72, P56, DOI 10.1212/01.wnl.0000338622.27876.0d
   Pan S, 2007, PROTEOMICS, V7, P469, DOI 10.1002/pmic.200600756
   Park CK, 2000, BRAIN RES, V861, P345, DOI 10.1016/S0006-8993(00)02045-X
   Pelizzoni I, 2013, BBA-MOL BASIS DIS, V1832, P1326, DOI 10.1016/j.bbadis.2013.04.007
   Perry VH, 2010, NAT REV NEUROL, V6, P193, DOI 10.1038/nrneurol.2010.17
   Piao ZG, 2006, PAIN, V121, P219, DOI 10.1016/j.pain.2005.12.023
   Pocock JM, 2007, TRENDS NEUROSCI, V30, P527, DOI 10.1016/j.tins.2007.07.007
   Qin HW, 2006, J IMMUNOL, V177, P7761, DOI 10.4049/jimmunol.177.11.7761
   Qin LY, 2012, J NEUROINFLAMM, V9, P0, DOI 10.1186/1742-2094-9-130
   Qin ZY, 2009, CELL MOL NEUROBIOL, V29, P203, DOI 10.1007/s10571-008-9312-z
   Quirie A, 2013, EUR J NEUROSCI, V37, P1193, DOI 10.1111/ejn.12111
   Ramsey AJ, 2011, P NATL ACAD SCI USA, V108, P5795, DOI 10.1073/pnas.1012621108
   Ransohoff RM, 2009, ANNU REV IMMUNOL, V27, P119, DOI 10.1146/annurev.immunol.021908.132528
   Rathore KI, 2011, J NEUROSCI, V31, P13412, DOI 10.1523/JNEUROSCI.0116-11.2011
   Ren K, 2008, CURR OPIN ANESTHESIO, V21, P570, DOI 10.1097/ACO.0b013e32830edbdf
   Ren Z, 2013, NEUROSCIENCE, V241, P89, DOI 10.1016/j.neuroscience.2013.03.010
   Reynolds AD, 2008, J NEUROCHEM, V104, P1504, DOI 10.1111/j.1471-4159.2007.05087.x
   Ribeiro CA, 2011, J TISSUE ENG REGEN M, V5, P668, DOI 10.1002/term.365
   Ridet JL, 1997, TRENDS NEUROSCI, V20, P570, DOI 10.1016/S0166-2236(97)01139-9
   Risher WC, 2012, MATRIX BIOL, V31, P170, DOI 10.1016/j.matbio.2012.01.004
   Robotti A, 2010, ELECTROPHORESIS, V31, P2882, DOI 10.1002/elps.201000171
   Rocha SM, 2012, NEUROBIOL DIS, V47, P407, DOI 10.1016/j.nbd.2012.04.014
   Rock RB, 2004, CLIN MICROBIOL REV, V17, P942, DOI 10.1128/CMR.17.4.942-964.2004
   Rogers RS, 2012, MOL CELL PROTEOMICS, V11, P0, DOI 10.1074/mcp.M111.012302
   Rossi D, 2009, BRAIN RES BULL, V80, P224, DOI 10.1016/j.brainresbull.2009.07.012
   Rossi DJ, 2007, NAT NEUROSCI, V10, P1377, DOI 10.1038/nn2004
   Scornavacca G, 2012, J NEUROCHEM, V122, P1219, DOI 10.1111/j.1471-4159.2012.07874.x
   Seo M, 2012, ELECTROPHORESIS, V33, P3835, DOI 10.1002/elps.201200331
   Severino VALERIA, 2013, METHODS MOL BIOL, V1002, P37, DOI 10.1007/978-1-62703-360-2_4
   Seyfried NT, 2012, J PROTEOME RES, V11, P2721, DOI 10.1021/pr2010814
   Shen M, 2012, PROTEOME SCI, V10, P0, DOI 10.1186/1477-5956-10-20
   Shimabukuro J, 2005, PSYCHIAT CLIN NEUROS, V59, P274, DOI 10.1111/j.1440-1819.2005.01371.x
   Shintani Y, 2010, STROKE RES TREAT, V2011, P809
   Sierra A, 2007, GLIA, V55, P412, DOI 10.1002/glia.20468
   Simonetti M, 2013, NEURON, V77, P43, DOI 10.1016/j.neuron.2012.10.037
   Singh AK, 2011, TOXICOL SCI, V122, P526, DOI 10.1093/toxsci/kfr115
   Skalnikova H, 2011, PROTEOMICS, V11, P691, DOI 10.1002/pmic.201000402
   Sofroniew MV, 2010, ACTA NEUROPATHOL, V119, P7, DOI 10.1007/s00401-009-0619-8
   Sofroniew MV, 2009, TRENDS NEUROSCI, V32, P638, DOI 10.1016/j.tins.2009.08.002
   Sosunov AA, 2013, J NEUROSCI, V33, P7439, DOI 10.1523/JNEUROSCI.4506-12.2013
   Stoop MP, 2010, PLOS ONE, V5, P0, DOI 10.1371/journal.pone.0012442
   Streit WJ, 1999, PROG NEUROBIOL, V57, P563, DOI 10.1016/S0301-0082(98)00069-0
   Suh HS, 2013, J NEUROINFLAMM, V10, P0, DOI 10.1186/1742-2094-10-37
   Suk K, 2010, EXPERT REV PROTEOMIC, V7, P263, DOI 10.1586/EPR.10.6
   Szuchet S, 2011, EUR J NEUROSCI, V34, P1906, DOI 10.1111/j.1460-9568.2011.07922.x
   Tan YH, 2012, J PAIN, V13, P1008, DOI 10.1016/j.jpain.2012.07.010
   Tezel G, 2013, PROG RETIN EYE RES, V35, P18, DOI 10.1016/j.preteyeres.2013.01.004
   Theis M, 2012, BRAIN RES, V1487, P88, DOI 10.1016/j.brainres.2012.06.045
   Tian WM, 2011, AM J PATHOL, V179, P860, DOI 10.1016/j.ajpath.2011.05.002
   Tonari M, 2012, INVEST OPHTH VIS SCI, V53, P3490, DOI 10.1167/iovs.11-9415
   Trapp BD, 2008, ANNU REV NEUROSCI, V31, P247, DOI 10.1146/annurev.neuro.30.051606.094313
   Trapp BD, 2007, GLIA, V55, P360, DOI 10.1002/glia.20462
   Tremblay ME, 2011, J NEUROSCI, V31, P16064, DOI 10.1523/JNEUROSCI.4158-11.2011
   Tremblay ME, 2010, PLOS BIOL, V8, P0, DOI 10.1371/journal.pbio.1000527
   Tsuda M, 2004, GLIA, V45, P89, DOI 10.1002/glia.10308
   Tumani H, 2010, EXPERT REV PROTEOMIC, V7, P29, DOI 10.1586/EPR.09.99
   Uzdensky A, 2013, J MOL NEUROSCI, V49, P480, DOI 10.1007/s12031-012-9858-6
   Vanrobaeys F, 2005, J PROTEOME RES, V4, P2283, DOI 10.1021/pr050205c
   Varnum MM, 2012, ARCH IMMUNOL THER EX, V60, P251, DOI 10.1007/s00005-012-0181-2
   Vergara D, 2010, J NEUROIMMUNOL, V221, P115, DOI 10.1016/j.jneuroim.2010.01.002
   Verkhratsky A, 2010, NEUROTHERAPEUTICS, V7, P399, DOI 10.1016/j.nurt.2010.05.017
   Villeda SA, 2011, NATURE, V477, P90, DOI 10.1038/nature10357
   Vincent AJ, 2008, DEV DYNAM, V237, P1449, DOI 10.1002/dvdy.21495
   Volterra A, 2005, NAT REV NEUROSCI, V6, P626, DOI 10.1038/nrn1722
   Wagner DC, 2013, ACTA NEUROBIOL EXP, V73, P79
   Wake H, 2009, J NEUROSCI, V29, P3974, DOI 10.1523/JNEUROSCI.4363-08.2009
   Waller LN, 2008, J PROTEOME RES, V7, P4577, DOI 10.1021/pr8001518
   Wasinger VC, 1995, ELECTROPHORESIS, V16, P1090, DOI 10.1002/elps.11501601185
   Watkins LR, 2007, BRAIN RES REV, V56, P148, DOI 10.1016/j.brainresrev.2007.06.006
   Watkins LR, 2003, ADV EXP MED BIOL, V521, P1
   Wegiel J, 1990, ACTA NEUROPATHOL, V81, P116, DOI 10.1007/BF00334499
   Wisniewski HM, 1991, NEUROBIOL AGING, V12, P593, DOI 10.1016/0197-4580(91)90091-W
   Wyss-coray TONY, 2006, CURRENT ALZHEIMER RESEARCH, V3, P191, DOI 10.2174/156720506777632916
   Yamada J, 2008, GLIA, V56, P1448, DOI 10.1002/glia.20711
   Yamaguchi Y, 2008, J NEUROSCI RES, V86, P766, DOI 10.1002/jnr.21549
   Yamaguchi Y, 2008, J NEUROSCI RES, V86, P755, DOI 10.1002/jnr.21547
   Yang C, 2013, CELL MOL LIFE SCI, V0, P0, DOI DOI 10.1007/s00018-013-1274-8
   Yang F, 2012, EXPERT REV PROTEOMIC, V9, P129, DOI 10.1586/EPR.12.15, 10.1586/epr.12.15
   Yang JW, 2005, J PROTEOME RES, V4, P768, DOI 10.1021/pr049774v
   Yang JW, 2005, NEUROCHEM INT, V47, P159, DOI 10.1016/j.neuint.2005.04.017
   Yang MS, 2007, J NEUROSCI RES, V85, P2298, DOI 10.1002/jnr.21254
   Yasojima K, 2000, BRAIN RES, V887, P80, DOI 10.1016/S0006-8993(00)02970-X
   Yin GN, 2009, BRAIN RES, V1265, P158, DOI 10.1016/j.brainres.2009.01.058
   Yin P, 2012, J PROTEOME RES, V11, P3965, DOI 10.1021/pr201066t
   Zamanian JL, 2012, J NEUROSCI, V32, P6391, DOI 10.1523/JNEUROSCI.6221-11.2012
   Zgavc T, 2012, BMC NEUROSCI, V13, P0, DOI 10.1186/1471-2202-13-105
   Zhang D, 2010, MOL NEUROBIOL, V41, P232, DOI 10.1007/s12035-010-8098-4
   Zhang Y, 2010, CURR OPIN NEUROBIOL, V20, P588, DOI 10.1016/j.conb.2010.06.005
   Zhong Y, 2010, BRAIN BEHAV IMMUN, V24, P874, DOI 10.1016/j.bbi.2010.01.007
   Zhou Y, 2005, MOL CELL PROTEOMICS, V4, P1471, DOI 10.1074/mcp.M500114-MCP200
   Ziebell JM, 2012, J NEUROINFLAMM, V9, P0, DOI 10.1186/1742-2094-9-247
NR 272
TC 16
Z9 17
U1 0
U2 20
PU WILEY
PI HOBOKEN
PA 111 RIVER ST, HOBOKEN 07030-5774, NJ USA
SN 1615-9853
EI 1615-9861
J9 PROTEOMICS
JI Proteomics
PD MAR 15
PY 2014
VL 14
IS 4-5
BP 378
EP 398
DI 10.1002/pmic.201300236
PG 21
WC Biochemical Research Methods; Biochemistry & Molecular Biology
SC Biochemistry & Molecular Biology
GA AC2OM
UT WOS:000332341200005
PM 24124134
DA 2022-04-27
ER

PT J
AU Cui, ZM
   Zhang, JL
   Bao, GF
   Xu, GH
   Sun, YY
   Wang, LL
   Chen, JJ
   Jin, HRC
   Liu, J
   Yang, LF
   Feng, GJ
   Li, WD
AF Cui, Zhiming
   Zhang, Jinlong
   Bao, Guofeng
   Xu, Guanhua
   Sun, Yuyu
   Wang, Lingling
   Chen, Jiajia
   Jin, Huricha
   Liu, Jian
   Yang, Longfei
   Feng, Guijuan
   Li, Weidong
TI Spatiotemporal Profile and Essential Role of RBM3 Expression after Spinal Cord Injury in Adult Rats
SO JOURNAL OF MOLECULAR NEUROSCIENCE
LA English
DT Article
DE Spinal cord injury; RBM3; Astrocyte proliferation; Rats
ID binding motif protein-3; cold-shock protein; regulated expression; proliferation; astrocyte; cell; heterogeneity; induction; response
AB Hypoxia and other adverse conditions are usually encountered by rapidly growing cells. The RNA-binding motif protein 3 (RBM3) is induced by low temperature and hypoxia. However, its expression and function in spinal cord injury are still unclear. To investigate the certain expression and biological function in the central nervous system, we performed an acute spinal cord contusion injury (SCI) model in adult rats. Western blot analysis indicated a striking expression upregulation of RBM3 after spinal cord injury (SCI). Double immunofluorescence staining prompted that RBM3 immunoreactivity was found in astrocytes and neurons. Interestingly, RBM3 expression was increased predominantly in astrocytes. Furthermore, colocalization of RBM3 with proliferating cell nuclear antigen (PCNA) was detected in astrocytes. To further understand whether RBM3 plays a role in astrocyte proliferation, we applied lipopolysaccharide (LPS) to induce astrocyte proliferation in vitro. Western blot analysis demonstrated that RBM3 expression was positively correlated with PCNA expression following LPS stimulation. Immunofluorescence analysis showed that the expression of RBM3 was also changed following the stimulation of astrocytes with LPS, which was parallel with the data in vivo. Additionally, knocking RBM3 down with small interfering RNA (siRNA) demonstrated that RBM3 might play a significant role in the proliferation of astrocytes treated by hypoxia in vitro. These results suggest that RBM3 may be involved in the proliferation of astrocytes after SCI. To summarize, we firstly uncover the temporal and spatial expression changes of RBM3 in spinal cord injury. Our data suggest that RBM3 might be implicated in central nervous system pathophysiology after SCI.
C1 [Cui, Zhiming; Zhang, Jinlong; Bao, Guofeng; Xu, Guanhua; Sun, Yuyu; Wang, Lingling; Chen, Jiajia; Jin, Huricha; Liu, Jian; Yang, Longfei; Li, Weidong] Nantong Univ, Affiliated Hosp 2, Dept Spine Surg, Nantong 226001, Jiangsu, Peoples R China.
   [Feng, Guijuan] Nantong Univ, Affiliated Hosp, Dept Stomatol, Nantong 226001, Jiangsu, Peoples R China.
RP Cui, ZM (通讯作者)，Nantong Univ, Affiliated Hosp 2, Dept Spine Surg, Nantong 226001, Jiangsu, Peoples R China.
EM cuizhiming2012@hotmail.com
FU National Natural Science Foundation of ChinaNational Natural Science Foundation of China (NSFC) [81271367]
CR Brahmachari S, 2006, J NEUROSCI, V26, P4930, DOI 10.1523/JNEUROSCI.5480-05.2006
   Ceruti S, 2009, BRAIN, V132, P2206, DOI 10.1093/brain/awp147
   Chen JJ, 2013, J MOL NEUROSCI, V51, P82, DOI 10.1007/s12031-013-0003-y
   Chen X, 2012, J MOL NEUROSCI, V47, P158, DOI 10.1007/s12031-011-9704-2
   Chip S, 2011, NEUROBIOL DIS, V43, P388, DOI 10.1016/j.nbd.2011.04.010
   Cloutier F, 2013, CLIN DEV IMMUNOL, V0, P0, DOI DOI 10.1155/2013/812456
   Codeluppi S, 2009, J NEUROSCI, V29, P1093, DOI 10.1523/JNEUROSCI.4103-08.2009
   Danno S, 2000, AM J PATHOL, V156, P1685, DOI 10.1016/S0002-9440(10)65039-0
   Dresios J, 2005, P NATL ACAD SCI USA, V102, P1865, DOI 10.1073/pnas.0409764102
   Go HS, 2009, NEUROIMMUNOMODULAT, V16, P365, DOI 10.1159/000228911
   Gruner JA, 1992, J NEUROTRAUM, V9, P123, DOI 10.1089/neu.1992.9.123
   Huan WP, 2012, J MOL HISTOL, V43, P527, DOI 10.1007/s10735-012-9411-5
   Huang X, 2009, J NEUROL SCI, V277, P87, DOI 10.1016/j.jns.2008.10.022
   Huang Y, 2009, CELL MOL NEUROBIOL, V29, P403, DOI 10.1007/s10571-008-9332-8
   Jonsson L, 2011, J TRANSL MED, V9, P0, DOI 10.1186/1479-5876-9-114
   Karimi-abdolrezaee S, 2012, MOL NEUROBIOL, V46, P251, DOI 10.1007/s12035-012-8287-4
   Khalatbary AR, 2012, IRAN RED CRESCENT ME, V14, P229
   Khan Z, 2006, AM J PATHOL, V169, P1251, DOI 10.2353/ajpath.2006.060360
   Li M, 2014, NEUROSCI RES, V79, P76, DOI 10.1016/j.neures.2013.12.001
   Lleonart ME, 2010, BBA-REV CANCER, V1805, P43, DOI 10.1016/j.bbcan.2009.11.001
   Matsuda A, 2011, BIOCHEM BIOPH RES CO, V411, P7, DOI 10.1016/j.bbrc.2011.06.038
   Murk K, 2013, J CELL SCI, V126, P3873, DOI 10.1242/jcs.125146
   Neutelings T, 2013, PLOS ONE, V8, P0, DOI 10.1371/journal.pone.0069687
   Pilotte J, 2011, PLOS ONE, V6, P0, DOI 10.1371/journal.pone.0028446
   Pilotte J, 2009, BRAIN RES, V1258, P12, DOI 10.1016/j.brainres.2008.12.050
   Saadoun S, 2008, BRAIN, V131, P1087, DOI 10.1093/brain/awn014
   Shen AU, 2008, NEUROCHEM INT, V52, P1266, DOI 10.1016/j.neuint.2008.01.011
   Sun LL, 2007, J MOL NEUROSCI, V32, P16, DOI 10.1007/s12031-007-0003-x
   Tawfik VL, 2006, GLIA, V54, P193, DOI 10.1002/glia.20365
   Wanner IB, 2013, J NEUROSCI, V33, P12870, DOI 10.1523/JNEUROSCI.2121-13.2013
   Wellmann S, 2004, J CELL SCI, V117, P1785, DOI 10.1242/jcs.01026
   Wellmann S, 2010, PEDIATR RES, V67, P35, DOI 10.1203/PDR.0b013e3181c13326
   White RE, 2010, J COMP NEUROL, V518, P1370, DOI 10.1002/cne.22282
   Williams KJ, 2005, ADV EXP MED BIOL, V566, P285
   Zeng Y, 2009, J CELL BIOCHEM, V107, P179, DOI 10.1002/jcb.22114
   Zhang HT, 2013, CHINESE MED J-PEKING, V126, P1948, DOI 10.3760/cma.j.issn.0366-6999.20130169
   Zhang JL, 2013, J MOL NEUROSCI, V49, P417, DOI 10.1007/s12031-012-9914-2
   Zhang SW, 2013, J MOL NEUROSCI, V51, P170, DOI 10.1007/s12031-013-9972-0
   Zhang SW, 2013, J CELL BIOCHEM, V114, P354, DOI 10.1002/jcb.24371
   Zhao JA, 2011, NEUROCHEM RES, V36, P549, DOI 10.1007/s11064-010-0377-y
   Zhao W, 2011, J MOL HISTOL, V42, P195, DOI 10.1007/s10735-011-9324-8
NR 41
TC 8
Z9 8
U1 0
U2 7
PU HUMANA PRESS INC
PI TOTOWA
PA 999 RIVERVIEW DRIVE SUITE 208, TOTOWA, NJ 07512 USA
SN 0895-8696
EI 1559-1166
J9 J MOL NEUROSCI
JI J. Mol. Neurosci.
PD OCT 15
PY 2014
VL 54
IS 2
BP 252
EP 263
DI 10.1007/s12031-014-0282-y
PG 12
WC Biochemistry & Molecular Biology; Neurosciences
SC Biochemistry & Molecular Biology; Neurosciences & Neurology
GA AP1LM
UT WOS:000341831400012
PM 24668366
DA 2022-04-27
ER

PT J
AU Sengupta, MB
   Basu, M
   Iswarari, S
   Mukhopadhyay, KK
   Sardar, KP
   Acharyya, B
   Mohanty, PK
   Mukhopadhyay, D
AF Sengupta, Mohor Biplab
   Basu, Mahashweta
   Iswarari, Sourav
   Mukhopadhyay, Kiran Kumar
   Sardar, Krishna Pada
   Acharyya, Biplab
   Mohanty, Pradeep K.
   Mukhopadhyay, Debashis
TI CSF Proteomics of Secondary Phase Spinal Cord Injury in Human Subjects: Perturbed Molecular Pathways Post Injury
SO PLOS ONE
LA English
DT Article
ID axon regeneration; gene-expression; receptor; network; prevalence; activation
AB Recovery of sensory and motor functions following traumatic spinal cord injury (SCI) is dependent on injury severity. Here we identified 49 proteins from cerebrospinal fluid (CSF) of SCI patients, eight of which were differentially abundant among two severity groups of SCI. It was observed that the abundance profiles of these proteins change over a time period of days to months post SCI. Statistical analysis revealed that these proteins take part in several molecular pathways including DNA repair, protein phosphorylation, tRNA transcription, iron transport, mRNA metabolism, immune response and lipid and ATP catabolism. These pathways reflect a set of mechanisms that the system may adopt to cope up with the assault depending on the injury severity, thus leading to observed physiological responses. Apart from putting forward a picture of the molecular scenario at the injury site in a human study, this finding further delineates consequent pathways and molecules that may be altered by external intervention to restrict neural degeneration.
C1 [Sengupta, Mohor Biplab; Mukhopadhyay, Debashis] Saha Inst Nucl Phys, Biophys & Struct Genom Div, Kolkata, W Bengal, India.
   [Basu, Mahashweta; Mohanty, Pradeep K.] Saha Inst Nucl Phys, Condensed Matter Phys Div, Kolkata, W Bengal, India.
   [Iswarari, Sourav] Nil Ratan Sircar Med Coll & Hosp, Dept Phys Med & Rehabil, Kolkata, W Bengal, India.
   [Mukhopadhyay, Kiran Kumar; Sardar, Krishna Pada; Acharyya, Biplab] Nil Ratan Sircar Med Coll & Hosp, Dept Orthopaed Surg, Kolkata, W Bengal, India.
RP Mukhopadhyay, D (通讯作者)，Saha Inst Nucl Phys, Biophys & Struct Genom Div, Kolkata, W Bengal, India.
EM debashis.mukhopadhyay@saha.ac.in
FU Project Title: Integrative Biology on Omics Platform (IBOP), Department of Atomic Energy (DAE), Government of India [12-RD-SIN-5.04-0101]; Council of Scientific and Industrial Research (CSIR), Government of IndiaCouncil of Scientific & Industrial Research (CSIR) - India
CR Anderson AJ, 2004, J NEUROTRAUM, V21, P1831, DOI 10.1089/neu.2004.21.1831
   Beattie MS, 2000, TOP SPINAL CORD INJ, V6, P14
   Boyles JK, 1989, J CLIN INVEST, V83, P1015, DOI 10.1172/JCI113943
   Chakrabarti ARUNABHA, 2012, GENOMICS PROTEOMICS & BIOINFORMATICS, V10, P208, DOI 10.1016/j.gpb.2012.07.002
   Chan DANNYTM, 2004, ASIAN J SURG, V27, P39, DOI 10.1016/S1015-9584(09)60242-6
   Clauset A, 2004, PHYS REV E, V70, P0, DOI 10.1103/PhysRevE.70.066111
   Esposito E, 2012, J NEUROINFLAMM, V9, P1
   Fandel D, 2013, BRAIN RES, V1535, P89, DOI 10.1016/j.brainres.2013.08.022
   Filbin MT, 2003, NAT REV NEUROSCI, V4, P1019, DOI 10.1038/nrn1288
   Floriddia EM, 2012, J NEUROSCI, V32, P13956, DOI 10.1523/JNEUROSCI.1925-12.2012
   Fortunato S, 2010, PHYS REP, V486, P75, DOI 10.1016/j.physrep.2009.11.002
   Furlan JC, 2013, CAN J NEUROL SCI, V40, P456, DOI 10.1017/S0317167100014530
   Huang DW, 2009, NUCLEIC ACIDS RES, V37, P1, DOI 10.1093/nar/gkn923
   Koszyca B, 2002, J CLIN NEUROSCI, V9, P298, DOI 10.1054/jocn.2001.0969
   Kwon BK, 2010, J NEUROTRAUM, V27, P669, DOI 10.1089/neu.2009.1080
   Light M, 2012, J NEUROINFLAMM, V9, P0, DOI 10.1186/1742-2094-9-122
   Lin YH, 2012, FASEB J, V26, P81, DOI 10.1096/fj.11-192914
   Lubieniecka JM, 2011, PLOS ONE, V6, P0, DOI 10.1371/journal.pone.0019247
   Maynard FM, 1997, SPINAL CORD, V35, P266, DOI 10.1038/sj.sc.3100432
   Mcdonald JW, 2002, LANCET, V359, P417, DOI 10.1016/S0140-6736(02)07603-1
   Newman MEJ, 2006, P NATL ACAD SCI USA, V103, P8577, DOI 10.1073/pnas.0601602103
   Oyinbo CA, 2011, ACTA NEUROBIOL EXP, V71, P281
   Rabert D, 2004, J CLIN NEUROSCI, V11, P289, DOI 10.1016/j.jocn.2003.05.008
   Razdan S, 1994, NEUROEPIDEMIOLOGY, V13, P113, DOI 10.1159/000110368
   Roy S, 2013, CLIN BIOCHEM, V46, P160, DOI 10.1016/j.clinbiochem.2012.10.028
   Sandvig A, 2004, GLIA, V46, P225, DOI 10.1002/glia.10315
   Schwab ME, 2010, NAT REV NEUROSCI, V11, P799, DOI 10.1038/nrn2936
   Shannon P, 2003, GENOME RES, V13, P2498, DOI 10.1101/gr.1239303
   Shi ZX, 2014, J BIOL CHEM, V289, P6415, DOI 10.1074/jbc.M113.515601
   Spirin V, 2003, P NATL ACAD SCI USA, V100, P12123, DOI 10.1073/pnas.2032324100
   Tabas-madrid D, 2012, NUCLEIC ACIDS RES, V40, PW478, DOI 10.1093/nar/gks402
   Tachibana T, 2002, NEUROSCI LETT, V327, P133, DOI 10.1016/S0304-3940(02)00375-0
   Wang HD, 2013, BRIT J PHARMACOL, V170, P796, DOI 10.1111/bph.12301
   Yang H, 2012, NEUROCHEM INT, V61, P175, DOI 10.1016/j.neuint.2012.04.020
   Yiu G, 2006, NAT REV NEUROSCI, V7, P617, DOI 10.1038/nrn1956
   Zhao GJ, 2012, MOL MED, V18, P149, DOI 10.2119/molmed.2011.00183
NR 36
TC 19
Z9 20
U1 1
U2 6
PU PUBLIC LIBRARY SCIENCE
PI SAN FRANCISCO
PA 1160 BATTERY STREET, STE 100, SAN FRANCISCO, CA 94111 USA
SN 1932-6203
EI 
J9 PLOS ONE
JI PLoS One
PD OCT 28
PY 2014
VL 9
IS 10
BP 
EP 
DI 10.1371/journal.pone.0110885
PG 14
WC Multidisciplinary Sciences
SC Science & Technology - Other Topics
GA AS0BH
UT WOS:000343943100046
PM 25350754
DA 2022-04-27
ER

PT J
AU Sui, P
   Watanabe, H
   Ossipov, MH
   Bakalkin, G
   Artemenko, K
   Bergquist, J
AF Sui, Ping
   Watanabe, Hiroyuki
   Ossipov, Michael H.
   Bakalkin, Georgy
   Artemenko, Konstantin
   Bergquist, Jonas
TI Proteomics of Neuropathic Pain: Proteins and Signaling Pathways Affected in a Rat Model
SO JOURNAL OF PROTEOME RESEARCH
LA English
DT Article
DE mass spectrometry; protein quantification; neuropathic pain; dimethyl labeling; rat spinal cord
ID microtubule-associated protein-2; spinal nerve ligation; cord dorsal-horn; synapsin-i; quantitative proteomics; descending facilitation; synaptic-transmission; glutamate release; expression; injury
AB The myriad proteins may be involved in the mechanisms underlying the development and maintenance of neuropathic pain, an extremely disabling condition that originates from pathology of the nervous system. To address the mechanisms, we here analyzed proteins and cellular networks in the dorsal spinal cord mediating pain processing in a well-established rat model of neuropathic pain induced by spinal nerve ligation (SNL). Labeling-based proteomic methods together with high-resolution mass spectrometry for proteome analysis were applied. 38 proteins including synapsin 1 and microtubule-associated protein 2 were identified as differently expressed in the SNL group. Pathway analysis suggests that maladaptive changes in the levels of these proteins may contribute to abnormal synaptic transmission and neuronal intracellular signaling underlying the onset and development of neuropathic pain.
C1 [Sui, Ping; Artemenko, Konstantin; Bergquist, Jonas] Uppsala Univ, Dept Chem BMC & SciLifeLab, S-75124 Uppsala, Sweden.
   [Watanabe, Hiroyuki; Bakalkin, Georgy] Uppsala Univ, Dept Pharmaceut Biosci, S-75124 Uppsala, Sweden.
   [Ossipov, Michael H.; Artemenko, Konstantin; Bergquist, Jonas] Univ Arizona, Hlth Sci Ctr, Dept Pharmacol, Tucson, AZ 85724 USA.
RP Sui, P (通讯作者)，Uppsala Univ, Dept Chem BMC & SciLifeLab, POB 599,Husargatan 3, S-75124 Uppsala, Sweden.
EM ping.sui@kemi.uu.se; jonas.bergquist@kemi.uu.se
FU Swedish Research CouncilSwedish Research CouncilEuropean Commission [621-2011-4423, 2013-3095]
CR Ahmed AS, 2010, ARTHRITIS RHEUM-US, V62, P2160, DOI 10.1002/art.27492
   Ahmed AS, 2012, PAIN, V153, P18, DOI 10.1016/j.pain.2011.08.001
   Akagi S, 1996, HISTOCHEM CELL BIOL, V105, P365, DOI 10.1007/BF01463657
   Arechavala-gomeza V, 2010, NEUROPATH APPL NEURO, V36, P265, DOI 10.1111/j.1365-2990.2009.01056.x
   Bantscheff M, 2007, ANAL BIOANAL CHEM, V389, P1017, DOI 10.1007/s00216-007-1486-6
   Bernhardt R, 1984, J COMP NEUROL, V226, P203, DOI 10.1002/cne.902260205
   Boersema PJ, 2009, NAT PROTOC, V4, P484, DOI 10.1038/nprot.2009.21
   Brumbaugh J, 2011, CRIT REV BIOCHEM MOL, V46, P493, DOI 10.3109/10409238.2011.624491
   Burgess SE, 2002, J NEUROSCI, V22, P5129, DOI 10.1523/JNEUROSCI.22-12-05129.2002
   Campbell JN, 2006, NEURON, V52, P77, DOI 10.1016/j.neuron.2006.09.021
   Catterall WA, 2008, J NEUROSCI, V28, P11768, DOI 10.1523/JNEUROSCI.3901-08.2008
   Cesca F, 2010, PROG NEUROBIOL, V91, P313, DOI 10.1016/j.pneurobio.2010.04.006
   Chaplan SR, 1994, J NEUROSCI METH, V53, P55, DOI 10.1016/0165-0270(94)90144-9
   Fountoulakis M, 2006, ELECTROPHORESIS, V27, P1556, DOI 10.1002/elps.200500738
   Gardell LR, 2003, J NEUROSCI, V23, P8370
   Glick JH, 1969, AM J CLIN PATHOL, V52, P320
   Gomez-pinilla F, 2004, J NEUROPHYSIOL, V92, P3423, DOI 10.1152/jn.00432.2004
   Gonzalez SL, 2009, CELL MOL NEUROBIOL, V29, P27, DOI 10.1007/s10571-008-9291-0
   Greengard P, 1993, SCIENCE, V259, P780, DOI 10.1126/science.8430330
   Hou XE, 2000, NEUROCHEM RES, V25, P1275, DOI 10.1023/A:1007600313865
   Hsu JL, 2003, ANAL CHEM, V75, P6843, DOI 10.1021/ac0348625
   Hung KL, 2014, PAIN, V155, P377, DOI 10.1016/j.pain.2013.10.026
   Jeon SM, 2009, BRAIN RES, V1251, P103, DOI 10.1016/j.brainres.2008.11.046
   Katsetos CD, 2003, CELL MOTIL CYTOSKEL, V55, P77, DOI 10.1002/cm.10116
   Kim KJ, 1997, EXP BRAIN RES, V113, P200, DOI 10.1007/BF02450318
   Kim SH, 1992, PAIN, V50, P355, DOI 10.1016/0304-3959(92)90041-9
   Kirmse K, 2009, SYNAPSE, V63, P921, DOI 10.1002/syn.20675
   Komori N, 2007, PHYSIOL GENOMICS, V29, P215, DOI 10.1152/physiolgenomics.00255.2006
   Laffray S, 2012, EMBO J, V31, P3239, DOI 10.1038/emboj.2012.161
   Langley SR, 2013, CARDIOVASC RES, V97, P612, DOI 10.1093/cvr/cvs346
   Malik M, 2012, P NATL ACAD SCI USA, V109, P6130, DOI 10.1073/pnas.1201351109
   Milligan ED, 2009, NAT REV NEUROSCI, V10, P23, DOI 10.1038/nrn2533
   Morrison DK, 2009, TRENDS CELL BIOL, V19, P16, DOI 10.1016/j.tcb.2008.10.003
   Niederberger E, 2008, ANESTHESIOLOGY, V108, P314, DOI 10.1097/01.anes.0000299838.13368.6e
   Orme RP, 2010, J NEUROSCI METH, V191, P75, DOI 10.1016/j.jneumeth.2010.06.009
   Ossipov MH, 2007, J NEUROSCI, V27, P8226, DOI 10.1523/JNEUROSCI.5126-06.2007
   Park B, 2010, NEUROCHEM INT, V57, P16, DOI 10.1016/j.neuint.2010.04.005
   Roytta M, 1999, PAIN, V80, P161, DOI 10.1016/S0304-3959(98)00199-7
   Ryan TA, 1996, J CELL BIOL, V134, P1219, DOI 10.1083/jcb.134.5.1219
   Sa SI, 2012, J MOL NEUROSCI, V46, P622, DOI 10.1007/s12031-011-9650-z
   Savegnago L, 2007, BRAIN RES, V1175, P54, DOI 10.1016/j.brainres.2007.07.086
   Schmidtko A, 2005, PAIN, V115, P171, DOI 10.1016/j.pain.2005.02.027
   Schmidtko A, 2008, PAIN, V139, P632, DOI 10.1016/j.pain.2008.06.018
   Shirayama Y, 2005, NEUROSCIENCE, V133, P147, DOI 10.1016/j.neuroscience.2005.01.051
   Singh OV, 2009, PROTEOMICS, V9, P1241, DOI 10.1002/pmic.200800636
   Siniscalco D, 2007, PHARMACOL RES, V55, P158, DOI 10.1016/j.phrs.2006.11.009
   Sui P, 2013, J PROTEOME RES, V12, P2245, DOI 10.1021/pr4001064
   Terada S, 1999, J CELL BIOL, V145, P1039, DOI 10.1083/jcb.145.5.1039
   Wang ZJ, 2001, J NEUROSCI, V21, P1779, DOI 10.1523/JNEUROSCI.21-05-01779.2001
   Watanabe K, 2009, ACTA PHYSIOL HUNG, V96, P277, DOI 10.1556/APhysiol.96.2009.3.3
   Wetterhall M, 2011, ANAL BIOANAL CHEM, V400, P2827, DOI 10.1007/s00216-011-5037-9
   Woolf CJ, 1999, LANCET, V353, P1959, DOI 10.1016/S0140-6736(99)01307-0
   Yamamoto T, 2009, CURR TOP MED CHEM, V9, P377, DOI 10.2174/156802609788317838
   Zhao J, 2011, SEMIN CELL DEV BIOL, V22, P705, DOI 10.1016/j.semcdb.2011.09.012
   Zou WY, 2012, BRAIN RES, V1440, P34, DOI 10.1016/j.brainres.2011.12.046
NR 55
TC 16
Z9 17
U1 0
U2 24
PU AMER CHEMICAL SOC
PI WASHINGTON
PA 1155 16TH ST, NW, WASHINGTON, DC 20036 USA
SN 1535-3893
EI 1535-3907
J9 J PROTEOME RES
JI J. Proteome Res.
PD SEP 15
PY 2014
VL 13
IS 9
BP 3957
EP 3965
DI 10.1021/pr500241q
PG 9
WC Biochemical Research Methods
SC Biochemistry & Molecular Biology
GA AO4XP
UT WOS:000341345000009
PM 24933149
DA 2022-04-27
ER

PT J
AU Lee-Liu, D
   Moreno, M
   Almonacid, LI
   Tapia, VS
   Munoz, R
   von Marees, J
   Gaete, M
   Melo, F
   Larrain, J
AF Lee-Liu, Dasfne
   Moreno, Mauricio
   Almonacid, Leonardo I.
   Tapia, Victor S.
   Munoz, Rosana
   von Marees, Javier
   Gaete, Marcia
   Melo, Francisco
   Larrain, Juan
TI Genome-wide expression profile of the response to spinal cord injury in Xenopus laevis reveals extensive differences between regenerative and non-regenerative stages
SO NEURAL DEVELOPMENT
LA English
DT Article
DE Cell cycle; HOX genes; Immune system; Inflammation; Metabolism; Neurogenesis; Regenerative organisms; RNA-Seq; Spinal cord regeneration; Xenopus laevis
ID pluripotent stem-cell; rna-seq data; gene-expression; axonal regeneration; proneural gene; tadpole; metamorphosis; transection; recovery; capacity
AB Background: Xenopus laevis has regenerative and non-regenerative stages. As a tadpole, it is fully capable of functional recovery after a spinal cord injury, while its juvenile form (froglet) loses this capability during metamorphosis. We envision that comparative studies between regenerative and non-regenerative stages in Xenopus could aid in understanding why spinal cord regeneration fails in human beings. Results: To identify the mechanisms that allow the tadpole to regenerate and inhibit regeneration in the froglet, we obtained a transcriptome-wide profile of the response to spinal cord injury in Xenopus regenerative and non-regenerative stages. We found extensive transcriptome changes in regenerative tadpoles at 1 day after injury, while this was only observed by 6 days after injury in non-regenerative froglets. In addition, when comparing both stages, we found that they deployed a very different repertoire of transcripts, with more than 80% of them regulated in only one stage, including previously unannotated transcripts. This was supported by gene ontology enrichment analysis and validated by RT-qPCR, which showed that transcripts involved in metabolism, response to stress, cell cycle, development, immune response and inflammation, neurogenesis, and axonal regeneration were regulated differentially between regenerative and non-regenerative stages. Conclusions: We identified differences in the timing of the transcriptional response and in the inventory of regulated transcripts and biological processes activated in response to spinal cord injury when comparing regenerative and non-regenerative stages. These genes and biological processes provide an entry point to understand why regeneration fails in mammals. Furthermore, our results introduce Xenopus laevis as a genetic model organism to study spinal cord regeneration.
C1 [Lee-Liu, Dasfne; Moreno, Mauricio; Tapia, Victor S.; Munoz, Rosana; von Marees, Javier; Gaete, Marcia; Larrain, Juan] Pontificia Univ Catolica Chile, Fac Ciencias Biol, Dept Biol Celular & Mol, Ctr Aging & Regenerat, Santiago, Chile.
   [Almonacid, Leonardo I.; Melo, Francisco] Pontificia Univ Catolica Chile, Fac Ciencias Biol, Dept Genet Mol & Microbiol, Santiago, Chile.
RP Larrain, J (通讯作者)，Pontificia Univ Catolica Chile, Fac Ciencias Biol, Dept Biol Celular & Mol, Ctr Aging & Regenerat, Alameda 340, Santiago, Chile.
EM jlarrain@bio.puc.cl
FU FONDECYTComision Nacional de Investigacion Cientifica y Tecnologica (CONICYT)CONICYT FONDECYT [11100348, 11110006]; ICM [P07-011-F]; Basal fundingComision Nacional de Investigacion Cientifica y Tecnologica (CONICYT)CONICYT PIA/BASAL [PFB12/2007]
CR Altschul SF, 1990, J MOL BIOL, V215, P403, DOI 10.1006/jmbi.1990.9999
   Avci HX, 2012, P NATL ACAD SCI USA, V109, P14206, DOI 10.1073/pnas.1119853109
   Bando T, 2013, DEVELOPMENT, V140, P959, DOI 10.1242/dev.084590
   Barnabe-heider F, 2010, CELL STEM CELL, V7, P470, DOI 10.1016/j.stem.2010.07.014
   Beattie MS, 1990, J NEUROBIOL, V21, P1108, DOI 10.1002/neu.480210714
   Becker CG, 2004, J NEUROSCI, V24, P7837, DOI 10.1523/JNEUROSCI.2420-04.2004
   Becker RO, 1961, J BONE JOINT SURG AM, V43, P643, DOI 10.2106/00004623-196143050-00002
   Conesa A, 2005, BIOINFORMATICS, V21, P3674, DOI 10.1093/bioinformatics/bti610
   David S, 2011, NAT REV NEUROSCI, V12, P388, DOI 10.1038/nrn3053
   de Hoon MJL, 2004, BIOINFORMATICS, V20, P1453, DOI 10.1093/bioinformatics/bth078
   de la Torre JR, 1997, NEURON, V19, P1211, DOI 10.1016/S0896-6273(00)80413-4
   Deuchar EM, 1976, J EMBRYOL EXP MORPH, V35, P345
   Di GIOVANNIS, 2004, FASEB J, V18, P153, DOI 10.1096/fj.04-2694fje
   Diaz QUIROZJF, 2013, BIOCHEM J, V451, P353, DOI 10.1042/BJ20121807
   Donnelly DJ, 2008, EXP NEUROL, V209, P378, DOI 10.1016/j.expneurol.2007.06.009
   Fan M, 2001, CELL MOL NEUROBIOL, V21, P497, DOI 10.1023/A:1013867306555
   Ferreiro B, 1993, MECH DEVELOP, V40, P25, DOI 10.1016/0925-4773(93)90085-C
   Filoni S, 1984, ACTA EMBRYOLOGIAE ET MORPHOLOGIAE EXPERIMENTALIS NEW SERIES, V5, P109
   Folmes CDL, 2012, CELL STEM CELL, V11, P596, DOI 10.1016/j.stem.2012.10.002
   Folmes CDL, 2011, CELL METAB, V14, P264, DOI 10.1016/j.cmet.2011.06.011
   Forehand CJ, 1982, J NEUROSCI, V2, P654
   Franchini A, 2011, CELL TISSUE RES, V344, P261, DOI 10.1007/s00441-011-1136-3
   Gaete M, 2012, NEURAL DEV, V7, P0, DOI 10.1186/1749-8104-7-13
   Gibbs KM, 2006, BRAIN RES, V1088, P68, DOI 10.1016/j.brainres.2006.02.126
   Gibbs KM, 2011, EUR J NEUROSCI, V33, P9, DOI 10.1111/j.1460-9568.2010.07477.x
   Guo Y, 2011, NEUROSCIENCE, V172, P329, DOI 10.1016/j.neuroscience.2010.10.026
   Harel NY, 2006, NAT REV NEUROSCI, V7, P603, DOI 10.1038/nrn1957
   Hunter S, 2012, NUCLEIC ACIDS RES, V40, PD306, DOI 10.1093/nar/gkr948
   Illingworth CM, 1974, J PEDIATR SURG, V9, P853, DOI 10.1016/S0022-3468(74)80220-4
   Jager M, 2011, BMC GENOMICS, V12, P0, DOI 10.1186/1471-2164-12-158
   Kokaia Z, 2012, NAT NEUROSCI, V15, P1078, DOI 10.1038/nn.3163
   Kruse F, 2011, FRONT MOL NEUROSCI, V4, P0, DOI 10.3389/fnmol.2011.00026
   Langmead B, 2009, GENOME BIOL, V10, P0, DOI 10.1186/gb-2009-10-3-r25
   Lee-liu D, 2013, GENESIS, V51, P529, DOI 10.1002/dvg.22406
   Lee-liu DASFNE, 2012, METHODS MOL BIOL, V917, P293, DOI 10.1007/978-1-61779-992-1_18
   Liu SY, 2013, NATURE, V500, P81, DOI 10.1038/nature12414
   Love NR, 2013, NAT CELL BIOL, V15, P222, DOI 10.1038/ncb2659
   Love NR, 2011, BMC DEV BIOL, V11, P0, DOI 10.1186/1471-213X-11-70
   Ma LP, 2012, EUR J NEUROSCI, V35, P353, DOI 10.1111/j.1460-9568.2011.07958.x
   Magrane M, 2011, DATABASE-OXFORD, V0, P0, DOI DOI 10.1093/database/bar009
   Monaghan JR, 2007, J NEUROCHEM, V101, P27, DOI 10.1111/j.1471-4159.2006.04344.x
   Munro KM, 2012, PLOS ONE, V7, P0, DOI 10.1371/journal.pone.0037635
   Panopoulos AD, 2012, CELL RES, V22, P168, DOI 10.1038/cr.2011.177
   Pfaffl MW, 2001, NUCLEIC ACIDS RES, V29, P0, DOI 10.1093/nar/29.9.e45
   Polezhaev LV, 1972, LOSS RESTORATION REG, V0, P0
   Porrello ER, 2011, SCIENCE, V331, P1078, DOI 10.1126/science.1200708
   Riddiford N, 2011, DEV GENES EVOL, V221, P187, DOI 10.1007/s00427-011-0370-8
   Robinson MD, 2010, GENOME BIOL, V11, P0, DOI 10.1186/gb-2010-11-3-r25
   Robinson MD, 2010, BIOINFORMATICS, V26, P139, DOI 10.1093/bioinformatics/btp616
   Saldanha AJ, 2004, BIOINFORMATICS, V20, P3246, DOI 10.1093/bioinformatics/bth349
   Schlosser G, 2002, DEV DYNAM, V225, P485, DOI 10.1002/dvdy.10179
   Schug J, 2013, BMC GENOMICS, V14, P0, DOI 10.1186/1471-2164-14-264
   Sehm T, 2009, DEV BIOL, V334, P468, DOI 10.1016/j.ydbio.2009.08.008
   Shyh-chang N, 2013, CELL, V155, P778, DOI 10.1016/j.cell.2013.09.059
   Sikes JM, 2013, NATURE, V500, P77, DOI 10.1038/nature12403
   Sims RT, 1962, J EMBRYOL EXP MORPH, V10, P115
   Slack JMW, 2008, CELL MOL LIFE SCI, V65, P54, DOI 10.1007/s00018-007-7431-1
   Sofroniew MV, 2009, TRENDS NEUROSCI, V32, P638, DOI 10.1016/j.tins.2009.08.002
   Sousounis K, 2013, PLOS ONE, V8, P0, DOI 10.1371/journal.pone.0061445
   Strickland ER, 2011, NEUROSCIENCE, V186, P146, DOI 10.1016/j.neuroscience.2011.03.063
   Takebayashi K, 1997, EMBO J, V16, P384, DOI 10.1093/emboj/16.2.384
   Tanaka EM, 2009, NAT REV NEUROSCI, V10, P713, DOI 10.1038/nrn2707
   Tetzlaff W, 2011, J NEUROTRAUM, V28, P1611, DOI 10.1089/neu.2009.1177
   Thuret S, 2006, NAT REV NEUROSCI, V7, P628, DOI 10.1038/nrn1955
   Thuret S, 2012, PLOS ONE, V7, P0, DOI 10.1371/journal.pone.0030904
   Tsai LH, 1994, NATURE, V371, P419, DOI 10.1038/371419a0
   Tuszynski MH, 2012, NEURON, V74, P777, DOI 10.1016/j.neuron.2012.05.006
   Willyard C, 2013, NATURE, V503, PS4, DOI 10.1038/503S4a
   Xiao LIN, 2005, SHENGLI XUEBAO, V57, P705
   Yang P, 2012, J NEUROL SCI, V312, P1, DOI 10.1016/j.jns.2011.08.037
   Yang Y, 2006, BRAIN RES, V1075, P1, DOI 10.1016/j.brainres.2005.12.060
   Yao BJ, 2012, BIOTECHNOL LETT, V34, P813, DOI 10.1007/s10529-011-0841-z
   Zhang J, 2012, CELL STEM CELL, V11, P589, DOI 10.1016/j.stem.2012.10.005
   Zukor KA, 2011, NEURAL DEV, V6, P0, DOI 10.1186/1749-8104-6-1
NR 74
TC 51
Z9 53
U1 1
U2 28
PU BMC
PI LONDON
PA CAMPUS, 4 CRINAN ST, LONDON N1 9XW, ENGLAND
SN 
EI 1749-8104
J9 NEURAL DEV
JI Neural Dev.
PD MAY 22
PY 2014
VL 9
IS 
BP 
EP 
DI 10.1186/1749-8104-9-12
PG 20
WC Developmental Biology; Neurosciences
SC Developmental Biology; Neurosciences & Neurology
GA AI4BR
UT WOS:000336811100001
PM 24885550
DA 2022-04-27
ER

PT J
AU Zhang, HL
   Jiang, ZS
   Wang, FW
AF Zhang, Hong-Lei
   Jiang, Zhen-Song
   Wang, Fu-Wu
TI Analysis of Gene Expression Profiles Associated with Functional Recovery After Spinal Cord Injury Caused by Sema4D Knockdown in Oligodendrocytes
SO CELL BIOCHEMISTRY AND BIOPHYSICS
LA English
DT Article
DE Sema4D; Oligodendrocyte; Angiogenesis; Inflammation; Axon regeneration; Genes expression
ID neurite growth; pathophysiology; angiogenesis; permeability; therapy; pathology; role
AB We previously showed that sema4D Knockdown in oligodendrocytes promotes functional recovery after spinal cord injury. In this paper, we examined gene expression profiles associated with functional recovery by PCR array. For general observation during first 4 weeks, we found that sema4D knockdown could reduce edema and stimulate SCEP. Further, PCR array analysis indicated sema4D knockdown in OPCs inhibited wound tissue angiogenesis and inflammation genes expression and upregulated axon regeneration genes expression at early phase. Our findings provided the molecular mechanism for its potential application.
C1 [Zhang, Hong-Lei] Taishan Med Univ, Liaocheng Peoples Hosp, Dept Spine Surg, Liaocheng 252000, Shandong, Peoples R China.
   [Jiang, Zhen-Song] Shandong Prov Hosp, Dept Spine Surg, Jinan 250014, Shandong, Peoples R China.
   [Wang, Fu-Wu] Shandong Univ, Shandong Prov Key Lab Mental Disorders, Dept Histol & Embryol, Minist Educ Expt Teratol,Key Lab,Sch Med, Jinan 250012, Shandong, Peoples R China.
RP Jiang, ZS (通讯作者)，Shandong Prov Hosp, Dept Spine Surg, Jinan 250014, Shandong, Peoples R China.
EM zhensongjiang75@163.com
CR Bandtlow C, 1990, J NEUROSCI, V10, P3837, DOI 10.1523/JNEUROSCI.10-12-03837.1990
   Binmadi NO, 2011, ANGIOGENESIS, V14, P309, DOI 10.1007/s10456-011-9214-4
   Chng ES, 2010, MOL CANCER, V9, P0, DOI 10.1186/1476-4598-9-251
   Fazzari P, 2007, BMC DEV BIOL, V7, P0, DOI 10.1186/1471-213X-7-55
   Grabel L, 2012, J CELL BIOCHEM, V113, P381, DOI 10.1002/jcb.23364
   Hernandez J, 2011, CURR STEM CELL RES T, V6, P273, DOI 10.2174/157488811796575323
   Ichim THOMASE, 2010, INT ARCH MED, V3, P30, DOI 10.1186/1755-7682-3-30
   Jaerve A, 2012, CELL TISSUE RES, V349, P229, DOI 10.1007/s00441-012-1427-3
   Li M, 2009, IMMUNOLOGY, V128, P114, DOI 10.1111/j.1365-2567.2009.03098.x
   Long HQ, 2012, MED HYPOTHESES, V79, P82, DOI 10.1016/j.mehy.2012.04.006
   Moreau-fauvarque C, 2003, J NEUROSCI, V23, P9229
   Norenberg MD, 2004, J NEUROTRAUM, V21, P429, DOI 10.1089/089771504323004575
   Ricard D, 2001, J NEUROSCI, V21, P7203, DOI 10.1523/JNEUROSCI.21-18-07203.2001
   Schwab ME, 1988, J NEUROSCI, V8, P2381
   Sekhon LHS, 2001, SPINE, V26, PS2, DOI 10.1097/00007632-200112151-00002
   Sharma HS, 2000, ACTA NEUROCHIR SUPPL, V76, P81
   Shinozaki M, 2014, NEUROSCI RES, V78, P55, DOI 10.1016/j.neures.2013.09.011
   Sierra JR, 2008, J EXP MED, V205, P1673, DOI 10.1084/jem.20072602
   Tator CH, 1995, BRAIN PATHOL, V5, P407, DOI 10.1111/j.1750-3639.1995.tb00619.x
   Tewarie RSN, 2009, J SPINAL CORD MED, V32, P105, DOI 10.1080/10790268.2009.11760761
   Trounson A, 2011, BMC MED, V9, P0, DOI 10.1186/1741-7015-9-52
   Uret S, 2006, NATURE REV NEUROSCIE, V7, P628
   Watson RA, 2011, BMC NEUROL, V11, P0, DOI 10.1186/1471-2377-11-113
   Yip PK, 2012, MOL NEURODEGENER, V7, P0, DOI 10.1186/1750-1326-7-6
   Zhang HL, 2014, CELL BIOCHEM BIOPHYS, V68, P489, DOI 10.1007/s12013-013-9727-0
   Zhou H, 2012, ANGIOGENESIS, V15, P391, DOI 10.1007/s10456-012-9268-y
   Zhou H, 2014, ANGIOGENESIS, V17, P261, DOI 10.1007/s10456-013-9395-0
NR 27
TC 1
Z9 1
U1 0
U2 3
PU HUMANA PRESS INC
PI TOTOWA
PA 999 RIVERVIEW DRIVE SUITE 208, TOTOWA, NJ 07512 USA
SN 1085-9195
EI 1559-0283
J9 CELL BIOCHEM BIOPHYS
JI Cell Biochem. Biophys.
PD JUL 15
PY 2014
VL 69
IS 3
BP 655
EP 661
DI 10.1007/s12013-014-9848-0
PG 7
WC Biochemistry & Molecular Biology; Biophysics; Cell Biology
SC Biochemistry & Molecular Biology; Biophysics; Cell Biology
GA AJ6GC
UT WOS:000337787700038
PM 24549858
DA 2022-04-27
ER

PT J
AU Bali, KK
   Hackenberg, M
   Lubin, A
   Kuner, R
   Devor, M
AF Bali, Kiran Kumar
   Hackenberg, Michael
   Lubin, Avigail
   Kuner, Rohini
   Devor, Marshall
TI Sources of individual variability: miRNAs that predispose to neuropathic pain identified using genome-wide sequencing
SO MOLECULAR PAIN
LA English
DT Article
DE Dorsal root ganglion; miRNA-seq; Neuropathic pain; Rat; Regulation; Strategy
ID dorsal-root ganglia; neurotrophic factor; sensory neuron; transfer-rna; spinal-cord; differential expression; experimental-model; cancer pain; in-vitro; rat
AB Background: We carried out a genome-wide study, using microRNA sequencing (miRNA-seq), aimed at identifying miRNAs in primary sensory neurons that are associated with neuropathic pain. Such scans usually yield long lists of transcripts regulated by nerve injury, but not necessarily related to pain. To overcome this we tried a novel search strategy: identification of transcripts regulated differentially by nerve injury in rat lines very similar except for a contrasting pain phenotype. Dorsal root ganglia (DRGs) L4 and 5 in the two lines were excised 3 days after spinal nerve ligation surgery (SNL) and small RNAs were extracted and sequenced. Results: We identified 284 mature miRNA species expressed in rat DRGs, including several not previously reported, and 3340 unique small RNA sequences. Baseline expression of miRNA was nearly identical in the two rat lines, consistent with their shared genetic background. In both lines many miRNAs were nominally up-or down-regulated following SNL, but the change was similar across lines. Only 3 miRNAs that were expressed abundantly (rno-miR-30d-5p, rno-miR-125b-5p) or at moderate levels (rno-miR-379-5p) were differentially regulated. This makes them prime candidates as novel PNS determinants of neuropathic pain. The first two are known miRNA regulators of the expression of Tnf, Bdnf and Stat3, gene products intimately associated with neuropathic pain phenotype. A few non-miRNA, small noncoding RNAs (sncRNAs) were also differentially regulated. Conclusions: Despite its genome-wide coverage, our search strategy yielded a remarkably short list of neuropathic pain-related miRNAs. As 2 of the 3 are validated regulators of important pro-nociceptive compounds, it is likely that they contribute to the orchestration of gene expression changes that determine individual variability in pain phenotype. Further research is required to determine whether some of the other known or predicted gene targets of these miRNAs, or of the differentially regulated non-miRNA sncRNAs, also contribute.
C1 [Bali, Kiran Kumar; Kuner, Rohini] Heidelberg Univ, Med Fac Heidelberg, Inst Pharmacol, D-69120 Heidelberg, Germany.
   [Hackenberg, Michael] Univ Granada, Fac Sci, Dept Genet, E-18071 Granada, Spain.
   [Lubin, Avigail; Devor, Marshall] Hebrew Univ Jerusalem, Inst Life Sci & Ctr Res Pain, Dept Cell & Dev Biol, IL-91904 Jerusalem, Israel.
RP Devor, M (通讯作者)，Hebrew Univ Jerusalem, Inst Life Sci & Ctr Res Pain, Dept Cell & Dev Biol, IL-91904 Jerusalem, Israel.
EM marshlu@mail.huji.ac.il
FU German-Israel Foundation for Research and Development (GIF); Hebrew University Center for Research on Pain
CR Aldrich BT, 2009, NEUROSCIENCE, V164, P711, DOI 10.1016/j.neuroscience.2009.08.033
   Amiel J, 2012, ADV GENET, V80, P1, DOI 10.1016/B978-0-12-404742-6.00001-6
   Anders S, 2010, GENOME BIOL, V11, P0, DOI 10.1186/gb-2010-11-10-r106
   Bali KK, 2013, EMBO MOL MED, V5, P1740, DOI 10.1002/emmm.201302797
   Bartel DP, 2009, CELL, V136, P215, DOI 10.1016/j.cell.2009.01.002
   Benjamini Y, 1995, J R STAT SOC B, V57, P289, DOI 10.1111/j.2517-6161.1995.tb02031.x
   Carthew RW, 2009, CELL, V136, P642, DOI 10.1016/j.cell.2009.01.035
   Chan PP, 2009, NUCLEIC ACIDS RES, V37, PD93, DOI 10.1093/nar/gkn787
   Costigan M, 2002, BMC NEUROSCI, V3, P0, DOI 10.1186/1471-2202-3-16
   Cuellar JM, 2004, PAIN, V110, P578, DOI 10.1016/j.pain.2004.03.029
   de Hoon MJL, 2004, BIOINFORMATICS, V20, P1453, DOI 10.1093/bioinformatics/bth078
   Devor M, 2005, PAIN, V116, P289, DOI 10.1016/j.pain.2005.04.023
   Devor M, 2005, PAIN, V116, P294, DOI 10.1016/j.pain.2005.04.025
   Devor M, 1990, PAIN, V42, P51, DOI 10.1016/0304-3959(90)91092-W
   Devor M, 2013, WALL MELZACKS TXB PA, V0, P861
   Devor MARSHAL, 2004, CURR PAIN HEADACHE REP, V8, P187, DOI 10.1007/s11916-004-0050-8
   Devor M, 2009, EXP BRAIN RES, V196, P115, DOI 10.1007/s00221-009-1724-6
   Friedman RC, 2009, GENOME RES, V19, P92, DOI 10.1101/gr.082701.108
   Gardner PP, 2009, NUCLEIC ACIDS RES, V37, PD136, DOI 10.1093/nar/gkn766
   Griffin RS, 2007, J NEUROSCI, V27, P8699, DOI 10.1523/JNEUROSCI.2018-07.2007
   Griffiths-jones S, 2004, NUCLEIC ACIDS RES, V32, PD109, DOI 10.1093/nar/gkh023
   Griffiths-jones S, 2008, NUCLEIC ACIDS RES, V36, PD154, DOI 10.1093/nar/gkm952
   Griffiths-jones S, 2006, NUCLEIC ACIDS RES, V34, PD140, DOI 10.1093/nar/gkj112
   Ha SO, 2001, NEUROSCIENCE, V107, P301, DOI 10.1016/S0306-4522(01)00353-0
   Hackenberg M, 2001, NUCLEIC ACIDS RES, V39, P0
   Hackenberg M, 2009, NUCLEIC ACIDS RES, V37, PW68, DOI 10.1093/nar/gkp347
   Hsu SD, 2011, NUCLEIC ACIDS RES, V39, PD163, DOI 10.1093/nar/gkq1107
   Jurka J, 2005, CYTOGENET GENOME RES, V110, P462, DOI 10.1159/000084979
   Kim SH, 1992, PAIN, V50, P355, DOI 10.1016/0304-3959(92)90041-9
   Kozomara A, 2011, NUCLEIC ACIDS RES, V39, PD152, DOI 10.1093/nar/gkq1027
   Kress M, 2013, FRONT MOL NEUROSCI, V6, P0, DOI 10.3389/fnmol.2013.00033
   Kusuda R, 2011, MOL PAIN, V7, P0, DOI 10.1186/1744-8069-7-17
   Langmead B, 2009, GENOME BIOL, V10, P0, DOI 10.1186/gb-2009-10-3-r25
   Lee YS, 2009, GENE DEV, V23, P2639, DOI 10.1101/gad.1837609
   Lin YT, 2011, J NEUROINFLAMM, V8, P0, DOI 10.1186/1742-2094-8-126
   Linsen SEV, 2010, BMC GENOMICS, V11, P0, DOI 10.1186/1471-2164-11-249
   Liu CN, 2001, NEUROSCIENCE, V105, P265, DOI 10.1016/S0306-4522(01)00161-0
   Mcintyre LM, 2011, BMC GENOMICS, V12, P0, DOI 10.1186/1471-2164-12-293
   Michaelevski I, 2010, SCI SIGNAL, V3, P0, DOI 10.1126/scisignal.2000952
   Miller JP, 2009, J NEUROSURG, V110, P627, DOI 10.3171/2008.6.17620
   Mullokandov G, 2012, NAT METHODS, V9, P840, DOI 10.1038/NMETH.2078, 10.1038/nmeth.2078
   Neilsen CT, 2012, TRENDS GENET, V28, P544, DOI 10.1016/j.tig.2012.07.005
   Niederberger E, 2011, PAIN, V152, P1455, DOI 10.1016/j.pain.2011.01.042
   Nissenbaum J, 2008, PAIN, V135, P92, DOI 10.1016/j.pain.2007.05.006
   Nitzan-luques A, 2013, EXP NEUROL, V250, P194, DOI 10.1016/j.expneurol.2013.09.011
   Nitzan-luques A, 2011, PAIN, V152, P2413, DOI 10.1016/j.pain.2011.07.012
   Obata K, 2006, NEUROSCI RES, V55, P1, DOI 10.1016/j.neures.2006.01.005
   Pavlidis P, 2003, BIOINFORMATICS, V19, P295, DOI 10.1093/bioinformatics/19.2.295
   Persson AK, 2009, MOL PAIN, V5, P0, DOI 10.1186/1744-8069-5-7
   Pruitt KD, 2012, NUCLEIC ACIDS RES, V40, PD130, DOI 10.1093/nar/gkr1079
   Sakai A, 2013, BRAIN, V136, P2738, DOI 10.1093/brain/awt191
   Schafers M, 2008, NEUROSCIENCE, V157, P414, DOI 10.1016/j.neuroscience.2008.08.067
   Schweizerhof M, 2009, NAT MED, V15, P802, DOI 10.1038/nm.1976
   Scott DD, 2013, BBA-GENE REGUL MECH, V1829, P654, DOI 10.1016/j.bbagrm.2013.01.009
   Sengupta JN, 2013, PAIN, V154, P59, DOI 10.1016/j.pain.2012.09.002
   Sherman RA, 1996, PHANTOM PAIN, V0, P1
   Sobala A, 2013, RNA BIOL, V10, P553, DOI 10.4161/rna.24285
   Surdziel E, 2011, BLOOD, V117, P4338, DOI 10.1182/blood-2010-06-289058
   Tili E, 2007, J IMMUNOL, V179, P5082, DOI 10.4049/jimmunol.179.8.5082
   Tsuda M, 2011, BRAIN, V134, P1127, DOI 10.1093/brain/awr025
   Trang T, 2011, NEURON GLIA BIOL, V7, P99, DOI 10.1017/S1740925X12000087
   Von SCHACKD, 2011, PLOS ONE, V6, P0, DOI 10.1371/journal.pone.0017670
   Wang J, 2013, NUCLEIC ACIDS RES, V41, PW77, DOI 10.1093/nar/gkt439
   Wu H, 2010, P NATL ACAD SCI USA, V107, P18161, DOI 10.1073/pnas.1005595107
   Yu B, 2011, ACTA BIOCH BIOPH SIN, V43, P909, DOI 10.1093/abbs/gmr083
   Yu B, 2011, PLOS ONE, V6, P0, DOI 10.1371/journal.pone.0024612
   Zhang B, 2005, NUCLEIC ACIDS RES, V33, PW741, DOI 10.1093/nar/gki475
   Zhao J, 2006, MOL CELL NEUROSCI, V31, P539, DOI 10.1016/j.mcn.2005.11.008
   Zhao J, 2010, J NEUROSCI, V30, P10860, DOI 10.1523/JNEUROSCI.1980-10.2010
   Ziv-sefer S, 2009, PAIN, V146, P148, DOI 10.1016/j.pain.2009.07.020
NR 70
TC 33
Z9 33
U1 3
U2 22
PU SAGE PUBLICATIONS INC
PI THOUSAND OAKS
PA 2455 TELLER RD, THOUSAND OAKS, CA 91320 USA
SN 1744-8069
EI 
J9 MOL PAIN
JI Mol. Pain
PD MAR 19
PY 2014
VL 10
IS 
BP 
EP 
DI 10.1186/1744-8069-10-22
PG 15
WC Neurosciences
SC Neurosciences & Neurology
GA AF7IT
UT WOS:000334888900001
PM 24642266
DA 2022-04-27
ER

PT J
AU Frejo, MT
   del Pino, J
   Lobo, M
   Garcia, J
   Capo, MA
   Diaz, MJ
AF Teresa Frejo, Maria
   del Pino, Javier
   Lobo, Margarita
   Garcia, Jimena
   Andres Capo, Miguel
   Jesus Diaz, Maria
TI Liver and kidney damage induced by 4-aminopyridine in a repeated dose (28 days) oral toxicity study in rats: Gene expression profile of hybrid cell death
SO TOXICOLOGY LETTERS
LA English
DT Article
DE 4-Aminipyridine; Cell death; Gene expression; Necrosis; Apoptosis; Rats
ID cultured cortical-neuron; spinal-cord-injury; multiple-sclerosis; potassium channel; k+ channel; long-term; inhibits proliferation; controlled-trial; double-blind; apoptosis
AB 4-Aminopyridine (4-AP) is an orphan drug indicated for the treatment of neuromuscular disorders. There is a great controversy around the use of this drug because of its narrow safety index and because a large number of adverse effects have been reported. Moreover, it was shown to induce cell death in different cell lines, being reported mainly apoptosis and necrosis as the principal pathways of cell death mediated by blockage of K channels or the Na, K-ATPase, but until now it was not described in vivo cell death induced by 4-aminipyridine. To provide new subchronic toxicity data and specifically, evaluate if 4-AP is able to induce in vivo cell death process and the main pathways related to it, a repeated dose (28 days) oral toxicity study, at therapeutic range of doses, was conducted in rats. The anatomical pathology, the biochemical and hematological parameters were analyzed and a real-time PCR array analysis was developed with an Ingenuity Pathway Analysis (IPA). The leucocytes number, the lactate dehydrogenase (LDH) and aspartate aminotransferase (AST) enzymatic activity were increased at all dose but the erythrocytes number, the hemoglobin concentration, the alkaline phosphatase (FAL) and alanine aminotransferase (ALT) enzymatic activity were increased only at highest dose studied. However, glucose levels decreased at all doses. The biochemical results are indicative of hepatic damage. The anatomy pathology studies showed cell death only on liver and kidney, and the real-time PCR array on liver tissue expressed a gene expression profile of necrotic and apoptotic induced cell death. The present work shows for the first time in vivo cell death on liver and kidney with features of apoptosis and necrosis induced by 4-AP and the gene expression profile shows that the cell death is mediated by necrotic and apoptotic pathways that support this finding. (C) 2013 Elsevier Ireland Ltd. All rights reserved.
C1 [Teresa Frejo, Maria; del Pino, Javier; Lobo, Margarita; Garcia, Jimena; Andres Capo, Miguel; Jesus Diaz, Maria] Univ Complutense Madrid, Fac Vet, Dept Farmacol & Toxicol, E-28040 Madrid, Spain.
RP del Pino, J (通讯作者)，Univ Complutense Madrid, Fac Vet, Dept Farmacol & Toxicol, Avda Puerta Hierro S-N, E-28040 Madrid, Spain.
EM jdelpino@pdi.ucm.es
CR An WF, 2000, NATURE, V403, P553, DOI 10.1038/35000592
   Bahring R, 2001, J BIOL CHEM, V276, P23888, DOI 10.1074/jbc.M101320200
   Bever CT, 2009, EXPERT OPIN INV DRUG, V18, P1013, DOI 10.1517/13543780903002082
   Bischoff K, 2001, VET HUM TOXICOL, V43, P350
   Burgoyne RD, 2004, TRENDS NEUROSCI, V27, P203, DOI 10.1016/j.tins.2004.01.010
   Chin LS, 1997, J NEUROSCI RES, V48, P122, DOI 10.1002/(SICI)1097-4547(19970415)48:2<122::AID-JNR4>3.0.CO;2-E
   Davies CC, 2004, J BIOL CHEM, V279, P1010, DOI 10.1074/jbc.M303820200
   Degterev A, 2005, NAT CHEM BIOL, V1, P112, DOI 10.1038/nchembio711
   Dunn J, 2011, CURR MED RES OPIN, V27, P1415, DOI 10.1185/03007995.2011.583229
   *europeanmedicinesagency , 2011, EMA5556612011 CHMP, V0, P0
   Fabene PF, 2006, NEUROBIOL DIS, V21, P80, DOI 10.1016/j.nbd.2005.06.013
   Fieber LA, 2003, NEUROBIOL DIS, V13, P136, DOI 10.1016/S0969-9961(03)00031-7
   Fiszer MARTA, 2007, PRZEGL LEK, V64, P293
   Gao H, 2005, J BIOL CHEM, V280, P10988, DOI 10.1074/jbc.M412720200
   Goodman AD, 2007, MULT SCLER, V13, P357, DOI 10.1177/1352458506069538
   Grijalva I, 2003, PHARMACOTHERAPY, V23, P823, DOI 10.1592/phco.23.7.823.32731
   Groebner AE, 2010, PLACENTA, V31, P168, DOI 10.1016/j.placenta.2009.12.017
   Hasdemir B, 2005, J CELL BIOL, V171, P459, DOI 10.1083/jcb.200506005
   Hitomi JI, 2008, CELL, V135, P1311, DOI 10.1016/j.cell.2008.10.044
   Holler N, 2000, NAT IMMUNOL, V1, P489, DOI 10.1038/82732
   Holmqvist MH, 2002, P NATL ACAD SCI USA, V99, P1035, DOI 10.1073/pnas.022509299
   Iseki R, 1993, J IMMUNOL, V151, P5198
   Jin SQ, 2002, ONCOGENE, V21, P8696, DOI 10.1038/sj.onc.1206034
   Johnson NC, 2006, J EMERG MED, V30, P175, DOI 10.1016/j.jemermed.2005.04.020
   Kim JA, 2000, PHARMACOLOGY, V60, P74, DOI 10.1159/000028350
   King AM, 2012, J MED TOXICOL, V8, P314, DOI 10.1007/s13181-012-0248-9
   Lemasters JJ, 1998, BBA-BIOENERGETICS, V1366, P177, DOI 10.1016/S0005-2728(98)00112-1
   Li Q, 2012, BIOCHEM J, V441, P859, DOI 10.1042/BJ20111604
   Liu DY, 2004, J BIOL CHEM, V279, P48434, DOI 10.1074/jbc.M407190200
   Mahul-mellier AL, 2012, CELL DEATH DIFFER, V19, P891, DOI 10.1038/cdd.2011.185
   Murray NMF, 1981, NEUROLOGY, V31, P265, DOI 10.1212/WNL.31.3.265
   Nilius B, 1992, J PHYSIOL-LONDON, V445, P537, DOI 10.1113/jphysiol.1992.sp018938
   Nowatari T, 2013, HEPATOL RES, V0, P0
   Nurden AT, 2011, THROMB HAEMOSTASIS, V105, PS13, DOI 10.1160/THS10-11-0720
   Oltvai ZN, 1993, CELL, V74, P609, DOI 10.1016/0092-8674(93)90509-O
   Patel SP, 2004, J PHYSIOL-LONDON, V557, P19, DOI 10.1113/jphysiol.2003.058172
   Polman CH, 1994, ARCH NEUROL-CHICAGO, V51, P292, DOI 10.1001/archneur.1994.00540150090022
   Porteracailliau C, 1997, J COMP NEUROL, V378, P70
   Rouzairedubois B, 1993, PFLUG ARCH EUR J PHY, V423, P202, DOI 10.1007/BF00374395
   Rybalchenko V, 2001, MOL PHARMACOL, V59, P1376, DOI 10.1124/mol.59.6.1376
   Schafer EW, 1973, TOXICOL APPL PHARM, V26, P532, DOI 10.1016/0041-008X(73)90291-3
   Sedehizadeh S, 2012, CLIN NEUROPHARMACOL, V35, P191, DOI 10.1097/WNF.0b013e31825a68c5
   Segal JL, 1999, PHARMACOTHERAPY, V19, P713, DOI 10.1592/phco.19.9.713.31540
   Sherratt RM, 1980, NATURE, V283, P570, DOI 10.1038/283570a0
   Shibata R, 2003, J BIOL CHEM, V278, P36445, DOI 10.1074/jbc.M306142200
   Smith KJ, 2000, BRAIN, V123, P171, DOI 10.1093/brain/123.1.171
   Soni N, 1982, ANAESTH INTENS CARE, V10, P120, DOI 10.1177/0310057X8201000205
   Tao YF, 2012, CANCER CELL INT, V12, P0, DOI 10.1186/1475-2867-12-40
   Thorburn A, 2004, CELL SIGNAL, V16, P139, DOI 10.1016/j.cellsig.2003.08.007
   Thornberry NA, 1998, SCIENCE, V281, P1312, DOI 10.1126/science.281.5381.1312
   Treves S, 1994, EXP CELL RES, V211, P339, DOI 10.1006/excr.1994.1096
   U SFOODANDDRUGADMINISTRATION, 2009, MED REV, V0, P0
   Usepa , 2007, EPA069201 HLTH ENV E, V0, P0
   Villalba M, 1997, NEUROREPORT, V8, P981, DOI 10.1097/00001756-199703030-00032
   Vogler M, 2012, CELL DEATH DIFFER, V19, P67, DOI 10.1038/cdd.2011.158
   Wang W, 2011, CELL PHYSIOL BIOCHEM, V28, P199, DOI 10.1159/000331731
   Wang XQ, 2003, J PHARMACOL EXP THER, V305, P502, DOI 10.1124/jpet.102.045013
   Wang XW, 1999, P NATL ACAD SCI USA, V96, P3706, DOI 10.1073/pnas.96.7.3706
   Warny M, 1999, AM J PHYSIOL-CELL PH, V276, PC717, DOI 10.1152/ajpcell.1999.276.3.C717
   Wu ZZ, 2009, J BIOL CHEM, V284, P36453, DOI 10.1074/jbc.M109.075523
   Xiao AY, 2002, J NEUROSCI, V22, P1350, DOI 10.1523/JNEUROSCI.22-04-01350.2002
   Youle RJ, 2008, NAT REV MOL CELL BIO, V9, P47, DOI 10.1038/nrm2308
   Yu SP, 2001, CURR OPIN CELL BIOL, V13, P405, DOI 10.1016/S0955-0674(00)00228-3
   Yu SP, 2003, BIOCHEM PHARMACOL, V66, P1601, DOI 10.1016/S0006-2952(03)00531-8
   Yu SP, 1999, SCIENCE, V284, P336, DOI 10.1126/science.284.5412.336
NR 65
TC 2
Z9 3
U1 0
U2 11
PU ELSEVIER IRELAND LTD
PI CLARE
PA ELSEVIER HOUSE, BROOKVALE PLAZA, EAST PARK SHANNON, CO, CLARE, 00000, IRELAND
SN 0378-4274
EI 1879-3169
J9 TOXICOL LETT
JI Toxicol. Lett.
PD MAR 3
PY 2014
VL 225
IS 2
BP 252
EP 263
DI 10.1016/j.toxlet.2013.12.016
PG 12
WC Toxicology
SC Toxicology
GA 302DE
UT WOS:000330580900007
PM 24378259
DA 2022-04-27
ER

PT J
AU Zhao, B
   Yu, Q
   Li, HP
   Guo, X
   He, X
AF Zhao, Bo
   Yu, Qiang
   Li, Haopeng
   Guo, Xiong
   He, Xijing
TI Characterization of microRNA expression profiles in patients with intervertebral disc degeneration
SO INTERNATIONAL JOURNAL OF MOLECULAR MEDICINE
LA English
DT Article
DE microRNA; intervertebral disc degeneration; spinal cord injury
ID low-back-pain; apoptosis; receptor; epidemiology; prediction; gene
AB Intervertebral disc degeneration (IDD) is associated with lower back pain and is a global burden with severe healthcare and socioeconomic consequences. However, the underlying mechanisms of IDD remain largely unelucidated. Accumulating evidence has indicasted that newly defined gene regulators, microRNAs (miRNAs), play a vital role in neurodegenerative, pathophysiological and certain reproductive disorders. To characterize the differential miRNA expression profiles between IDD and spinal cord injury, specimens from 3 patients with IDD and 3 with spinal cord injury were selected for microarray analysis. Total RNA from these 6 specimens was extracted and subjected to global miRNA expression analysis using the Exiqon miRCURY LNA Array (v.16.0). The microarray data were then validated by quantitative reverse transcription polymerase chain reaction (qRT-PCR). In addition, bioinformatics analysis was performed to investigate the dysregulated miRNA target genes and signaling pathways involved. Among the miRNAs analyzed, 25 miRNAs were found to be upregulated and 26 were found to be downregulated in the IDD group compared with the spinal cord injury group. The qRT-PCR results validated the microarray data. Bioinformatics analysis indicated that the signaling pathways most likely to be controlled by these miRNAs were the phosphoinositide 3-kinase (PI3K)-Akt, mitogen-activated protein kinase (MAPK), epidermal growth factor receptor (EGFR; ErbB) and Wnt pathways. Our results demonstrated that the miRNA expression in patients with IDD differed significantly from that in patients who sustained injury to the intervertebral disc. Our data indicate that the dysregulated miRNAs control the signaling pathways important for the maintenance of IDD. Further studies on miRNA target gene identification and biological functions may address the specific regulatory mechanisms of miRNAs in IDD, and may provide valuable insight into the diagnosis and treatment of IDD.
C1 [Zhao, Bo; Yu, Qiang; Li, Haopeng; He, Xijing] Xi An Jiao Tong Univ, Affiliated Hosp 2, Dept Orthoped, Xian 710004, Shaanxi, Peoples R China.
   [Guo, Xiong] Xi An Jiao Tong Univ, Dept Publ Hlth, Key Lab Environm & Gene Related Dis, Xian 710061, Shaanxi, Peoples R China.
RP He, X (通讯作者)，Xi An Jiao Tong Univ, Affiliated Hosp 2, Dept Orthoped, 157 Xiwu Rd, Xian 710004, Shaanxi, Peoples R China.
EM xijinghe@126.com
CR Abouheif MM, 2010, RHEUMATOLOGY, V49, P2054, DOI 10.1093/rheumatology/keq247
   Aladin DMK, 2007, SPINE, V32, P2820, DOI 10.1097/BRS.0b013e31815b75c5
   Bartel DP, 2004, CELL, V116, P281, DOI 10.1016/S0092-8674(04)00045-5
   Battie MC, 2006, J BONE JOINT SURG AM, V88A, P3, DOI 10.2106/JBJS.E.01313
   Croce CM, 2009, NAT REV GENET, V10, P704, DOI 10.1038/nrg2634
   Curtale G, 2010, BLOOD, V115, P265, DOI 10.1182/blood-2009-06-225987
   Dudek KA, 2010, J BIOL CHEM, V285, P24381, DOI 10.1074/jbc.M110.111328
   Erwin M, 2013, ARTHRITIS RES THER, V15, P0, DOI 10.1186/ar4182
   Eser B, 2010, GENET TEST MOL BIOMA, V14, P313, DOI 10.1089/gtmb.2009.0202
   Griffiths-jones S, 2004, NUCLEIC ACIDS RES, V32, PD109, DOI 10.1093/nar/gkh023
   Hadjipavlou AG, 2008, J BONE JOINT SURG BR, V90B, P1261, DOI 10.1302/0301-620X.90B10.20910
   Heyde CE, 2006, BMC CLIN PATHOL, V6, P0, DOI 10.1186/1472-6890-6-5
   Huang DW, 2009, NAT PROTOC, V4, P44, DOI 10.1038/nprot.2008.211
   John B, 2005, PLOS BIOL, V3, P1328, DOI 10.1371/journal.pbio.0030264
   Juniper M, 2009, EXPERT OPIN PHARMACO, V10, P2581, DOI 10.1517/14656560903304063
   Kalichman L, 2008, JOINT BONE SPINE, V75, P388, DOI 10.1016/j.jbspin.2007.11.002
   Kanehisa M, 2000, NUCLEIC ACIDS RES, V28, P27, DOI 10.1093/nar/28.1.27
   Kongcharoensombat W, 2010, KNEE SURG SPORT TR A, V18, P1679, DOI 10.1007/s00167-010-1111-7
   Lee RC, 1993, CELL, V75, P843, DOI 10.1016/0092-8674(93)90529-Y
   Lewis BP, 2003, CELL, V115, P787, DOI 10.1016/S0092-8674(03)01018-3
   Miyaki S, 2010, GENE DEV, V24, P1173, DOI 10.1101/gad.1915510
   Miyaki S, 2009, ARTHRITIS RHEUM-US, V60, P2723, DOI 10.1002/art.24745
   Niu CC, 2013, J ORTHOP RES, V31, P204, DOI 10.1002/jor.22209
   Pais H, 2010, RNA, V16, P489, DOI 10.1261/rna.1701210
   Pasku D, 2011, EUR SPINE J, V20, P1676, DOI 10.1007/s00586-011-1841-3
   Pfirrmann CWA, 2001, SPINE, V26, P1873, DOI 10.1097/00007632-200109010-00011
   Phillips C, 2008, HEALTH POLICY, V88, P166, DOI 10.1016/j.healthpol.2008.03.008
   Selbach M, 2008, NATURE, V455, P58, DOI 10.1038/nature07228
   Tardif G, 2009, BMC MUSCULOSKEL DIS, V10, P0, DOI 10.1186/1471-2474-10-148
   Teague EMCO, 2010, HUM REPROD UPDATE, V16, P142, DOI 10.1093/humupd/dmp034
   Teng G, 2009, PHILOS T R SOC B, V364, P631, DOI 10.1098/rstb.2008.0209
   Tschoeke SK, 2008, J ORTHOP RES, V26, P999, DOI 10.1002/jor.20601
   Waddell G, 1996, SPINE, V21, P2820, DOI 10.1097/00007632-199612150-00002
   Walter BA, 2011, OSTEOARTHR CARTILAGE, V19, P1011, DOI 10.1016/j.joca.2011.04.005
   Wang FM, 2013, PLOS ONE, V8, P0, DOI [10.1371/journal.pone.0077449, 10.1371/journal.pone.0079738]
   Wang F, 2011, EUR J NUCL MED MOL I, V38, P1572, DOI 10.1007/s00259-011-1786-0
   Wang HQ, 2011, J PATHOL, V225, P232, DOI 10.1002/path.2931
   Wang XW, 2008, RNA, V14, P1012, DOI 10.1261/rna.965408
   Wightman B, 1993, CELL, V75, P855, DOI 10.1016/0092-8674(93)90530-4
   Xia HP, 2009, BRAIN RES, V1269, P158, DOI 10.1016/j.brainres.2009.02.037
   Xie YF, 2013, J INFLAMM-LOND, V10, P0, DOI 10.1186/1476-9255-10-20
   Zhang YG, 2009, SPINE, V34, PE918, DOI 10.1097/BRS.0b013e3181a3c2de
NR 42
TC 62
Z9 68
U1 0
U2 20
PU SPANDIDOS PUBL LTD
PI ATHENS
PA POB 18179, ATHENS, 116 10, GREECE
SN 1107-3756
EI 1791-244X
J9 INT J MOL MED
JI Int. J. Mol. Med.
PD JAN 15
PY 2014
VL 33
IS 1
BP 43
EP 50
DI 10.3892/ijmm.2013.1543
PG 8
WC Medicine, Research & Experimental
SC Research & Experimental Medicine
GA AA0LA
UT WOS:000330785400006
PM 24173697
DA 2022-04-27
ER

PT J
AU Wei, WJ
   Yu, ZY
   Yang, HJ
   Xie, MJ
   Wang, W
   Luo, X
AF Wei, Wen-jie
   Yu, Zhi-yuan
   Yang, Huai-jie
   Xie, Min-jie
   Wang, Wei
   Luo, Xiang
TI Cellular Expression Profile of RhoA in Rats with Spinal Cord Injury
SO JOURNAL OF HUAZHONG UNIVERSITY OF SCIENCE AND TECHNOLOGY-MEDICAL SCIENCES
LA English
DT Article
DE RhoA; spinal cord injury; nerve cells
ID cns axon regeneration; functional recovery; signaling pathway; guidance cue; growth; gtpase; inhibition; apoptosis; progression; astrocyte
AB RhoA, a small GTPase, is involved in a wide array of cellular functions in the central nervous system, such as cell motility, cytoskeleton rearrangement, transcriptional regulation, phagocytosis and cell growth. It is not known how spinal cord injury (SCI) affects the expression of RhoA in different nerve cells. In the present study, we investigated the changes of RhoA expression in remote areas of the injury at the 3rd, 7th and 30th day after SCI, which was established by T10 contusion method. Moreover, we examine its expression profile in neurons, astrocytes and microglia. RhoA was found to be weakly expressed in these nerve cells in normal spinal cord. Western blotting showed that, after SCI, the total RhoA expression was up-regulated, and the RhoA expression was increased and peaked at the 7th day. Double immunostaining revealed specific and temporal expression patterns of RhoA in different nerve cells. The expression of RhoA in neurons started to increase at day 3, peaked at day 7 and then decreased slightly at day 30. Expression of RhoA in astrocytes increased moderately after SCI and peaked at day 7. There was no obvious change in RhoA expression in microglia after SCI in remote areas. This study demonstrated that, after SCI, RhoA expression exhibited different patterns with different nerve cells of spinal cord. RhoA expression patterns also changed with time after SCI, and among different nerve cells in the injured spinal cord. These findings can help us better understand the roles of RhoA in SCI.
C1 [Wei, Wen-jie; Yu, Zhi-yuan; Yang, Huai-jie; Xie, Min-jie; Wang, Wei; Luo, Xiang] Huazhong Univ Sci & Technol, Tongji Hosp, Dept Neurol, Tongji Med Coll, Wuhan 430030, Peoples R China.
RP Luo, X (通讯作者)，Huazhong Univ Sci & Technol, Tongji Hosp, Dept Neurol, Tongji Med Coll, Wuhan 430030, Peoples R China.
EM cindy.wei.eu@gmail.com; tjhfile@tjh.tjmu.edu.cn
FU National Natural Science Foundation of ChinaNational Natural Science Foundation of China (NSFC) [81000521, 81471200]; National Basic Research Program of ChinaNational Basic Research Program of China [2011CB504403]
CR Alan JK, 2010, MOL CELL BIOL, V30, P4324, DOI 10.1128/MCB.01646-09
   Aznar S, 2001, CANCER LETT, V165, P1, DOI 10.1016/S0304-3835(01)00412-8
   Clark EA, 2001, NATURE, V411, P974, DOI 10.1038/35082119
   Coleman ML, 2002, CELL DEATH DIFFER, V9, P493, DOI 10.1038/sj.cdd.4400987
   Conrad S, 2005, J COMP NEUROL, V487, P166, DOI 10.1002/cne.20561
   Dergham P, 2002, J NEUROSCI, V22, P6570
   Erschbamer MK, 2005, J COMP NEUROL, V484, P224, DOI 10.1002/cne.20471
   Fawcett JW, 2006, CLIN MED, V6, P598, DOI 10.7861/clinmedicine.6-6-598
   Fournier AE, 2003, J NEUROSCI, V23, P1416, DOI 10.1523/JNEUROSCI.23-04-01416.2003
   Fritz G, 1999, INT J CANCER, V81, P682, DOI 10.1002/(SICI)1097-0215(19990531)81:5<682::AID-IJC2>3.0.CO;2-B
   Gallo G, 2004, J NEUROBIOL, V58, P92, DOI 10.1002/neu.10282
   Giniger E, 2002, DIFFERENTIATION, V70, P385, DOI 10.1046/j.1432-0436.2002.700801.x
   Gruner JA, 1992, J NEUROTRAUM, V9, P123, DOI 10.1089/neu.1992.9.123
   Guan KL, 2003, NAT REV NEUROSCI, V4, P941, DOI 10.1038/nrn1254
   Hall A, 2010, CSH PERSPECT BIOL, V2, P0, DOI 10.1101/cshperspect.a001818
   Heasman SJ, 2008, NAT REV MOL CELL BIO, V9, P690, DOI 10.1038/nrm2476
   Jin Z, 1997, J NEUROSCI, V17, P6256
   Lehmann M, 1999, J NEUROSCI, V19, P7537, DOI 10.1523/JNEUROSCI.19-17-07537.1999
   Madura T, 2004, EMBO REP, V5, P412, DOI 10.1038/sj.embor.7400117
   Minambres R, 2006, J CELL SCI, V119, P271, DOI 10.1242/jcs.02723
   Ridley AJ, 2001, J CELL SCI, V114, P2713
   Rouach N, 2006, EUR J NEUROSCI, V23, P1453, DOI 10.1111/j.1460-9568.2006.04671.x
   Schwab ME, 2002, PROG BRAIN RES, V137, P351
   Suwa H, 1998, BRIT J CANCER, V77, P147, DOI 10.1038/bjc.1998.23
   Takai Y, 2001, PHYSIOL REV, V81, P153, DOI 10.1152/physrev.2001.81.1.153
   Tian DS, 2006, J NEUROSCI RES, V84, P1053, DOI 10.1002/jnr.20999
   Tian DS, 2009, J NEUROCHEM, V109, P1658, DOI 10.1111/j.1471-4159.2009.06077.x
   Wahl S, 2000, J CELL BIOL, V149, P263, DOI 10.1083/jcb.149.2.263
   Yiu G, 2006, NAT REV NEUROSCI, V7, P617, DOI 10.1038/nrn1956
   Yu ZY, 2012, NEUROCHEM INT, V61, P1114, DOI 10.1016/j.neuint.2012.08.003
NR 30
TC 12
Z9 13
U1 1
U2 5
PU SPRINGER
PI NEW YORK
PA 233 SPRING ST, NEW YORK, NY 10013 USA
SN 1672-0733
EI 1993-1352
J9 J HUAZHONG U SCI-MED
JI J. Huazhong Univ. Sci. Tech.-Med.
PD OCT 15
PY 2014
VL 34
IS 5
BP 657
EP 662
DI 10.1007/s11596-014-1333-x
PG 6
WC Biochemistry & Molecular Biology
SC Biochemistry & Molecular Biology
GA AR9WH
UT WOS:000343926500007
PM 25318874
DA 2022-04-27
ER

PT J
AU Zhao, SW
   Zhu, K
   Zhang, Y
   Zhu, ZJ
   Xu, ZP
   Zhao, M
   Pan, TR
AF Zhao, Siwei
   Zhu, Kan
   Zhang, Yan
   Zhu, Zijie
   Xu, Zhengping
   Zhao, Min
   Pan, Tingrui
TI ElectroTaxis-on-a-Chip (ETC): an integrated quantitative high-throughput screening platform for electrical field-directed cell migration
SO LAB ON A CHIP
LA English
DT Article
ID spinal-cord hemisection; stimulation; regeneration; recovery; future
AB Both endogenous and externally applied electrical stimulation can affect a wide range of cellular functions, including growth, migration, differentiation and division. Among those effects, the electrical field (EF)-directed cell migration, also known as electrotaxis, has received broad attention because it holds great potential in facilitating clinical wound healing. Electrotaxis experiment is conventionally conducted in centimetre-sized flow chambers built in Petri dishes. Despite the recent efforts to adapt microfluidics for electrotaxis studies, the current electrotaxis experimental setup is still cumbersome due to the needs of an external power supply and EF controlling/monitoring systems. There is also a lack of parallel experimental systems for high-throughput electrotaxis studies. In this paper, we present a first independently operable microfluidic platform for high-throughput electrotaxis studies, integrating all functional components for cell migration under EF stimulation (except microscopy) on a compact footprint (the same as a credit card), referred to as ElectroTaxis-on-a-Chip (ETC). Inspired by the R-2R resistor ladder topology in digital signal processing, we develop a systematic approach to design an infinitely expandable microfluidic generator of EF gradients for high-throughput and quantitative studies of EF-directed cell migration. Furthermore, a vacuum-assisted assembly method is utilized to allow direct and reversible attachment of our device to existing cell culture media on biological surfaces, which separates the cell culture and device preparation/fabrication steps. We have demonstrated that our ETC platform is capable of screening human cornea epithelial cell migration under the stimulation of an EF gradient spanning over three orders of magnitude. The screening results lead to the identification of the EF-sensitive range of that cell type, which can provide valuable guidance to the clinical application of EF-facilitated wound healing.
C1 [Zhao, Siwei; Zhu, Zijie; Pan, Tingrui] Univ Calif Davis, Dept Biomed Engn, Micronano Innovat MiNI Lab, Davis, CA 95616 USA.
   [Zhu, Kan; Zhao, Min] Univ Calif Davis, Dept Dermatol, Davis, CA 95616 USA.
   [Zhu, Kan; Zhang, Yan; Xu, Zhengping] Zhejiang Univ, Sch Med, Dept Environm Med, Hangzhou, Zhejiang, Peoples R China.
RP Zhao, M (通讯作者)，Univ Calif Davis, Dept Dermatol, Davis, CA 95616 USA.
EM minzhao@ucdavis.edu; tingrui@ucdavis.edu
FU National Science Foundation, CAREER AwardNational Science Foundation (NSF) [ECCS-0846502]; National Institutes of Health National Eye Institute grant [1R01EY019101]; Major Program Grant of Zhejiang Provincial Science and Technology [2012C03007-6]; China Scholarship CouncilChina Scholarship Council; NATIONAL EYE INSTITUTEUnited States Department of Health & Human ServicesNational Institutes of Health (NIH) - USANIH National Eye Institute (NEI) [R01EY019101] Funding Source: NIH RePORTER
CR Baker LL, 1997, DIABETES CARE, V20, P405, DOI 10.2337/diacare.20.3.405
   Berens P, 2009, J STAT SOFTW, V31, P1, DOI 10.18637/jss.v031.i10
   Borgens RB, 1999, J NEUROTRAUM, V16, P639, DOI 10.1089/neu.1999.16.639
   Borgens RB, 1981, SCIENCE, V213, P611, DOI 10.1126/science.7256258
   Borgens RB, 1987, SCIENCE, V238, P366, DOI 10.1126/science.3659920
   Borgens RB, 1990, J COMP NEUROL, V296, P634, DOI 10.1002/cne.902960409
   Cao L, 2013, EMBO REP, V14, P184, DOI 10.1038/embor.2012.215
   Djamgoz MBA, 2001, J CELL SCI, V114, P2697
   El-ali J, 2006, NATURE, V442, P403, DOI 10.1038/nature05063
   Feng JF, 2012, STEM CELLS, V30, P349, DOI 10.1002/stem.779
   Gardner SE, 1999, WOUND REPAIR REGEN, V7, P495, DOI 10.1046/j.1524-475X.1999.00495.x
   Huang CW, 2009, BIOSENS BIOELECTRON, V24, P3510, DOI 10.1016/j.bios.2009.05.001
   Isseroff RR, 2012, ADV WOUND CARE, V1, P238, DOI 10.1089/wound.2011.0351
   Li J, 2012, BIOMICROFLUIDICS, V6, P0, DOI 10.1063/1.4718721
   Li J, 2011, TRENDS CELL BIOL, V21, P489, DOI 10.1016/j.tcb.2011.05.002
   Mccaig CD, 1997, BIOESSAYS, V19, P819, DOI 10.1002/bies.950190912
   Mccaig CD, 2005, PHYSIOL REV, V85, P943, DOI 10.1152/physrev.00020.2004
   Mehling M, 2014, CURR OPIN BIOTECH, V25, P95, DOI 10.1016/j.copbio.2013.10.005
   Mycielska ME, 2004, J CELL SCI, V117, P1631, DOI 10.1242/jcs.01125
   Nishimura KY, 1996, J CELL SCI, V109, P199
   Nuccitelli R, 2003, CURR TOP DEV BIOL, V58, P1, DOI 10.1016/S0070-2153(03)58001-2
   Nuccitelli R, 2003, RADIAT PROT DOSIM, V106, P375, DOI 10.1093/oxfordjournals.rpd.a006375
   Radisic M, 2004, P NATL ACAD SCI USA, V101, P18129, DOI 10.1073/pnas.0407817101
   Robertson DM, 2005, INVEST OPHTH VIS SCI, V46, P470, DOI 10.1167/iovs.04-0528
   Shapiro S, 2005, J NEUROSURG-SPINE, V2, P3, DOI 10.3171/spi.2005.2.1.0003
   Song B, 2004, J CELL SCI, V117, P4681, DOI 10.1242/jcs.01341
   Song B, 2007, NAT PROTOC, V2, P1479, DOI 10.1038/nprot.2007.205
   Sun YS, 2012, BIOMICROFLUIDICS, V6, P0
   Tai GP, 2009, METHODS MOL BIOL, V571, P77, DOI 10.1007/978-1-60761-198-1_5
   Takayama S, 2001, NATURE, V411, P1016, DOI 10.1038/35082637
   Thorsen T, 2002, SCIENCE, V298, P580, DOI 10.1126/science.1076996
   Unger MA, 2000, SCIENCE, V288, P113, DOI 10.1126/science.288.5463.113
   Wang ET, 2003, EXP EYE RES, V76, P29, DOI 10.1016/S0014-4835(02)00257-9
   Whitesides GM, 2006, NATURE, V442, P368, DOI 10.1038/nature05058
   Zare RN, 2010, ANNU REV BIOMED ENG, V12, P187, DOI 10.1146/annurev-bioeng-070909-105238
   Zhao M, 2006, NATURE, V442, P457, DOI 10.1038/nature04925
   Zhao ZHIQIANG, 2011, EUR CELL MATER, V22, P344
NR 37
TC 14
Z9 15
U1 1
U2 26
PU ROYAL SOC CHEMISTRY
PI CAMBRIDGE
PA THOMAS GRAHAM HOUSE, SCIENCE PARK, MILTON RD, CAMBRIDGE CB4 0WF, CAMBS, ENGLAND
SN 1473-0197
EI 1473-0189
J9 LAB CHIP
JI Lab Chip
PD JUN 15
PY 2014
VL 14
IS 22
BP 4398
EP 4405
DI 10.1039/c4lc00745j
PG 8
WC Biochemical Research Methods; Chemistry, Multidisciplinary; Chemistry, Analytical; Nanoscience & Nanotechnology; Instruments & Instrumentation
SC Biochemistry & Molecular Biology; Chemistry; Science & Technology - Other Topics; Instruments & Instrumentation
GA AR9TP
UT WOS:000343920200013
PM 25242672
DA 2022-04-27
ER

PT J
AU Fischer, AHL
   Mozzherin, D
   Eren, AM
   Lans, KD
   Wilson, N
   Cosentino, C
   Smith, J
AF Fischer, Antje H. L.
   Mozzherin, Dmitry
   Eren, A. Murat
   Lans, Kristen D.
   Wilson, Nathan
   Cosentino, Carlo
   Smith, Joel
TI SeaBase: A Multispecies Transcriptomic Resource and Platform for Gene Network Inference
SO INTEGRATIVE AND COMPARATIVE BIOLOGY
LA English
DT Article
ID starlet sea-anemone; demosponge amphimedon-queenslandica; early embryonic-development; nervous-system development; patella-vulgata mollusca; cell-fate specification; artemia-salina linnaeus; spinal-cord-injury; sequence data-bank; nematostella-vectensis
AB Marine and aquatic animals are extraordinarily useful as models for identifying mechanisms of development and evolution, regeneration, resistance to cancer, longevity and symbiosis, among many other areas of research. This is due to the great diversity of these organisms and their wide-ranging capabilities. Genomics tools are essential for taking advantage of these "free lessons" of nature. However, genomics and transcriptomics are challenging in emerging model systems. Here, we present SeaBase, a tool for helping to meet these needs. Specifically, SeaBase provides a platform for sharing and searching transcriptome data. More importantly, SeaBase will support a growing number of tools for inferring gene network mechanisms. The first dataset available on SeaBase is a developmental transcriptomic profile of the sea anemone Nematostella vectensis (Anthozoa, Cnidaria). Additional datasets are currently being prepared and we are aiming to expand SeaBase to include user-supplied data for any number of marine and aquatic organisms, thereby supporting many potentially new models for gene network studies. SeaBase can be accessed online at: http://seabase.core.cli.mbl.edu.
C1 [Fischer, Antje H. L.; Mozzherin, Dmitry; Eren, A. Murat; Lans, Kristen D.; Wilson, Nathan; Smith, Joel] Marine Biol Lab, Woods Hole, MA 02543 USA.
   [Fischer, Antje H. L.] Harvard Univ, Dept Mol & Cellular Biol, Cambridge, MA 02138 USA.
   [Cosentino, Carlo] Magna Graecia Univ Catanzaro, I-88100 Catanzaro, Italy.
RP Fischer, AHL (通讯作者)，Marine Biol Lab, Woods Hole, MA 02543 USA.
EM jcsmith@mbl.edu
FU Direct For Biological SciencesNational Science Foundation (NSF)NSF - Directorate for Biological Sciences (BIO) [1342595] Funding Source: National Science Foundation
CR Adamska M, 2011, ZOOLOGY, V114, P1, DOI 10.1016/j.zool.2010.10.003
   Adamska M, 2010, EVOL DEV, V12, P494, DOI 10.1111/j.1525-142X.2010.00435.x
   Altenburger A, 2009, FRONT ZOOL, V6, P0, DOI 10.1186/1742-9994-6-3
   Altschul SF, 1997, NUCLEIC ACIDS RES, V25, P3389, DOI 10.1093/nar/25.17.3389
   Altschul SF, 1990, J MOL BIOL, V215, P403, DOI 10.1006/jmbi.1990.9999
   Angerer LM, 2003, CURR TOP DEV BIOL, V53, P159, DOI 10.1016/S0070-2153(03)53005-8
   Arendt D, 2002, DEVELOPMENT, V129, P1143
   Ashburner M, 1994, DEVELOPMENT, V120, P2077
   Austad SN, 2009, J GERONTOL A-BIOL, V64, P192, DOI 10.1093/gerona/gln059
   Barreiro-iglesias ANTON, 2012, ENZYME RES, V2012, P835731, DOI 10.1155/2012/835731
   Bassaglia Y, 2013, J EXP MAR BIOL ECOL, V447, P4, DOI 10.1016/j.jembe.2013.02.006
   Bastian M, 2009, 3 INT AAAI C WEBL SO, V8, P361, DOI 10.13140/2.1.1341.1520
   Baxevanis AD, 2003, MOL MED, V9, P185, DOI 10.1007/BF03402130
   Bely AE, 2006, INTEGR COMP BIOL, V46, P508, DOI 10.1093/icb/icj051
   Bertrand S, 2011, DEVELOPMENT, V138, P4819, DOI 10.1242/dev.066720
   Bierne N, 2002, EVOLUTION, V56, P292, DOI 10.1111/j.0014-3820.2002.tb01339.x
   Bilofsky HS, 1988, NUCLEIC ACIDS RES, V16, P1861, DOI 10.1093/nar/16.5.1861
   Bilofsky HS, 1986, NUCLEIC ACIDS RES, V14, P1, DOI 10.1093/nar/14.1.1
   Blanchard CE, 1986, THESIS U LEICESTER, V0, P0
   Bloom OE, 2011, MOL CELL NEUROSCI, V48, P339, DOI 10.1016/j.mcn.2011.04.003
   Bodnar AG, 2009, EXP GERONTOL, V44, P477, DOI 10.1016/j.exger.2009.05.001
   Bosch TCG, 2009, BIOESSAYS, V31, P478, DOI 10.1002/bies.200800183
   Boyer BC, 1996, BIOL BULL, V191, P285, DOI 10.1086/BBLv191n2p285
   Brockes JP, 1998, BBA-REV CANCER, V1377, PM1, DOI 10.1016/S0304-419X(97)00029-2
   Busch DJ, 2012, J COMP NEUROL, V520, P1751, DOI 10.1002/cne.23011
   Butler D, 2000, NATURE, V406, P333, DOI 10.1038/35019198
   Carnevali MDC, 2006, ISJ-INVERT SURVIV J, V3, P64
   Chiao CC, 2011, P NATL ACAD SCI USA, V108, P9148, DOI 10.1073/pnas.1019090108
   Copf T, 2003, DEVELOPMENT, V130, P5915, DOI 10.1242/dev.00835
   Damen P, 1996, MECH DEVELOP, V56, P41, DOI 10.1016/0925-4773(96)00510-2
   Damen P, 1996, ROUX ARCH DEV BIOL, V205, P401, DOI 10.1007/BF00377220
   Darling JA, 2005, BIOESSAYS, V27, P211, DOI 10.1002/bies.20181
   Davidson EH, 2010, REGULATORY GENOME GE, V0, P0
   Davidson EH, 1998, DEVELOPMENT, V125, P3269
   Davidson EH, 2002, SCIENCE, V295, P1669, DOI 10.1126/science.1069883
   Dickinson AJG, 2003, J COMP NEUROL, V466, P197, DOI 10.1002/cne.10863
   Dictus WJAG, 1997, MECH DEVELOP, V62, P312
   Dill KK, 2007, DEV GENES EVOL, V217, P435, DOI 10.1007/s00427-007-0153-4
   Dray N, 2010, SCIENCE, V329, P339, DOI 10.1126/science.1188913
   Dunn CW, 2008, NATURE, V452, P745, DOI 10.1038/nature06614
   Dyachuk V, 2009, DEV GROWTH DIFFER, V51, P69, DOI 10.1111/j.1440-169X.2008.01081.x
   Ekblom R, 2011, HEREDITY, V107, P1, DOI 10.1038/hdy.2010.152
   Ereskovsky AV, 2009, BIOESSAYS, V31, P89, DOI 10.1002/bies.080058
   Estabrooks SL, 2007, J SHELLFISH RES, V26, P307, DOI 10.2983/0730-8000(2007)26[307:TPROTI]2.0.CO;2
   Fernandez-suarez XM, 2014, NUCLEIC ACIDS RES, V42, PD1, DOI 10.1093/nar/gkt1282
   Fiorito G, 1992, SCIENCE, V256, P545, DOI 10.1126/science.256.5056.545
   Fischer AHL, 2014, EVODEVO, V5, P0, DOI 10.1186/2041-9139-5-4
   Fischer AHL, 2013, INTEGR COMP BIOL, V53, P832, DOI 10.1093/icb/ict091
   Fischer AHL, 2010, FRONT ZOOL, V7, P0, DOI 10.1186/1742-9994-7-31
   Frank U, 2001, BIOESSAYS, V23, P963, DOI 10.1002/bies.1137
   Freeman G, 1993, DEV BIOL, V160, P196, DOI 10.1006/dbio.1993.1298
   Freeman G, 2000, DEV BIOL, V227, P219, DOI 10.1006/dbio.2000.9857
   Freeman G, 2002, DEV BIOL, V252, P301, DOI 10.1006/dbio.2002.0854
   Friedrich S, 2002, J MORPHOL, V253, P109, DOI 10.1002/jmor.10010
   Galliot B, 2002, INT J DEV BIOL, V46, P39
   Garcia-arraras JE, 1998, J EXP ZOOL, V281, P288, DOI 10.1002/(SICI)1097-010X(19980701)281:4<288::AID-JEZ5>3.0.CO;2-K
   Garcia-arraras JE, 1999, J COMP NEUROL, V406, P461, DOI 10.1002/(SICI)1096-9861(19990419)406:4<461::AID-CNE4>3.0.CO;2-0
   Gauthier M, 2008, DEV GENES EVOL, V218, P23, DOI 10.1007/s00427-007-0197-5
   Gelbart WM, 1994, NUCLEIC ACIDS RES, V22, P3456
   Genikhovich G, 2009, COLD SPRING HARB PRO, V2009, P0
   Genikhovich G, 2009, COLD SPRING HARB PRO, V2009, P0
   Gerhart J, 2005, CURR OPIN GENET DEV, V15, P461, DOI 10.1016/j.gde.2005.06.004
   Gilmore TD, 2013, DEV GENES EVOL, V223, P207, DOI 10.1007/s00427-012-0434-4
   Gonzales EE, 2007, DEV GENES EVOL, V217, P105, DOI 10.1007/s00427-006-0118-z
   Goulding MQ, 2009, PLOS ONE, V4, P0, DOI 10.1371/journal.pone.0005506
   Grabherr MG, 2011, NAT BIOTECHNOL, V29, P644, DOI 10.1038/nbt.1883
   Grande C, 2009, NATURE, V457, P1007, DOI 10.1038/nature07603
   Granger CWJ, 1988, J ECON DYN CONTROL, V12, P551, DOI 10.1016/0165-1889(88)90055-3
   Grimaldi A, 2008, DEV DYNAM, V237, P659, DOI 10.1002/dvdy.21453
   Gruhl A, 2010, ZOOMORPHOLOGY, V129, P45, DOI 10.1007/s00435-009-0099-3
   Guarente L, 2000, NATURE, V408, P255, DOI 10.1038/35041700
   Harzsch S, 2002, ARTHROPOD STRUCT DEV, V30, P251, DOI 10.1016/S1467-8039(02)00012-9
   Haszprunar G, 2002, J MORPHOL, V251, P210, DOI 10.1002/jmor.1084
   Hejnol A, 2008, NATURE, V456, P382, DOI 10.1038/nature07309
   Hejnol A, 2007, DEV BIOL, V305, P63, DOI 10.1016/j.ydbio.2007.01.044
   Hejnol A, 2009, BMC BIOL, V7, P0, DOI 10.1186/1741-7007-7-65
   Helmkampf M, 2008, P ROY SOC B-BIOL SCI, V275, P1927, DOI 10.1098/rspb.2008.0372
   Henry JJ, 1998, DEV BIOL, V201, P253, DOI 10.1006/dbio.1998.8966
   Henry JJ, 2008, DEV BIOL, V313, P181, DOI 10.1016/j.ydbio.2007.10.019
   Henry JJ, 2010, BIOL BULL-US, V218, P211, DOI 10.1086/BBLv218n3p211
   Henry JQ, 2000, DEV BIOL, V220, P285, DOI 10.1006/dbio.2000.9628
   Hernroth B, 2010, J EXP ZOOL PART B, V314B, P457, DOI 10.1002/jez.b.21352
   Hinman VF, 2007, DEV BIOL, V312, P584, DOI 10.1016/j.ydbio.2007.09.006
   Hinman VF, 2007, P NATL ACAD SCI USA, V104, P19404, DOI 10.1073/pnas.0709994104
   Holland PWH, 1992, DEVELOPMENT, V116, P653
   Holland PWH, 1994, DEVELOPMENT, V0, P125
   Houliston E, 2010, TRENDS GENET, V26, P159, DOI 10.1016/j.tig.2010.01.008
   Hubbard T, 2000, NATURE, V403, P825, DOI 10.1038/35002770
   Jondelius U, 2004, ZOOMORPHOLOGY, V123, P221, DOI 10.1007/s00435-004-0105-8
   Kennedy BK, 2008, J INTERN MED, V263, P142, DOI 10.1111/j.1365-2796.2007.01903.x
   Kumano G, 2007, DEV DYNAM, V236, P1732, DOI 10.1002/dvdy.21108
   Lambert JD, 2009, CURR TOP DEV BIOL, V86, P107, DOI 10.1016/S0070-2153(09)01005-9
   Lambert JD, 2001, DEVELOPMENT, V128, P45
   Langmead B, 2009, GENOME BIOL, V10, P0, DOI 10.1186/gb-2009-10-3-r25
   Lapraz F, 2013, EVODEVO, V4, P0, DOI 10.1186/2041-9139-4-29
   Lartillot N, 2002, DEVELOPMENT, V129, P1411
   Lau BYB, 2013, EXP NEUROL, V250, P31, DOI 10.1016/j.expneurol.2013.09.004
   Lawrence JM, 1991, ECHINODERM RES, V1992, P39
   Lehnert EM, 2012, BMC GENOMICS, V13, P0, DOI 10.1186/1471-2164-13-271
   Li B, 2011, BMC BIOINFORMATICS, V12, P0, DOI 10.1186/1471-2105-12-323
   Lowe CJ, 2006, PLOS BIOL, V4, P1603, DOI 10.1371/journal.pbio.0040291
   Lowe CJ, 2003, CELL, V113, P853, DOI 10.1016/S0092-8674(03)00469-0
   Lurie DI, 1991, J COMP NEUROL, V306, P409, DOI 10.1002/cne.903060305
   Lyons DC, 2012, EVODEVO, V3, P0, DOI 10.1186/2041-9139-3-21
   Martindale MQ, 2009, DEV CELL, V17, P162, DOI 10.1016/j.devcel.2009.07.024
   Martinez DE, 1998, EXP GERONTOL, V33, P217, DOI 10.1016/S0531-5565(97)00113-7
   Mashanov VS, 2012, GENE EXPR PATTERNS, V12, P24, DOI 10.1016/j.gep.2011.10.003
   Masuda-nakagawa LM, 2000, DEV GENES EVOL, V210, P151, DOI 10.1007/s004270050022
   Mathger LM, 2009, J R SOC INTERFACE, V6, PS149, DOI 10.1098/rsif.2008.0366.focus
   Mcclay DR, 2011, DEVELOPMENT, V138, P2639, DOI 10.1242/dev.048967
   Mcdougall C, 2008, PARASITE, V15, P321, DOI 10.1051/parasite/2008153321
   Mcgettigan PA, 2013, CURR OPIN CHEM BIOL, V17, P4, DOI 10.1016/j.cbpa.2012.12.008
   Meyer NP, 2010, INTEGR COMP BIOL, V50, P756, DOI 10.1093/icb/icq120
   Meyer NP, 2009, DEV BIOL, V335, P237, DOI 10.1016/j.ydbio.2009.06.017
   Miller DJ, 2000, BIOESSAYS, V22, P291, DOI 10.1002/(SICI)1521-1878(200003)22:3<291::AID-BIES11>3.0.CO;2-2
   Miller G, 2009, SCIENCE, V325, P24, DOI 10.1126/science.325_24
   Mladenov PV, 1986, J EXP MAR BIOL ECOL, V96, P155, DOI 10.1016/0022-0981(86)90240-6
   Moret F, 2004, J COMP NEUROL, V468, P135, DOI 10.1002/cne.10965
   Mortazavi A, 2008, NAT METHODS, V5, P621, DOI 10.1038/nmeth.1226
   Muller GB, 2007, NAT REV GENET, V8, P943, DOI 10.1038/nrg2219
   Nakano H, 2006, DEV BIOL, V292, P205, DOI 10.1016/j.ydbio.2005.12.038
   Nielsen C, 1991, ACTA ZOOL-STOCKHOLM, V72, P7, DOI 10.1111/j.1463-6395.1991.tb00312.x
   Okamoto M, 1997, DIFFERENTIATION, V61, P285, DOI 10.1046/j.1432-0436.1997.6150285.x
   Oulion S, 2012, PLOS ONE, V7, P0, DOI 10.1371/journal.pone.0036554
   Oviedo NJ, 2009, SEMIN CELL DEV BIOL, V20, P557, DOI 10.1016/j.semcdb.2009.04.005
   Ozsolak F, 2011, NAT REV GENET, V12, P87, DOI 10.1038/nrg2934
   Pang K, 2008, COLD SPRING HARB PRO, V2008, P0
   Peterson KJ, 1999, DEVELOPMENT, V126, P85
   Piatigorsky J, 2004, INT J DEV BIOL, V48, P719, DOI 10.1387/ijdb.041851jp
   Raff RA, 2000, NAT REV GENET, V1, P74, DOI 10.1038/35049594
   Raff RA, 1992, BIOESSAYS, V14, P211, DOI 10.1002/bies.950140403
   Raible F, 2005, SCIENCE, V310, P1325, DOI 10.1126/science.1119089
   Rawlinson KA, 2010, FRONT ZOOL, V7, P0, DOI 10.1186/1742-9994-7-12
   Reitzel AM, 2009, J PARASITOL, V95, P100, DOI 10.1645/GE-1623.1
   Santagata S, 2004, J MORPHOL, V259, P347, DOI 10.1002/jmor.10205
   Satoh N, 2003, NAT REV GENET, V4, P285, DOI 10.1038/nrg1042
   Schaffer AA, 2001, NUCLEIC ACIDS RES, V29, P2994, DOI 10.1093/nar/29.14.2994
   Schneider SQ, 2007, DEV CELL, V13, P73, DOI 10.1016/j.devcel.2007.05.002
   Selzer ME, 1978, J PHYSIOL-LONDON, V277, P395, DOI 10.1113/jphysiol.1978.sp012280
   Semmler H, 2008, FRONT ZOOL, V5, P0, DOI 10.1186/1742-9994-5-14
   Shannon P, 2003, GENOME RES, V13, P2498, DOI 10.1101/gr.1239303
   Sikes JM, 2008, EVOL DEV, V10, P619, DOI 10.1111/j.1525-142X.2008.00276.x
   Smoot ME, 2011, BIOINFORMATICS, V27, P431, DOI 10.1093/bioinformatics/btq675
   Sommer RJ, 2000, CURR OPIN GENET DEV, V10, P443, DOI 10.1016/S0959-437X(00)00110-6
   Stach T, 2008, P NATL ACAD SCI USA, V105, P7229, DOI 10.1073/pnas.0710196105
   Steele RE, 2002, DEV BIOL, V248, P199, DOI 10.1006/dbio.2002.0744
   Stefanik DJ, 2014, BMC GENOMICS, V15, P0, DOI 10.1186/1471-2164-15-71
   Stefanik DJ, 2013, NAT PROTOC, V8, P916, DOI 10.1038/nprot.2013.044
   Stein L, 2001, NUCLEIC ACIDS RES, V29, P82, DOI 10.1093/nar/29.1.82
   Sultan M, 2008, SCIENCE, V321, P956, DOI 10.1126/science.1160342
   Sun LN, 2013, PLOS ONE, V8, P0, DOI 10.1371/journal.pone.0069441
   Sunagawa S, 2009, BMC GENOMICS, V10, P0, DOI 10.1186/1471-2164-10-258
   Sweet HC, 1998, DEVELOPMENT, V125, P4033
   Tagawa K, 1998, ZOOL SCI, V15, P85, DOI 10.2108/zsj.15.85
   Tagawa K, 2001, EVOL DEV, V3, P443, DOI 10.1046/j.1525-142X.2001.01050.x
   Tessmar-raible K, 2003, CURR OPIN GENET DEV, V13, P331, DOI 10.1016/S0959-437X(03)00086-8
   Tsutsumi H, 1984, MAR BIOL, V80, P315, DOI 10.1007/BF00392827
   Tulin S, 2013, EVODEVO, V4, P0, DOI 10.1186/2041-9139-4-16
   Vopalensky P, 2012, P NATL ACAD SCI USA, V109, P15383, DOI 10.1073/pnas.1207580109
   Voronov DA, 1998, DEVELOPMENT, V125, P143
   Waddington CH, 1935, NATURE, V135, P606, DOI 10.1038/135606a0
   Wanamaker AD, 2008, RADIOCARBON, V50, P399, DOI 10.1017/S0033822200053510
   Wanninger A, 2002, J MORPHOL, V254, P53, DOI 10.1002/jmor.10004
   Wennberg SA, 2008, EVOL DEV, V10, P326, DOI 10.1111/j.1525-142X.2008.00241.x
   Wildt M, 2002, J NEUROBIOL, V52, P117, DOI 10.1002/neu.10074
   Wilhelm BT, 2008, NATURE, V453, P1239, DOI 10.1038/nature07002
   Williamson R, 2004, NEUROSIGNALS, V13, P87, DOI 10.1159/000076160
   Wolenski FS, 2013, NAT PROTOC, V8, P900, DOI 10.1038/nprot.2013.014
   Wray GA, 1990, DEV BIOL, V141, P41, DOI 10.1016/0012-1606(90)90100-W
   Yankura KA, 2010, BMC BIOL, V8, P0, DOI 10.1186/1741-7007-8-143
   Yuan D, 2008, DEV GENES EVOL, V218, P525, DOI 10.1007/s00427-008-0254-8
   Zhang C, 2012, BIOINFORMATICS, V28, P1943, DOI 10.1093/bioinformatics/bts278
   Zhang GX, 2014, J COMP NEUROL, V522, P1316, DOI 10.1002/cne.23485
NR 173
TC 15
Z9 15
U1 0
U2 14
PU OXFORD UNIV PRESS INC
PI CARY
PA JOURNALS DEPT, 2001 EVANS RD, CARY, NC 27513 USA
SN 1540-7063
EI 1557-7023
J9 INTEGR COMP BIOL
JI Integr. Comp. Biol.
PD JUL 15
PY 2014
VL 54
IS 2
BP 250
EP 263
DI 10.1093/icb/icu065
PG 14
WC Zoology
SC Zoology
GA AM7TP
UT WOS:000340071900017
PM 24907201
DA 2022-04-27
ER

PT J
AU Jin, LJ
   Wu, ZR
   Xu, W
   Hu, X
   Zhang, J
   Xue, ZG
   Cheng, LM
AF Jin, Lingjing
   Wu, Zhourui
   Xu, Wei
   Hu, Xiao
   Zhang, Jin
   Xue, Zhigang
   Cheng, Liming
TI Identifying gene expression profile of spinal cord injury in rat by bioinformatics strategy
SO MOLECULAR BIOLOGY REPORTS
LA English
DT Article
DE Spinal cord injury; Differentially expressed genes; Protein-protein interaction network; Transcription factors; microRNA
ID network medicine; protein; methylprednisolone; proliferation; cytoscape; algorithm; pathway; cancer; cd74; link
AB Spinal cord injury (SCI) leads to the loss of sensory, motor, and autonomic function. We aimed to identify the therapeutic targets of-SCI by bioinformatics analysis. The gene expression profile of GSE20907 was downloaded from gene expression omnibus database. By comparing gene expression profiles with control samples, we screened out several differentially expressed genes (DEGs) in 3 days, 2 weeks and 1 month post-SCI. The pathway enrichment and protein-protein interaction (PPI) network analysis for the identified DEGs were performed. Then, transcription factors and microRNAs for DEGs were predicted. We found that up-regulated DEGs mainly participated in cell cycle, oxidative phosphorylation and immune-related pathways; while down-regulated DEGs were mainly involved in oxidative phosphorylation and central nervous system disease signaling pathways. In the constructed PPI network, Bub1, Vascular endothelial growth factor, Topoisomerase II alpha (TOP2a) and Cdc20 showed better correspondence with cell cycle, repair system and nerve system. Furthermore, the up-regulated genes (Arpc1b, CD74 and Brd2) significantly mapped to the target genes of transcription factors. The down-regulated genes of 3 days post-injury and the up-regulated genes of 2 weeks post-injury were significantly enriched as the target genes of microRNAs (miR-129 and miR-124). In conclusion, our results may provide guidelines to discuss the collaboration of PPI network in carcinogenesis of SCI.
C1 [Jin, Lingjing] Tongji Univ, Sch Med, Shanghai Tongji Hosp, Dept Neurol, Shanghai 200065, Peoples R China.
   [Wu, Zhourui; Xu, Wei; Hu, Xiao; Cheng, Liming] Tongji Univ, Sch Med, Shanghai Tongji Hosp, Dept Spine Surg, Shanghai 200065, Peoples R China.
   [Zhang, Jin] Tongji Univ, Sch Med, Dept Regenerat Med, Shanghai 200092, Peoples R China.
   [Xue, Zhigang] Tongji Univ, Sch Med, Shanghai Tongji Hosp, Translat Stem Cell Ctr, Shanghai 200065, Peoples R China.
RP Cheng, LM (通讯作者)，Tongji Univ, Sch Med, Shanghai Tongji Hosp, Dept Spine Surg, Xin Cun Rd 389, Shanghai 200065, Peoples R China.
EM xuezhigang75@gmail.com; limingcheng@tongji.edu.cn
FU Program of Shanghai Subject Chief Scientist [2012XD1404400]; International Science & Technology Cooperation Program of China [2011DFB30010]
CR Ahn YY, 2010, NATURE, V466, P761, DOI 10.1038/nature09182
   Ando J, 2008, BIOCHEM BIOPH RES CO, V365, P691, DOI 10.1016/j.bbrc.2007.11.053
   Baptiste DC, 2006, J NEUROTRAUM, V23, P318, DOI 10.1089/neu.2006.23.318
   Barabasi AL, 2011, NAT REV GENET, V12, P56, DOI 10.1038/nrg2918
   Becker D, 2003, NEUROLOGIST, V9, P1, DOI 10.1097/01.nrl.0000038587.58012.05
   Becker-herman S, 2005, MOL BIOL CELL, V16, P5061, DOI 10.1091/mbc.E05-04-0327
   Belkina AC, 2012, NAT REV CANCER, V12, P465, DOI 10.1038/nrc3256
   Benjamini Y, 1995, J R STAT SOC B, V57, P289, DOI 10.1111/j.2517-6161.1995.tb02031.x
   Bracken MB, 1990, NEW ENGL J MED, V322, P1405, DOI 10.1056/NEJM199005173222001
   Bracken MB, 1997, JAMA-J AM MED ASSOC, V277, P1597, DOI 10.1001/jama.277.20.1597
   Breslin K, 2012, PEDIATR EMERG CARE, V28, P1238, DOI 10.1097/PEC.0b013e3182724434
   Bryan KJ, 2008, MOL NEURODEGENER, V3, P0, DOI 10.1186/1750-1326-3-13
   Chang YW, 2009, J NEUROTRAUM, V26, P979, DOI 10.1089/neu.2008-0762
   Dai MH, 2005, NUCLEIC ACIDS RES, V33, P0, DOI 10.1093/nar/gni179
   Eichten A, 2013, ANGIOGENESIS, V16, P429, DOI 10.1007/s10456-012-9328-3
   Enright AJ, 2002, NUCLEIC ACIDS RES, V30, P1575, DOI 10.1093/nar/30.7.1575
   Gaur A, 2007, CANCER RES, V67, P2456, DOI 10.1158/0008-5472.CAN-06-2698
   Hasegawa K, 2005, EXP NEUROL, V193, P394, DOI 10.1016/j.expneurol.2004.12.024
   Hebbes TR, 1988, EMBO J, V7, P1395, DOI 10.1002/j.1460-2075.1988.tb02956.x
   Hirata T, 2007, BRAIN RES, V1130, P214, DOI 10.1016/j.brainres.2006.10.077
   Huang DW, 2009, NAT PROTOC, V4, P44, DOI 10.1038/nprot.2008.211
   Irizarry RA, 2003, BIOSTATISTICS, V4, P249, DOI 10.1093/biostatistics/4.2.249
   Katada T, 2009, INT J ONCOL, V34, P537, DOI 10.3892/ijo_00000179
   Kawashima SA, 2010, SCIENCE, V327, P172, DOI 10.1126/science.1180189
   Kelley BG, 2011, MOL CELL NEUROSCI, V48, P137, DOI 10.1016/j.mcn.2011.07.002
   Kim AH, 2009, CELL, V136, P322, DOI 10.1016/j.cell.2008.11.050
   Kim HM, 2009, PLOS ONE, V4, P0, DOI 10.1371/journal.pone.0004987
   Maere S, 2005, BIOINFORMATICS, V21, P3448, DOI 10.1093/bioinformatics/bti551
   Margolin AA, 2006, BMC BIOINFORMATICS, V7, P0, DOI 10.1186/1471-2105-7-S1-S7
   Mi SL, 2007, P NATL ACAD SCI USA, V104, P19971, DOI 10.1073/pnas.0709313104
   Molli PR, 2010, J CELL BIOL, V190, P101, DOI 10.1083/jcb.200908050
   Nepusz T, 2012, NAT METHODS, V9, P471, DOI 10.1038/nmeth.1938, 10.1038/NMETH.1938
   Ogata H, 1999, NUCLEIC ACIDS RES, V27, P29, DOI 10.1093/nar/27.1.29
   Pal DK, 2003, AM J HUM GENET, V73, P261, DOI 10.1086/377006
   Palla G, 2005, NATURE, V435, P814, DOI 10.1038/nature03607
   Pereira JE, 2009, EXP NEUROL, V220, P71, DOI 10.1016/j.expneurol.2009.07.030
   Ponomarev ED, 2011, NAT MED, V17, P64, DOI 10.1038/nm.2266
   Seike M, 2009, P NATL ACAD SCI USA, V106, P12085, DOI 10.1073/pnas.0905234106
   Sekhon LHS, 2001, SPINE, V26, PS2, DOI 10.1097/00007632-200112151-00002
   Shannon P, 2003, GENOME RES, V13, P2498, DOI 10.1101/gr.1239303
   Skinner M, 2010, NAT REV MOL CELL BIO, V11, P0, DOI 10.1038/nrm2946
   Szklarczyk D, 2011, NUCLEIC ACIDS RES, V39, PD561, DOI 10.1093/nar/gkq973
   Tsume M, 2012, BIOCHEM BIOPH RES CO, V425, P762, DOI 10.1016/j.bbrc.2012.07.149
   Velisek L, 2011, PLOS ONE, V6, P0, DOI 10.1371/journal.pone.0023656
   Watzka M, 2000, NEUROSCI LETT, V290, P121, DOI 10.1016/S0304-3940(00)01325-2
   Wu JJ, 2010, CELL CYCLE, V9, P1809, DOI 10.4161/cc.9.9.11535
   Zanzoni A, 2009, FEBS LETT, V583, P1759, DOI 10.1016/j.febslet.2009.03.001
   Zheng GY, 2008, BIOINFORMATICS, V24, P2416, DOI 10.1093/bioinformatics/btn439
NR 48
TC 17
Z9 18
U1 0
U2 19
PU SPRINGER
PI DORDRECHT
PA VAN GODEWIJCKSTRAAT 30, 3311 GZ DORDRECHT, NETHERLANDS
SN 0301-4851
EI 1573-4978
J9 MOL BIOL REP
JI Mol. Biol. Rep.
PD MAY 15
PY 2014
VL 41
IS 5
BP 3169
EP 3177
DI 10.1007/s11033-014-3176-8
PG 9
WC Biochemistry & Molecular Biology
SC Biochemistry & Molecular Biology
GA AG9JC
UT WOS:000335734400049
PM 24595446
DA 2022-04-27
ER

PT J
AU Perkins, JR
   Antunes-Martins, A
   Calvo, M
   Grist, J
   Rust, W
   Schmid, R
   Hildebrandt, T
   Kohl, M
   Orengo, C
   McMahon, SB
   Bennett, DLH
AF Perkins, James R.
   Antunes-Martins, Ana
   Calvo, Margarita
   Grist, John
   Rust, Werner
   Schmid, Ramona
   Hildebrandt, Tobias
   Kohl, Matthias
   Orengo, Christine
   McMahon, Stephen B.
   Bennett, David L. H.
TI A comparison of RNA-seq and exon arrays for whole genome transcription profiling of the L5 spinal nerve transection model of neuropathic pain in the rat
SO MOLECULAR PAIN
LA English
DT Article
DE Whole-genome transcription profiling; Exon arrays; Microarrays; RNA-Sequencing; RNA-seq; Next generation sequencing; Spinal nerve transection; Nerve injury; Neuropathic pain; Differential gene expression
ID differential expression analysis; dorsal-root ganglion; oligonucleotide microarray; gene-expression; matter; complement; accuracy; pattern; cord
AB Background: The past decade has seen an abundance of transcriptional profiling studies of preclinical models of persistent pain, predominantly employing microarray technology. In this study we directly compare exon microarrays to RNA-seq and investigate the ability of both platforms to detect differentially expressed genes following nerve injury using the L5 spinal nerve transection model of neuropathic pain. We also investigate the effects of increasing RNA-seq sequencing depth. Finally we take advantage of the "agnostic" approach of RNA-seq to discover areas of expression outside of annotated exons that show marked changes in expression following nerve injury. Results: RNA-seq and microarrays largely agree in terms of the genes called as differentially expressed. However, RNA-seq is able to interrogate a much larger proportion of the genome. It can also detect a greater number of differentially expressed genes than microarrays, across a wider range of fold changes and is able to assign a larger range of expression values to the genes it measures. The number of differentially expressed genes detected increases with sequencing depth. RNA-seq also allows the discovery of a number of genes displaying unusual and interesting patterns of non-exonic expression following nerve injury, an effect that cannot be detected using microarrays. Conclusion: We recommend the use of RNA-seq for future high-throughput transcriptomic experiments in pain studies. RNA-seq allowed the identification of a larger number of putative candidate pain genes than microarrays and can also detect a wider range of expression values in a neuropathic pain model. In addition, RNA-seq can interrogate the whole genome regardless of prior annotations, being able to detect transcription from areas of the genome not currently annotated as exons. Some of these areas are differentially expressed following nerve injury, and may represent novel genes or isoforms. We also recommend the use of a high sequencing depth in order to detect differential expression for genes with low levels of expression.
C1 [Perkins, James R.; Orengo, Christine] UCL, Dept Biol Mol & Struct, London WC1E 6BT, England.
   [Perkins, James R.] Fdn IMABIS, Lab Invest, Malaga 29010, Spain.
   [Antunes-Martins, Ana; Calvo, Margarita; Grist, John; McMahon, Stephen B.; Bennett, David L. H.] Kings Coll London, Wolfson Ctr Age Related Dis, London SE1 1UL, England.
   [Rust, Werner; Schmid, Ramona; Hildebrandt, Tobias] Boehringer Ingelheim Pharma GmbH & Co KG, Target Discovery Res Germany, D-88397 Biberach, Germany.
   [Kohl, Matthias] Furtwangen Univ, Dept Med & Life Sci, D-78054 Villingen Schwenningen, Germany.
   [Bennett, David L. H.] John Radcliffe Hosp, Nuffield Dept Clin Neurosci, Oxford OX3 9DU, England.
RP Bennett, DLH (通讯作者)，Kings Coll London, Wolfson Ctr Age Related Dis, Hodgkin Bldg,Guys Campus, London SE1 1UL, England.
EM david.bennett@ndcn.ox.ac.uk
FU Innovative Medicines Initiative Joint Undertaking [115007]; European UnionEuropean Commission; Wellcome TrustWellcome TrustEuropean Commission
CR Alessandri-haber N, 2004, J NEUROSCI, V24, P4444, DOI 10.1523/JNEUROSCI.0242-04.2004
   Alvarado S, 2013, MOL PAIN, V9, P0, DOI 10.1186/1744-8069-9-21
   Anders S, 2012, GENOME RES, V22, P2008, DOI 10.1101/gr.133744.111
   Anders S, 2010, GENOME BIOL, V11, P0, DOI 10.1186/gb-2010-11-10-r106
   Antunes-martins A, 2013, WIRES SYST BIOL MED, V5, P11, DOI 10.1002/wsbm.1192
   Belgard TG, 2011, NEURON, V71, P605, DOI 10.1016/j.neuron.2011.06.039
   Benjamini Y, 1995, J R STAT SOC B, V57, P289, DOI 10.1111/j.2517-6161.1995.tb02031.x
   Binder H, 2005, BIOPHYS J, V89, P337, DOI 10.1529/biophysj.104.055343
   Birzele F, 2010, NUCLEIC ACIDS RES, V38, P3999, DOI 10.1093/nar/gkq116
   Bottomly D, 2011, PLOS ONE, V6, P0, DOI 10.1371/journal.pone.0017820
   Bradford JR, 2010, BMC GENOMICS, V11, P0, DOI 10.1186/1471-2164-11-282
   Bullard JH, 2010, BMC BIOINFORMATICS, V11, P0, DOI 10.1186/1471-2105-11-94
   Butte A, 2002, NAT REV DRUG DISCOV, V1, P951, DOI 10.1038/nrd961
   Cai GS, 2012, BMC BIOINFORMATICS, V13, P0, DOI 10.1186/1471-2105-13-S13-S5
   Calvo M, 2011, GLIA, V59, P554, DOI 10.1002/glia.21124
   Calvo M, 2010, J NEUROSCI, V30, P5437, DOI 10.1523/JNEUROSCI.5169-09.2010
   Carvalho BS, 2010, BIOINFORMATICS, V26, P2363, DOI 10.1093/bioinformatics/btq431
   Costa V, 2013, EUR J HUM GENET, V21, P134, DOI 10.1038/ejhg.2012.129
   Costigan M, 2002, BMC NEUROSCI, V3, P0, DOI 10.1186/1471-2202-3-16
   Costigan M, 2010, BRAIN, V133, P2519, DOI 10.1093/brain/awq195
   Costigan M, 2009, J NEUROSCI, V29, P14415, DOI 10.1523/JNEUROSCI.4569-09.2009
   Djebali S, 2012, NATURE, V489, P101, DOI 10.1038/nature11233
   Dunham I, 2012, NATURE, V489, P57, DOI 10.1038/nature11247
   Flicek P, 2012, NUCLEIC ACIDS RES, V40, PD84, DOI 10.1093/nar/gkr991
   Fu X, 2009, BMC GENOMICS, V10, P0, DOI 10.1186/1471-2164-10-161
   Griffin RS, 2007, J NEUROSCI, V27, P8699, DOI 10.1523/JNEUROSCI.2018-07.2007
   Griffith M, 2010, NAT METHODS, V7, P843, DOI 10.1038/NMETH.1503, 10.1038/nmeth.1503
   Hahne F, 2008, USE R, V0, PP1, DOI 10.1007/978-0-387-77240-0_1
   Hammer P, 2010, GENOME RES, V20, P847, DOI 10.1101/gr.101204.109
   Hansen KD, 2011, NAT BIOTECHNOL, V29, P572, DOI 10.1038/nbt.1910
   Irizarry RA, 2003, NUCLEIC ACIDS RES, V31, P0, DOI 10.1093/nar/gng015
   Kapranov PHILIPP, 2012, FRONTIERS IN GENETICS, V3, P60, DOI 10.3389/fgene.2012.00060
   Kim DS, 2009, PAIN, V143, P114, DOI 10.1016/j.pain.2009.02.006
   Kogenaru S, 2012, BMC GENOMICS, V13, P0, DOI 10.1186/1471-2164-13-629
   Komori N, 2007, PHYSIOL GENOMICS, V29, P215, DOI 10.1152/physiolgenomics.00255.2006
   Kung JTY, 2013, GENETICS, V193, P651, DOI 10.1534/genetics.112.146704
   Lacroix-fralish ML, 2011, PAIN, V152, P1888, DOI 10.1016/j.pain.2011.04.014
   Langmead B, 2009, GENOME BIOL, V10, P0, DOI 10.1186/gb-2009-10-3-r25
   Li H, 2009, BIOINFORMATICS, V25, P1754, DOI 10.1093/bioinformatics/btp324
   Malone JH, 2011, BMC BIOL, V9, P0, DOI 10.1186/1741-7007-9-34
   Maratou K, 2009, EUR J PAIN, V13, P387, DOI 10.1016/j.ejpain.2008.05.011
   Mardis ER, 2008, ANNU REV GENOM HUM G, V9, P387, DOI 10.1146/annurev.genom.9.081307.164359
   Marioni JC, 2008, GENOME RES, V18, P1509, DOI 10.1101/gr.079558.108
   Mi HY, 2013, NUCLEIC ACIDS RES, V41, PD377, DOI 10.1093/nar/gks1118
   Mooney M, 2013, PLOS ONE, V8, P0, DOI 10.1371/journal.pone.0061088
   Mortazavi A, 2008, NAT METHODS, V5, P621, DOI 10.1038/nmeth.1226
   Moss A, 2008, MOL PAIN, V4, P0, DOI 10.1186/1744-8069-4-62
   Orlova IA, 2011, J TRANSL MED, V9, P0, DOI 10.1186/1479-5876-9-195
   Oshlack A, 2010, GENOME BIOL, V11, P0, DOI 10.1186/gb-2010-11-12-220
   Perkins JR, 2013, PAIN, V154, P0, DOI 10.1016/j.pain.2013.09.003
   Ponting CP, 2010, HUM MOL GENET, V19, PR162, DOI 10.1093/hmg/ddq362
   Ramos AD, 2013, CELL STEM CELL, V12, P616, DOI 10.1016/j.stem.2013.03.003
   Sekhon RS, 2013, PLOS ONE, V8, P0, DOI 10.1371/journal.pone.0061005
   Sirbu A, 2012, PLOS ONE, V7, P0, DOI 10.1371/journal.pone.0050986
   Smyth GK, 2004, STAT APPL GENET MOL, V3, P0, DOI [DOI 10.2202/1544-6115.1027, 10.2202/1544-6115.1027]
   Soneson C, 2013, BMC BIOINFORMATICS, V14, P0, DOI 10.1186/1471-2105-14-91
   Sorge RE, 2012, NAT MED, V18, P595, DOI 10.1038/nm.2710
   Su ZQ, 2011, CHEM RES TOXICOL, V24, P1486, DOI 10.1021/tx200103b
   Tarazona S, 2011, GENOME RES, V21, P2213, DOI 10.1101/gr.124321.111
   Tegeder I, 2006, NAT MED, V12, P1269, DOI 10.1038/nm1490
   Toung JM, 2011, GENOME RES, V21, P991, DOI 10.1101/gr.116335.110
   Tsantoulas C, 2012, J NEUROSCI, V32, P17502, DOI 10.1523/JNEUROSCI.3561-12.2012
   Von SCHACKD, 2011, PLOS ONE, V6, P0, DOI 10.1371/journal.pone.0017670
   Wang Z, 2009, NAT REV GENET, V10, P57, DOI 10.1038/nrg2484
   Williams DA, 1982, J R STAT SOC C-APPL, V31, P144
   Yu B, 2011, PLOS ONE, V6, P0, DOI 10.1371/journal.pone.0024612
   Zhang S, 2009, BMC BIOINFORMATICS, V10, P0, DOI 10.1186/1471-2105-10-402
   Zhao J, 2010, J NEUROSCI, V30, P10860, DOI 10.1523/JNEUROSCI.1980-10.2010
   Zhao XL, 2013, NAT NEUROSCI, V16, P1024, DOI 10.1038/nn.3438
NR 69
TC 64
Z9 66
U1 3
U2 22
PU SAGE PUBLICATIONS INC
PI THOUSAND OAKS
PA 2455 TELLER RD, THOUSAND OAKS, CA 91320 USA
SN 1744-8069
EI 
J9 MOL PAIN
JI Mol. Pain
PD JAN 28
PY 2014
VL 10
IS 
BP 
EP 
DI 10.1186/1744-8069-10-7
PG 26
WC Neurosciences
SC Neurosciences & Neurology
GA AF7HG
UT WOS:000334884600001
PM 24472155
DA 2022-04-27
ER

PT J
AU Rojewska, E
   Korostynski, M
   Przewlocki, R
   Przewlocka, B
   Mika, J
AF Rojewska, Ewelina
   Korostynski, Michal
   Przewlocki, Ryszard
   Przewlocka, Barbara
   Mika, Joanna
TI Expression profiling of genes modulated by minocycline in a rat model of neuropathic pain
SO MOLECULAR PAIN
LA English
DT Article
DE Microarray DNA; Neuropathic pain; Minocycline; Pain-related genes
ID tumor-necrosis-factor; spinal-cord; microglial activation; transcriptional network; up-regulation; factor-alpha; mouse model; kappa-b; morphine; protein
AB Background: The molecular mechanisms underlying neuropathic pain are constantly being studied to create new opportunities to prevent or alleviate neuropathic pain. The aim of our study was to determine the gene expression changes induced by sciatic nerve chronic constriction injury (CCI) that are modulated by minocycline, which can effectively diminish neuropathic pain in animal studies. The genes associated with minocycline efficacy in neuropathic pain should provide insight into the etiology of neuropathic pain and identify novel therapeutic targets. Results: We screened the ipsilateral dorsal part of the lumbar spinal cord of the rat CCI model for differentially expressed genes. Out of 22,500 studied transcripts, the abundance levels of 93 transcripts were altered following sciatic nerve ligation. Percentage analysis revealed that 54 transcripts were not affected by the repeated administration of minocycline (30 mg/kg, i.p.), but the levels of 39 transcripts were modulated following minocycline treatment. We then selected two gene expression patterns, B1 and B2. The first transcription pattern, B1, consisted of 10 mRNA transcripts that increased in abundance after injury, and minocycline treatment reversed or inhibited the effect of the injury; the B2 transcription pattern consisted of 7 mRNA transcripts whose abundance decreased following sciatic nerve ligation, and minocycline treatment reversed the effect of the injury. Based on the literature, we selected seven genes for further analysis: Cd40, Clec7a, Apobec3b, Slc7a7, and Fam22f from pattern B1 and Rwdd3 and Gimap5 from pattern B2. Additionally, these genes were analyzed using quantitative PCR to determine the transcriptional changes strongly related to the development of neuropathic pain; the ipsilateral DRGs (L4-L6) were also collected and analyzed in these rats using qPCR. Conclusion: In this work, we confirmed gene expression alterations previously identified by microarray analysis in the spinal cord and analyzed the expression of selected genes in the DRG. Moreover, we reviewed the literature to illustrate the relevance of these findings for neuropathic pain development and therapy. Further studies are needed to elucidate the roles of the individual genes in neuropathic pain and to determine the therapeutic role of minocycline in the rat neuropathic pain model.
C1 [Rojewska, Ewelina; Przewlocka, Barbara; Mika, Joanna] Polish Acad Sci, Inst Pharmacol, Dept Pain Pharmacol, Krakow, Poland.
   [Korostynski, Michal; Przewlocki, Ryszard] Polish Acad Sci, Inst Pharmacol, Dept Mol Neuropharmacol, Krakow, Poland.
RP Mika, J (通讯作者)，Polish Acad Sci, Inst Pharmacol, Dept Pain Pharmacol, Krakow, Poland.
EM joamika@if-pan.krakow.pl
FU MNiSzW/NCN grant [2011/03/B/NZ4/00042]
CR Agnelli L, 2011, CLIN CANCER RES, V17, P7402, DOI 10.1158/1078-0432.CCR-11-0596
   Aksoylar HI, 2012, J IMMUNOL, V188, P146, DOI 10.4049/jimmunol.1101206
   Amin AR, 1996, P NATL ACAD SCI USA, V93, P14014, DOI 10.1073/pnas.93.24.14014
   Aronson AL, 1980, J AM VET MED ASSOC, V176, P1061
   Austin PJ, 2010, J NEUROIMMUNOL, V229, P26, DOI 10.1016/j.jneuroim.2010.08.013
   Backonja MM, 1995, NEUROSCI LETT, V196, P61, DOI 10.1016/0304-3940(95)11844-M
   Barilli A, 2012, MOL GENET METAB, V105, P585, DOI 10.1016/j.ymgme.2012.01.008
   Becher B, 2001, J EXP MED, V193, P967, DOI 10.1084/jem.193.8.967
   Beniczky S, 2005, J NEURAL TRANSM, V112, P735, DOI 10.1007/s00702-005-0300-x
   Bennett GJ, 1988, PAIN, V33, P87, DOI 10.1016/0304-3959(88)90209-6
   Bergmann TK, 2013, ACTA ONCOL, V52, P871, DOI 10.3109/0284186X.2012.707787
   Blum D, 2004, NEUROBIOL DIS, V17, P359, DOI 10.1016/j.nbd.2004.07.012
   Bonaldo MDF, 1996, GENOME RES, V6, P791, DOI 10.1101/gr.6.9.791
   Borsani G, 1999, NAT GENET, V21, P297, DOI 10.1038/6815
   Brown GD, 2006, NAT REV IMMUNOL, V6, P33, DOI 10.1038/nri1745
   Burns MB, 2013, NATURE, V494, P366, DOI 10.1038/nature11881
   Cao L, 2012, MOL PAIN, V8, P0, DOI 10.1186/1744-8069-8-88
   Carter C, 2007, J IMMUNOL, V179, P1784, DOI 10.4049/jimmunol.179.3.1784
   Chen XL, 2013, BIOCHEM J, V449, P353, DOI 10.1042/BJ20120516
   Chen YH, 2011, J EXP MED, V208, P923, DOI 10.1084/jem.20101192
   Chomczynski P, 1987, ANAL BIOCHEM, V162, P156, DOI 10.1006/abio.1987.9999
   Colovic M, 2003, J CHROMATOGR B, V791, P337, DOI 10.1016/S1570-0232(03)00247-2
   Cui Y, 2008, BRAIN BEHAV IMMUN, V22, P114, DOI 10.1016/j.bbi.2007.07.014
   Dalberg U, 2007, INT IMMUNOL, V19, P447, DOI 10.1093/intimm/dxm009
   Deleo JA, 2001, PAIN, V90, P1, DOI 10.1016/S0304-3959(00)00490-5
   Fan SH, 2013, EXP BIOL MED, V238, P1075, DOI 10.1177/1535370213498977
   Filen JJ, 2009, MOL CELL PROTEOMICS, V8, P32, DOI 10.1074/mcp.M800139-MCP200
   Garlichs CD, 2003, STROKE, V34, P1412, DOI 10.1161/01.STR.0000074032.64049.47
   Gerritse K, 1996, P NATL ACAD SCI USA, V93, P2499, DOI 10.1073/pnas.93.6.2499
   Grewal IS, 1996, SCIENCE, V273, P1864, DOI 10.1126/science.273.5283.1864
   Hains BC, 2006, J NEUROSCI, V26, P4308, DOI 10.1523/JNEUROSCI.0003-06.2006
   He LEI, 2009, HUMAN GENOMICS, V3, P195
   Huang CC, 2013, PLOS ONE, V8, P0, DOI 10.1371/journal.pone.0076421
   Hunter JC, 1997, EUR J PHARMACOL, V324, P153, DOI 10.1016/S0014-2999(97)00070-8
   Korostynski M, 2013, BMC GENOMICS, V14, P0, DOI 10.1186/1471-2164-14-606
   Kreutzberg GW, 1996, TRENDS NEUROSCI, V19, P312, DOI 10.1016/0166-2236(96)10049-7
   Kuong KJ, 2013, NAT GENET, V45, P964, DOI 10.1038/ng.2736
   Lada AG, 2012, BIOL DIRECT, V18, P7
   Ledeboer A, 2005, EUR J NEUROSCI, V22, P1977, DOI 10.1111/j.1460-9568.2005.04379.x
   Lee KM, 2004, EUR J NEUROSCI, V19, P3375, DOI 10.1111/j.0953-816X.2004.03441.x
   Lee ML, 1981, ANN GENET-PARIS, V24, P51
   Lundblad R, 1995, SHOCK, V3, P210, DOI 10.1097/00024382-199503000-00009
   Makuch W, 2013, NEUROPHARMACOLOGY, V75, P445, DOI 10.1016/j.neuropharm.2013.08.031
   Marchand F, 2005, NAT REV NEUROSCI, V6, P521, DOI 10.1038/nrn1700
   Mika J, 2011, NEUROSCIENCE, V175, P358, DOI 10.1016/j.neuroscience.2010.11.040
   Mika J, 2010, NEUROSCIENCE, V165, P1420, DOI 10.1016/j.neuroscience.2009.11.064
   Mika J, 2007, EUR J PHARMACOL, V560, P142, DOI 10.1016/j.ejphar.2007.01.013
   Mika J, 2013, EUR J PHARMACOL, V716, P106, DOI 10.1016/j.ejphar.2013.01.072
   Mika J, 2009, EUR J PHARMACOL, V623, P65, DOI 10.1016/j.ejphar.2009.09.030
   Mishra MK, 2009, NEUROCHEM INT, V55, P717, DOI 10.1016/j.neuint.2009.07.006
   Moralejo DH, 2011, LIFE SCI, V89, P748, DOI 10.1016/j.lfs.2011.08.016
   Neuner P, 1994, IMMUNOLOGY, V83, P262
   Nguyen VT, 1998, EUR J IMMUNOL, V28, P2537, DOI 10.1002/(SICI)1521-4141(199808)28:08<2537::AID-IMMU2537>3.0.CO;2-1
   Nguyen VT, 2002, J BIOL CHEM, V277, P13796, DOI 10.1074/jbc.M111906200
   Nitta T, 2006, PLOS BIOL, V4, P593, DOI 10.1371/journal.pbio.0040103
   Nitta T, 2007, TRENDS IMMUNOL, V28, P58, DOI 10.1016/j.it.2006.12.002
   Obara I, 2009, PAIN, V141, P283, DOI 10.1016/j.pain.2008.12.006
   Pandarpurkar M, 2003, P NATL ACAD SCI USA, V100, P10382, DOI 10.1073/pnas.1832170100
   Parkitna JR, 2006, J PHYSIOL PHARMACOL, V57, P401
   Piechota M, 2010, GENOME BIOL, V11, P0, DOI 10.1186/gb-2010-11-5-r48
   Raghavendra V, 2003, PAIN, V104, P655, DOI 10.1016/S0304-3959(03)00138-6
   Roberts SA, 2013, NAT GENET, V45, P970, DOI 10.1038/ng.2702
   Salazar-aldrete C, 2013, J CLIN IMMUNOL, V33, P368, DOI 10.1007/s10875-012-9821-x
   Schneider B, 2011, ASCO M 2011, V0, P0
   Schonbeck U, 2001, CELL MOL LIFE SCI, V58, P4, DOI 10.1007/PL00000776
   Sorkin L, 2009, J NEUROSCI RES, V87, P948, DOI 10.1002/jnr.21905
   Speth C, 2002, MOL IMMUNOL, V38, P669, DOI 10.1016/S0161-5890(01)00104-3
   Stirling DP, 2004, J NEUROSCI, V24, P2182, DOI 10.1523/JNEUROSCI.5275-03.2004
   Sweitzer S, 2001, NEUROSCIENCE, V103, P529, DOI 10.1016/S0306-4522(00)00574-1
   Sweitzer SM, 2001, J PHARMACOL EXP THER, V297, P1210
   Tan J, 1999, SCIENCE, V286, P2352, DOI 10.1126/science.286.5448.2352
   Taylor BJM, 2013, ELIFE, V2, P0, DOI 10.7554/eLife.00534
   Tikka T, 2001, J NEUROSCI, V21, P2580, DOI 10.1523/JNEUROSCI.21-08-02580.2001
   Tikka TM, 2001, J IMMUNOL, V166, P7527, DOI 10.4049/jimmunol.166.12.7527
   Treede RD, 2008, NEUROLOGY, V70, P1630, DOI 10.1212/01.wnl.0000282763.29778.59
   Vega-avelaira D, 2009, MOL PAIN, V5, P0, DOI 10.1186/1744-8069-5-70
   Viriyakosol S, 2013, MBIO, V4, P0, DOI 10.1128/mBio.00597-12
   Watkins LR, 2003, NAT REV DRUG DISCOV, V2, P973, DOI 10.1038/nrd1251
   Watkins LR, 2001, PAIN, V93, P201, DOI 10.1016/S0304-3959(01)00359-1
   Wu DC, 2002, J NEUROSCI, V22, P1763, DOI 10.1523/JNEUROSCI.22-05-01763.2002
   Xie L, 2011, J CANCER RES CLIN, V137, P1739, DOI 10.1007/s00432-011-1050-9
   Yong VW, 2004, LANCET NEUROL, V3, P744, DOI 10.1016/S1474-4422(04)00937-8
   Yrjanheikki J, 1999, P NATL ACAD SCI USA, V96, P13496, DOI 10.1073/pnas.96.23.13496
   Yrjanheikki J, 1998, P NATL ACAD SCI USA, V95, P15769, DOI 10.1073/pnas.95.26.15769
   Zimmermann M, 1983, PAIN, V16, P109, DOI 10.1016/0304-3959(83)90201-4
NR 85
TC 26
Z9 27
U1 1
U2 14
PU SAGE PUBLICATIONS INC
PI THOUSAND OAKS
PA 2455 TELLER RD, THOUSAND OAKS, CA 91320 USA
SN 1744-8069
EI 
J9 MOL PAIN
JI Mol. Pain
PD JUL 19
PY 2014
VL 10
IS 
BP 
EP 
DI 10.1186/1744-8069-10-47
PG 15
WC Neurosciences
SC Neurosciences & Neurology
GA AO0UZ
UT WOS:000341029300001
PM 25038616
DA 2022-04-27
ER

PT J
AU Saunders, NR
   Noor, NM
   Dziegielewska, KM
   Wheaton, BJ
   Liddelow, SA
   Steer, DL
   Ek, CJ
   Habgood, MD
   Wakefield, MJ
   Lindsay, H
   Truettner, J
   Miller, RD
   Smith, AI
   Dietrich, WD
AF Saunders, Norman R.
   Noor, Natassya M.
   Dziegielewska, Katarzyna M.
   Wheaton, Benjamin J.
   Liddelow, Shane A.
   Steer, David L.
   Ek, C. Joakim
   Habgood, Mark D.
   Wakefield, Matthew J.
   Lindsay, Helen
   Truettner, Jessie
   Miller, Robert D.
   Smith, A. Ian
   Dietrich, W. Dalton
TI Age-Dependent Transcriptome and Proteome Following Transection of Neonatal Spinal Cord of Monodelphis domestica (South American Grey Short-Tailed Opossum)
SO PLOS ONE
LA English
DT Article
ID central-nervous-system; traumatic brain-injury; heat-shock protein; gene-expression; axonal regeneration; ubiquitin ligase; differential expression; inflammatory response; therapeutic hypothermia; galectin-1 expression
AB This study describes a combined transcriptome and proteome analysis of Monodelphis domestica response to spinal cord injury at two different postnatal ages. Previously we showed that complete transection at postnatal day 7 (P7) is followed by profuse axon growth across the lesion with near-normal locomotion and swimming when adult. In contrast, at P28 there is no axon growth across the lesion, the animals exhibit weight-bearing locomotion, but cannot use hind limbs when swimming. Here we examined changes in gene and protein expression in the segment of spinal cord rostral to the lesion at 24 h after transection at P7 and at P28. Following injury at P7 only forty genes changed (all increased expression); most were immune/inflammatory genes. Following injury at P28 many more genes changed their expression and the magnitude of change for some genes was strikingly greater. Again many were associated with the immune/inflammation response. In functional groups known to be inhibitory to regeneration in adult cords the expression changes were generally muted, in some cases opposite to that required to account for neurite inhibition. For example myelin basic protein expression was reduced following injury at P28 both at the gene and protein levels. Only four genes from families with extracellular matrix functions thought to influence neurite outgrowth in adult injured cords showed substantial changes in expression following injury at P28: Olfactomedin 4 (Olfm4, 480 fold compared to controls), matrix metallopeptidase (Mmp1, 104 fold), papilin (Papln, 152 fold) and integrin alpha 4 (Itga4, 57 fold). These data provide a resource for investigation of a priori hypotheses in future studies of mechanisms of spinal cord regeneration in immature animals compared to lack of regeneration at more mature stages.
C1 [Saunders, Norman R.; Noor, Natassya M.; Dziegielewska, Katarzyna M.; Wheaton, Benjamin J.; Liddelow, Shane A.; Habgood, Mark D.] Univ Melbourne, Dept Pharmacol & Therapeut, Melbourne, Vic 3010, Australia.
   [Liddelow, Shane A.] Stanford Univ, Dept Neurobiol, Stanford, CA 94305 USA.
   [Steer, David L.; Smith, A. Ian] Monash Univ, Dept Biochem & Mol Biol, Clayton, Vic, Australia.
   [Ek, C. Joakim] Univ Gothenburg, Dept Neurosci & Physiol, Gothenburg, Sweden.
   [Wakefield, Matthew J.; Lindsay, Helen] Walter & Eliza Hall Inst Med Res, Parkville, Vic, Australia.
   [Wakefield, Matthew J.] Univ Melbourne, Dept Genet, Melbourne, Vic 3010, Australia.
   [Lindsay, Helen] Univ Zurich, Inst Mol Life Sci, Zurich, Switzerland.
   [Truettner, Jessie; Dietrich, W. Dalton] Univ Miami, Miller Sch Med, Miami Project Cure Paralysis, Miami, FL 33136 USA.
   [Miller, Robert D.] Univ New Mexico, Dept Biol, Ctr Evolutionary & Theoret Immunol, Albuquerque, NM 87131 USA.
RP Saunders, NR (通讯作者)，Univ Melbourne, Dept Pharmacol & Therapeut, Melbourne, Vic 3010, Australia.
EM n.saunders@unimelb.edu.au
FU Victoria Neurotrauma Initiative
CR Afjehi-sadat L, 2010, J PROTEOME RES, V9, P1591, DOI 10.1021/pr901049a
   Aguayo AJ, 1981, J EXP BIOL, V95, P231
   Aimone JB, 2004, EXP NEUROL, V189, P204, DOI 10.1016/j.expneurol.2004.05.042
   Akbik F, 2011, EXPT NEUROLOGY, V0, P0
   Alexander JK, 2009, PROG BRAIN RES, V175, P125, DOI 10.1016/S0079-6123(09)17508-8
   Anders A, 2011, HTSEQ ANAL HIGH THRO, V0, P0
   Arai T, 2003, P NATL ACAD SCI USA, V100, P9855, DOI 10.1073/pnas.1733908100
   Bethea JR, 2002, CURR OPIN NEUROL, V15, P355, DOI 10.1097/00019052-200206000-00021
   Biancheri R, 2013, EUR J HUM GENET, V21, P34, DOI 10.1038/ejhg.2012.93
   Bradbury EJ, 2011, BRAIN RES BULL, V84, P306, DOI 10.1016/j.brainresbull.2010.06.015
   Buchli AD, 2005, ANN MED, V37, P556, DOI 10.1080/07853890500407520
   Buss A, 2007, BMC NEUROL, V7, P0, DOI 10.1186/1471-2377-7-17
   Catania A, 2008, TRENDS NEUROSCI, V31, P353, DOI 10.1016/j.tins.2008.04.002
   Chatzipanteli K, 2000, J NEUROTRAUM, V17, P321, DOI 10.1089/neu.2000.17.321
   Chen AS, 2010, J NEUROTRAUM, V27, P263, DOI 10.1089/neu.2009.1051
   Chen KN, 2013, PLOS ONE, V8, P0, DOI 10.1371/journal.pone.0072567
   Choi DW, 2008, J BIOL CHEM, V283, P4682, DOI 10.1074/jbc.M708873200
   Crack P, 2009, J NEURAL TRANSM, V116, P1, DOI 10.1007/s00702-008-0145-1
   Cruz-orengo L, 2007, NEUROSCI LETT, V418, P49, DOI 10.1016/j.neulet.2007.03.015
   Daneman R, 2010, PLOS ONE, V5, P0, DOI 10.1371/journal.pone.0013741
   David S, 1981, SCIENCE, V214, P931, DOI 10.1126/science.6171034
   Dealy MJ, 1999, NAT GENET, V23, P245, DOI 10.1038/13886
   Dentice M, 2005, NAT CELL BIOL, V7, P698, DOI 10.1038/ncb1272
   Duffy P, 2012, P NATL ACAD SCI USA, V109, P5063, DOI 10.1073/pnas.1113953109
   Dulhunty A, 2009, J PHYSIOL-LONDON, V587, P3135, DOI 10.1113/jphysiol.2009.171959
   Dziegielewska KM, 2000, J COMP NEUROL, V423, P373, DOI 10.1002/1096-9861(20000731)423:3<373::AID-CNE2>3.0.CO;2-D
   Ek CJ, 2012, PLOS ONE, V7, P0, DOI 10.1371/journal.pone.0043484
   Ek CJ, 2010, PLOS ONE, V5, P0, DOI 10.1371/journal.pone.0012021
   Eva R, 2012, INT REV NEUROBIOL, V106, P75, DOI 10.1016/B978-0-12-407178-0.00004-1
   Farlow DN, 2000, J CELL BIOCHEM, V80, P171
   Fawcett JAMESW, 2012, HANDB CLIN NEUROL, V109, P503, DOI 10.1016/B978-0-444-52137-8.00031-0
   Fawcett JW, 2006, J NEUROTRAUM, V23, P371, DOI 10.1089/neu.2006.23.371
   Fleming JC, 2006, BRAIN, V129, P3249, DOI 10.1093/brain/awl296
   Fleming JC, 2008, EXP NEUROL, V214, P147, DOI 10.1016/j.expneurol.2008.04.024
   Flicek P, 2011, NUCLEIC ACIDS RES, V39, PD800, DOI 10.1093/nar/gkq1064
   Fry EJ, 2003, J COMP NEUROL, V466, P422, DOI 10.1002/cne.10904
   Galtrey CM, 2007, BRAIN RES REV, V54, P1, DOI 10.1016/j.brainresrev.2006.09.006
   Gardiner NJ, 2011, DEV NEUROBIOL, V71, P1054, DOI 10.1002/dneu.20950
   Gentleman RC, 2004, GENOME BIOL, V5, P0, DOI 10.1186/gb-2004-5-10-r80
   Gerner C, 2000, J BIOL CHEM, V275, P39018, DOI 10.1074/jbc.M006495200
   Goldshmit Y, 2004, J NEUROSCI, V24, P10064, DOI 10.1523/JNEUROSCI.2981-04.2004
   Goldshmit Y, 2011, PLOS ONE, V6, P0, DOI 10.1371/journal.pone.0024636
   Gris P, 2003, MOL CELL NEUROSCI, V24, P555, DOI 10.1016/S1044-7431(03)00211-2
   Hall A, 2010, CSH PERSPECT BIOL, V2, P0, DOI 10.1101/cshperspect.a001818
   Hamada Y, 1996, J NEUROCHEM, V66, P1525
   Hirokawa N, 2010, NEURON, V68, P610, DOI 10.1016/j.neuron.2010.09.039
   Hollis ER, 2012, FRONT MOL NEUROSCI, V5, P0, DOI 10.3389/fnmol.2012.00005
   Hu WH, 2002, J NEUROCHEM, V81, P36, DOI 10.1046/j.1471-4159.2002.00788.x
   Hurtado A, 2012, EXP NEUROL, V233, P606, DOI 10.1016/j.expneurol.2010.11.015
   Iketani M, 2013, DEV NEUROBIOL, V73, P230, DOI 10.1002/dneu.22058
   Isaksson J, 1999, J NEUROTRAUM, V16, P165, DOI 10.1089/neu.1999.16.165
   Jameson J, 2002, SCIENCE, V296, P747, DOI 10.1126/science.1069639
   Jungbluth S, 1999, DEVELOPMENT, V126, P2751
   Kinoshita K, 2002, NEUROSURGERY, V51, P195, DOI 10.1097/00006123-200207000-00027
   Kneussel M, 2013, NAT REV NEUROSCI, V14, P233, DOI 10.1038/nrn3445
   Knudson CM, 1993, J BIOL CHEM, V268, P12646
   Kobayashi NR, 1997, J NEUROSCI, V17, P9583
   Kraus DB, 1987, LAB ANIM SCI, V37, P478
   Kubota F, 2008, INT J DEV BIOL, V52, P397, DOI 10.1387/ijdb.072424fk
   Kulkarni NH, 2000, GENET RES, V76, P41, DOI 10.1017/S0016672300004584
   Kumamaru H, 2012, NAT COMMUN, V3, P0, DOI 10.1038/ncomms2132
   Kurihara D, 2010, NEUROSCI RES, V66, P265, DOI 10.1016/j.neures.2009.11.008
   Lane MA, 2007, EUR J NEUROSCI, V25, P1725, DOI 10.1111/j.1460-9568.2007.05439.x
   Langmead B, 2012, NAT METHODS, V9, P357, DOI 10.1038/NMETH.1923, 10.1038/nmeth.1923
   Li C, 2011, NEUROSCIENCE, V197, P121, DOI 10.1016/j.neuroscience.2011.08.031
   Lin AW, 2003, J NEUROBIOL, V56, P328, DOI 10.1002/neu.10239
   Lin JT, 2012, J COMP NEUROL, V520, P1509, DOI 10.1002/cne.22808
   Lindquist S, 1988, ANNU REV GENET, V22, P631, DOI 10.1146/annurev.ge.22.120188.003215
   Liu WL, 2006, EXP CELL RES, V312, P1785, DOI 10.1016/j.yexcr.2006.02.011
   Liu WL, 2010, P NATL ACAD SCI USA, V107, P11056, DOI 10.1073/pnas.1001269107
   Mccarthy DJ, 2012, NUCLEIC ACIDS RES, V40, P4288, DOI 10.1093/nar/gks042
   Mcgraw J, 2005, EXP NEUROL, V195, P103, DOI 10.1016/j.expneurol.2005.04.004
   Mcgraw J, 2004, NEUROSCIENCE, V128, P713, DOI 10.1016/j.neuroscience.2004.06.075
   Mckerracher L, 2012, INT REV NEUROBIOL, V105, P117, DOI 10.1016/B978-0-12-398309-1.00007-X
   Mikkelsen TS, 2007, NATURE, V447, P167, DOI 10.1038/nature05805
   Miller RD, 2010, SEMIN IMMUNOL, V22, P3, DOI 10.1016/j.smim.2009.11.005
   Mladinic M, 2005, CELL MOL NEUROBIOL, V25, P407, DOI 10.1007/s10571-005-3150-z
   Mladinic M, 2010, BRAIN RES, V1363, P20, DOI 10.1016/j.brainres.2010.09.024
   Nakaya N, 2012, J BIOL CHEM, V287, P37171, DOI 10.1074/jbc.M112.389916
   Noor NM, 2013, PLOS ONE, V8, P0, DOI 10.1371/journal.pone.0062120
   Noor NM, 2011, PLOS ONE, V6, P0, DOI 10.1371/journal.pone.0027465
   Parra ZE, 2009, J IMMUNOL, V182, P154, DOI 10.4049/jimmunol.182.1.154
   Pei XH, 2011, CANCER RES, V71, P2969, DOI 10.1158/0008-5472.CAN-10-4300
   Pernet V, 2012, CELL TISSUE RES, V349, P97, DOI 10.1007/s00441-012-1432-6
   Pillai S, 2012, ANNU REV IMMUNOL, V30, P357, DOI 10.1146/annurev-immunol-020711-075018
   Pinzon A, 2008, EXP NEUROL, V213, P129, DOI 10.1016/j.expneurol.2008.05.018
   Pinzon A, 2008, BRAIN RES, V1243, P146, DOI 10.1016/j.brainres.2008.09.047
   Ponyeam W, 2012, CELL SIGNAL, V24, P290, DOI 10.1016/j.cellsig.2011.08.020
   Ramon , 1928, DEGENERATION REGENER, V0, P0
   Reddy SJ, 2008, NEUROSURG FOCUS, V25, P0, DOI 10.3171/FOC.2008.25.11.E4
   Redies C, 2008, DEV DYNAM, V237, P2496, DOI 10.1002/dvdy.21650
   Saunders NR, 1998, J NEUROSCI, V18, P339
   Saunders NR, 1989, ANAT EMBRYOL, V180, P227, DOI 10.1007/BF00315881
   Saunders NR, 1992, P ROY SOC B-BIOL SCI, V250, P171, DOI 10.1098/rspb.1992.0146
   Seale SM, 2012, PHARMACOL BIOCHEM BE, V101, P77, DOI 10.1016/j.pbb.2011.12.006
   Seo JH, 2011, HUM MOL GENET, V20, P4324, DOI 10.1093/hmg/ddr359
   Sharp KG, 2012, EXP NEUROL, V233, P625, DOI 10.1016/j.expneurol.2010.12.020
   Singer JD, 1999, GENE DEV, V13, P2375, DOI 10.1101/gad.13.18.2375
   Steward O, 2008, EXP NEUROL, V209, P446, DOI 10.1016/j.expneurol.2007.12.010
   Swisher JFA, 2007, J LEUKOCYTE BIOL, V82, P1174, DOI 10.1189/jlb.0307154
   Tasaki T, 2007, J BIOL CHEM, V282, P18510, DOI 10.1074/jbc.M701894200
   Tello JF, 1911, TRAB LAB INVEST BIOL, V9, P123
   Truettner JS, 2011, J CEREBR BLOOD F MET, V31, P1897, DOI 10.1038/jcbfm.2011.33
   Truettner JS, 2005, MOL BRAIN RES, V138, P124, DOI 10.1016/j.molbrainres.2005.04.006
   Van DENBERGR, 2012, ADV EXP MED BIOL, V970, P173, DOI 10.1007/978-3-7091-0932-8_8
   Veeravalli KK, 2012, J NEUROTRAUM, V29, P2251, DOI 10.1089/neu.2012.2460
   Veeravalli KK, 2009, NEUROBIOL DIS, V36, P200, DOI 10.1016/j.nbd.2009.07.012
   Verhaagen JOOST, 2012, HANDB CLIN NEUROL, V109, P595, DOI 10.1016/B978-0-444-52137-8.00037-1
   Vogt L, 2006, J CLIN INVEST, V116, P2817, DOI 10.1172/JCI25673
   Wang XX, 2012, PLOS ONE, V7, P0, DOI 10.1371/journal.pone.0045931
   Wang XM, 1998, J COMP NEUROL, V398, P83
   Wheaton BJ, 2013, PLOS ONE, V8, P0, DOI 10.1371/journal.pone.0071181
   Wheaton BJ, 2011, PLOS ONE, V6, P0, DOI 10.1371/journal.pone.0026826
   Xiao LIN, 2005, SHENGLI XUEBAO, V57, P705
   Xu J, 2001, J NEUROSCI, V21, P92, DOI 10.1523/JNEUROSCI.21-01-00092.2001
   Yan XD, 2010, NEUROCHEM INT, V56, P971, DOI 10.1016/j.neuint.2010.04.007
   Yau TO, 2002, DEV BIOL, V252, P287, DOI 10.1006/dbio.2002.0849
   Young MD, 2010, GENOME BIOL, V11, P0, DOI 10.1186/gb-2010-11-2-r14
   Zhang HQ, 2010, NEUROSCIENTIST, V16, P156, DOI 10.1177/1073858409355830
   Zhang JC, 2002, GENE, V283, P83, DOI 10.1016/S0378-1119(01)00763-6
   Zhu H, 2012, EXP BIOL MED, V237, P143, DOI 10.1258/ebm.2011.011152
NR 121
TC 14
Z9 14
U1 0
U2 14
PU PUBLIC LIBRARY SCIENCE
PI SAN FRANCISCO
PA 1160 BATTERY STREET, STE 100, SAN FRANCISCO, CA 94111 USA
SN 1932-6203
EI 
J9 PLOS ONE
JI PLoS One
PD JUN 10
PY 2014
VL 9
IS 6
BP 
EP 
DI 10.1371/journal.pone.0099080
PG 24
WC Multidisciplinary Sciences
SC Science & Technology - Other Topics
GA AN9SD
UT WOS:000340947700059
PM 24914927
DA 2022-04-27
ER

PT J
AU Liu, X
   Cao, Y
   Gao, G
   Mao, R
   Bi, L
   Geng, M
AF Liu, X.
   Cao, Y.
   Gao, G.
   Mao, R.
   Bi, L.
   Geng, M.
TI Gene expression profile of type II spinal cord decompression sickness
SO SPINAL CORD
LA English
DT Article
ID cytokine; protein
AB Study design: This study was an experimental, controlled, animal study. Objective: This study was to determine the changes of molecular pathology in spinal cord decompression sickness (SC-DCS) based on a rabbit model of SC-DCS with the aid of an all-gene expression profile chip. Setting: Qingdao, Shandong Province, China. Methods: A gene expression profile chip containing 43803 genes was used to compare the gene expressions in the spinal cords of four male New Zealand white rabbits in the SC-DCS and control groups, respectively. Selected differentially expressed genes were identified with quantitative real-time reverse transcription polymerase chain reaction (qRT-PCR) and immunohistochemistry. Results: The chip hybridization results showed that the SC-DCS group had nine upregulated and seventeen downregulated genes, compared with the control group. These genes were mainly related to inflammation, ion channels, the cell cycle, material transfer and apoptosis. The qRT-PCR results showed that parathyroid hormone and tumor necrosis factor alpha (TNF-alpha) genes were upregulated compared with the control group (P<0.01). However, the acyl-CoA synthetase and voltage-gated channel genes were downregulated (P<0.05). The immunohistochemical staining results confirmed that there were significantly greater expression levels of TNF-alpha in the spinal cord tissues of the SC-DCS group compared with the control group. Conclusions: The spinal cord lesions of SC-DCS involve multiple gene changes in the rabbit; however, the significance of these findings needs further research. Meanwhile, the gene expression profile chip results provide us with a better understanding of the pathogenesis of DCS.
C1 [Liu, X.; Cao, Y.; Mao, R.; Bi, L.; Geng, M.] Jinan Mil Command, Gen Hosp, Dept Pathol, Jinan 250031, Shandong, Peoples R China.
   [Gao, G.] Hosp PLA, Dept Hyperbar Med, Qingdao, Peoples R China.
RP Geng, M (通讯作者)，Jinan Mil Command, Gen Hosp, Dept Pathol, 25 Shifan Rd, Jinan 250031, Shandong, Peoples R China.
EM gm2227@126.com
FU 'Twelfth Five Years Plan' for Medical Science and Technology of PLA [CWS11J241]
CR Biglari B, 2013, SPINAL CORD, V51, P183, DOI 10.1038/sc.2012.139
   Bigley NJ, 2008, J INTERF CYTOK RES, V28, P55, DOI 10.1089/jir.2007.0084
   Calandra T, 2003, NAT REV IMMUNOL, V3, P791, DOI 10.1038/nri1200
   Chen Y, 2011, J APPL PHYSIOL, V111, P1007, DOI 10.1152/japplphysiol.01402.2010
   Elinder F, 2007, PHYSIOL BEHAV, V92, P1, DOI 10.1016/j.physbeh.2007.05.058
   [高光凯 GAOGUANGKAI], 2004, 中华航海医学与高气压医学杂志 CHINESE JOURNAL OF NAUTICAL MEDICINE AND HYPERBARIC MEDICINE, V11, P94
   Geiman TM, 2010, MOL REPROD DEV, V77, P105, DOI 10.1002/mrd.21118
   Hallenbeck JM, 1976, NEUROLOGY, V26, P190, DOI 10.1212/WNL.26.2.190
   Liu XH, 2008, CARCINOGENESIS, V29, P1207, DOI 10.1093/carcin/bgn111
   Nagaoka I, 2006, J IMMUNOL, V176, P3044, DOI 10.4049/jimmunol.176.5.3044
   Neuman TS, 2002, NEWS PHYSIOL SCI, V17, P77, DOI 10.1152/nips.01370.2001
   Selsted ME, 2005, NAT IMMUNOL, V6, P551, DOI 10.1038/ni1206
   Sen GL, 2010, NATURE, V463, P563, DOI 10.1038/nature08683
   Tao HY, 2011, PREVENTION CONTROL D, V0, P59
   Vann RD, 2008, AVIAT SPACE ENVIR MD, V79, P797, DOI 10.3357/ASEM.2316.2008
   Vignali DAA, 2012, NAT IMMUNOL, V13, P722, DOI 10.1038/ni.2366
   Xu G, 2012, PROG BIOCHEM BIOPHYS, V39, P314, DOI 10.3724/SP.J.1206.2011.00291
   Ye ZM, 2008, CURR OPIN IMMUNOL, V20, P3, DOI 10.1016/j.coi.2008.01.003
   Yoshiyama M, 2007, SURG NEUROL, V67, P283, DOI 10.1016/j.surneu.2006.06.036
   Zou JY, 2005, BRAIN RES, V1034, P11, DOI 10.1016/j.brainres.2004.11.014
NR 20
TC 3
Z9 3
U1 0
U2 3
PU NATURE PUBLISHING GROUP
PI LONDON
PA MACMILLAN BUILDING, 4 CRINAN ST, LONDON N1 9XW, ENGLAND
SN 1362-4393
EI 1476-5624
J9 SPINAL CORD
JI Spinal Cord
PD AUG 15
PY 2014
VL 52
IS 8
BP 606
EP 610
DI 10.1038/sc.2014.65
PG 5
WC Clinical Neurology; Rehabilitation
SC Neurosciences & Neurology; Rehabilitation
GA AP3OK
UT WOS:000341985700006
PM 24796448
DA 2022-04-27
ER
