# Supplementary material for: Bibliometric analysis of research on gene expression in spinal cord injury
Source: Front Mol Neurosci. 2022 Oct 31;15:1023692. doi: 10.3389/fnmol.2022.1023692 (PMC9661966; doi:10.3389/fnmol.2022.1023692)
Supplement: Supplementary file 7 [file Data_Sheet_4.zip › download2015u17.txt]

PT J
AU Yao, L
   Li, YC
   Knapp, J
   Smith, P
AF Yao, Li
   Li, Yongchao
   Knapp, Jennifer
   Smith, Peter
TI Exploration of Molecular Pathways Mediating Electric Field-Directed Schwann Cell Migration by RNA-Seq
SO JOURNAL OF CELLULAR PHYSIOLOGY
LA English
DT Article
ID expression analysis; epithelial-cell; kinase; protein; motility; iqgap1; activation; response; gene
AB In peripheral nervous systems, Schwann cells wrap around axons of motor and sensory neurons to form the myelin sheath. Following spinal cord injury, Schwann cells regenerate and migrate to the lesion and are involved in the spinal cord regeneration process. Transplantation of Schwann cells into injured neural tissue results in enhanced spinal axonal regeneration. Effective directional migration of Schwann cells is critical in the neural regeneration process. In this study, we report that Schwann cells migrate anodally in an applied electric field (EF). The directedness and displacement of anodal migration increased significantly when the strength of the EF increased from 50mV/mm to 200mV/mm. The EF did not significantly affect the cell migration speed. To explore the genes and signaling pathways that regulate cell migration in EFs, we performed a comparative analysis of differential gene expression between cells stimulated with an EF (100mV/mm) and those without using next-generation RNA sequencing, verified by RT-qPCR. Based on the cut-off criteria (FC>1.2, q<0.05), we identified 1,045 up-regulated and 1,636 down-regulated genes in control cells versus EF-stimulated cells. A Kyoto Encyclopedia of Genes and Genomes (KEGG) pathway analysis found that compared to the control group, 21 pathways are down-regulated, while 10 pathways are up-regulated. Differentially expressed genes participate in multiple cellular signaling pathways involved in the regulation of cell migration, including pathways of regulation of actin cytoskeleton, focal adhesion, and PI3K-Akt. J. Cell. Physiol. 230: 1515-1524, 2015. (c) 2015 Wiley Periodicals, Inc., A Wiley Company
C1 [Yao, Li; Li, Yongchao] Wichita State Univ, Dept Biol Sci, Wichita, KS 67208 USA.
   [Knapp, Jennifer; Smith, Peter] Univ Kansas, Med Ctr, Kansas Intellectual & Dev Disabil Res Ctr, Bioinformat Facil, Kansas City, KS 66103 USA.
RP Yao, L (通讯作者)，Wichita State Univ, Dept Biol Sci, Wichita, KS 67208 USA.
EM li.yao@wichita.edu
FU Wichita State University; Kansas Intellectual and Developmental Disabilities Research Center, the National Institute of General Medical Sciences [P20 GM103418]; Institutional Development Award (IDeA) from the National Institute of General Medical Sciences of the National Institutes of Health [P20 GM103418]; NATIONAL CENTER FOR RESEARCH RESOURCESUnited States Department of Health & Human ServicesNational Institutes of Health (NIH) - USANIH National Center for Research Resources (NCRR) [P20RR016475] Funding Source: NIH RePORTER; NATIONAL INSTITUTE OF GENERAL MEDICAL SCIENCESUnited States Department of Health & Human ServicesNational Institutes of Health (NIH) - USANIH National Institute of General Medical Sciences (NIGMS) [P20GM103418] Funding Source: NIH RePORTER
CR Anders S, 2015, BIOINFORMATICS, V31, P166, DOI 10.1093/bioinformatics/btu638
   Benjamini Y, 1995, J R STAT SOC B, V57, P289, DOI 10.1111/j.2517-6161.1995.tb02031.x
   Briggs MW, 2003, EMBO REP, V4, P571, DOI 10.1038/sj.embor.embor867
   Brockes JP, 1979, BRAIN RES, V165, P105, DOI 10.1016/0006-8993(79)90048-9
   Chen P, 1994, J CELL BIOL, V124, P547, DOI 10.1083/jcb.124.4.547
   Chen Y, 2011, NAT NEUROSCI, V14, P437, DOI 10.1038/nn.2780
   Dobin A, 2013, BIOINFORMATICS, V29, P15, DOI 10.1093/bioinformatics/bts635
   Feng JF, 2012, STEM CELLS, V30, P349, DOI 10.1002/stem.779
   Graf K, 1997, HYPERTENSION, V29, P334, DOI 10.1161/01.HYP.29.1.334
   Guest JD, 2005, EXP NEUROL, V192, P384, DOI 10.1016/j.expneurol.2004.11.033
   Hannigan M, 2002, P NATL ACAD SCI USA, V99, P3603, DOI 10.1073/pnas.052010699
   Hart MJ, 1996, EMBO J, V15, P2997, DOI 10.1002/j.1460-2075.1996.tb00663.x
   Hirotsu T, 2000, NATURE, V404, P289, DOI 10.1038/35005101
   Hotary KB, 1990, DEV BIOL, V140, P149, DOI 10.1016/0012-1606(90)90062-N
   Hotary KB, 1991, DEV BRAIN RES, V59, P65, DOI 10.1016/0165-3806(91)90030-M
   Iannotti C, 2003, EXP NEUROL, V183, P379, DOI 10.1016/S0014-4886(03)00188-2
   Jeffers M, 1998, P NATL ACAD SCI USA, V95, P14417, DOI 10.1073/pnas.95.24.14417
   Kanehisa M, 2000, NUCLEIC ACIDS RES, V28, P27, DOI 10.1093/nar/28.1.27
   Kanehisa M, 2014, NUCLEIC ACIDS RES, V42, PD199, DOI 10.1093/nar/gkt1076
   Klemke RL, 1997, J CELL BIOL, V137, P481, DOI 10.1083/jcb.137.2.481
   Kuroda S, 1996, J BIOL CHEM, V271, P23363, DOI 10.1074/jbc.271.38.23363
   Leitman EM, 2011, J CELL SCI, V124, P3784, DOI 10.1242/jcs.080200
   Li L, 2008, STEM CELLS, V26, P2193, DOI 10.1634/stemcells.2007-1022
   Li YC, 2014, STEM CELL REV REP, V10, P653, DOI 10.1007/s12015-014-9518-z
   Liu GM, 2014, MOL MED REP, V9, P1305, DOI 10.3892/mmr.2014.1963
   Liu LJ, 2014, PLOS ONE, V9, P0, DOI 10.1371/journal.pone.0099506
   Mataraza JM, 2003, J BIOL CHEM, V278, P41237, DOI 10.1074/jbc.M304838200
   Mccaig CD, 2005, PHYSIOL REV, V85, P943, DOI 10.1152/physrev.00020.2004
   Mccawley LJ, 1999, J BIOL CHEM, V274, P4347, DOI 10.1074/jbc.274.7.4347
   Mckasson MJ, 2008, EXP NEUROL, V211, P585, DOI 10.1016/j.expneurol.2008.02.015
   Meng XT, 2011, EXP NEUROL, V227, P210, DOI 10.1016/j.expneurol.2010.11.002
   Mopert K, 2012, EUR J CELL BIOL, V91, P694, DOI 10.1016/j.ejcb.2012.03.010
   Montanez E, 2009, EMBO J, V28, P3132, DOI 10.1038/emboj.2009.295
   Morozova O, 2009, ANNU REV GENOM HUM G, V10, P135, DOI 10.1146/annurev-genom-082908-145957
   Mortazavi A, 2008, NAT METHODS, V5, P621, DOI 10.1038/nmeth.1226
   Nguyen DHD, 1999, J CELL BIOL, V146, P149, DOI 10.1083/jcb.146.1.149
   Nishimura KY, 1996, J CELL SCI, V109, P199
   Noritake J, 2005, J CELL SCI, V118, P2085, DOI 10.1242/jcs.02379
   Nuccitelli R, 2003, CURR TOP DEV BIOL, V58, P1, DOI 10.1016/S0070-2153(03)58001-2
   Pu J, 2005, J CELL SCI, V118, P1117, DOI 10.1242/jcs.01646
   Robinson MD, 2010, BIOINFORMATICS, V26, P139, DOI 10.1093/bioinformatics/btp616
   Thuret S, 2006, NAT REV NEUROSCI, V7, P628, DOI 10.1038/nrn1955
   Trapnell C, 2012, NAT PROTOC, V7, P562, DOI 10.1038/nprot.2012.016
   Wang Y, 2005, J BIOL CHEM, V280, P12683, DOI 10.1074/jbc.M411494200
   Wang YW, 1998, J CELL SCI, V111, P373
   Wang Z, 2009, NAT REV GENET, V10, P57, DOI 10.1038/nrg2484
   Yao L, 2008, J CELL PHYSIOL, V216, P527, DOI 10.1002/jcp.21431
   Yao L, 2009, HIPPOCAMPUS, V19, P855, DOI 10.1002/hipo.20569
   Zeigler ME, 1999, J CELL PHYSIOL, V180, P271
   Zhang JP, 2011, STEM CELL REV REP, V7, P987, DOI 10.1007/s12015-011-9247-5
   Zhang LJ, 2011, DEVELOPMENT, V138, P455, DOI 10.1242/dev.046870
   Zhao M, 1996, J CELL SCI, V109, P1405
   Zhao M, 2004, J CELL SCI, V117, P397, DOI 10.1242/jcs.00868
   Zhao M, 2002, FASEB J, V16, P857, DOI 10.1096/fj.01-0811fje
   Zhao M, 2006, NATURE, V442, P457, DOI 10.1038/nature04925
   Zhao ZHIQIANG, 2011, EUR CELL MATER, V22, P344
NR 56
TC 17
Z9 18
U1 1
U2 43
PU WILEY
PI HOBOKEN
PA 111 RIVER ST, HOBOKEN 07030-5774, NJ USA
SN 0021-9541
EI 1097-4652
J9 J CELL PHYSIOL
JI J. Cell. Physiol.
PD JUL 15
PY 2015
VL 230
IS 7
BP 1515
EP 1524
DI 10.1002/jcp.24897
PG 10
WC Cell Biology; Physiology
SC Cell Biology; Physiology
GA CE5AQ
UT WOS:000351842500013
PM 25557037
DA 2022-04-27
ER

PT J
AU Wang, WG
   Liu, RJ
   Xu, ZW
   Niu, XF
   Mao, ZH
   Meng, QX
   Cao, XC
AF Wang, Weiguo
   Liu, Rongjun
   Xu, Zhanwang
   Niu, Xiufeng
   Mao, Zhaohu
   Meng, Qingxi
   Cao, Xuecheng
TI Further insight into molecular mechanism underlying thoracic spinal cord injury using bioinformatics methods
SO MOLECULAR MEDICINE REPORTS
LA English
DT Article
DE spinal cord injury; differentially expressed gene; pathway; protein-protein interaction; transcription factors
ID t-cell; functional recovery; bladder-cancer; inflammation; prevalence; expression; disease; lesion; repair; olig1
AB The present study aimed to explore the molecular mechanisms underlying the development of thoracic spinal cord injury (SCI). The gene expression profile of GSE20907, which included 12 thoracic non-injured spinal cord control samples and 12 thoracic transected spinal cord samples at different stages of SCI, was obtained from the Gene Expression Omnibus database. Differentially expressed genes (DEGs) were identified using the limma package in R/Bioconductor. DEG-associated pathways were analyzed using the Kyoto encyclopedia of genes and genomes database. A protein-protein interaction (PPI) network was constructed and transcription factors (TFs) were predicted using cytoscape. Compared with the control samples, there were 1,942, 396, 188 and 396 DEGs identified at day 3 (d3), week 1 (wk1), wk2 and month 1 (m1), respectively. Cluster analysis indicated that the DEGs at m1 were similar to those in the control group. Downregulated DEGs were enriched in nervous system disease pathways, such as Parkinson's disease. Upregulated DEGs were enriched in immune response-associated pathways, such as Fc R-mediated phagocytosis at early stages (d3 and wk1). Upregulated DEGs were enriched in pathways associated with cancer and pyrimidine metabolism at wk2 and m1, respectively. In the PPI network, nodes including RAC2, CD4, STAT3 and JUN were identified. Furthermore, ATF3, JUN and EGR1 were identified as TFs associated with SCI. In conclusion, the results of the present study showed that the number of DEGs decreased in a time-dependent manner following SCI. OLIG1, ATF3 and JUN may represent SCI regeneration-associated genes. Immune-associated inflammation was shown to be important in SCI, and SCI exhibits causal associations with other diseases, including cardiovascular disease and cancers. The present study provided novel insight into the molecular mechanisms of SCI regeneration, which may aid in the development of strategies to enhance recovery following SCI.
C1 [Wang, Weiguo; Cao, Xuecheng] Gen Hosp Jinan Mil Command, Dept Orthopaed Surg, Jinan 250031, Shandong, Peoples R China.
   [Liu, Rongjun] Gen Hosp Jinan Mil Command, Dept Emergency Med, Jinan 250031, Shandong, Peoples R China.
   [Xu, Zhanwang] Shandong Univ Tradit Chinese Med, Affiliated Hosp 1, Dept Orthoped, Jinan 250014, Shandong, Peoples R China.
   [Niu, Xiufeng] Gen Hosp Jinan Mil Command, Dept Hepatobiliary Surg, Jinan 250031, Shandong, Peoples R China.
   [Mao, Zhaohu; Meng, Qingxi] Gen Hosp Jinan Mil Command, Dept Spinal Cord Injury, Jinan 250031, Shandong, Peoples R China.
RP Xu, ZW (通讯作者)，Shandong Univ Tradit Chinese Med, Affiliated Hosp 1, Dept Orthoped, 42 Wenhuaxi Rd, Jinan 250014, Shandong, Peoples R China.
EM zhanwangxuzwxer@163.com; xiufengniuxfn@163.com
CR Ambruso DR, 2000, P NATL ACAD SCI USA, V97, P4654, DOI 10.1073/pnas.080074897
   Arnett HA, 2004, SCIENCE, V306, P2111, DOI 10.1126/science.1103709
   Courtine G, 2011, LANCET, V377, P1896, DOI 10.1016/S0140-6736(11)60711-3
   Donnelly DJ, 2008, EXP NEUROL, V209, P378, DOI 10.1016/j.expneurol.2007.06.009
   Flatters S, 2000, NEUROREPORT, V11, PA7, DOI 10.1097/00001756-200010200-00003, 10.1097/00001756-200010200-00003
   Freund P, 2013, LANCET NEUROL, V12, P873, DOI 10.1016/S1474-4422(13)70146-7
   Gautier L, 2004, BIOINFORMATICS, V20, P307, DOI 10.1093/bioinformatics/btg405
   Gentleman RC, 2004, GENOME BIOL, V5, P0, DOI 10.1186/gb-2004-5-10-r80
   Groah SL, 2002, ARCH PHYS MED REHAB, V83, P346, DOI 10.1053/apmr.2002.29653
   Huang DW, 2009, NAT PROTOC, V4, P44, DOI 10.1038/nprot.2008.211
   Irizarry RA, 2003, BIOSTATISTICS, V4, P249, DOI 10.1093/biostatistics/4.2.249
   Jin LJ, 2014, MOL BIOL REP, V41, P3169, DOI 10.1007/s11033-014-3176-8
   Kalisvaart JF, 2010, SPINAL CORD, V48, P257, DOI 10.1038/sc.2009.118
   Kanehisa M, 2000, NUCLEIC ACIDS RES, V28, P27, DOI 10.1093/nar/28.1.27
   Kerschensteiner M, 1999, J EXP MED, V189, P865, DOI 10.1084/jem.189.5.865
   Koh IU, 2010, FEBS J, V277, P2304, DOI 10.1111/j.1742-4658.2010.07646.x
   Kohm AP, 2002, J IMMUNOL, V169, P4712, DOI 10.4049/jimmunol.169.9.4712
   Lai J, 2013, EUR REV MED PHARMACO, V17, P2941
   Lee K, 2012, J NEUROCHEM, V122, P272, DOI 10.1111/j.1471-4159.2012.07786.x
   Liblau RS, 2013, TRENDS NEUROSCI, V36, P315, DOI 10.1016/j.tins.2013.01.008
   Linda HANS, 2011, FRONT NEUROL, V2, P30, DOI 10.3389/fneur.2011.00030
   Liu NK, 2010, MOL NEUROBIOL, V41, P197, DOI 10.1007/s12035-010-8101-0
   Mariano ED, 2014, ARQ NEURO-PSIQUIAT, V72, P451, DOI 10.1590/0004-282X20140051
   Matys V, 2003, NUCLEIC ACIDS RES, V31, P374, DOI 10.1093/nar/gkg108
   Mcdonald JW, 2002, LANCET, V359, P417, DOI 10.1016/S0140-6736(02)07603-1
   Myers J, 2007, AM J PHYS MED REHAB, V86, P142, DOI 10.1097/PHM.0b013e31802f0247
   Nakagomi S, 2003, J NEUROSCI, V23, P5187
   Natarajan R, 2014, PLOS ONE, V9, P0, DOI 10.1371/journal.pone.0100405
   *nationalspinalcordinjurystatisticalcenter , 2013, J SPINAL CORD MED, V36, P1, DOI 10.1179/1079026813Z.000000000136
   Othman A, 2011, GLIA, V59, P914, DOI 10.1002/glia.21163
   Qiu J, 2009, LANCET NEUROL, V8, P606, DOI 10.1016/S1474-4422(09)70162-0
   Shannon P, 2003, GENOME RES, V13, P2498, DOI 10.1101/gr.1239303
   Siebert JR, 2010, BMC NEUROSCI, V11, P0, DOI 10.1186/1471-2202-11-69
   Smyth GK, 2005, STAT BIOL HEALTH, V0, PP397, DOI 10.1007/0-387-29362-0_23
   Szklarczyk D, 2011, NUCLEIC ACIDS RES, V39, PD561, DOI 10.1093/nar/gkq973
   Thuret S, 2006, NAT REV NEUROSCI, V7, P628, DOI 10.1038/nrn1955
   Van DENBERGMEL, 2010, J NEUROTRAUM, V27, P1517, DOI 10.1089/neu.2009.1138
   Warnes , 2009, R PACKAGE VERSION, V2, P1
   Yekutiel M, 1989, PARAPLEGIA, V27, P58, DOI 10.1038/sc.1989.9
   Young W, 2014, CELL TRANSPLANT, V23, P573, DOI 10.3727/096368914X678427
   Ziv Y, 2006, P NATL ACAD SCI USA, V103, P13174, DOI 10.1073/pnas.0603747103
NR 41
TC 6
Z9 6
U1 1
U2 7
PU SPANDIDOS PUBL LTD
PI ATHENS
PA POB 18179, ATHENS, 116 10, GREECE
SN 1791-2997
EI 1791-3004
J9 MOL MED REP
JI Mol. Med. Rep.
PD DEC 15
PY 2015
VL 12
IS 6
BP 7851
EP 7858
DI 10.3892/mmr.2015.4442
PG 8
WC Oncology; Medicine, Research & Experimental
SC Oncology; Research & Experimental Medicine
GA CZ6CT
UT WOS:000367189500005
PM 26497545
DA 2022-04-27
ER

PT J
AU Liu, W
   Shang, FF
   Xu, Y
   Belegu, V
   Xia, L
   Zhao, W
   Liu, R
   Wang, W
   Liu, J
   Li, CY
   Wang, TH
AF Liu, Wei
   Shang, Fei-Fei
   Xu, Yang
   Belegu, Visar
   Xia, Lei
   Zhao, Wei
   Liu, Ran
   Wang, Wei
   Liu, Jin
   Li, Chen-Yun
   Wang, Ting-Hua
TI eIF5A1/RhoGDI alpha pathway: a novel therapeutic target for treatment of spinal cord injury identified by a proteomics approach
SO SCIENTIFIC REPORTS
LA English
DT Article
ID factor 5a eif5a; rho-gtpase; temporal-change; ventral horn; expression; rat; recovery; growth; neuroplasticity; guideline
AB Spinal cord injury (SCI) is frequently accompanied by a degree of spontaneous functional recovery. The underlying mechanisms through which such recovery is generated remain elusive. In this study, we observed a significant spontaneous motor function recovery 14 to 28 days after spinal cord transection (SCT) in rats. Using a comparative proteomics approach, caudal to the injury, we detected difference in 20 proteins. Two of these proteins, are eukaryotic translation initiation factor 5A1 (eIF5A1) that is involved in cell survival and proliferation, and Rho GDP dissociation inhibitor alpha (RhoGDI alpha), a member of Rho GDI family that is involved in cytoskeletal reorganization. After confirming the changes in expression levels of these two proteins following SCT, we showed that in vivo eIF5A1 up-regulation and down-regulation significantly increased and decreased, respectively, motor function recovery. In vitro, eIF5A1 overexpression in primary neurons increased cell survival and elongated neurite length while eIF5A1 knockdown reversed these results. We found that RhoGDI alpha up-regulation and down-regulation rescues the effect of eIF5A1 down-regulation and up-regulation both in vivo and in vitro. Therefore, we have identified eIF5A1/RhoGDI alpha pathway as a new therapeutic target for treatment of spinal cord injured patients.
C1 [Liu, Wei; Shang, Fei-Fei; Xu, Yang; Xia, Lei; Zhao, Wei; Liu, Ran; Wang, Wei; Liu, Jin; Wang, Ting-Hua] Sichuan Univ, West China Hosp, State Key Lab Biotherapy, Inst Neurol Dis,Dept Anesthesiol, Chengdu 61041, Peoples R China.
   [Liu, Wei; Shang, Fei-Fei; Xu, Yang; Xia, Lei; Zhao, Wei; Liu, Ran; Wang, Wei; Liu, Jin; Wang, Ting-Hua] Sichuan Univ, West China Hosp, Translat Neurosci Ctr, Chengdu 61041, Peoples R China.
   [Liu, Wei; Shang, Fei-Fei; Xu, Yang; Xia, Lei; Zhao, Wei; Liu, Ran; Wang, Wei; Liu, Jin; Wang, Ting-Hua] Collaborat Innovat Ctr Biotherapy, Chengdu 61041, Peoples R China.
   [Wang, Ting-Hua] Kunming Med Univ, Inst Neurosci, Kunming 650031, Peoples R China.
   [Li, Chen-Yun] Yunnan Agr Univ, Key Lab Agrobiodivers & Pest Management, Educ Minist China, Kunming 650000, Peoples R China.
   [Belegu, Visar] Johns Hopkins Sch Med, Dept Neurol, Baltimore, MD USA.
RP Li, CY (通讯作者)，Yunnan Agr Univ, Key Lab Agrobiodivers & Pest Management, Educ Minist China, Kunming 650000, Peoples R China.
EM li.chengyun@gmail.com; tinghua_neuron@263.net
FU National Natural Science Foundation of ChinaNational Natural Science Foundation of China (NSFC) [81471263, 81271358]; Specialized Research Fund for the Doctoral Program of Higher Education (SRFDP) of ChinaSpecialized Research Fund for the Doctoral Program of Higher Education (SRFDP) [20130181110077]
CR Afjehi-sadat L, 2010, J PROTEOME RES, V9, P1591, DOI 10.1021/pr901049a
   Akbal A, 2013, HERZ, V38, P629, DOI 10.1007/s00059-013-3779-1
   Bairoch A, 2005, NUCLEIC ACIDS RES, V33, PD154, DOI 10.1093/nar/gki070
   Bradke F, 2000, CURR OPIN NEUROBIOL, V10, P574, DOI 10.1016/S0959-4388(00)00124-0
   Conrad S, 2005, J COMP NEUROL, V487, P166, DOI 10.1002/cne.20561
   Courtine G, 2005, BRAIN, V128, P2338, DOI 10.1093/brain/awh604
   Dihazi H, 2011, J PROTEOME RES, V10, P1962, DOI 10.1021/pr1012015
   Ding L, 2011, MOL VIS, V17, P16
   Erschbamer MK, 2005, J COMP NEUROL, V484, P224, DOI 10.1002/cne.20471
   Etienne-manneville S, 2002, NATURE, V420, P629, DOI 10.1038/nature01148
   Fawcett JW, 2007, SPINAL CORD, V45, P190, DOI 10.1038/sj.sc.3102007
   Garbossa D, 2012, NEUROSURG REV, V35, P293, DOI 10.1007/s10143-012-0385-2
   Jaffe AB, 2005, ANNU REV CELL DEV BI, V21, P247, DOI 10.1146/annurev.cellbio.21.020604.150721
   Jalink K, 1993, J CELL BIOL, V118, P411
   Kalderon N, 2007, PLOS ONE, V2, P0, DOI 10.1371/journal.pone.0000565
   Koszyca B, 2002, J CLIN NEUROSCI, V9, P298, DOI 10.1054/jocn.2001.0969
   Kuypers NJ, 2013, EXP NEUROL, V247, P615, DOI 10.1016/j.expneurol.2013.02.014
   Larkin MA, 2007, BIOINFORMATICS, V23, P2947, DOI 10.1093/bioinformatics/btm404
   Li CH, 2010, PLOS ONE, V5, P0, DOI 10.1371/journal.pone.0009942
   Li XL, 2008, J NEUROL SCI, V268, P163, DOI 10.1016/j.jns.2007.12.005
   Li XL, 2007, NEUROPEPTIDES, V41, P135, DOI 10.1016/j.npep.2007.02.001
   Lin B, 2014, EXP THER MED, V7, P66, DOI 10.3892/etm.2013.1371
   Lin Q, 2003, CURR BIOL, V13, P1469, DOI 10.1016/S0960-9822(03)00613-4
   Luchessi AD, 2008, BRAIN RES, V1228, P6, DOI 10.1016/j.brainres.2008.06.057
   Menet V, 2001, J NEUROSCI, V21, P6147
   Nowicki M, 2009, EUR J CELL BIOL, V88, P551, DOI 10.1016/j.ejcb.2009.05.003
   Parreiras-e-silva LT, 2010, J CELL PHYSIOL, V225, P500, DOI 10.1002/jcp.22229
   Qian BJ, 2015, MOL NEUROBIOL, V51, P437, DOI 10.1007/s12035-014-8745-2
   Santos A, 2013, PLOS ONE, V8, P0, DOI 10.1371/journal.pone.0072552
   Schmutz S, 2006, PFLUG ARCH EUR J PHY, V451, P678, DOI 10.1007/s00424-005-1497-0
   Shang FF, 2013, J PROTEOMICS, V91, P188, DOI 10.1016/j.jprot.2012.12.002
   Singh CR, 2011, NUCLEIC ACIDS RES, V39, P8314, DOI 10.1093/nar/gkr339
   Tachibana T, 2002, NEUROSCI LETT, V327, P133, DOI 10.1016/S0304-3940(02)00375-0
   Tiedje C, 2008, MOL BIOL CELL, V19, P2885, DOI 10.1091/mbc.E07-11-1152
   Tong YF, 2009, PROTEINS, V75, P1040, DOI 10.1002/prot.22378
   Wyart C, 2002, J NEUROSCI METH, V117, P123, DOI 10.1016/S0165-0270(02)00077-8
   Wyart C, 2009, NATURE, V461, P407, DOI 10.1038/nature08323
   Xia X, 2014, MOL BIOL REP, V41, P6827, DOI 10.1007/s11033-014-3568-9
   Xiyang YB, 2009, J NEUROTRAUM, V26, P275, DOI 10.1089/neu.2007.0374
   Yang HJ, 2009, GROWTH FACTORS, V27, P237, DOI 10.1080/08977190903024298
   Zhao L, 2008, J PROTEOME RES, V7, P3994, DOI 10.1021/pr800271b
   Zimmermann M, 1983, PAIN, V16, P109, DOI 10.1016/0304-3959(83)90201-4
NR 42
TC 8
Z9 8
U1 1
U2 11
PU NATURE PUBLISHING GROUP
PI LONDON
PA MACMILLAN BUILDING, 4 CRINAN ST, LONDON N1 9XW, ENGLAND
SN 2045-2322
EI 
J9 SCI REP-UK
JI Sci Rep
PD NOV 23
PY 2015
VL 5
IS 
BP 
EP 
DI 10.1038/srep16911
PG 14
WC Multidisciplinary Sciences
SC Science & Technology - Other Topics
GA CW6ED
UT WOS:000365089400001
PM 26593060
DA 2022-04-27
ER

PT J
AU Dulin, JN
   Antunes-Martins, A
   Chandran, V
   Costigan, M
   Lerch, JK
   Willis, DE
   Tuszynski, MH
AF Dulin, Jennifer N.
   Antunes-Martins, Ana
   Chandran, Vijayendran
   Costigan, Michael
   Lerch, Jessica K.
   Willis, Dianna E.
   Tuszynski, Mark H.
TI Transcriptomic Approaches to Neural Repair
SO JOURNAL OF NEUROSCIENCE
LA English
DT Article
ID spinal-cord-injury; myelin-associated inhibitor; central-nervous-system; axon regeneration; rna-seq; functional recovery; peripheral-nerve; gene-expression; motor function; corticospinal tract
AB Understanding why adult CNS neurons fail to regenerate their axons following injury remains a central challenge of neuroscience research. A more complete appreciation of the biological mechanisms shaping the injured nervous system is a crucial prerequisite for the development of robust therapies to promote neural repair. Historically, the identification of regeneration associated signaling pathways has been impeded by the limitations of available genetic and molecular tools. As we progress into an era in which the high-throughput interrogation of gene expression is commonplace and our knowledge base of interactome data is rapidly expanding, we can now begin to assemble a more comprehensive view of the complex biology governing axon regeneration. Here, we highlight current and ongoing work featuring transcriptomic approaches toward the discovery of novel molecular mechanisms that can be manipulated to promote neural repair.
C1 [Dulin, Jennifer N.; Tuszynski, Mark H.] Univ Calif San Diego, Dept Neurosci, La Jolla, CA 92093 USA.
   [Antunes-Martins, Ana] Kings Coll London, Wolfson Ctr Age Related Dis, London SE1 1UL, England.
   [Chandran, Vijayendran] Univ Calif Los Angeles, David Geffen Sch Med, Dept Neurol, Program Neurogenet, Los Angeles, CA 90095 USA.
   [Costigan, Michael] Boston Childrens Hosp, FM Kirby Neurobiol Ctr, Boston, MA 02115 USA.
   [Costigan, Michael] Harvard Univ, Sch Med, Dept Neurobiol, Boston, MA 02115 USA.
   [Costigan, Michael] Boston Childrens Hosp, Dept Anesthesia, Boston, MA 02115 USA.
   [Lerch, Jessica K.] Ohio State Univ, Dept Neurosci, Ctr Brain & Spinal Cord Repair, Columbus, OH 43210 USA.
   [Willis, Dianna E.] Burke Cornell Med Res Inst, White Plains, NY 10605 USA.
   [Willis, Dianna E.] Weill Cornell Med Coll, Feil Family Brain & Mind Res Inst, New York, NY 10065 USA.
   [Tuszynski, Mark H.] Vet Affairs Med Ctr, La Jolla, CA 92161 USA.
RP Dulin, JN (通讯作者)，Univ Calif San Diego, 9500 Gilman Dr,BRF2 2217-LL, La Jolla, CA 92093 USA.
EM jdulin@ucsd.edu
FU Dr. Miriam and Sheldon G. Adelson Medical Research Foundation; National Institutes of HealthUnited States Department of Health & Human ServicesNational Institutes of Health (NIH) - USA [NR-010797]; Burke Medical Research Institute Foundation; NATIONAL INSTITUTE OF NEUROLOGICAL DISORDERS AND STROKEUnited States Department of Health & Human ServicesNational Institutes of Health (NIH) - USANIH National Institute of Neurological Disorders & Stroke (NINDS) [R01NS074430] Funding Source: NIH RePORTER; NATIONAL INSTITUTE OF NURSING RESEARCHUnited States Department of Health & Human ServicesNational Institutes of Health (NIH) - USANIH National Institute of Nursing Research (NINR) [R00NR010797] Funding Source: NIH RePORTER
CR Belgard TG, 2011, NEURON, V71, P605, DOI 10.1016/j.neuron.2011.06.039
   Belgard TG, 2014, OMICS APPL NEUROSCIE, V0, P63
   Benowitz LI, 2011, CURR OPIN NEUROL, V24, P577, DOI 10.1097/WCO.0b013e32834c208d
   Blackmore MG, 2012, INT REV NEUROBIOL, V105, P39, DOI 10.1016/B978-0-12-398309-1.00004-4
   Blackmore MG, 2012, P NATL ACAD SCI USA, V109, P7517, DOI 10.1073/pnas.1120684109
   Blackmore MG, 2010, MOL CELL NEUROSCI, V44, P43, DOI 10.1016/j.mcn.2010.02.002
   Blesch A, 2012, EXP NEUROL, V235, P162, DOI 10.1016/j.expneurol.2011.12.037
   Buchser WJ, 2012, PLOS ONE, V7, P0, DOI 10.1371/journal.pone.0038101
   Busch SA, 2007, CURR OPIN NEUROBIOL, V17, P120, DOI 10.1016/j.conb.2006.09.004
   Chang LW, 2013, BMC GENOMICS, V14, P0, DOI 10.1186/1471-2164-14-84
   Chiu IM, 2014, ELIFE, V3, P0, DOI 10.7554/eLife.04660
   Danecek P, 2012, GENOME BIOL, V13, P0, DOI 10.1186/gb-2012-13-4-r26
   Danilov CA, 2015, EXP NEUROL, V266, P147, DOI 10.1016/j.expneurol.2015.02.012
   Donnelly DJ, 2008, EXP NEUROL, V209, P378, DOI 10.1016/j.expneurol.2007.06.009
   Doron-mandel E, 2015, FEBS LETT, V589, P1669, DOI 10.1016/j.febslet.2015.04.046
   Filbin MT, 2003, NAT REV NEUROSCI, V4, P703, DOI 10.1038/nrn1195
   Fitch MT, 2008, EXP NEUROL, V209, P294, DOI 10.1016/j.expneurol.2007.05.014
   Floriddia EM, 2012, J NEUROSCI, V32, P13956, DOI 10.1523/JNEUROSCI.1925-12.2012
   Fricker FR, 2013, BRAIN, V136, P2279, DOI 10.1093/brain/awt148
   Gao Y, 2004, NEURON, V44, P609, DOI 10.1016/j.neuron.2004.10.030
   Geoffroy CG, 2014, CURR OPIN NEUROBIOL, V27, P31, DOI 10.1016/j.conb.2014.02.012
   Ghosh M, 2012, GLIA, V60, P979, DOI 10.1002/glia.22330
   Giger RJ, 2010, CSH PERSPECT BIOL, V2, P0, DOI 10.1101/cshperspect.a001867
   Gilbert RWD, 2013, DEV DYNAM, V242, P886, DOI 10.1002/dvdy.23977
   Gordon TESSA, 2009, NEUROSURG FOCUS, V26, PE3, DOI 10.3171/FOC.2009.26.2.E3
   Hammer P, 2010, GENOME RES, V20, P847, DOI 10.1101/gr.101204.109
   Hannila SS, 2008, EXP NEUROL, V209, P321, DOI 10.1016/j.expneurol.2007.06.020
   Harvey AR, 2012, INT REV NEUROBIOL, V106, P1, DOI 10.1016/B978-0-12-407178-0.00002-8
   Heiman M, 2008, CELL, V135, P738, DOI 10.1016/j.cell.2008.10.028
   Hollis ER, 2009, P NATL ACAD SCI USA, V106, P7215, DOI 10.1073/pnas.0810624106
   Hu JF, 2014, BIOINFORMATICS, V30, P141, DOI 10.1093/bioinformatics/btt627
   Huebner EA, 2009, RESULTS PROBL CELL D, V48, P339, DOI 10.1007/400_2009_19
   Jazwinska A, 2007, CURR BIOL, V17, P1390, DOI 10.1016/j.cub.2007.07.019
   Kadoya K, 2009, NEURON, V64, P165, DOI 10.1016/j.neuron.2009.09.016
   Knoll B, 2006, NAT NEUROSCI, V9, P195, DOI 10.1038/nn1627
   Kubo T, 2002, J NEUROCHEM, V82, P1129, DOI 10.1046/j.1471-4159.2002.01060.x
   Lamb J, 2006, SCIENCE, V313, P1929, DOI 10.1126/science.1132939
   Lang C, 2013, EMBO REP, V14, P931, DOI 10.1038/embor.2013.117
   Langmead B, 2009, GENOME BIOL, V10, P0, DOI 10.1186/gb-2009-10-3-r25
   Lee RC, 1993, CELL, V75, P843, DOI 10.1016/0092-8674(93)90529-Y
   Lerch JK, 2012, PLOS ONE, V7, P0, DOI 10.1371/journal.pone.0030417
   Lewandowski G, 2014, J NEUROSCI, V34, P9951, DOI 10.1523/JNEUROSCI.1996-14.2014
   Liu K, 2011, ANNU REV NEUROSCI, V34, P131, DOI 10.1146/annurev-neuro-061010-113723
   Liu K, 2010, NAT NEUROSCI, V13, P1075, DOI 10.1038/nn.2603
   Lonze BE, 2002, NEURON, V35, P605, DOI 10.1016/S0896-6273(02)00828-0
   Lu P, 2014, NEURON, V83, P789, DOI 10.1016/j.neuron.2014.07.014
   Lu P, 2012, CELL, V150, P1264, DOI 10.1016/j.cell.2012.08.020
   Ma TC, 2014, J BIOL CHEM, V289, P0, DOI 10.1074/jbc.M114.582460
   Mccall J, 2012, CELL TISSUE RES, V349, P27, DOI 10.1007/s00441-012-1388-6
   Michaelevski I, 2010, SCI SIGNAL, V3, P0, DOI 10.1126/scisignal.2000952
   Moore DL, 2009, SCIENCE, V326, P298, DOI 10.1126/science.1175737
   Mortazavi A, 2008, NAT METHODS, V5, P621, DOI 10.1038/nmeth.1226
   Neumann S, 1999, NEURON, V23, P83, DOI 10.1016/S0896-6273(00)80755-2
   Omura T, 2015, NEURON, V86, P1215, DOI 10.1016/j.neuron.2015.05.005
   Oudega M, 2012, J PHYSIOL-LONDON, V590, P3647, DOI 10.1113/jphysiol.2012.233189
   Perkins JR, 2014, MOL PAIN, V10, P0, DOI 10.1186/1744-8069-10-7
   Raineteau O, 2001, NAT REV NEUROSCI, V2, P263, DOI 10.1038/35067570
   Raposo C, 2014, J NEUROSCI, V34, P10141, DOI 10.1523/JNEUROSCI.0076-14.2014
   Ritchie MD, 2015, NAT REV GENET, V16, P85, DOI 10.1038/nrg3868
   Roberts A, 2011, BIOINFORMATICS, V27, P2325, DOI 10.1093/bioinformatics/btr355
   Sanz E, 2009, P NATL ACAD SCI USA, V106, P13939, DOI 10.1073/pnas.0907143106
   Scheib J, 2013, NAT REV NEUROL, V9, P668, DOI 10.1038/nrneurol.2013.227
   Seijffers R, 2008, CNS REGENERATION: BASIC SCIENCE AND CLINICAL ADVANCES, V0, P1, DOI 10.1016/B978-012373994-0.50003-8
   Shao NY, 2010, BMC GENOMICS, V11, P0, DOI 10.1186/1471-2164-11-409
   Siddiq MM, 2015, J BIOL CHEM, V290, P16343, DOI 10.1074/jbc.M114.630574
   Silver J, 2004, NAT REV NEUROSCI, V5, P146, DOI 10.1038/nrn1326
   Smith DS, 1997, J NEUROSCI, V17, P646
   Smith RP, 2011, MOL CELL NEUROSCI, V46, P32, DOI 10.1016/j.mcn.2010.07.015
   Solga AC, 2015, GLIA, V63, P531, DOI 10.1002/glia.22754
   Stam FJ, 2007, EUR J NEUROSCI, V25, P3629, DOI 10.1111/j.1460-9568.2007.05597.x
   Stern S, 2013, J NEUROSCI, V33, P18836, DOI 10.1523/JNEUROSCI.3029-13.2013
   Stoll G, 1999, BRAIN PATHOL, V9, P313
   Sun F, 2011, NATURE, V480, P372, DOI 10.1038/nature10594
   Sun F, 2010, CURR OPIN NEUROBIOL, V20, P510, DOI 10.1016/j.conb.2010.03.013
   Tang FC, 2011, NAT METHODS, V8, PS6, DOI 10.1038/nmeth.1557, 10.1038/NMETH.1557
   Tedeschi A, 2012, FRONT MOL NEUROSCI, V4, P0, DOI 10.3389/fnmo1.2011.00060
   Thakur M, 2014, FRONT MOL NEUROSCI, V7, P0, DOI 10.3389/fnmol.2014.00087
   Theocharidis A, 2009, NAT PROTOC, V4, P1535, DOI 10.1038/nprot.2009.177
   Trapnell C, 2009, BIOINFORMATICS, V25, P1105, DOI 10.1093/bioinformatics/btp120
   Udina E, 2008, EXP NEUROL, V210, P238, DOI 10.1016/j.expneurol.2007.11.007
   Voineagu I, 2011, NATURE, V474, P380, DOI 10.1038/nature10110
   Wang ET, 2008, NATURE, V456, P470, DOI 10.1038/nature07509
   Wang ZM, 2015, J NEUROSCI, V35, P3139, DOI 10.1523/JNEUROSCI.2832-14.2015
   Wickramasinghe SR, 2008, NEURON, V58, P532, DOI 10.1016/j.neuron.2008.03.006
   Yiu G, 2006, NAT REV NEUROSCI, V7, P617, DOI 10.1038/nrn1956
   Yuan Y, 2014, OMICS APPL NEUROSCIE, V0, P73
   Zhang Y, 2014, J NEUROSCI, V34, P11929, DOI 10.1523/JNEUROSCI.1860-14.2014, 10.11772/j.issn.1001-9081.2014.07.1929
   Zhang ZC, 2012, NEURAL REGEN RES, V7, P849, DOI 10.3969/j.issn.1673-5374.2012.11.009
   Zheng XY, 2003, CELL, V112, P303, DOI 10.1016/S0092-8674(03)00072-2
NR 89
TC 19
Z9 19
U1 1
U2 15
PU SOC NEUROSCIENCE
PI WASHINGTON
PA 11 DUPONT CIRCLE, NW, STE 500, WASHINGTON, DC 20036 USA
SN 0270-6474
EI 
J9 J NEUROSCI
JI J. Neurosci.
PD OCT 14
PY 2015
VL 35
IS 41
BP 13860
EP 13867
DI 10.1523/JNEUROSCI.2599-15.2015
PG 8
WC Neurosciences
SC Neurosciences & Neurology
GA CX9US
UT WOS:000366051800006
PM 26468186
DA 2022-04-27
ER

PT J
AU Gong, Q
   Lu, ZH
   Huang, QD
   Ruan, L
   Chen, JS
   Liang, Y
   Wang, HH
   Yue, Y
   Feng, SQ
AF Gong, Qingjuan
   Lu, Zhenhe
   Huang, Qiaodong
   Ruan, Lin
   Chen, Jinsheng
   Liang, Ying
   Wang, Honghua
   Yue, Yu
   Feng, Suqin
TI Altered microRNAs expression profiling in mice with diabetic neuropathic pain
SO BIOCHEMICAL AND BIOPHYSICAL RESEARCH COMMUNICATIONS
LA English
DT Article
DE microRNAs; Diabetic neuropathic pain; Spinal dorsal horn; Gene expression
ID differential expression; tactile allodynia; ganglion neuron; dorsal-horn; spinal-cord; injury; mechanism; channel; protein; mirna
AB Neuropathic pain is one of the most common chronic complications of diabetes mellitus, one hallmark of which is tactile allodynia. However, the molecular mechanisms underlying tactile allodynia are not well understood. It has been demonstrated that microRNAs (miRNAs) are essential regulators of gene expression in the nervous system where they contribute to neuronal plasticity. Thus, in this study, we investigated the differentially expressed microRNAs in the lumbar spinal dorsal horn of streptozotocin (STZ)induced diabetic neuropathic pain (DNP) mice and vehicle controls. Results from miRNA microarrays showed that 42 miRNAs were significantly altered in DNP spinal cord tissue (P < 0.05, fold change: >= 2) compared with control sample. Among them, 21 miRNAs were significantly up-regulated while the other 21 down-regulated. Further validation by quantitative real-time polymerase chain reaction (qRT-PCR) indicated that the 2 significant differentially expressed candidate miRNAs (miR-184-5p and miR-190a-5p) in DNP tissue showed the same changes as in the microarray analysis. The bioinformatics analysis revealed that some of the differentially expressed miRNAs after DNP were potential regulators of some inflammation associated with genes that are known to be involved in the pathogenesis of DNP. These findings suggest that aberrant expression of miRNAs may contribute to the pathogenesis of DNP and are potential targets for therapeutic interventions following DNP. (C) 2014 Elsevier Inc. All rights reserved.
C1 [Gong, Qingjuan; Lu, Zhenhe; Huang, Qiaodong; Chen, Jinsheng; Liang, Ying; Wang, Honghua; Yue, Yu; Feng, Suqin] Guangzhou Med Univ, Affiliated Hosp 2, Dept Pain Med, Guangzhou, Guangdong, Peoples R China.
   [Ruan, Lin] Guangzhou Med Univ, Affiliated Hosp 2, Dept Anesthesiol, Guangzhou, Guangdong, Peoples R China.
RP Gong, Q (通讯作者)，Guangzhou Med Univ, Affiliated Hosp 2, Dept Pain Med, 250 Changgang Rd East, Guangzhou, Guangdong, Peoples R China.
EM gqj01@sohu.com
FU National Natural Science Foundation of ChinaNational Natural Science Foundation of China (NSFC) [31100805]; Project of Science and Technology New Star in Zhujiang Guangzhou City [2012J2200036]
CR Aldrich BT, 2009, NEUROSCIENCE, V164, P711, DOI 10.1016/j.neuroscience.2009.08.033
   Andersen HH, 2014, NEUROBIOL DIS, V71, P159, DOI 10.1016/j.nbd.2014.08.003
   Arai M, 2013, PAIN MED, V14, P720, DOI 10.1111/pme.12066
   Bai G, 2007, MOL PAIN, V3, P0, DOI 10.1186/1744-8069-3-15
   Bartel DP, 2004, CELL, V116, P281, DOI 10.1016/S0092-8674(04)00045-5
   Beyer C, 2014, ANN RHEUM DIS, V0, P0
   Bjersing JL, 2013, PLOS ONE, V8, P0, DOI 10.1371/journal.pone.0078762
   Calcutt NA, 2004, J NEUROL SCI, V220, P137, DOI 10.1016/j.jns.2004.03.015
   Calcutt NA, 2002, INT REV NEUROBIOL, V50, P205
   Chaplan SR, 1994, J NEUROSCI METH, V53, P55, DOI 10.1016/0165-0270(94)90144-9
   Chattopadhyay M, 2012, MOL PAIN, V8, P0, DOI 10.1186/1744-8069-8-17
   Chen HP, 2014, NEUROCHEM RES, V39, P76, DOI 10.1007/s11064-013-1192-z
   Daousi C, 2004, DIABETIC MED, V21, P976, DOI 10.1111/j.1464-5491.2004.01271.x
   Dixon WJ, 1980, ANNU REV PHARMACOL, V20, P441, DOI 10.1146/annurev.pa.20.040180.002301
   Dogrul A, 2011, ACTA DIABETOL, V48, P135, DOI 10.1007/s00592-010-0237-x
   Edwards JL, 2008, PHARMACOL THERAPEUT, V120, P1, DOI 10.1016/j.pharmthera.2008.05.005
   Elramah S, 2014, FRONT CELL NEUROSCI, V8, P0, DOI 10.3389/fncel.2014.00031
   Favereaux A, 2011, EMBO J, V30, P3830, DOI 10.1038/emboj.2011.249
   Genda Y, 2013, INT J MOL MED, V31, P129, DOI 10.3892/ijmm.2012.1163
   Hong SS, 2004, J BIOL CHEM, V279, P29341, DOI 10.1074/jbc.M404167200
   Horowitz SH, 2006, CURR OPIN ANESTHESIO, V19, P573, DOI 10.1097/01.aco.0000245287.37905.c5
   Hughes RAC, 2002, BRIT MED J, V324, P466, DOI 10.1136/bmj.324.7335.466
   Hutchison ER, 2009, NEUROMOL MED, V11, P153, DOI 10.1007/s12017-009-8086-x
   Im YB, 2012, CELL DEATH DIS, V3, P0, DOI 10.1038/cddis.2012.168
   Kapur D, 2003, DIABETES-METAB RES, V19, PS9, DOI 10.1002/dmrr.359
   Krichevsky AM, 2003, RNA, V9, P1274, DOI 10.1261/rna.5980303
   Kusuda R, 2011, MOL PAIN, V7, P0, DOI 10.1186/1744-8069-7-17
   Lee K, 2012, J NEUROSCI, V32, P5678, DOI 10.1523/JNEUROSCI.6471-11.2012
   Lee YS, 2006, CURR OPIN INVEST DR, V7, P560
   Li HX, 2013, INT J MOL MED, V32, P219, DOI 10.3892/ijmm.2013.1381
   Liou JT, 2011, ANESTHESIOLOGY, V114, P660, DOI 10.1097/ALN.0b013e31820b8b1e
   Liu M, 2014, MEDIAT INFLAMM, V2014, P0, DOI 10.1155/2014/485927
   Liu NK, 2009, EXP NEUROL, V219, P424, DOI 10.1016/j.expneurol.2009.06.015
   Nakanishi K, 2010, SPINAL CORD, V48, P192, DOI 10.1038/sc.2009.89
   Orlova IA, 2011, J TRANSL MED, V9, P0, DOI 10.1186/1479-5876-9-195
   Pabreja K, 2011, EUR J PHARMACOL, V661, P15, DOI 10.1016/j.ejphar.2011.04.014
   Pan ZQ, 2014, J NEUROSCI, V34, P9476, DOI 10.1523/JNEUROSCI.5346-13.2014
   Poh KW, 2011, EUR J PAIN, V15, P0, DOI 10.1016/j.ejpain.2011.02.002
   Quattrini C, 2003, DIABETES-METAB RES, V19, PS2, DOI 10.1002/dmrr.360
   Schratt GM, 2006, NATURE, V439, P283, DOI 10.1038/nature04367
   Sharma SS, 2008, LIFE SCI, V82, P570, DOI 10.1016/j.lfs.2007.11.031
   Sinnreich M, 2005, NEUROLOGIST, V11, P63, DOI 10.1097/01.nrl.0000156314.24508.ed
   Tam ST, 2011, CELL TISSUE RES, V346, P163, DOI 10.1007/s00441-011-1263-x
   Tsuda M, 2008, GLIA, V56, P378, DOI 10.1002/glia.20623
   Vinik AI, 1995, MUSCLE NERVE, V18, P574, DOI 10.1002/mus.880180603
   Xu J, 2012, PLOS ONE, V7, P0, DOI 10.1371/journal.pone.0031861
   Yang BF, 2007, NAT MED, V13, P486, DOI 10.1038/nm1569
   Yang LA, 2004, EUR J NEUROSCI, V19, P871, DOI 10.1111/j.0953-816X.2004.03121.x
   Zimmermann M, 1983, PAIN, V16, P109, DOI 10.1016/0304-3959(83)90201-4
NR 49
TC 51
Z9 52
U1 1
U2 19
PU ACADEMIC PRESS INC ELSEVIER SCIENCE
PI SAN DIEGO
PA 525 B ST, STE 1900, SAN DIEGO, CA 92101-4495 USA
SN 0006-291X
EI 1090-2104
J9 BIOCHEM BIOPH RES CO
JI Biochem. Biophys. Res. Commun.
PD JAN 9
PY 2015
VL 456
IS 2
BP 615
EP 620
DI 10.1016/j.bbrc.2014.12.004
PG 6
WC Biochemistry & Molecular Biology; Biophysics
SC Biochemistry & Molecular Biology; Biophysics
GA CA1UB
UT WOS:000348695700012
PM 25498543
DA 2022-04-27
ER

PT J
AU Yang, ZD
   Chen, X
   Liu, R
   Wang, CF
   Zhao, YC
   Shi, ZC
   Li, M
AF Yang, Zongde
   Chen, Xin
   Liu, Ren
   Wang, Chuanfeng
   Zhao, Yinchuan
   Shi, Zhicai
   Li, Ming
TI Gene sequence analysis and screening of feature genes in spinal cord injury
SO MOLECULAR MEDICINE REPORTS
LA English
DT Article
DE spinal cord injury; pathway analysis; feature genes; protein-protein interaction network
ID expression; mechanism; prediction; cytoscape; pathway
AB The aim of the present study was to screen for feature genes associated with spinal cord injury (SCI), in order to identify the underlying pathogenic mechanisms. Differentially expressed genes were screened for using pre-processing data. Kyoto Encyclopedia of Genes and Genomes pathway enrichment analysis was performed to analyze and identify the genes involved in pathways associated with SCI. Subsequently, Gene Ontology enrichment analysis and Uniprot tissue analysis were used to screen out genes specifically expressed in spinal cord tissue. In addition, a protein-protein interaction network was used to demonstrate possible associations among SCI-associated feature genes. Finally, a link was identified between feature genes and SCI by analyzing protein domains in coding areas of the three feature genes. The cytochrome c oxidase subunit Va, adenosine triphosphate (ATP) synthase, H+ transporting, mitochondrial Fl complex, alpha subunit 1 and cardiac muscle and mitochondrial beta-F1-ATPase may be downregulated in SCI, resulting in destruction of the mitochondrial electron transport chain and membrane-bound enzyme complexes/ion transporters, thus, affecting the normal function of nerves. The three screened feature genes have the potential to become candidate target molecules to monitor, diagnose and treat SCI and may be beneficial for the early diagnosis and therapeutic control of the condition.
C1 [Yang, Zongde; Wang, Chuanfeng; Zhao, Yinchuan; Shi, Zhicai; Li, Ming] Second Mil Med Univ, Changhai Hosp, Dept Spine Surg, Shanghai 200433, Peoples R China.
   [Chen, Xin] Second Mil Med Univ, Changhai Hosp, Dept Neurosurg, Shanghai 200433, Peoples R China.
   [Liu, Ren] Fujian Med Univ, Nanjing Mil Command, Fuzhou Gen Hosp, Dept Anesthesia, Fuzhou 350025, Fujian, Peoples R China.
RP Shi, ZC (通讯作者)，Second Mil Med Univ, Changhai Hosp, Dept Spine Surg, 168 Changhai Rd, Shanghai 200433, Peoples R China.
EM zhicaishizch@163.com; minglimml@126.com
CR Aimone JB, 2004, EXP NEUROL, V189, P204, DOI 10.1016/j.expneurol.2004.05.042
   Allison DB, 2006, NAT REV GENET, V7, P55, DOI 10.1038/nrg1749
   Bareyre FM, 2003, TRENDS NEUROSCI, V26, P555, DOI 10.1016/j.tins.2003.08.004
   Bateman A, 2004, NUCLEIC ACIDS RES, V32, PD138, DOI 10.1093/nar/gkp985, 10.1093/nar/gkr1065
   Benjamini Y, 1995, J R STAT SOC B, V57, P289, DOI 10.1111/j.2517-6161.1995.tb02031.x
   Burge C, 1997, J MOL BIOL, V268, P78, DOI 10.1006/jmbi.1997.0951
   Capaldi RA, 1990, ANNU REV BIOCHEM, V59, P569, DOI 10.1146/annurev.bi.59.070190.003033
   Chen WL, 2012, BMC CANCER, V12, P0, DOI 10.1186/1471-2407-12-273
   Dekloet SR, 2001, J MOL EVOL, V2, P0
   Dergham P, 2002, J NEUROSCI, V22, P6570
   Doi K, 2011, INT J MOL SCI, V12, P5213, DOI 10.3390/ijms12085213
   Emahazion T, 1999, GENE, V238, P315, DOI 10.1016/S0378-1119(99)00330-3
   Franceschini A, 2013, NUCLEIC ACIDS RES, V41, PD808, DOI 10.1093/nar/gks1094
   Fraser A, 1982, ANAESTHESIA, V37, P1084, DOI 10.1111/j.1365-2044.1982.tb01752.x
   Fujita A, 2006, BMC BIOINFORMATICS, V7, P0, DOI 10.1186/1471-2105-7-469
   Gunawan A, 2013, PLOS ONE, V8, P0, DOI 10.1371/journal.pone.0072298
   Hayashi M, 2000, J NEUROTRAUM, V17, P203, DOI 10.1089/neu.2000.17.203
   Hjerpe E, 2013, BMC CLIN PATHOL, V13, P0, DOI 10.1186/1472-6890-13-30
   Huang DW, 2009, NAT PROTOC, V4, P44, DOI 10.1038/nprot.2008.211
   Hulsegge INA, 2009, BMC PROC, V3 Suppl 4, PS10, DOI 10.1186/1753-6561-3-S4-S10
   Jonckheere AI, 2013, BRAIN, V136, P1544, DOI 10.1093/brain/awt086
   Karimi MT, 2011, IRAN J MED SCI, V36, P242
   Liang WS, 2008, P NATL ACAD SCI USA, V105, P4441, DOI 10.1073/pnas.0709259105
   Malmstrom BG, 1979, BIOCHIM BIOPHYS ACTA, V549, P281
   Mcdonald JW, 2002, LANCET, V359, P417, DOI 10.1016/S0140-6736(02)07603-1
   Miller BR, 1991, J CELL BIOL, V112, P833, DOI 10.1083/jcb.112.5.833
   Nakahara S, 1999, J NEUROPATH EXP NEUR, V58, P442, DOI 10.1097/00005072-199905000-00003
   Nam D, 2008, BRIEF BIOINFORM, V9, P189, DOI 10.1093/bib/bbn001
   Rappas M, 2004, CURR PROTEIN PEPT SC, V5, P89, DOI 10.2174/1389203043486874
   Richards JS, 2000, HANDBOOK OF REHABILITATION PSYCHOLOGY, V0, PP11, DOI 10.1037/10361-001
   Saito R, 2012, NAT METHODS, V9, P1069, DOI 10.1038/NMETH.2212, 10.1038/nmeth.2212
   Sauer K, 2004, J BACTERIOL, V186, P7312, DOI 10.1128/JB.186.21.7312-7326.2004
   Shannon P, 2003, GENOME RES, V13, P2498, DOI 10.1101/gr.1239303
   Sineshchekova OO, 2004, BMC CELL BIOL, V5, P0, DOI 10.1186/1471-2121-5-8
   Smyth GK, 2005, STAT BIOL HEALTH, V0, PP397, DOI 10.1007/0-387-29362-0_23
   Troyanskaya O, 2001, BIOINFORMATICS, V17, P520, DOI 10.1093/bioinformatics/17.6.520
   Xia TL, 2013, BRAIN RES, V1538, P41, DOI 10.1016/j.brainres.2013.09.027
   Zheng SQ, 2011, ANTIVIR RES, V89, P219, DOI 10.1016/j.antiviral.2011.01.008
NR 38
TC 0
Z9 0
U1 1
U2 4
PU SPANDIDOS PUBL LTD
PI ATHENS
PA POB 18179, ATHENS, 116 10, GREECE
SN 1791-2997
EI 1791-3004
J9 MOL MED REP
JI Mol. Med. Rep.
PD MAY 15
PY 2015
VL 11
IS 5
BP 3615
EP 3620
DI 10.3892/mmr.2015.3220
PG 6
WC Oncology; Medicine, Research & Experimental
SC Oncology; Research & Experimental Medicine
GA CH2IS
UT WOS:000353849500057
PM 25607546
DA 2022-04-27
ER

PT J
AU Belin, S
   Nawabi, H
   Wang, C
   Tang, SJ
   Latremoliere, A
   Warren, P
   Schorle, H
   Uncu, C
   Woolf, CJ
   He, ZG
   Steen, JA
AF Belin, Stephane
   Nawabi, Homaira
   Wang, Chen
   Tang, Shaojun
   Latremoliere, Alban
   Warren, Peter
   Schorle, Hubert
   Uncu, Ceren
   Woolf, Clifford J.
   He, Zhigang
   Steen, Judith A.
TI Injury-Induced Decline of Intrinsic Regenerative Ability Revealed by Quantitative Proteomics
SO NEURON
LA English
DT Article
ID spinal-cord-injury; retinal ganglion-cell; axon regeneration; optic-nerve; c-myc; corticospinal tract; in-vivo; growth; mtor; plasticity
AB Neurons differ in their responses to injury, but the underlying mechanisms remain poorly understood. Using quantitative proteomics, we characterized the injury-triggered response from purified intact and axotomized retinal ganglion cells (RGCs). Subsequent informatics analyses revealed a network of injury-response signaling hubs. In addition to confirming known players, such as mTOR, this also identified new candidates, such as c-myc, NF kappa B, and Huntingtin. Similar to mTOR, c-myc has been implicated as a key regulator of anabolic metabolism and is downregulated by axotomy. Forced expression of c-myc in RGCs, either before or after injury, promotes dramatic RGC survival and axon regeneration after optic nerve injury. Finally, in contrast to RGCs, neither c-myc nor mTOR was downregulated in injured peripheral sensory neurons. Our studies suggest that c-myc and other injury-responsive pathways are critical to the intrinsic regenerative mechanisms and might represent a novel target for developing neural repair strategies in adults.
C1 [Belin, Stephane; Nawabi, Homaira; Wang, Chen; Latremoliere, Alban; Uncu, Ceren; Woolf, Clifford J.; He, Zhigang; Steen, Judith A.] Harvard Univ, Sch Med, Boston Childrens Hosp, FM Kirby Neurobiol Ctr, Boston, MA 02115 USA.
   [Belin, Stephane; Nawabi, Homaira; Wang, Chen; Latremoliere, Alban; Uncu, Ceren; Woolf, Clifford J.; He, Zhigang; Steen, Judith A.] Harvard Univ, Sch Med, Dept Neurol, Boston, MA 02115 USA.
   [Tang, Shaojun] Harvard Univ, Sch Med, Boston Childrens Hosp, Dept Pathol, Boston, MA 02115 USA.
   [Warren, Peter] Harvard Univ, Sch Med, Boston Childrens Hosp, Dept Urol, Boston, MA 02115 USA.
   [Schorle, Hubert] Univ Bonn, Dept Dev Pathol, Sch Med, D-53127 Bonn, Germany.
RP He, ZG (通讯作者)，Harvard Univ, Sch Med, Boston Childrens Hosp, FM Kirby Neurobiol Ctr, 300 Longwood Ave, Boston, MA 02115 USA.
EM zhigang.he@childrens.harvard.edu; judith.steen@childrens.harvard.edu
FU William Randolph Hearst Foundation; NIHUnited States Department of Health & Human ServicesNational Institutes of Health (NIH) - USA [EY021242, NS066973]; Dr. Miriam and Sheldon G. Adelson Medical Research Foundation;  [NIH P30 HD018655];  [P30EY012196]; EUNICE KENNEDY SHRIVER NATIONAL INSTITUTE OF CHILD HEALTH & HUMAN DEVELOPMENTUnited States Department of Health & Human ServicesNational Institutes of Health (NIH) - USANIH Eunice Kennedy Shriver National Institute of Child Health & Human Development (NICHD) [P30HD018655] Funding Source: NIH RePORTER; NATIONAL EYE INSTITUTEUnited States Department of Health & Human ServicesNational Institutes of Health (NIH) - USANIH National Eye Institute (NEI) [R01EY021526, P30EY012196, R01EY021242, R01EY021342] Funding Source: NIH RePORTER; NATIONAL INSTITUTE OF NEUROLOGICAL DISORDERS AND STROKEUnited States Department of Health & Human ServicesNational Institutes of Health (NIH) - USANIH National Institute of Neurological Disorders & Stroke (NINDS) [R01NS066973] Funding Source: NIH RePORTER
CR Bareyre FM, 2004, NAT NEUROSCI, V7, P269, DOI 10.1038/nn1195
   Blackmore MG, 2012, P NATL ACAD SCI USA, V109, P7517, DOI 10.1073/pnas.1120684109
   Bradke F, 2012, NAT REV NEUROSCI, V13, P183, DOI 10.1038/nrn3176
   Cai D, 2001, J NEUROSCI, V21, P4731, DOI 10.1523/JNEUROSCI.21-13-04731.2001
   Chen AS, 2009, METHODS MOL BIOL, V566, P57, DOI 10.1007/978-1-59745-562-6_4
   Chen LZ, 2011, NEURON, V71, P1043, DOI 10.1016/j.neuron.2011.07.009
   Chierzi S, 2005, EUR J NEUROSCI, V21, P2051, DOI 10.1111/j.1460-9568.2005.04066.x
   Costigan M, 2002, BMC NEUROSCI, V3, P0, DOI 10.1186/1471-2202-3-16
   Dang CV, 2013, PERSPECT MED, V3, P0, DOI 10.1101/CSHPERSPECT.A014217
   de Lima S, 2012, P NATL ACAD SCI USA, V109, P9149, DOI 10.1073/pnas.1119449109
   Dodt HU, 2007, NAT METHODS, V4, P331, DOI 10.1038/NMETH1036
   Dupraz S, 2013, PLOS ONE, V8, P0, DOI 10.1371/journal.pone.0054462
   Fawcett JW, 2006, J NEUROTRAUM, V23, P371, DOI 10.1089/neu.2006.23.371
   Filbin MT, 2003, NAT REV NEUROSCI, V4, P703, DOI 10.1038/nrn1195
   Fischer D, 2004, J NEUROSCI, V24, P8726, DOI 10.1523/JNEUROSCI.2774-04.2004
   Ghosh-roy A, 2010, J NEUROSCI, V30, P3175, DOI 10.1523/JNEUROSCI.5464-09.2010
   Goldberg JL, 2002, SCIENCE, V296, P1860, DOI 10.1126/science.1068428
   Goldberg JL, 2002, NEURON, V33, P689, DOI 10.1016/S0896-6273(02)00602-5
   Griffin TJ, 2007, J PROTEOME RES, V6, P4200, DOI 10.1021/pr070291b
   Guertin DA, 2007, CANCER CELL, V12, P9, DOI 10.1016/j.ccr.2007.05.008
   Hammarlund M, 2009, SCIENCE, V323, P802, DOI 10.1126/science.1165527
   Harel NY, 2013, BRAIN RES, V1538, P17, DOI 10.1016/j.brainres.2013.07.012
   Holtmaat A, 2009, NAT REV NEUROSCI, V10, P647, DOI 10.1038/nrn2699
   Howell JJ, 2013, BIOCHEM SOC T, V41, P906, DOI 10.1042/BST20130041
   Jager R, 2004, GENESIS, V38, P145, DOI 10.1002/gene.20014
   Kim MS, 2014, NATURE, V509, P575, DOI 10.1038/nature13302
   Laplante M, 2012, CELL, V149, P274, DOI 10.1016/j.cell.2012.03.017
   Lin CY, 2012, CELL, V151, P56, DOI 10.1016/j.cell.2012.08.026
   Liu K, 2010, NAT NEUROSCI, V13, P1075, DOI 10.1038/nn.2603
   Luo XT, 2013, EXP NEUROL, V247, P653, DOI 10.1016/j.expneurol.2013.03.001
   Magharious M, 2011, J PROTEOME RES, V10, P3344, DOI 10.1021/pr2004055
   Michaelevski I, 2010, SCI SIGNAL, V3, P0, DOI 10.1126/scisignal.2000952
   Moore DL, 2009, SCIENCE, V326, P298, DOI 10.1126/science.1175737
   Nawabi H, 2010, GENE DEV, V24, P396, DOI 10.1101/gad.542510
   Near SL, 1992, P NATL ACAD SCI USA, V89, P11716, DOI 10.1073/pnas.89.24.11716
   Nie ZQ, 2012, CELL, V151, P68, DOI 10.1016/j.cell.2012.08.033
   Park KK, 2008, SCIENCE, V322, P963, DOI 10.1126/science.1161566
   Raineteau O, 2001, NAT REV NEUROSCI, V2, P263, DOI 10.1038/35067570
   Rosenzweig ES, 2010, NAT NEUROSCI, V13, P1505, DOI 10.1038/nn.2691
   Rossi F, 2007, PROG NEUROBIOL, V81, P1, DOI 10.1016/j.pneurobio.2006.12.001
   Saul KE, 2010, COMP BIOCHEM PHYS A, V155, P172, DOI 10.1016/j.cbpa.2009.10.042
   Shaw RJ, 2006, NATURE, V441, P424, DOI 10.1038/nature04869
   Smith PD, 2009, NEURON, V64, P617, DOI 10.1016/j.neuron.2009.11.021
   Staab CA, 2007, J PROTEOME RES, V6, P3705, DOI 10.1021/pr070308q
   Sun F, 2011, NATURE, V480, P372, DOI 10.1038/nature10594
   Sung YJ, 2001, J NEUROBIOL, V47, P67, DOI 10.1002/neu.1016
   Tanabe K, 2003, J NEUROSCI, V23, P9675
   Thompson A, 2003, ANAL CHEM, V75, P1895, DOI 10.1021/ac0262560
   Toth C, 2006, NEUROSCIENCE, V139, P429, DOI 10.1016/j.neuroscience.2005.11.065
   Van DENBRANDR, 2012, SCIENCE, V336, P1182, DOI 10.1126/science.1217416
   Watkins TA, 2013, P NATL ACAD SCI USA, V110, P4039, DOI 10.1073/pnas.1211074110
   Wilhelm M, 2014, NATURE, V509, P582, DOI 10.1038/nature13319
   Xie JL, 2013, NAT CELL BIOL, V15, P1263, DOI 10.1038/ncb2877
   Zhu LQ, 2010, J NEUROSCI, V30, P3839, DOI 10.1523/JNEUROSCI.5174-09.2010
   Zukor K, 2013, J NEUROSCI, V33, P15350, DOI 10.1523/JNEUROSCI.2510-13.2013
NR 55
TC 127
Z9 130
U1 2
U2 28
PU CELL PRESS
PI CAMBRIDGE
PA 50 HAMPSHIRE ST, FLOOR 5, CAMBRIDGE, MA 02139 USA
SN 0896-6273
EI 1097-4199
J9 NEURON
JI Neuron
PD MAY 20
PY 2015
VL 86
IS 4
BP 1000
EP 1014
DI 10.1016/j.neuron.2015.03.060
PG 15
WC Neurosciences
SC Neurosciences & Neurology
GA CI6OB
UT WOS:000354878400014
PM 25937169
DA 2022-04-27
ER

PT J
AU Vahdat, S
   Lungu, O
   Cohen-Adad, J
   Marchand-Pauvert, V
   Benali, H
   Doyon, J
AF Vahdat, Shahabeddin
   Lungu, Ovidiu
   Cohen-Adad, Julien
   Marchand-Pauvert, Veronique
   Benali, Habib
   Doyon, Julien
TI Simultaneous Brain-Cervical Cord fMRI Reveals Intrinsic Spinal Cord Plasticity during Motor Sequence Learning
SO PLOS BIOLOGY
LA English
DT Article
ID functional mri; corticospinal projection; topographic organization; physiological noise; frontal-lobe; h-reflex; response; activation; network; cortex
AB The spinal cord participates in the execution of skilled movements by translating high-level cerebral motor representations into musculotopic commands. Yet, the extent to which motor skill acquisition relies on intrinsic spinal cord processes remains unknown. To date, attempts to address this question were limited by difficulties in separating spinal local effects from supraspinal influences through traditional electrophysiological and neuroimaging methods. Here, for the first time, we provide evidence for local learning-induced plasticity in intact human spinal cord through simultaneous functional magnetic resonance imaging of the brain and spinal cord during motor sequence learning. Specifically, we show learning-related modulation of activity in the C6-C8 spinal region, which is independent from that of related supraspinal sensorimotor structures. Moreover, a brain-spinal cord functional connectivity analysis demonstrates that the initial linear relationship between the spinal cord and sensorimotor cortex gradually fades away over the course of motor sequence learning, while the connectivity between spinal activity and cerebellum gains strength. These data suggest that the spinal cord not only constitutes an active functional component of the human motor learning network but also contributes distinctively from the brain to the learning process. The present findings open new avenues for rehabilitation of patients with spinal cord injuries, as they demonstrate that this part of the central nervous system is much more plastic than assumed before. Yet, the neurophysiological mechanisms underlying this intrinsic functional plasticity in the spinal cord warrant further investigations.
C1 [Vahdat, Shahabeddin; Lungu, Ovidiu; Doyon, Julien] Univ Montreal, Funct Neuroimaging Unit, Montreal, PQ, Canada.
   [Vahdat, Shahabeddin; Lungu, Ovidiu; Cohen-Adad, Julien; Benali, Habib; Doyon, Julien] SensoriMotor Rehabil Res Team CIHR, Montreal, PQ, Canada.
   [Cohen-Adad, Julien] Ecole Polytech, Montreal, PQ H3C 3A7, Canada.
   [Marchand-Pauvert, Veronique; Benali, Habib] INSERM UPMC, Pitie Salpetriere Hosp, Paris, France.
RP Vahdat, S (通讯作者)，Univ Montreal, Funct Neuroimaging Unit, Montreal, PQ, Canada.
EM julien.doyon@umontreal.ca
FU Natural Sciences and Engineering Research Council of CanadaNatural Sciences and Engineering Research Council of Canada (NSERC)CGIAR [RGPIN-2014-06318]; SensoriMotor Rehabilitation Research Team (SMRRT), Canadian Institutes of Health ResearchCanadian Institutes of Health Research (CIHR) [RMF111622]
CR Albouy G, 2013, HIPPOCAMPUS, V23, P985, DOI 10.1002/hipo.22183
   Barry RL, 2014, ELIFE, V3, P0, DOI 10.7554/eLife.02812
   Beckmann CF, 2003, NEUROIMAGE, V20, P1052, DOI 10.1016/S1053-8119(03)00435-X
   Bentivoglio M, 1982, PROG BRAIN RES, V57, P279, DOI 10.1016/S0079-6123(08)64134-5
   Cadotte DW, 2012, J NEUROSURG-SPINE, V17, P102, DOI 10.3171/2012.5.AOSPINE1278
   Casabona A, 1990, EUR J APPL PHYSIOL O, V61, P26, DOI 10.1007/BF00236689
   Cohen-adad J, 2011, MAGN RESON MED, V66, P1198, DOI 10.1002/mrm.22906
   Cohen-adad J, 2010, NEUROIMAGE, V50, P1074, DOI 10.1016/j.neuroimage.2009.12.122
   Dayan E, 2011, NEURON, V72, P443, DOI 10.1016/j.neuron.2011.10.008
   Doyon J, 2005, CURR OPIN NEUROBIOL, V15, P161, DOI 10.1016/j.conb.2005.03.004
   Doyon J, 2009, BEHAV BRAIN RES, V199, P61, DOI 10.1016/j.bbr.2008.11.012
   Eippert F, 2009, SCIENCE, V326, P404, DOI 10.1126/science.1180142
   Del OLMOMF, 2007, J NEUROPHYSIOL, V98, P145, DOI 10.1152/jn.01088.2006
   Finsterbusch J, 2013, NEUROIMAGE, V79, P153, DOI 10.1016/j.neuroimage.2013.04.021
   Franklin DW, 2008, J NEUROSCI, V28, P11165, DOI 10.1523/JNEUROSCI.3099-08.2008
   Fratini M, 2014, J MAGN RESON IMAGING, V40, P770, DOI 10.1002/jmri.24467
   Friston KJ, 1997, NEUROIMAGE, V6, P218, DOI 10.1006/nimg.1997.0291
   Gao F, 2005, EXP BRAIN RES, V161, P307, DOI 10.1007/s00221-004-2074-z
   Grau JW, 2014, NEUROBIOL LEARN MEM, V108, P155, DOI 10.1016/j.nlm.2013.08.003
   Hagains CE, 2011, J NEUROPHYSIOL, V106, P2515, DOI 10.1152/jn.00719.2010
   Hagbarth KE, 1954, J NEUROPHYSIOL, V17, P295
   Hansen PC, 2007, J COMPUT APPL MATH, V198, P483, DOI 10.1016/j.cam.2005.09.026
   He SQ, 1995, J NEUROSCI, V15, P3284
   He SQ, 1993, J NEUROSCI, V13, P952
   Jankowska E, 2001, J PHYSIOL-LONDON, V533, P31, DOI 10.1111/j.1469-7793.2001.0031b.x
   Karni A, 1995, NATURE, V377, P155
   Kong YZ, 2014, P NATL ACAD SCI USA, V111, P18067, DOI 10.1073/pnas.1414293111
   Lungu O, 2010, J NEUROPHYSIOL, V103, P2675, DOI 10.1152/jn.00006.2010
   Madi S, 2001, AM J NEURORADIOL, V22, P1768
   Maieron M, 2007, J NEUROSCI, V27, P4182, DOI 10.1523/JNEUROSCI.3910-06.2007
   Marrelec G, 2006, NEUROIMAGE, V32, P228, DOI 10.1016/j.neuroimage.2005.12.057
   Mars RB, 2007, EXP BRAIN RES, V182, P125, DOI 10.1007/s00221-007-1055-4
   Meunier S, 2007, J PHYSIOL-LONDON, V579, P375, DOI 10.1113/jphysiol.2006.122911
   Milner TE, 2002, EXP BRAIN RES, V146, P197, DOI 10.1007/s00221-002-1177-7
   Nielsen J, 1993, EUR J APPL PHYSIOL O, V66, P116, DOI 10.1007/BF01427051
   Orban P, 2010, NEUROIMAGE, V49, P694, DOI 10.1016/j.neuroimage.2009.08.055
   Perez MA, 2006, J PHYSIOL-LONDON, V573, P843, DOI 10.1113/jphysiol.2006.105361
   Rao SM, 2001, NAT NEUROSCI, V4, P317, DOI 10.1038/85191
   Rossignol S, 2011, ANNU REV NEUROSCI, V34, P413, DOI 10.1146/annurev-neuro-061010-113746
   Scott SH, 2012, TRENDS COGN SCI, V16, P541, DOI 10.1016/j.tics.2012.09.008
   Seidler RD, 2010, EXERC SPORT SCI REV, V38, P3, DOI 10.1097/JES.0b013e3181c5cce7
   Smith AM, 1996, BEHAV BRAIN SCI, V19, P399, DOI 10.1017/S0140525X00081498
   Sprenger C, 2012, CURR BIOL, V22, P1019, DOI 10.1016/j.cub.2012.04.006
   Stroman PW, 2003, MAGNET RESON MED, V49, P433, DOI 10.1002/mrm.10831
   Stroman PW, 1999, MAGNET RESON MED, V42, P571, DOI 10.1002/(SICI)1522-2594(199909)42:3<571::AID-MRM20>3.0.CO;2-N
   Tresch MC, 1999, NAT NEUROSCI, V2, P162, DOI 10.1038/5721
   Vahdat S, 2014, J NEUROSCI, V34, P2451, DOI 10.1523/JNEUROSCI.4291-13.2014
   Vahdat S, 2011, J NEUROSCI, V31, P16907, DOI 10.1523/JNEUROSCI.2737-11.2011
   Verma T, 2014, MAGN RESON MED, V72, P1629, DOI 10.1002/mrm.25075
   Wang Y, 2006, EUR J NEUROSCI, V23, P141, DOI 10.1111/j.1460-9568.2005.04547.x
   Wolpaw JR, 2010, NEUROSCIENTIST, V16, P532, DOI 10.1177/1073858410368314
   Wolpaw JR, 1989, J NEUROPHYSIOL, V61, P563, DOI 10.1152/jn.1989.61.3.563
   Wolpert DM, 2011, NAT REV NEUROSCI, V12, P739, DOI 10.1038/nrn3112
   Wulf G, 2001, Q J EXP PSYCHOL-A, V54, P1143, DOI 10.1080/02724980143000118
   Wymbs NF, 2012, NEURON, V74, P936, DOI 10.1016/j.neuron.2012.03.038
   Xie G, 2012, NEUROIMAGE, V63, P245, DOI 10.1016/j.neuroimage.2012.06.057
   Yoshizawa T, 1996, NEUROIMAGE, V4, P174, DOI 10.1006/nimg.1996.0068
NR 57
TC 44
Z9 45
U1 1
U2 19
PU PUBLIC LIBRARY SCIENCE
PI SAN FRANCISCO
PA 1160 BATTERY STREET, STE 100, SAN FRANCISCO, CA 94111 USA
SN 1545-7885
EI 
J9 PLOS BIOL
JI PLoS. Biol.
PD JUN 15
PY 2015
VL 13
IS 6
BP 
EP 
DI 10.1371/journal.pbio.1002186
PG 25
WC Biochemistry & Molecular Biology; Biology
SC Biochemistry & Molecular Biology; Life Sciences & Biomedicine - Other Topics
GA CM0AC
UT WOS:000357339600021
PM 26125597
DA 2022-04-27
ER

PT J
AU Fuller-Carter, PI
   Carter, KW
   Anderson, D
   Harvey, AR
   Giles, KM
   Rodger, J
AF Fuller-Carter, Paula I.
   Carter, Kim W.
   Anderson, Denise
   Harvey, Alan R.
   Giles, Keith M.
   Rodger, Jennifer
TI Integrated analyses of zebrafish miRNA and mRNA expression profiles identify miR-29b and miR-223 as potential regulators of optic nerve regeneration
SO BMC GENOMICS
LA English
DT Article
DE Zebrafish; microRNA; mRNA; Optic nerve; Regeneration; CNS
ID retinal ganglion-cell; gene-expression; transmembrane protein; axonal regeneration; brain-injury; spinal-cord; microrna; receptor; layilin; growth
AB Background: Unlike mammals, zebrafish have the ability to regenerate damaged parts of their central nervous system (CNS) and regain functionality of the affected area. A better understanding of the molecular mechanisms involved in zebrafish regeneration may therefore provide insight into how CNS repair might be induced in mammals. Although many studies have described differences in gene expression in zebrafish during CNS regeneration, the regulatory mechanisms underpinning the differential expression of these genes have not been examined. Results: We used microarrays to analyse and integrate the mRNA and microRNA (miRNA) expression profiles of zebrafish retina after optic nerve crush to identify potential regulatory mechanisms that underpin central nerve regeneration. Bioinformatic analysis identified 3 miRNAs and 657 mRNAs that were differentially expressed after injury. We then combined inverse correlations between our miRNA expression and mRNA expression, and integrated these findings with target predictions from TargetScan Fish to identify putative miRNA-gene target pairs. We focused on two over-expressed miRNAs (miR-29b and miR-223), and functionally validated seven of their predicted gene targets using RT-qPCR and luciferase assays to confirm miRNA-mRNA binding. Gene ontology analysis placed the miRNA-regulated genes (eva1a, layna, nefmb, ina, si:ch211-51a6.2, smoc1, sb:cb252) in key biological processes that included cell survival/apoptosis, ECM cytoskeleton signaling, and heparan sulfate proteoglycan binding, Conclusion: Our results suggest a key role for miR-29b and miR-223 in zebrafish regeneration. The identification of miRNA regulation in a zebrafish injury model provides a framework for future studies in which to investigate not only the cellular processes required for CNS regeneration, but also how these mechanisms might be regulated to promote successful repair and return of function in the injured mammalian brain.
C1 [Fuller-Carter, Paula I.] Univ Western Australia, Sch Anim Biol, Expt & Regenerat Neurosci, Crawley, WA 6009, Australia.
   [Harvey, Alan R.] Univ Western Australia, Sch Physiol Anat & Human Biol, Crawley, WA 6009, Australia.
   [Carter, Kim W.] Univ Western Australia, McCusker Charitable Fdn Bioinformat Ctr, Telethon Kids Inst, Subiaco, WA 6008, Australia.
   [Anderson, Denise] Univ Western Australia, Telethon Kids Inst, Ctr Biostat, Subiaco, WA 6008, Australia.
   [Giles, Keith M.] Univ Western Australia, Harry Perkins Inst Med Res, Ctr Med Res, Nedlands, WA 6008, Australia.
   [Harvey, Alan R.; Rodger, Jennifer] QEII Med Ctr, WANRI, Nedlands, WA 6009, Australia.
RP Rodger, J (通讯作者)，Univ Western Australia, Sch Anim Biol, Expt & Regenerat Neurosci, Crawley, WA 6009, Australia.
EM jennifer.rodger@uwa.edu.au
FU McCusker Charitable Foundation Bioinformatics Centre; Neurotrauma Research Program WA - Road Trauma Trust Association
CR Ackerley S, 2003, J CELL BIOL, V161, P489, DOI 10.1083/jcb.200303138
   Agudo M, 2008, MOL VIS, V14, P1050
   Bartel DP, 2004, CELL, V116, P281, DOI 10.1016/S0092-8674(04)00045-5
   Beazley LD, 2000, DEGENERATION REGENER, V0, P119
   Becker CG, 2007, J NEUROSCI RES, V85, P2793, DOI 10.1002/jnr.21121
   Becker T, 2014, CURR OPIN NEUROBIOL, V27, P186, DOI 10.1016/j.conb.2014.03.019
   Benjamini Y, 2001, BEHAV BRAIN RES, V125, P279, DOI 10.1016/S0166-4328(01)00297-2
   Benowitz LI, 2002, PROG BRAIN RES, V137, P389
   Berezikov E, 2011, NAT REV GENET, V12, P846, DOI 10.1038/nrg3079
   Bergman P, 2013, J IMMUNOL, V190, P4066, DOI 10.4049/jimmunol.1200728
   Berkelaar M, 1994, J NEUROSCI, V14, P4368, DOI 10.1523/jneurosci.14-07-04368.1994
   Bernhardt RR, 1999, EXP NEUROL, V157, P223, DOI 10.1006/exnr.1999.7059
   Bono P, 2005, EXP CELL RES, V308, P177, DOI 10.1016/j.yexcr.2005.04.017
   Bono P, 2001, MOL BIOL CELL, V12, P891, DOI 10.1091/mbc.12.4.891
   Borowsky ML, 1998, J CELL BIOL, V143, P429, DOI 10.1083/jcb.143.2.429
   Cairns NJ, 2004, AM J PATHOL, V164, P2153, DOI 10.1016/S0002-9440(10)63773-X
   Cameron DA, 2005, MOL VIS, V11, P775
   Chang H, 1997, BIOCHEM BIOPH RES CO, V237, P84, DOI 10.1006/bbrc.1997.7081
   Dunlop SA, 2004, J COMP NEUROL, V478, P292, DOI 10.1002/cne.20299
   Edeleva EVGENIIAV, 2013, FRONTIERS IN GENETICS, V4, P305, DOI 10.3389/fgene.2013.00305
   Elsaeidi F, 2014, J NEUROSCI, V34, P2632, DOI 10.1523/JNEUROSCI.3898-13.2014
   Farh KKH, 2005, SCIENCE, V310, P1817, DOI 10.1126/science.1121158
   Fischer D, 2004, J NEUROSCI, V24, P8726, DOI 10.1523/JNEUROSCI.2774-04.2004
   Ganesalingam J, 2013, AMYOTROPH LAT SCL FR, V14, P146, DOI 10.3109/21678421.2012.729596
   Garcia DM, 2011, NAT STRUCT MOL BIOL, V18, P1139, DOI 10.1038/nsmb.2115
   Garcia ML, 2011, ADV NEUROBIOL, V3, P279, DOI 10.1007/978-1-4419-6787-9_13
   Ge XT, 2014, SCI REP-UK, V4, P0, DOI 10.1038/srep06718
   Gervasi C, 2003, J COMP NEUROL, V461, P262, DOI 10.1002/cne.10695
   Grimson A, 2007, MOL CELL, V27, P91, DOI 10.1016/j.molcel.2007.06.017
   Gschwend TP, 1997, MOL CELL NEUROSCI, V9, P207, DOI 10.1006/mcne.1997.0616
   Harvey AR, 2006, PROG RETIN EYE RES, V25, P449, DOI 10.1016/j.preteyeres.2006.07.002
   He PF, 2009, AUTOPHAGY, V5, P52, DOI 10.4161/auto.5.1.7247
   Hellstrom M, 2011, MOL CELL NEUROSCI, V46, P507, DOI 10.1016/j.mcn.2010.12.003
   Hilgenberg LGW, 2006, CELL, V125, P359, DOI 10.1016/j.cell.2006.01.052
   Irizarry RA, 2003, BIOSTATISTICS, V4, P249, DOI 10.1093/biostatistics/4.2.249
   Jacobs AJ, 1997, J NEUROSCI, V17, P5206
   Jantzen STUARTG, 2011, BMC RES NOTES, V4, P267, DOI 10.1186/1756-0500-4-267
   Kato S, 2013, PROG RETIN EYE RES, V37, P13, DOI 10.1016/j.preteyeres.2013.07.004
   Kauffmann AUDREY, 2009, BIOINFORMATICS, V25, P415, DOI 10.1093/bioinformatics/btn647
   Kiernan JA, 1979, BIOL REV, V54, P155, DOI 10.1111/j.1469-185X.1979.tb00871.x
   Klemencic M, 2013, PLOS ONE, V8, P0, DOI 10.1371/journal.pone.0056839
   Kole AJ, 2011, GENE DEV, V25, P125, DOI 10.1101/gad.1975411
   Kosik KS, 2006, NAT REV NEUROSCI, V7, P911, DOI 10.1038/nrn2037
   Kusik BW, 2010, DEV DYNAM, V239, P482, DOI 10.1002/dvdy.22190
   Lafreniere RG, 1996, GENOMICS, V38, P264, DOI 10.1006/geno.1996.0627
   Li L, 2012, EXP NEUROL, V234, P181, DOI 10.1016/j.expneurol.2011.12.038
   Lim LP, 2005, NATURE, V433, P769, DOI 10.1038/nature03315
   Lipton SA, 1988, P NATL ACAD SCI USA, V85, P2388, DOI 10.1073/pnas.85.7.2388
   Livak KJ, 2001, METHODS, V25, P402, DOI 10.1006/meth.2001.1262
   Lu XY, 2010, PLOS ONE, V5, P0, DOI 10.1371/journal.pone.0011124
   Madathil SK, 2011, BIOESSAYS, V33, P21, DOI 10.1002/bies.201000069
   Matsumoto-miyai K, 2009, CELL, V136, P1161, DOI 10.1016/j.cell.2009.02.034
   Mccurley AT, 2010, J EXP NEUROSCI, V4, P17
   Niwa R, 2007, CURR OPIN GENET DEV, V17, P145, DOI 10.1016/j.gde.2007.02.004
   Parikh P, 2011, P NATL ACAD SCI USA, V108, PE99, DOI 10.1073/pnas.1100426108
   Park SY, 2009, NAT STRUCT MOL BIOL, V16, P23, DOI 10.1038/nsmb.1533
   Quiroz JFD, 2014, DIS MODEL MECH, V7, P601, DOI 10.1242/dmm.014837
   Rajaram K, 2014, DEV DYNAM, V243, P1591, DOI 10.1002/dvdy.24188
   Ramachandran R, 2010, NAT CELL BIOL, V12, P1101, DOI 10.1038/ncb2115
   Reif R, 2007, FASEB J, V21, P3468, DOI 10.1096/fj.07-8800com
   Ritchie ME, 2007, BIOINFORMATICS, V23, P2700, DOI 10.1093/bioinformatics/btm412
   Rodger J, 2006, NEUROSCIENCE, V142, P1043, DOI 10.1016/j.neuroscience.2006.07.057
   Rodger J, 2005, MOL CELL NEUROSCI, V30, P452, DOI 10.1016/j.mcn.2005.08.009
   Sehm T, 2009, DEV BIOL, V334, P468, DOI 10.1016/j.ydbio.2009.08.008
   Sharma TP, 2014, MOL NEURODEGENER, V9, P0, DOI 10.1186/1750-1326-9-14
   Silva VAO, 2011, MOL VIS, V17, P2228
   Smyth GK, 2004, STAT APPL GENET MOL, V3, P0, DOI [DOI 10.2202/1544-6115.1027, 10.2202/1544-6115.1027]
   Taibi F, 2014, BBA-MOL BASIS DIS, V1842, P1001, DOI 10.1016/j.bbadis.2014.03.005
   Thatcher EJ, 2008, BMC GENOMICS, V9, P0, DOI 10.1186/1471-2164-9-253
   Thatcher EJ, 2008, P NATL ACAD SCI USA, V105, P18384, DOI 10.1073/pnas.0803713105
   Thomas JT, 2009, J BIOL CHEM, V284, P18994, DOI 10.1074/jbc.M807759200
   Thomson DW, 2011, NUCLEIC ACIDS RES, V39, P6845, DOI 10.1093/nar/gkr330
   Ulitsky I, 2012, GENOME RES, V22, P2054, DOI 10.1101/gr.139733.112
   Valastyan S, 2011, J CELL SCI, V124, P999, DOI 10.1242/jcs.081513
   Van KESTERENRE, 2011, FRONT MOL NEUROSCI, V4, P0, DOI 10.3389/fnmol.2011.00046
   Vannahme C, 2002, J BIOL CHEM, V277, P37977, DOI 10.1074/jbc.M203830200
   Veldman MB, 2007, DEV BIOL, V312, P596, DOI 10.1016/j.ydbio.2007.09.019
   Vuilleumier R, 2010, NAT CELL BIOL, V12, P611, DOI 10.1038/ncb2064
   Wang J, 2013, NUCLEIC ACIDS RES, V41, PW77, DOI 10.1093/nar/gkt439
   Wang L, 2007, APOPTOSIS, V12, P1489, DOI 10.1007/s10495-007-0073-9
   Wang ZP, 2011, CURR OPIN NEUROBIOL, V21, P189, DOI 10.1016/j.conb.2010.08.010
   Wegener KL, 2008, J MOL BIOL, V382, P112, DOI 10.1016/j.jmb.2008.06.087
   Williams RR, 2015, PLOS ONE, V10, P0, DOI 10.1371/journal.pone.0118918
   Wlodarczyk J, 2011, DEV NEUROBIOL, V71, P1040, DOI 10.1002/dneu.20958
   Xu J, 2013, GENOME RES, V23, P1810, DOI 10.1101/gr.148916.112
   Yang YH, 2003, INST MATH S, V40, P403
   Yang Z, 2015, MOL IMMUNOL, V65, P267, DOI 10.1016/j.molimm.2014.12.018
   Young KG, 2011, ADV NEUROBIOL, V3, P379, DOI 10.1007/978-1-4419-6787-9_17
   Yu YM, 2011, EUR J NEUROSCI, V33, P1587, DOI 10.1111/j.1460-9568.2011.07643.x
   Yunta M, 2012, PLOS ONE, V7, P0, DOI 10.1371/journal.pone.0034534
   Zhong J, 2014, CURR OPIN NEUROBIOL, V27, P127, DOI 10.1016/j.conb.2014.03.009
   Zou SQ, 2013, PLOS ONE, V8, P0, DOI 10.1371/journal.pone.0057280
NR 92
TC 26
Z9 27
U1 0
U2 18
PU BMC
PI LONDON
PA CAMPUS, 4 CRINAN ST, LONDON N1 9XW, ENGLAND
SN 1471-2164
EI 
J9 BMC GENOMICS
JI BMC Genomics
PD AUG 12
PY 2015
VL 16
IS 
BP 
EP 
DI 10.1186/s12864-015-1772-1
PG 19
WC Biotechnology & Applied Microbiology; Genetics & Heredity
SC Biotechnology & Applied Microbiology; Genetics & Heredity
GA CO9VD
UT WOS:000359523300001
PM 26265132
DA 2022-04-27
ER

PT J
AU Lavina, WA
   Fujieda, Y
   Jumhawan, U
   Putri, SP
   Fukusaki, E
AF Lavina, Walter A.
   Fujieda, Yusuke
   Jumhawan, Udi
   Putri, Sastia Prama
   Fukusaki, Eiichiro
TI Case Studies
SO MASS SPECTROMETRY-BASED METABOLOMICS: A PRACTICAL GUIDE
LA English
DT Article; Book Chapter
ID spinal-cord-injury; magnetic-resonance spectroscopy; n-acetyl-aspartate; replicative life-span; palm civet coffee; functional genomics; ornithine-decarboxylase; roasting proces; kopi luwak; brain
C1 [Lavina, Walter A.; Jumhawan, Udi; Putri, Sastia Prama; Fukusaki, Eiichiro] Osaka Univ, Grad Sch Engn, Dept Adv Sci & Biotechnol, Bioresource Engn Lab, Suita, Osaka, Japan.
   [Fujieda, Yusuke] Asubio Pharma Co Ltd, Kobe, Hyogo, Japan.
RP Lavina, WA (通讯作者)，Osaka Univ, Grad Sch Engn, Dept Adv Sci & Biotechnol, Bioresource Engn Lab, Suita, Osaka, Japan.
CR Abe T, 2005, EUR J NEUROSCI, V22, P1445, DOI 10.1111/j.1460-9568.2005.04340.x
   Allen J, 2003, NAT BIOTECHNOL, V21, P692, DOI 10.1038/nbt823
   [anonymous] , 2013, WHITE KOFFIE 1 LOW A, V0, P0
   Bader GD, 2003, TRENDS CELL BIOL, V13, P344, DOI 10.1016/S0962-8924(03)00127-2
   Basso DM, 1995, J NEUROTRAUM, V12, P1, DOI 10.1089/neu.1995.12.1
   Bazan NG, 2006, CELL MOL NEUROBIOL, V26, P901, DOI 10.1007/s10571-006-9064-6
   Blamire AM, 2007, MAGN RESON MED, V58, P880, DOI 10.1002/mrm.21382
   Blow N, 2008, NATURE, V455, P697, DOI 10.1038/455697a
   Blumberg S, 2010, J AGR FOOD CHEM, V58, P3720, DOI 10.1021/jf9044606
   Carmel JB, 2001, PHYSIOL GENOMICS, V7, P201, DOI 10.1152/physiolgenomics.00074.2001
   Charrier A, 2009, COFFEE: GROWING, V0, P25
   Choi MY, 2010, FOOD CHEM, V121, P1260, DOI 10.1016/j.foodchem.2010.01.035
   Dalluge J, 2005, J SEP SCI, V25, P608
   Demougeot C, 2004, J NEUROCHEM, V90, P776, DOI 10.1111/j.1471-4159.2004.02583.x
   Dienel GA, 1984, J NEUROCHEM, V42, P1053, DOI 10.1111/j.1471-4159.1984.tb12710.x
   Eriksson L, 2003, ENVIRON HEALTH PERSP, V111, P1361, DOI 10.1289/ehp.5758
   Erschbamer M, 2011, EUR J NEUROSCI, V33, P678, DOI 10.1111/j.1460-9568.2010.07562.x
   Evans AM, 2009, ANAL CHEM, V81, P6656, DOI 10.1021/ac901536h
   Faden AI, 1989, SCIENCE, V244, P798, DOI 10.1126/science.2567056
   Falconer JC, 1996, J NEUROCHEM, V66, P717
   Figueroa JD, 2012, J NEUROTRAUM, V29, P551, DOI 10.1089/neu.2011.2141
   Fitch MT, 2008, EXP NEUROL, V209, P294, DOI 10.1016/j.expneurol.2007.05.014
   Fujieda Y, 2012, PLOS ONE, V7, P0, DOI 10.1371/journal.pone.0043152
   Fujimura Y, 2011, PLOS ONE, V6, P0, DOI 10.1371/journal.pone.0023426
   Genovese T, 2008, J PHARMACOL EXP THER, V326, P12, DOI 10.1124/jpet.108.136903
   Ginz M, 2000, EUR FOOD RES TECHNOL, V211, P404, DOI 10.1007/s002170000215
   Giroud M, 1996, NEUROL RES, V18, P241
   Griffith HR, 2008, ALZ DIS ASSOC DIS, V22, P54, DOI 10.1097/WAD.0b013e3181611011
   Hayashi S, 2009, BIOCHEM BIOPH RES CO, V386, P268, DOI 10.1016/j.bbrc.2009.06.041
   Hirayama A, 2009, CANCER RES, V69, P4918, DOI 10.1158/0008-5472.CAN-08-4806
   Hulsebosch CE, 2002, ADV PHYSIOL EDUC, V26, P238, DOI 10.1152/advan.00039.2002
   Imai S, 2000, NATURE, V403, P795, DOI 10.1038/35001622
   Jiang JC, 2000, FASEB J, V14, P2135
   Jonsson P, 2006, J PROTEOME RES, V5, P1407, DOI 10.1021/pr0600071
   Joshi AR, 1995, J MAMMAL, V76, P1205, DOI 10.2307/1382613
   Jumhawan U, 2013, J AGR FOOD CHEM, V61, P7994, DOI 10.1021/jf401819s
   Kaddurah-daouk R, 2008, ANNU REV PHARMACOL, V48, P653, DOI 10.1146/annurev.pharmtox.48.113006.094715
   Kaeberlein M, 2005, MECH AGEING DEV, V126, P491, DOI 10.1016/j.mad.2004.10.007
   Kaeberlein M, 2005, SCIENCE, V310, P1193, DOI 10.1126/science.1115535
   Kendi ATK, 2004, NEURORADIOLOGY, V46, P764, DOI 10.1007/s00234-004-1231-1
   King VR, 2006, J NEUROSCI, V26, P4672, DOI 10.1523/JNEUROSCI.5539-05.2006
   Kwo S, 1989, JOURNAL OF NEUROTRAUMA, V6, P13, DOI 10.1089/neu.1989.6.13
   Lafaye A, 2005, J BIOL CHEM, V280, P24723, DOI 10.1074/JBC.M502285200
   Liberto E, 2013, J AGR FOOD CHEM, V61, P1652, DOI 10.1021/jf303067q
   Lin SJ, 2002, NATURE, V418, P344, DOI 10.1038/nature00829
   Lindon JC, 2007, FEBS J, V274, P1140, DOI 10.1111/j.1742-4658.2007.05673.x
   Lindstrom DL, 2009, GENETICS, V183, P413, DOI 10.1534/genetics.109.106229
   Lubieniecka JM, 2011, PLOS ONE, V6, P0, DOI 10.1371/journal.pone.0019247
   Lundstedt T, 1998, CHEMOMETR INTELL LAB, V42, P3, DOI 10.1016/S0169-7439(98)00065-3
   Ma WY, 2010, NEUROBIOL AGING, V31, P1227, DOI 10.1016/j.neurobiolaging.2008.08.002
   Marcone MF, 2004, FOOD RES INT, V37, P901, DOI 10.1016/j.foodres.2004.05.008
   Marliani AF, 2007, MAGN RESON MED, V57, P160, DOI 10.1002/mrm.21113
   Mautes AEM, 1999, NEUROSCI LETT, V264, P153, DOI 10.1016/S0304-3940(99)00197-4
   Mcdonald JW, 2002, LANCET, V359, P417, DOI 10.1016/S0140-6736(02)07603-1
   Moon JK, 2009, J AGR FOOD CHEM, V57, P5365, DOI 10.1021/jf900012b
   Mortimer RK, 1959, NATURE, V183, P1751, DOI 10.1038/1831751a0
   Onishi N, 2013, DUNG COFFEE BREW AFT, V0, P0
   Perrone D, 2008, FOOD CHEM, V110, P1030, DOI 10.1016/j.foodchem.2008.03.012
   Piper PW, 2006, YEAST, V23, P215, DOI 10.1002/yea.1354
   Pir P, 2006, BMC BIOINFORMATICS, V7, P0, DOI 10.1186/1471-2105-7-203
   Pongsuwan W, 2007, J AGR FOOD CHEM, V55, P231, DOI 10.1021/jf062330u
   Pouw MH, 2009, SPINAL CORD, V47, P519, DOI 10.1038/sc.2008.176
   Qian JC, 2010, J NEUROTRAUM, V27, P599, DOI 10.1089/neu.2009.1145
   Raamsdonk LM, 2001, NAT BIOTECHNOL, V19, P45, DOI 10.1038/83496
   Resnick DK, 2004, NEUROREPORT, V15, P837, DOI 10.1097/00001756-200404090-00020
   Rodrigues CI, 2007, J FOOD COMPOS ANAL, V20, P440, DOI 10.1016/j.jfca.2006.08.005
   Ruosi MR, 2012, J AGR FOOD CHEM, V60, P11283, DOI 10.1021/jf3031716
   Sager TN, 1995, J CEREBR BLOOD F MET, V15, P639, DOI 10.1038/jcbfm.1995.79
   Schott JM, 2010, BRAIN, V133, P3315, DOI 10.1093/brain/awq208
   Serkova NATALIEJ, 2009, V520, V0, PP273, DOI 10.1007/978-1-60327-811-9_20
   Sha W, 2010, FASEB J, V24, P2962, DOI 10.1096/fj.09-154054
   Shilling PD, 2002, PHARMACOGENOMICS, V3, P31, DOI 10.1517/14622416.3.1.31
   Shimadzu INC, 2013, GCMS QP2010 ULTR, V0, P0
   Soga T, 2006, J BIOL CHEM, V281, P16768, DOI 10.1074/jbc.M601876200
   Su HM, 2010, J NUTR BIOCHEM, V21, P364, DOI 10.1016/j.jnutbio.2009.11.003
   Tator CH, 1996, J SPINAL CORD MED, V19, P206
   Tator CH, 1998, NEUROSURGERY, V42, P696, DOI 10.1097/00006123-199804000-00007
   Tator CH, 1998, NEUROSURGERY, V42, P1075, DOI 10.1097/00006123-199805000-00074
   *theeuropeanbioinformaticsinstitute , 2014, WHAT IS FUNCT GEN, V0, P0
   Tusher VG, 2001, P NATL ACAD SCI USA, V98, P5116, DOI 10.1073/pnas.091062498
   Vera-portocarrero LP, 2002, BRAIN RES, V927, P104, DOI 10.1016/S0006-8993(01)03329-7
   Wei FF, 2012, J AGR FOOD CHEM, V60, P10118, DOI 10.1021/jf3033057
   Wei FF, 2012, J AGR FOOD CHEM, V60, P1005, DOI 10.1021/jf205315r
   Wermelinger T, 2011, J AGR FOOD CHEM, V59, P9074, DOI 10.1021/jf201918a
   Wiklund S, 2008, ANAL CHEM, V80, P115, DOI 10.1021/ac0713510
   Wyndaele M, 2006, SPINAL CORD, V44, P523, DOI 10.1038/sj.sc.3101893
   Yan XD, 2010, NEUROCHEM INT, V56, P971, DOI 10.1016/j.neuint.2010.04.007
   Yoshida R, 2010, AGING CELL, V9, P616, DOI 10.1111/j.1474-9726.2010.00590.x
NR 88
TC 1
Z9 1
U1 0
U2 1
PU CRC PRESS-TAYLOR & FRANCIS GROUP
PI BOCA RATON
PA 6000 BROKEN SOUND PARKWAY NW, STE 300, BOCA RATON, FL 33487-2742 USA
SN 
EI 
J9 
PD JUN 15
PY 2015
VL 0
IS 
BP 217
EP 267
DI 
PG 51
WC Biochemical Research Methods; Chemistry, Analytical; Spectroscopy
SC Biochemistry & Molecular Biology; Chemistry; Spectroscopy
GA BM8IS
UT WOS:000469265600008
DA 2022-04-27
ER

PT J
AU Kanaan, NM
   Collier, TJ
   Cole-Strauss, A
   Grabinski, T
   Mattingly, ZR
   Winn, ME
   Steece-Collier, K
   Sortwell, CE
   Manfredsson, FP
   Lipton, JW
AF Kanaan, Nicholas M.
   Collier, Timothy J.
   Cole-Strauss, Allyson
   Grabinski, Tessa
   Mattingly, Zachary R.
   Winn, Mary E.
   Steece-Collier, Kathy
   Sortwell, Caryl E.
   Manfredsson, Fredric P.
   Lipton, Jack W.
TI The Longitudinal Transcriptomic Response of the Substantia Nigra to Intrastriatal 6-Hydroxydopamine Reveals Significant Upregulation of Regeneration-Associated Genes
SO PLOS ONE
LA English
DT Article
ID repeat protein 1a; spinal-cord; nigrostriatal system; neurotrophic factor; axotomized neuron; axon regeneration; inducible gene; growth; expression; activation
AB We hypothesized that the study of gene expression at 1, 2, 4, 6 and 16 weeks in the substantia nigra (SN) after intrastriatal 6-OHDA in the Sprague-Dawley rat (rattus norvegicus) would identify cellular responses during the degenerative process that could be axoprotective. Specifically, we hypothesized that genes expressed within the SN that followed a profile of being highly upregulated early after the lesion (during active axonal degeneration) and then progressively declined to baseline over 16 weeks as DA neurons died are indicative of potential protective responses to the striatal 6-OHDA insult. Utilizing a.-means cluster analysis strategy, we demonstrated that one such cluster followed this hypothesized expression pattern over time, and that this cluster contained several interrelated transcripts that are classified as regeneration-associated genes (RAGs) including Atf3, Sprr1a, Ecel1, Gadd45a, Gpnmb, Sox11, Mmp19, Srgap1, Rab15, Lifr, Trib3, Tgfb1, and Sema3c. All exemplar transcripts tested from this cluster (Sprr1a, Ecel1, Gadd45a, Atf3 and Sox11) were validated by qPCR and a smaller subset (Sprr1a, Gadd45a and Sox11) were shown to be exclusively localized to SN DA neurons using a dual label approach with RNAScope in situ hybridization and immunohistochemistry. Upregulation of RAGs is typically associated with the response to axonal injury in the peripheral nerves and was not previously reported as part of the axodegenerative process for DA neurons of the SN. Interestingly, as part of this cluster, other transcripts were identified based on their expression pattern but without a RAG provenance in the literature. These "RAG-like" transcripts need further characterization to determine if they possess similar functions to or interact with known RAG transcripts. Ultimately, it is hoped that some of the newly identified axodegeneration-reactive transcripts could be exploited as axoprotective therapies in PD and other neurodegenerative diseases.
C1 [Kanaan, Nicholas M.; Collier, Timothy J.; Cole-Strauss, Allyson; Grabinski, Tessa; Mattingly, Zachary R.; Steece-Collier, Kathy; Sortwell, Caryl E.; Manfredsson, Fredric P.; Lipton, Jack W.] Michigan State Univ, Coll Human Med, Dept Translat Sci & Mol Med, Grand Rapids, MI 49503 USA.
   [Kanaan, Nicholas M.; Collier, Timothy J.; Cole-Strauss, Allyson; Steece-Collier, Kathy; Sortwell, Caryl E.; Lipton, Jack W.] Michigan State Univ, Morris K Udall Ctr Excellence Parkinsons Dis Res, Grand Rapids, MI USA.
   [Kanaan, Nicholas M.; Collier, Timothy J.; Steece-Collier, Kathy; Sortwell, Caryl E.; Lipton, Jack W.] Mercy Hlth St Marys, Hauenstein Neurosci Ctr, Grand Rapids, MI USA.
   [Winn, Mary E.] Van Andel Res Inst, Bioinformat & Biostat Core, Grand Rapids, MI USA.
RP Lipton, JW (通讯作者)，Michigan State Univ, Coll Human Med, Dept Translat Sci & Mol Med, Grand Rapids, MI 49503 USA.
EM jack.lipton@hc.msu.edu
FU National Institute of Neurological Disorders and Stroke (US) [P50 NS058830]; Office of the Vice President of Research Graduate Studies, Michigan State University; Saint Mary's Foundation (Doran Foundation), Mercy Health Saint Mary's, Grand Rapids, MI; NATIONAL INSTITUTE OF NEUROLOGICAL DISORDERS AND STROKEUnited States Department of Health & Human ServicesNational Institutes of Health (NIH) - USANIH National Institute of Neurological Disorders & Stroke (NINDS) [R01NS082730, P50NS058830] Funding Source: NIH RePORTER
CR Ara J, 2004, NEUROCHEM RES, V29, P1153, DOI 10.1023/B:NERE.0000023602.72354.82
   Baleriola J, 2014, CELL, V158, P1159, DOI 10.1016/j.cell.2014.07.001
   Befort K, 2003, EUR J NEUROSCI, V18, P911, DOI 10.1046/j.1460-9568.2003.02827.x
   Bonilla IE, 2002, J NEUROSCI, V22, P1303, DOI 10.1523/JNEUROSCI.22-04-01303.2002
   Choi HJ, 2011, BRIT J PHARMACOL, V162, P175, DOI 10.1111/j.1476-5381.2010.01041.x
   Davis JF, 2008, BEHAV NEUROSCI, V122, P1257, DOI 10.1037/a0013111
   Di GIOVANNIS, 2003, ANN NEUROL, V53, P454, DOI 10.1002/ana.10472
   Fernandes KA, 2013, EXP EYE RES, V112, P106, DOI 10.1016/j.exer.2013.04.021
   Fudge NJ, 2013, BMC NEUROSCI, V14, P0, DOI 10.1186/1471-2202-14-15
   Gentleman RC, 2004, GENOME BIOL, V5, P0, DOI 10.1186/gb-2004-5-10-r80
   Ghosh AP, 2012, PLOS ONE, V7, P0, DOI 10.1371/journal.pone.0039586
   Gombash SE, 2012, MOL THER, V20, P544, DOI 10.1038/mt.2011.216
   Gombash SE, 2014, GENE THER, V0, P0
   Gong YX, 2007, PLOS MED, V4, P1655, DOI 10.1371/journal.pmed.0040294
   Gonthier B, 2007, CEREB CORTEX, V17, P1712, DOI 10.1093/cercor/bhl082
   Grabinski T, 2015, PLOS ONE IN PRESS, V0, P0
   Henry B, 1998, EXP NEUROL, V151, P334, DOI 10.1006/exnr.1998.6819
   Huebner EA, 2009, RESULTS PROBL CELL D, V48, P339, DOI 10.1007/400_2009_19
   Jing XT, 2012, EXP NEUROL, V233, P221, DOI 10.1016/j.expneurol.2011.10.005
   Jousse C, 2007, J BIOL CHEM, V282, P15851, DOI 10.1074/jbc.M611723200
   Kim JE, 2004, NEURON, V44, P439, DOI 10.1016/j.neuron.2004.10.015
   Kiryu-seo S, 2006, ANAT SCI INT, V81, P1, DOI 10.1111/j.1447-073X.2006.00136.x
   Koprich JB, 2003, NEUROTOXICOL TERATOL, V25, P509, DOI 10.1016/S0892-0362(03)00091-6
   Kordower JH, 2013, BRAIN, V136, P2419, DOI 10.1093/brain/awt192
   Leibinger M, 2009, J NEUROSCI, V29, P14334, DOI 10.1523/JNEUROSCI.2770-09.2009
   Li SX, 2003, J NEUROSCI, V23, P4219
   Lin CR, 2011, J NEUROSCI RES, V89, P689, DOI 10.1002/jnr.22589
   Ling ZD, 2004, NEUROSCIENCE, V124, P619, DOI 10.1016/j.neuroscience.2003.12.017
   Ma Y, 2013, PLOS ONE, V8, P0, DOI 10.1371/journal.pone.0057865
   Marklund N, 2006, EXP NEUROL, V197, P70, DOI 10.1016/j.expneurol.2005.08.029
   Mendez JS, 1975, J NEUROSURG, V42, P166, DOI 10.3171/jns.1975.42.2.0166
   Moreno-flores MT, 2003, J NEUROCHEM, V87, P879, DOI 10.1046/j.1471-4159.2003.02051.x
   Nie X, 2006, CELL BIOL INT, V30, P295, DOI 10.1016/j.cellbi.2005.12.001
   Nie X, 2014, CELL BIOCHEM BIOPHYS, V68, P163, DOI 10.1007/s12013-013-9683-8
   Ohoka N, 2005, EMBO J, V24, P1243, DOI 10.1038/sj.emboj.7600596
   Ojeda V, 2003, J NEUROSCI RES, V73, P686, DOI 10.1002/jnr.10705
   Ord D, 2005, BIOCHEM BIOPH RES CO, V330, P210, DOI 10.1016/j.bbrc.2005.02.149
   Perez SE, 2005, J NEUROSCI, V25, P10220, DOI 10.1523/JNEUROSCI.2773-05.2005
   Puschel AW, 1995, NEURON, V14, P941, DOI 10.1016/0896-6273(95)90332-1
   Reiprich S, 2015, CELL TISSUE RES, V359, P111, DOI 10.1007/s00441-014-1909-6
   Scherer SS, 1993, GLIA, V8, P265, DOI 10.1002/glia.440080407
   Seijffers R, 2007, J NEUROSCI, V27, P7911, DOI 10.1523/JNEUROSCI.5313-06.2007
   Senbabaoglu Y, 2014, SCI REP-UK, V4, P0, DOI 10.1038/srep06207
   Spieles-engemann AL, 2010, NEUROBIOL DIS, V39, P105, DOI 10.1016/j.nbd.2010.03.009
   Spieles-engemann AL, 2011, J PARKINSON DIS, V1, P123, DOI 10.3233/JPD-2011-11008
   Starkey ML, 2009, J COMP NEUROL, V513, P51, DOI 10.1002/cne.21944
   Steup A, 2000, MOL CELL NEUROSCI, V15, P141, DOI 10.1006/mcne.1999.0818
   Tanabe K, 2003, J NEUROSCI, V23, P9675
   Tanaka H, 2012, SCI REP-UK, V2, P0, DOI 10.1038/srep00573
   Unschuld PG, 2006, MOL BIOL REP, V33, P13, DOI 10.1007/s11033-005-3961-5
   Vu TQ, 2000, J NEURAL TRANSM, V107, P159, DOI 10.1007/s007020050014
   Wilkerson MD, 2010, BIOINFORMATICS, V26, P1572, DOI 10.1093/bioinformatics/btq170
   Zhang YY, 2013, J NEUROSCI, V33, P11655, DOI 10.1523/JNEUROSCI.0288-13.2013
NR 53
TC 15
Z9 15
U1 3
U2 7
PU PUBLIC LIBRARY SCIENCE
PI SAN FRANCISCO
PA 1160 BATTERY STREET, STE 100, SAN FRANCISCO, CA 94111 USA
SN 1932-6203
EI 
J9 PLOS ONE
JI PLoS One
PD MAY 20
PY 2015
VL 10
IS 5
BP 
EP 
DI 10.1371/journal.pone.0127768
PG 16
WC Multidisciplinary Sciences
SC Science & Technology - Other Topics
GA CI7CV
UT WOS:000354921400135
PM 25992874
DA 2022-04-27
ER

PT J
AU Sharma, AD
   Brodskiy, PA
   Petersen, EM
   Dagdeviren, M
   Ye, EA
   Mallapragada, SK
   Sakaguchi, D
AF Sharma, Anup D.
   Brodskiy, Pavel A.
   Petersen, Emma M.
   Dagdeviren, Melih
   Ye, Eun-Ah
   Mallapragada, Surya K.
   Sakaguchi, Donald
TI High Throughput Characterization of Adult Stem Cells Engineered for Delivery of Therapeutic Factors for Neuroprotective Strategies
SO JOVE-JOURNAL OF VISUALIZED EXPERIMENTS
LA English
DT Article
DE Medicine; Issue 95; Mesenchymal stem cells; high throughput screening; genetic modification; cell tracking; neurotrophic factors; high content screening; HCS; neuroprotection
ID marrow stromal cell; spinal-cord; neurotrophic factor; transplantation; rat; differentiate; neuron; delay; injury
AB Mesenchymal stem cells (MSCs) derived from bone marrow are a powerful cellular resource and have been used in numerous studies as potential candidates to develop strategies for treating a variety of diseases. The purpose of this study was to develop and characterize MSCs as cellular vehicles engineered for delivery of therapeutic factors as part of a neuroprotective strategy for rescuing the damaged or diseased nervous system. In this study we used mouse MSCs that were genetically modified using lentiviral vectors, which encoded brain-derived neurotrophic factor (BDNF) or glial cell-derived neurotrophic factor (GDNF), together with green fluorescent protein (GFP). Before proceeding with in vivo transplant studies it was important to characterize the engineered cells to determine whether or not the genetic modification altered aspects of normal cell behavior. Different culture substrates were examined for their ability to support cell adhesion, proliferation, survival, and cell migration of the four subpopulations of engineered MSCs. High content screening (HCS) was conducted and image analysis performed. Substrates examined included: poly-L-lysine, fibronectin, collagen type I, laminin, entactin-collagen IV-laminin (ECL). Ki67 immunolabeling was used to investigate cell proliferation and Propidium Iodide staining was used to investigate cell viability. Time-lapse imaging was conducted using a transmitted light/environmental chamber system on the high content screening system. Our results demonstrated that the different subpopulations of the genetically modified MSCs displayed similar behaviors that were in general comparable to that of the original, non-modified MSCs. The influence of different culture substrates on cell growth and cell migration was not dramatically different between groups comparing the different MSC subtypes, as well as culture substrates. This study provides an experimental strategy to rapidly characterize engineered stem cells and their behaviors before their application in long-term in vivo transplant studies for nervous system rescue and repair.
C1 [Sharma, Anup D.; Brodskiy, Pavel A.; Mallapragada, Surya K.] Iowa State Univ, Dept Chem & Biol Engn, Iowa City, IA 52242 USA.
   [Petersen, Emma M.; Dagdeviren, Melih; Ye, Eun-Ah; Sakaguchi, Donald] Iowa State Univ, Dept Genet Dev & Cell Biol, Iowa City, IA 52242 USA.
   [Brodskiy, Pavel A.; Petersen, Emma M.; Sakaguchi, Donald] Iowa State Univ, Biol Program, Iowa City, IA 52242 USA.
RP Sakaguchi, D (通讯作者)，Iowa State Univ, Dept Genet Dev & Cell Biol, Iowa City, IA 52242 USA.
EM dssakagu@iastate.edu
FU US Army Medical Research and Materiel CommandU.S. Army Medical Research & Materiel Command (USAMRMC) [W81XWH-11-1-0700]; Stem Cell Research Fund; Ames Laboratory Summer Undergraduate Laboratory Internships (SULI)
CR Akiyama Y, 2002, GLIA, V39, P229, DOI 10.1002/glia.10102
   Arnhold S, 2006, INVEST OPHTH VIS SCI, V47, P4121, DOI 10.1167/iovs.04-1501
   Azizi SA, 1998, P NATL ACAD SCI USA, V95, P3908, DOI 10.1073/pnas.95.7.3908
   Chopp M, 2002, LANCET NEUROL, V1, P92, DOI 10.1016/S1474-4422(02)00040-6
   Forostyak S, 2013, BIOCHIMIE, V95, P2257, DOI 10.1016/j.biochi.2013.08.004
   Harper MM, 2011, INVEST OPHTH VIS SCI, V52, P4506, DOI 10.1167/iovs.11-7346
   Harper MM, 2009, EXP EYE RES, V89, P538, DOI 10.1016/j.exer.2009.05.013
   Harrill JA, 2010, NEUROTOXICOLOGY, V31, P277, DOI 10.1016/j.neuro.2010.02.003
   Hofstetter CP, 2002, P NATL ACAD SCI USA, V99, P2199, DOI 10.1073/pnas.042678299
   Huang B, 2012, J CONTROL RELEASE, V162, P464, DOI 10.1016/j.jconrel.2012.07.034
   Inoue Y, 2007, EXP EYE RES, V85, P234, DOI 10.1016/j.exer.2007.04.007
   Jiang YH, 2002, NATURE, V418, P41, DOI 10.1038/nature00870
   Jin HK, 2002, J CLIN INVEST, V109, P1183, DOI 10.1072/JCI200214862
   Kapuscinski J, 1995, BIOTECH HISTOCHEM, V70, P220, DOI 10.3109/10520299509108199
   Li LA, 2011, J NEUROTRAUM, V28, P535, DOI 10.1089/neu.2010.1619
   Lin LFH, 1993, SCIENCE, V260, P1130, DOI 10.1126/science.8493557
   Park H, 2013, NAT REV NEUROSCI, V14, P7, DOI 10.1038/nrn3379
   Prockop DJ, 2003, P NATL ACAD SCI USA, V100, P11917, DOI 10.1073/pnas.1834138100
   Scholzen T, 2000, J CELL PHYSIOL, V182, P311, DOI 10.1002/(SICI)1097-4652(200003)182:3<311::AID-JCP1>3.0.CO;2-9
   Shi DZ, 2011, NEUROL SCI, V32, P41, DOI 10.1007/s10072-010-0385-3
   Thoenen H, 2002, NAT NEUROSCI, V5, P1046, DOI 10.1038/nn938
   Uccelli A, 2011, BEST PRACT RES CL HA, V24, P59, DOI 10.1016/j.beha.2011.01.004
   Woodbury D, 2000, J NEUROSCI RES, V61, P364, DOI 10.1002/1097-4547(20000815)61:4<364::AID-JNR2>3.3.CO;2-3
   Xia XF, 2012, STEM CELLS, V30, P1800, DOI 10.1002/stem.1168
NR 24
TC 9
Z9 10
U1 0
U2 5
PU JOURNAL OF VISUALIZED EXPERIMENTS
PI CAMBRIDGE
PA 1 ALEWIFE CENTER, STE 200, CAMBRIDGE, MA 02140 USA
SN 1940-087X
EI 
J9 JOVE-J VIS EXP
JI J. Vis. Exp.
PD JAN 15
PY 2015
VL 0
IS 95
BP 
EP 
DI 10.3791/52242
PG 9
WC Multidisciplinary Sciences
SC Science & Technology - Other Topics
GA CR7MA
UT WOS:000361532900037
PM 25590859
DA 2022-04-27
ER

PT J
AU Bahari, Z
   Manaheji, H
   Dargahi, L
   Daniali, S
   Norozian, M
   Meftahi, GH
   Sadeghi, M
AF Bahari, Z.
   Manaheji, H.
   Dargahi, L.
   Daniali, S.
   Norozian, M.
   Meftahi, G. H.
   Sadeghi, M.
TI Time Profile of nNOS Expression in the Spinal Dorsal Horn after L-5 Spinal Root Transection in Rats
SO NEUROPHYSIOLOGY
LA English
DT Article
DE neuropathic pain; spinal dorsal horn; L-5 segment; nNOS; 7-nitroindazole; thermal hyperalgesia
ID nitric-oxide synthase; sciatic-nerve transection; neuropathic pain; messenger-rna; cord; immunoreactivity; mechanism; ganglion; model; jun
AB Using immunohistochemical analysis, we investigated the time profile of neuronal nitric oxide synthase (nNOS) expression in the lumbar spinal cord up to day 28 after transection of the L-5 spinal root. On day 14 after injury, we also evaluated the effect of intrathecal application of 7-nitroindazole (7-NI), a selective nNOS inhibitor (8.15 mu g in 5 mu l), on thermal hyperalgesia. Our results indicated that nerve transection increased the intensity of nNOS-immunoreactivity in superficial and deep laminae of the dorsal horn within a late stage (days 7 to 28) of the neuropathy model used. Furthermore, 7-NI attenuated nerve injury-evoked thermal hypersensitivity on day 14 but did not reduce it between days 2 and 5 after transection. These data suggest that nNOS overexpression is more involved in the development than in the initiation of thermal hyperalgesia in L-5-transected rats.
C1 [Bahari, Z.; Daniali, S.] Shahid Beheshti Univ Med Sci, Dept Neurophysiol, Tehran, Iran.
   [Manaheji, H.] Shahid Beheshti Univ Med Sci, Dept Physiol, Tehran, Iran.
   [Manaheji, H.; Dargahi, L.] Shahid Beheshti Univ Med Sci, Neurosci Res Ctr, Tehran, Iran.
   [Norozian, M.] Shahid Beheshti Univ Med Sci, Dept Anat, Tehran, Iran.
   [Meftahi, G. H.] Baqiyatallah As Univ Med Sci, Neurosci Res Ctr, Tehran, Iran.
   [Sadeghi, M.] Bushehr Univ Med Sci, Dept Physiol, Bushehr, Iran.
RP Manaheji, H (通讯作者)，Shahid Beheshti Univ Med Sci, Dept Physiol, Tehran, Iran.
EM bahari_441@yahoo.com; hshardimanaheji@yahoo.com
CR Bermudez-ocana DY, 2006, PHARMACOL BIOCHEM BE, V84, P535, DOI 10.1016/j.pbb.2006.06.019
   Calcutt NA, 1997, BRIT J PHARMACOL, V122, P1478, DOI 10.1038/sj.bjp.0701538
   Campbell JN, 2006, NEURON, V52, P77, DOI 10.1016/j.neuron.2006.09.021
   Choi JI, 2012, NEUROSCI LETT, V510, P53, DOI 10.1016/j.neulet.2011.12.070
   Cizkova D, 2002, BRAIN RES BULL, V58, P161, DOI 10.1016/S0361-9230(02)00761-X
   Ding XL, 2010, BEHAV BRAIN RES, V208, P194, DOI 10.1016/j.bbr.2009.11.034
   Fiallosestrada CE, 1993, NEUROSCI LETT, V150, P169, DOI 10.1016/0304-3940(93)90528-S
   Guan Y, 2007, MOL PAIN, V3, P0, DOI 10.1186/1744-8069-3-29
   Hama AT, 2005, PHARMACOL BIOCHEM BE, V81, P170, DOI 10.1016/j.pbb.2005.03.009
   Herdegen T, 1994, MOL BRAIN RES, V22, P245, DOI 10.1016/0169-328X(94)90053-1
   Kim SH, 1992, PAIN, V50, P355, DOI 10.1016/0304-3959(92)90041-9
   Lee DH, 2005, NEUROSCI LETT, V385, P179, DOI 10.1016/j.neulet.2005.05.036
   Li LH, 2007, NEUROSCI LETT, V424, P145, DOI 10.1016/j.neulet.2007.05.069
   Luo D, 1994, NEUROPHARMACOLOGY, V33, P1345, DOI 10.1016/0028-3908(94)90035-3
   Mirzaei V, 2010, SPINAL CORD, V48, P791, DOI 10.1038/sc.2010.21
   Nazemi S, 2012, PHARMACOL BIOCHEM BE, V102, P520, DOI 10.1016/j.pbb.2012.07.001
   Nickel FT, 2012, EUR NEUROPSYCHOPHARM, V22, P81, DOI 10.1016/j.euroneuro.2011.05.005
   Perez-severiano F, 2008, PHARMACOL BIOCHEM BE, V90, P742, DOI 10.1016/j.pbb.2008.05.024
   Rogerio F, 2006, NEUROSCI LETT, V407, P182, DOI 10.1016/j.neulet.2006.08.035
   Storkson RV, 1996, J NEUROSCI METH, V65, P167, DOI 10.1016/0165-0270(95)00164-6
   Tanabe M, 2009, NEUROPHARMACOLOGY, V56, P702, DOI 10.1016/j.neuropharm.2008.12.003
   Zhang X, 1993, J COMP NEUROL, V335, P563, DOI 10.1002/cne.903350408
NR 22
TC 6
Z9 8
U1 0
U2 5
PU SPRINGER
PI NEW YORK
PA 233 SPRING ST, NEW YORK, NY 10013 USA
SN 0090-2977
EI 1573-9007
J9 NEUROPHYSIOLOGY+
JI Neurophysiology
PD AUG 15
PY 2015
VL 47
IS 4
BP 287
EP 294
DI 10.1007/s11062-015-9535-9
PG 8
WC Neurosciences; Physiology
SC Neurosciences & Neurology; Physiology
GA CW9HO
UT WOS:000365310000005
DA 2022-04-27
ER

PT J
AU Masocha, W
AF Masocha, Willias
TI Comprehensive Analysis of the GABAergic System Gene Expression Profile in the Anterior Cingulate Cortex of Mice With Paclitaxel-Induced Neuropathic Pain
SO GENE EXPRESSION
LA English
DT Article
DE Chemotherapy-induced neuropathic pain; Paclitaxel; Anterior cingulate cortex (ACC); gamma-Aminobutyric acid (GABA); GABA transporter; GABA receptor
ID gaba-transporter gat-1; dorsal-root ganglion; induced peripheral neuropathy; spinal-cord-injury; nerve injury; cerebral-cortex; up-regulation; rat model; receptor; horn
AB The supraspinal pathophysiology of the painful neuropathy induced by paclitaxel, a chemotherapeutic agent, is not well understood. The gamma-aminobutyric acid (GABA) neurotransmitter system has been implicated in the pathogenesis of neuropathic pain. Gene expression of GABAergic system molecules was examined in the anterior cingulate cortex (ACC) of mice brains, by real-time PCR, during paclitaxel-induced neuropathic pain, because this area is involved in pain perception and modulation that might contribute to neuropathic pain. Paclitaxel treatment resulted in thermal hyperalgesia and in increased GABA transporter-1 (GAT-1) mRNA expression, but not that of other GABA transporters or GABAergic enzymes in the ACC compared to vehicle treatment. Among the 18 GABA(A) receptor subunits analyzed, only beta 2, beta 3, delta, and gamma 2 had increased mRNA levels, and for the GABA(B) receptor subunit, only GABA(B2) had increased mRNA levels in the ACC of paclitaxel-treated mice, whereas the rest of the GABA receptor subunits were not altered. The mRNA expression of GABA(A) receptor subunits alpha 6, theta, pi, rho 1, rho 2, and rho 3 were not detected in the ACC. In conclusion, these data show that during paclitaxel-induced neuropathic pain there is significant increase in GAT-1 expression in the ACC. GAT-1 is the main transporter of GABA from the synapse, and thus its increased expression possibly results in less GABA at the synapse and dysregulation of the GABAergic system. GAT-1 is a potential therapeutic target for managing paclitaxel-induced neuropathic pain.
C1 [Masocha, Willias] Kuwait Univ, Fac Pharm, Dept Pharmacol & Therapeut, Safat 13109, Kuwait.
RP Masocha, W (通讯作者)，Kuwait Univ, Fac Pharm, Dept Pharmacol & Therapeut, POB 24923, Safat 13109, Kuwait.
EM masocha@hsc.edu.kw
FU Kuwait University Research Sector [PT01/09, SRUL02/13]
CR Alves ND, 1999, ARQ NEURO-PSIQUIAT, V57, P916, DOI 10.1590/S0004-282X1999000600003
   Besson M, 2013, BASIC CLIN PHARMACOL, V112, P192, DOI 10.1111/bcpt.12017
   Borden LA, 1996, NEUROCHEM INT, V29, P335, DOI 10.1016/0197-0186(95)00158-1
   Burgos E, 2012, EUR J PHARMACOL, V682, P62, DOI 10.1016/j.ejphar.2012.02.008
   Cao XY, 2009, MOL PAIN, V5, P0, DOI 10.1186/1744-8069-5-73
   Cata JP, 2006, MINERVA ANESTESIOL, V72, P151
   Conti F, 2004, BRAIN RES REV, V45, P196, DOI 10.1016/j.brainresrev.2004.03.003
   Daemen MARC, 2008, NEUROSCI LETT, V444, P112, DOI 10.1016/j.neulet.2008.08.001
   Eaton MJ, 1998, J CHEM NEUROANAT, V16, P57, DOI 10.1016/S0891-0618(98)00062-3
   Engle MP, 2012, J COMP NEUROL, V520, P1663, DOI 10.1002/cne.23005
   Erlander MG, 1991, NEURON, V7, P91, DOI 10.1016/0896-6273(91)90077-D
   Fukuoka T, 1998, PAIN, V78, P13, DOI 10.1016/S0304-3959(98)00111-0
   Gassmann M, 2012, NAT REV NEUROSCI, V13, P380, DOI 10.1038/nrn3249
   Gosselin RD, 2010, NEUROSCI LETT, V480, P132, DOI 10.1016/j.neulet.2010.06.023
   Hu JH, 2003, J NEUROSCI RES, V73, P565, DOI 10.1002/jnr.10677
   Hwang JH, 2001, ANESTH ANALG, V93, P1297, DOI 10.1097/00000539-200111000-00054
   Jensen K, 2003, J NEUROPHYSIOL, V90, P2690, DOI 10.1152/jn.00240.2003
   Lagraize SC, 2007, EXP NEUROL, V204, P182, DOI 10.1016/j.expneurol.2006.10.007
   Lee J, 2010, KOREAN J PHYSIOL PHA, V14, P59, DOI 10.4196/kjpp.2010.14.2.59
   Livak KJ, 2001, METHODS, V25, P402, DOI 10.1006/meth.2001.1262
   Long Z, 2013, PROG NEURO-PSYCHOPH, V44, P131, DOI 10.1016/j.pnpbp.2013.01.020
   Madsen KK, 2010, PHARMACOL THERAPEUT, V125, P394, DOI 10.1016/j.pharmthera.2009.11.007
   Malan TP, 2002, ANESTHESIOLOGY, V96, P1161, DOI 10.1097/00000542-200205000-00020
   Ortega-legaspi JM, 2011, MOL PAIN, V7, P0, DOI 10.1186/1744-8069-7-97
   Ortega-legaspi JM, 2010, EUR J PAIN, V14, P901, DOI 10.1016/j.ejpain.2010.02.007
   Masocha W, 2004, J CLIN INVEST, V114, P689, DOI 10.1172/JCI22104
   Masocha W, 2009, J NEUROIMMUNOL, V214, P78, DOI 10.1016/j.jneuroim.2009.06.022
   Meisner JG, 2010, J NEUROTRAUM, V27, P729, DOI 10.1089/neu.2009.1166
   Miletic G, 2003, PAIN, V105, P347, DOI 10.1016/S0304-3959(03)00250-1
   Moisset X, 2011, EUR J PAIN, V15, P124, DOI 10.1016/j.ejpain.2010.06.006
   Moore KA, 2002, J NEUROSCI, V22, P6724, DOI 10.1523/jneurosci.22-15-06724.2002
   Okabe T, 2009, PAIN MED, V10, P1460, DOI 10.1111/j.1526-4637.2009.00678.x
   Olsen RW, 2009, NEUROPHARMACOLOGY, V56, P141, DOI 10.1016/j.neuropharm.2008.07.045
   Palomero-gallagher N, 2008, J COMP NEUROL, V508, P906, DOI 10.1002/cne.21684
   Palomero-gallagher N, 2009, HUM BRAIN MAPP, V30, P2336, DOI 10.1002/hbm.20667
   Parvathy SS, 2013, MED PRIN PRACT, V22, P35, DOI 10.1159/000341710
   Patel S, 2001, PAIN, V90, P217, DOI 10.1016/S0304-3959(00)00404-8
   Pinal CS, 1998, PERSPECT DEV NEUROBI, V5, P109
   Nieto FR, 2008, PAIN, V137, P520, DOI 10.1016/j.pain.2007.10.012
   Seminowicz DA, 2009, NEUROIMAGE, V47, P1007, DOI 10.1016/j.neuroimage.2009.05.068
   Semyanov A, 2004, TRENDS NEUROSCI, V27, P262, DOI 10.1016/j.tins.2004.03.005
   Semyanov A, 2003, NAT NEUROSCI, V6, P484, DOI 10.1038/nn1043
   Shih A, 2008, ANESTH ANALG, V106, P1296, DOI 10.1213/ane.0b013e318164f1e9
   Smith GD, 1994, NEUROPHARMACOLOGY, V33, P1103, DOI 10.1016/0028-3908(94)90149-X
   Steenland HW, 2006, MOL PAIN, V2, P0, DOI 10.1186/1744-8069-2-34
   Thompson M, 2009, J PSYCHIATR RES, V43, P970, DOI 10.1016/j.jpsychires.2009.02.005
   Tseng MT, 2013, HUM BRAIN MAPP, V34, P2733, DOI 10.1002/hbm.22105
   Uusi-oukari M, 2010, PHARMACOL REV, V62, P97, DOI 10.1124/pr.109.002063
   Wang XL, 2011, NEUROSCI LETT, V490, P112, DOI 10.1016/j.neulet.2010.12.038
   Whittington MA, 1995, ALCOHOL ALCOHOLISM, V30, P105
   Wolf S, 2008, EUR J CANCER, V44, P1507, DOI 10.1016/j.ejca.2008.04.018
   Wrigley PJ, 2009, PAIN, V141, P52, DOI 10.1016/j.pain.2008.10.007
   Wu JZ, 2011, NEUROIMMUNOMODULAT, V18, P150, DOI 10.1159/000323141
   Xiao HS, 2002, P NATL ACAD SCI USA, V99, P8360, DOI 10.1073/pnas.122231899
   Xie YF, 2009, ACTA PHARMACOL SIN, V30, P31, DOI 10.1038/aps.2008.14
   Xu H, 2008, J NEUROSCI, V28, P7445, DOI 10.1523/JNEUROSCI.1812-08.2008
   Xu YF, 2008, J NEUROSCI RES, V86, P465, DOI 10.1002/jnr.21499
   Zhang HJ, 2012, J PAIN, V13, P293, DOI 10.1016/j.jpain.2011.12.002
   Zhao MG, 2006, J NEUROSCI, V26, P8923, DOI 10.1523/JNEUROSCI.2103-06.2006
   Zimmermann M, 1983, PAIN, V16, P109, DOI 10.1016/0304-3959(83)90201-4
NR 60
TC 13
Z9 13
U1 0
U2 6
PU COGNIZANT COMMUNICATION CORP
PI PUTNAM VALLEY
PA 18 PEEKSKILL HOLLOW RD, PO BOX 37, PUTNAM VALLEY, NY 10579 USA
SN 1052-2166
EI 1555-3884
J9 GENE EXPRESSION
JI Gene Expr.
PD JUN 15
PY 2015
VL 16
IS 3
BP 145
EP 153
DI 10.3727/105221615X14181438356337
PG 9
WC Biotechnology & Applied Microbiology; Gastroenterology & Hepatology; Genetics & Heredity
SC Biotechnology & Applied Microbiology; Gastroenterology & Hepatology; Genetics & Heredity
GA CY1TT
UT WOS:000366191300005
PM 25700370
DA 2022-04-27
ER

PT J
AU Mazzio, E
   Georges, B
   McTier, O
   Soliman, KFA
AF Mazzio, E.
   Georges, B.
   McTier, O.
   Soliman, Karam F. A.
TI Neurotrophic Effects of Mu Bie Zi (Momordica cochinchinensis) Seed Elucidated by High-Throughput Screening of Natural Products for NGF Mimetic Effects in PC-12 Cells
SO NEUROCHEMICAL RESEARCH
LA English
DT Article
DE Nerve growth factor; High throughput screening; Neurotrophic; NGF mimetic; NGF signaling; Chinese herbs
ID nerve growth-factor; spinal-cord-injury; induced neurite outgrowth; pc12 cell; penetrating-peptide; functional recovery; breast-cancer; stem-cell; in-vitro; mcoti-ii
AB Post-mitotic central nervous system (CNS) neurons have limited capacity for regeneration, creating a challenge in the development of effective therapeutics for spinal cord injury or neurodegenerative diseases. Furthermore, therapeutic use of human neurotrophic agents such as nerve growth factor (NGF) are limited due to hampered transport across the blood brain barrier (BBB) and a large number of peripheral side effects (e.g. neuro-inflammatory pain/tissue degeneration etc.). Therefore, there is a continued need for discovery of small molecule NGF mimetics that can penetrate the BBB and initiate CNS neuronal outgrowth/regeneration. In the current study, we conduct an exploratory high-through-put (HTP) screening of 1144 predominantly natural/herb products (947 natural herbs/plants/spices, 29 polyphenolics and 168 synthetic drugs) for ability to induce neurite outgrowth in PC12 dopaminergic cells grown on rat tail collagen, over 7 days. The data indicate a remarkably rare event-low hit ratio with only 1/1144 tested substances (< 111.25 A mu g/mL) being capable of inducing neurite outgrowth in a dose dependent manner, identified as; Mu Bie Zi, Momordica cochinchinensis seed extract (MCS). To quantify the neurotrophic effects of MCS, 36 images (n = 6) (average of 340 cells per image), were numerically assessed for neurite length, neurite count/cell and min/max neurite length in microns (A mu m) using Image J software. The data show neurite elongation from 0.07 +/- A 0.02 A mu m (controls) to 5.5 +/- A 0.62 A mu m (NGF 0.5 mu g/mL) and 3.39 +/- A 0.45 A mu m (138 mu g/mL) in MCS, where the average maximum length per group extended from 3.58 +/- A 0.42 A mu m (controls) to 41.93 +/- A 3.14 A mu m (NGF) and 40.20 +/- A 2.72 A mu m (MCS). Imaging analysis using immunocytochemistry (ICC) confirmed that NGF and MCS had similar influence on 3-D orientation/expression of 160/200 kD neurofilament, tubulin and F-actin. These latent changes were associated with early rise in phosphorylated extracellular signal-regulated kinase (ERK) p-Erk1 (T202/Y204)/p-Erk2 (T185/Y187) at 60 min with mild changes in pAKT peaking at 5 min, and no indication of pMEK involvement. These findings demonstrate a remarkable infrequency of natural products or polyphenolic constituents to exert neurotrophic effects at low concentrations, and elucidate a unique property of MCS extract to do so. Future research will be required to delineate in depth mechanism of action of MCS, constituents responsible and potential for therapeutic application in CNS degenerative disease or injury.
C1 [Mazzio, E.; Soliman, Karam F. A.] Florida A&M Univ, Coll Pharm & Pharmaceut Sci, Tallahassee, FL 32307 USA.
   [Georges, B.; McTier, O.] Florida A&M Univ, Dept Biol, Tallahassee, FL 32307 USA.
RP Soliman, KFA (通讯作者)，Florida A&M Univ, Coll Pharm & Pharmaceut Sci, Room 104,Dyson Pharm Bldg,1520 ML King Blvd, Tallahassee, FL 32307 USA.
EM karam.soliman@famu.edu
FU National Institutes of Health, National Institute of Minority Health and Health Disparities; RCMI Grant [8G12MD007582-28.]; COE Grant [P20 MD006738]; National Institute on Minority Health and Health DisparitiesUnited States Department of Health & Human ServicesNational Institutes of Health (NIH) - USANIH National Institute on Minority Health & Health Disparities (NIMHD) [G12MD007582, P20MD006738] Funding Source: NIH RePORTER
CR Abu EL-ASRARAM, 2013, PLOS ONE, V8, P0, DOI 10.1371/journal.pone.0065472
   Aletta JM, 1988, J NEUROSCI, V8, P1425
   Antipova TA, 2011, B EXP BIOL MED+, V150, P607, DOI 10.1007/s10517-011-1202-6
   Aoki H, 2002, BIOSCI BIOTECH BIOCH, V66, P2479, DOI 10.1271/bbb.66.2479
   Arimura N, 2009, DEV CELL, V16, P675, DOI 10.1016/j.devcel.2009.03.005
   Backman C, 1996, J NEUROSCI, V16, P5437
   Bannwarth B, 2014, DRUGS, V74, P619, DOI 10.1007/s40265-014-0208-6
   Barbosa IG, 2011, WORLD J BIOL PSYCHIA, V12, P228, DOI 10.3109/15622975.2010.518629
   Bothwell M, 2014, HANDB EXP PHARMACOL, V220, P3, DOI 10.1007/978-3-642-45106-5_1
   Cascales L, 2011, J BIOL CHEM, V286, P36932, DOI 10.1074/jbc.M111.264424
   Chan LY, 2013, PEPTIDES, V39, P29, DOI 10.1016/j.peptides.2012.09.018
   Chen G, 2013, EXP THER MED, V6, P868, DOI 10.3892/etm.2013.1254
   Chen JH, 2014, ARCH TOXICOL, V88, P769, DOI 10.1007/s00204-013-1174-6
   Chen YL, 2014, MOL THER-NUCL ACIDS, V3, P0, DOI 10.1038/mtna.2014.11
   Cheng L, 2013, BIOCHEM BIOPH RES CO, V440, P330, DOI 10.1016/j.bbrc.2013.09.084
   Chijiwa T, 1990, J BIOL CHEM, V265, P5267
   Craik DJ, 2002, CURR OPIN DRUG DI DE, V5, P251
   Cui XY, 2013, BIOSCI TRENDS, V7, P202, DOI 10.5582/bst.2013.v7.5.202
   Dsouza C, 2014, EUR J MED CHEM, V88, P10, DOI 10.1016/j.ejmech.2014.06.047
   Dileonardi AM, 2012, J NEUROPATH EXP NEUR, V71, P959, DOI 10.1097/NEN.0b013e31826f5876
   Dincel N, 2013, INDIAN J MED RES, V138, P900
   Emery AC, 2014, J BIOL CHEM, V289, P10126, DOI 10.1074/jbc.M113.529321
   Esmaeili ABOLGHASEM, 2014, AVICENNA JOURNAL OF MEDICAL BIOTECHNOLOGY, V6, P21
   Evans SM, 2001, TOXICOL IN VITRO, V15, P579, DOI 10.1016/S0887-2333(01)00064-9
   Figley SA, 2014, PLOS ONE, V9, P0, DOI 10.1371/journal.pone.0096137
   Fujita A, 2013, PLOS ONE, V8, P0, DOI 10.1371/journal.pone.0079689
   Guney E, 2014, NEUROSCI LETT, V560, P107, DOI 10.1016/j.neulet.2013.12.026
   Phan-thi H, 2014, FOOD CHEM, V156, P58, DOI 10.1016/j.foodchem.2014.01.040
   Heitz A, 2001, BIOCHEMISTRY-US, V40, P7973, DOI 10.1021/bi0106639
   Hondermarck H, 2012, CYTOKINE GROWTH F R, V23, P357, DOI 10.1016/j.cytogfr.2012.06.004
   Jung K, 2013, IMMUNOPHARM IMMUNOT, V35, P8, DOI 10.3109/08923973.2012.715165
   Jung K, 2013, IMMUNOPHARM IMMUNOT, V35, P126, DOI 10.3109/08923973.2012.712139
   Kabayama H, 2008, NEUROSCI LETT, V436, P340, DOI 10.1016/j.neulet.2008.03.061
   Kang JM, 2010, J KOREAN MED SCI, V25, P875, DOI 10.3346/jkms.2010.25.6.875
   Kao TH, 2014, J NEUROSURG-SPINE, V21, P653, DOI 10.3171/2014.6.SPINE13756
   Kim JS, 2013, J ASTHMA, V50, P712, DOI 10.3109/02770903.2013.808664
   Kim SW, 2014, INT UROGYNECOL J, V25, P1561, DOI 10.1007/s00192-014-2424-8
   Kliemannel M, 2006, BIOCHEMISTRY-US, V45, P3517, DOI 10.1021/bi051896t
   Kuo YC, 2014, BIOMATERIALS, V35, P5954, DOI 10.1016/j.biomaterials.2014.03.082
   Levimontalcini R, 1956, P NATL ACAD SCI USA, V42, P695, DOI 10.1073/pnas.42.9.695
   Mcmahon SB, 2005, EXP NEUROL, V192, P444, DOI 10.1016/j.expneurol.2004.11.001
   Meur AML, 2009, PLOS ONE, V4, P0, DOI 10.1371/journal.pone.0004334
   Mitchell DJ, 2012, J NEUROSCI, V32, P15495, DOI 10.1523/JNEUROSCI.5599-11.2012
   Muralidharan A, 2014, PAIN MED, V15, P93, DOI 10.1111/pme.12258
   Ng TB, 1992, GEN PHARMACOL-VASC S, V23, P575, DOI 10.1016/0306-3623(92)90131-3
   Nielander HB, 1993, NEUROSCI LETT, V162, P46, DOI 10.1016/0304-3940(93)90556-Z
   Nishina A, 2013, NEUROCHEM RES, V38, P2397, DOI 10.1007/s11064-013-1152-7
   Nuttall RP, 1983, CELL MOTIL CYTOSKEL, V3, P307, DOI 10.1002/cm.970030403
   Ono R, 2010, INT IMMUNOPHARMACOL, V10, P304, DOI 10.1016/j.intimp.2009.11.015
   Oyuntsetseg N, 2014, BMC COMPLEM ALTERN M, V14, P0, DOI 10.1186/1472-6882-14-235
   Park S, 2014, PLOS ONE, V9, P0, DOI 10.1371/journal.pone.0091430
   Pezet SOPHIE, 2014, BIOLOGIE AUJOURD HUI, V208, P21, DOI 10.1051/jbio/2014002
   Poduslo JF, 1996, MOL BRAIN RES, V36, P280, DOI 10.1016/0169-328X(95)00250-V
   Pommereit D, 2007, J CELL SCI, V120, P2694, DOI 10.1242/jcs.03475
   Povarnina PY, 2013, ACTA NATURAE, V5, P84, DOI 10.32607/20758251-2013-5-3-84-91
   Povarnina PYU, 2012, EKSPERIMENTALNAYA I KLINICHESKAYA FARMAKOLOGIYA, V75, P15
   Pradines A, 1995, J NEUROCHEM, V64, P1954
   Rajput ZI, 2010, POULTRY SCI, V89, P1129, DOI 10.3382/ps.2010-00690
   Robbins N, 1988, J NEUROCYTOL, V17, P545, DOI 10.1007/BF01189809
   Song EJ, 2011, BMB REP, V44, P182, DOI 10.5483/BMBRep.2011.44.3.182
   Spillane M, 2012, J NEUROSCI, V32, P17671, DOI 10.1523/JNEUROSCI.1079-12.2012
   Suo D, 2014, NAT NEUROSCI, V17, P36, DOI 10.1038/nn.3593
   Terada K, 2014, PLOS ONE, V9, P0, DOI 10.1371/journal.pone.0093223
   Teresiak-mikolajczak E, 2013, POSTEP DERM ALERGOL, V30, P286, DOI 10.5114/pdia.2013.38357
   Thauerer B, 2014, PLOS ONE, V9, P0, DOI 10.1371/journal.pone.0095863
   Thongyoo P, 2008, ORG BIOMOL CHEM, V6, P1462, DOI 10.1039/b801667d
   Tsoi AYK, 2006, J PEPT SCI, V12, P605, DOI 10.1002/psc.765
   Vinores SA, 1983, J NEUROSCI RES, V9, P81, DOI 10.1002/jnr.490090110
   Wang L, 2011, MOL BIOL CELL, V22, P3853, DOI 10.1091/mbc.E11-03-0277
   Wang WF, 2014, BIOSCI TRENDS, V8, P68, DOI 10.5582/bst.8.68
   Wong KL, 2014, CHIN MED-UK, V9, P0, DOI 10.1186/1749-8546-9-19
   Yosipovitch G, 2004, INTERNATIONAL JOURNAL OF COSMETIC SCIENCE, V26, P1, DOI 10.1111/j.0142-5463.2004.00199.x
   Yu HL, 2014, NEUROSCI LETT, V566, P177, DOI 10.1016/j.neulet.2014.02.065
   Zhang HY, 2014, J TRANSL MED, V12, P0, DOI 10.1186/1479-5876-12-130
   Zhang KH, 2014, J BIOMED MATER RES A, V102, P2680, DOI 10.1002/jbm.a.34922
   Zhao GY, 2014, LIFE SCI, V112, P10, DOI 10.1016/j.lfs.2014.07.003
   Zheng L, 2014, ASIAN PAC J CANCER P, V15, P1105, DOI 10.7314/APJCP.2014.15.3.1105
NR 77
TC 8
Z9 9
U1 0
U2 22
PU SPRINGER/PLENUM PUBLISHERS
PI NEW YORK
PA 233 SPRING ST, NEW YORK, NY 10013 USA
SN 0364-3190
EI 1573-6903
J9 NEUROCHEM RES
JI Neurochem. Res.
PD OCT 15
PY 2015
VL 40
IS 10
BP 2102
EP 2112
DI 10.1007/s11064-015-1560-y
PG 11
WC Biochemistry & Molecular Biology; Neurosciences
SC Biochemistry & Molecular Biology; Neurosciences & Neurology
GA CV8JJ
UT WOS:000364529800011
PM 25862192
DA 2022-04-27
ER

PT J
AU Chen, GQ
   Fang, XT
   Yu, M
AF Chen, Guoqiang
   Fang, Xiutong
   Yu, Meng
TI Regulation of gene expression in rats with spinal cord injury based on microarray data
SO MOLECULAR MEDICINE REPORTS
LA English
DT Article
DE spinal cord injury; differentially expressed genes; protein-protein interaction network; transcription factors; microRNAs
ID transcription factor; factor c; carcinoma; binding; protein; kinase; ap-1; fo; jun
AB The present study aimed to investigate the molecular mechanisms of spinal cord injury (SCI) in rats. First, the differentially expressed genes (DGEs) were screened based on GSE45006 microarray data downloaded from Gene Expression Omnibus using the significant analysis of microarray (SAM) method. Screening was performed for DEGs which were negatively or possibly correlated with time and subsequently subjected to gene ontology (GO) functional annotation. Furthermore, pathway enrichment analysis using the Kyoto Encyclopedia of Genes and Genomes was also performed. In addition, a protein-protein interaction (PPI) network was constructed using the Search Tool for the Retrieval of Interacting Genes/Proteins database. Finally, GeneCodis was used to seek transcription factors and microRNAs that are involved in the regulation of DEGs. A total of 806 DEGs were upregulated and 549 DEGs were downregulated in the rats with SCI. Cholesterol metabolism-associated genes (e.g. HMGCS1, FDFT1 and IDI1) were negatively correlated with time, while injury genes (e.g. SERPING1, C1S and RAB27A) were positively correlated with time after SCI. PCNA, MCM2, JUN and SNAP25 were the hub proteins of the PPI network. The transcription factors LEF1 and SP1 were observed to be associated with the regulation of two DEGs that were involved in the cholesterol-associated metabolism as well as injury responses. A number of microRNAs (e.g. miR210, miR-487b and miR-16) were observed to target cholesterol metabolism-associated DGEs. The hub genes PCNA, MCM2, JUN and SNAP25 presumably have critical roles in rats with SCI, and the transcription factors LEF1 and SP1 may be important for the regulation of cholesterol metabolism and injury responses following SCI.
C1 [Chen, Guoqiang; Fang, Xiutong; Yu, Meng] Capital Med Univ, Beijing Shijitan Hosp, Dept Orthoped Surg, Beijing 100038, Peoples R China.
RP Chen, GQ (通讯作者)，Capital Med Univ, Beijing Shijitan Hosp, Dept Orthoped Surg, 10 Tieyilu, Beijing 100038, Peoples R China.
EM strongchg@163.com
CR Bareyre FM, 2002, J NEUROSCI, V22, P7097
   Bauman WA, 1992, PARAPLEGIA, V30, P697, DOI 10.1038/sc.1992.136
   Benoit C, 2013, J ENDOCRINOL, V218, P35, DOI 10.1530/JOE-12-0561
   Bowman GD, 2004, NATURE, V429, P724, DOI 10.1038/nature02585
   Carmel JB, 2001, PHYSIOL GENOMICS, V7, P201, DOI 10.1152/physiolgenomics.00074.2001
   Carpentieri F, 2002, J BIOL CHEM, V277, P12118, DOI 10.1074/jbc.M200091200
   Di GIOVANNIS, 2003, ANN NEUROL, V53, P454, DOI 10.1002/ana.10472
   Ding T, 2014, CELL MOL NEUROBIOL, V34, P669, DOI 10.1007/s10571-014-0048-7
   Eide T, 2003, J BIOL CHEM, V278, P26750, DOI 10.1074/jbc.M300765200
   Fancy SPJ, 2014, NAT NEUROSCI, V17, P506, DOI 10.1038/nn.3676
   Fehrenschild D, 2012, J INVEST DERMATOL, V132, P337, DOI 10.1038/jid.2011.301
   Fernandez-hernando C, 2011, CURR OPIN LIPIDOL, V22, P86, DOI 10.1097/MOL.0b013e3283428d9d
   Franceschini A, 2013, NUCLEIC ACIDS RES, V41, PD808, DOI 10.1093/nar/gks1094
   Gautier L, 2004, BIOINFORMATICS, V20, P307, DOI 10.1093/bioinformatics/btg405
   Hayashi M, 2000, J NEUROTRAUM, V17, P203, DOI 10.1089/neu.2000.17.203
   Herdegen T, 1998, BRAIN RES REV, V28, P370, DOI 10.1016/S0165-0173(98)00018-6
   Hoppe KL, 1998, J LIPID RES, V39, P969
   Huang DW, 2009, NAT PROTOC, V4, P44, DOI 10.1038/nprot.2008.211
   Jochum W, 2001, ONCOGENE, V20, P2401, DOI 10.1038/sj.onc.1204389
   Kosik KS, 2006, NAT REV NEUROSCI, V7, P911, DOI 10.1038/nrn2037
   Leonardi E, 1992, J CLIN PATHOL, V45, P416, DOI 10.1136/jcp.45.5.416
   Liu CHENG-LONG, 2003, CHIN J TRAUMATOL, V6, P18
   Liu NK, 2009, EXP NEUROL, V219, P424, DOI 10.1016/j.expneurol.2009.06.015
   Myers J, 2007, AM J PHYS MED REHAB, V86, P142, DOI 10.1097/PHM.0b013e31802f0247
   Pan JZ, 2002, J NEUROSCI RES, V68, P315, DOI 10.1002/jnr.10215
   Raivich G, 2004, NEURON, V43, P57, DOI 10.1016/j.neuron.2004.06.005
   Rizo J, 2002, NAT REV NEUROSCI, V3, P641, DOI 10.1038/nrn898
   Rotllan N, 2012, CHOLESTEROL, V2012, P8
   Schaefer A, 2007, J EXP MED, V204, P1553, DOI 10.1084/jem.20070823
   Smyth GK, 2005, STAT BIOL HEALTH, V0, PP397, DOI 10.1007/0-387-29362-0_23
   Song GQ, 2001, J NEUROCHEM, V79, P804, DOI 10.1046/j.1471-4159.2001.00626.x
   Tabas-madrid D, 2012, NUCLEIC ACIDS RES, V40, PW478, DOI 10.1093/nar/gks402
   Taoka Y, 1998, PROG NEUROBIOL, V56, P341, DOI 10.1016/S0301-0082(98)00049-5
   Tetsu O, 1999, NATURE, V398, P422, DOI 10.1038/18884
   Uveges TE, 2002, J NEUROSCI, V22, P7959
   Wang W, 2014, MOL NEUROBIOL, V50, P290, DOI 10.1007/s12035-014-8642-8
   Xu DW, 2014, J MOL NEUROSCI, V52, P410, DOI 10.1007/s12031-013-0191-5
   Yakovlev AG, 1994, MOL CHEM NEUROPATHOL, V23, P179, DOI 10.1007/BF02815410
   Zhang G, 1999, P NATL ACAD SCI USA, V96, P1869, DOI 10.1073/pnas.96.5.1869
   Zhang XW, 2012, PLOS ONE, V7, P0, DOI 10.1371/journal.pone.0049652
NR 40
TC 16
Z9 16
U1 0
U2 17
PU SPANDIDOS PUBL LTD
PI ATHENS
PA POB 18179, ATHENS, 116 10, GREECE
SN 1791-2997
EI 1791-3004
J9 MOL MED REP
JI Mol. Med. Rep.
PD AUG 15
PY 2015
VL 12
IS 2
BP 2465
EP 2472
DI 10.3892/mmr.2015.3670
PG 8
WC Oncology; Medicine, Research & Experimental
SC Oncology; Research & Experimental Medicine
GA CN8GR
UT WOS:000358678600118
PM 25936407
DA 2022-04-27
ER

PT J
AU Murakami, K
   Tanaka, T
   Bando, Y
   Yoshida, S
AF Murakami, Koichi
   Tanaka, Tatsuhide
   Bando, Yoshio
   Yoshida, Shigetaka
TI Differences in Kallikrein-Related Peptidase mRNA Sequences and KLK6 Enzyme Activity between Mouse Strains
SO PROTEIN AND PEPTIDE LETTERS
LA English
DT Article
DE 129 mouse; C57BL/6 mouse; enzymatic activity; kallikrein-related peptidase; mouse strains; protease
ID human tissue kallikrein; spinal-cord-injury; protease m/neurosin; serine-protease; 129/j mice; neuropsin; expression; oligodendrocyte; susceptibility; degeneration
AB Several studies have reported differences in physiological and pathological phenotypes between different strains of experimental mice, such as environment-based behavior, skin damage, damage in response to toxins and nervous system injury. However, the mechanisms underlying these differences have not yet been fully elucidated. We have been studying the function of kallikrein-related peptidases (KLKs), serine proteases known to serve a variety of functions. In this study, we focused on differences in KLKs between C57BL/6 mice and 129 mice. Among 13 KLKs genes examined, 12 KLKs showed differences in the mRNA coding region sequence and 7 KLKs showed different deduced amino acid sequences of their proteins when comparing C57BL/6 and 129 mice. KLK6 protein from 129 mice had six amino acid differences compared with that from C57BL/6 mice. KLK6 protein from 129 mice showed reduced SDS-PAGE mobility compared with that from C57BL/6 mice. Moreover, recombinant KLK6 protein from 129 mice had a higher optimum pH and >15 times higher hydrolytic enzymatic activity for several substrates than that from C57BL/6 mice. These results suggest that KLKs may contribute to the genetic basis of the differences between mouse strains. Koichi Murakami
C1 [Murakami, Koichi; Tanaka, Tatsuhide; Bando, Yoshio; Yoshida, Shigetaka] Asahikawa Med Univ, Dept Funct Anat & Neurosci, Asahikawa, Hokkaido 0788510, Japan.
RP Murakami, K (通讯作者)，Asahikawa Med Univ, Dept Funct Anat & Neurosci, 2-1-1-1 Midorigaoka Higashi, Asahikawa, Hokkaido 0788510, Japan.
EM kmura@asahikawa-med.ac.jp
CR Blaber SI, 2004, FASEB J, V18, P920, DOI 10.1096/fj.03-1212fje
   Borgono CA, 2004, NAT REV CANCER, V4, P876, DOI 10.1038/nrc1474
   Borgono CA, 2004, MOL CANCER RES, V2, P257
   Brass DM, 1999, AM J PATHOL, V154, P853, DOI 10.1016/S0002-9440(10)65332-1
   Crawley JN, 1997, PSYCHOPHARMACOLOGY, V132, P107, DOI 10.1007/s002130050327
   Diamandis EP, 2000, CLIN CHEM, V46, P1855
   Diamandis EP, 2004, CLIN BIOCHEM, V37, P258, DOI 10.1016/j.clinbiochem.2003.12.013
   Gomis-ruth FX, 2002, J BIOL CHEM, V277, P27273, DOI 10.1074/jbc.M201534200
   Habeebu SS, 2001, TOXICOL APPL PHARM, V177, P200, DOI 10.1006/taap.2001.9311
   Hirata A, 2001, MOL CELL NEUROSCI, V17, P600, DOI 10.1006/mcne.2000.0945
   Inman D, 2002, J COMP NEUROL, V451, P225, DOI 10.1002/cne.10340
   Jacob JE, 2003, EXP NEUROL, V183, P136, DOI 10.1016/S0014-4886(03)00161-4
   Kayagaki N, 2011, NATURE, V479, P117, DOI 10.1038/nature10558
   Kishibe M, 2007, J BIOL CHEM, V282, P5834, DOI 10.1074/jbc.M607998200
   Lad HV, 2010, PHYSIOL BEHAV, V99, P301, DOI 10.1016/j.physbeh.2009.11.007
   Lu X, 2012, J NEPHROL, V25, P738, DOI 10.5301/jn.5000053
   Murakami K, 2013, NEUROSCIENCE, V236, P1, DOI 10.1016/j.neuroscience.2012.12.073
   Parker JC, 1978, INFECT IMMUN, V19, P123, DOI 10.1128/IAI.19.1.123-130.1978
   Reiners JJ, 1997, CARCINOGENESIS, V18, P593, DOI 10.1093/carcin/18.3.593
   Schauwecker PE, 1997, P NATL ACAD SCI USA, V94, P4103, DOI 10.1073/pnas.94.8.4103
   Schlussman SD, 2003, PHARMACOL BIOCHEM BE, V75, P123, DOI 10.1016/S0091-3057(03)00067-4
   Schlussman SD, 1998, PHARMACOL BIOCHEM BE, V60, P593, DOI 10.1016/S0091-3057(98)00047-1
   Shimizu C, 1998, J BIOL CHEM, V273, P11189, DOI 10.1074/jbc.273.18.11189
   Simpson EM, 1997, NAT GENET, V16, P19, DOI 10.1038/ng0597-19
   Sotiropoulou G, 2009, J BIOL CHEM, V284, P32989, DOI 10.1074/jbc.R109.027946
   Terayama R, 2007, NEUROSCIENCE, V148, P175, DOI 10.1016/j.neuroscience.2007.05.037
   Terayama R, 2005, GLIA, V52, P108, DOI 10.1002/glia.20226
   Terayama R, 2005, NEUROSCI LETT, V382, P82, DOI 10.1016/j.neulet.2005.03.022
   Terayama R, 2004, GLIA, V48, P91, DOI 10.1002/glia.20058
   Thomas PE, 1973, GENETICS, V74, P655
   Yamanaka H, 1999, MOL BRAIN RES, V71, P217, DOI 10.1016/S0169-328X(99)00187-4
   Yamashiro K, 1997, BBA-GENE STRUCT EXPR, V1350, P11, DOI 10.1016/S0167-4781(96)00187-X
NR 32
TC 1
Z9 1
U1 0
U2 1
PU BENTHAM SCIENCE PUBL LTD
PI SHARJAH
PA EXECUTIVE STE Y-2, PO BOX 7917, SAIF ZONE, 1200 BR SHARJAH, U ARAB EMIRATES
SN 0929-8665
EI 1875-5305
J9 PROTEIN PEPTIDE LETT
JI Protein Pept. Lett.
PD JUN 15
PY 2015
VL 22
IS 3
BP 204
EP 211
DI 10.2174/0929866522666150209113108
PG 8
WC Biochemistry & Molecular Biology
SC Biochemistry & Molecular Biology
GA CC6NY
UT WOS:000350483400001
PM 25666037
DA 2022-04-27
ER
