# Supplementary material for: Bibliometric analysis of research on gene expression in spinal cord injury
Source: Front Mol Neurosci. 2022 Oct 31;15:1023692. doi: 10.3389/fnmol.2022.1023692 (PMC9661966; doi:10.3389/fnmol.2022.1023692)
Supplement: Supplementary file 7 [file Data_Sheet_4.zip › download2016u27.txt]

PT J
AU Shoemaker, LD
   Kornblum, HI
AF Shoemaker, Lorelei D.
   Kornblum, Harley I.
TI Neural Stem Cells (NSCs) and Proteomics
SO MOLECULAR & CELLULAR PROTEOMICS
LA English
DT Review
ID of-the-art; current state; cns stem; neuronal differentiation; subventricular zone; fate specification; progenitor cell; nervous-system; brain; precursor
AB major cell types of the CNS. Studies of NSCs include the investigation of primary, CNS-derived cells as well as animal and human embryonic stem cell (ESC)-derived and induced pluripotent stem cell (iPSC)-derived sources. NSCs provide a means with which to study normal neural development, neurodegeneration, and neurological disease and are clinically relevant sources for cellular repair to the damaged and diseased CNS. Proteomics studies of NSCs have the potential to delineate molecules and pathways critical for NSC biology and the means by which NSCs can participate in neural repair. In this review, we provide a background to NSC biology, including the means to obtain them and the caveats to these processes. We then focus on advances in the proteomic interrogation of NSCs. This includes the analysis of post-translational modifications (PTMs); approaches to analyzing different proteomic compartments, such the secretome; as well as approaches to analyzing temporal differences in the proteome to elucidate mechanisms of differentiation. We also discuss some of the methods that will undoubtedly be useful in the investigation of NSCs but which have not yet been applied to the field. While many proteomics studies of NSCs have largely catalogued the proteome or posttranslational modifications of specific cellular states, without delving into specific functions, some have led to understandings of functional processes or identified markers that could not have been identified via other means. Many challenges remain in the field, including the precise identification and standardization of NSCs used for proteomic analyses, as well as how to translate fundamental proteomics studies to functional biology. The next level of investigation will require interdisciplinary approaches, combining the skills of those interested in the biochemistry of proteomics with those interested in modulating NSC function.
C1 [Shoemaker, Lorelei D.] Stanford Univ, Stanford Neuromol Innovat Program, Dept Neurosurg, 300 Pasteur Dr, Stanford, CA 94305 USA.
   [Kornblum, Harley I.] Univ Calif Los Angeles, NPI Semel Inst Neurosci & Human Behav, Dept Psychiat & Biobehav Sci, Mol Biol Inst,Eli & Edythe Broad Ctr Regenerat Me, Los Angeles, CA 90095 USA.
   [Kornblum, Harley I.] Univ Calif Los Angeles, NPI Semel Inst Neurosci & Human Behav, Dept Mol & Med Pharmacol, Mol Biol Inst,Eli & Edythe Broad Ctr Regenerat Me, Los Angeles, CA 90095 USA.
   [Kornblum, Harley I.] Univ Calif Los Angeles, Jonsson Comprehens Canc Ctr, David Geffen Sch Med, Los Angeles, CA 90095 USA.
RP Kornblum, HI (通讯作者)，Univ Calif Los Angeles, David Geffen Sch Med, Room 379 NRB,635 Charles E Young Dr South, Los Angeles, CA 90095 USA.
EM HKornblum@mednet.ucla.edu
FU Robert C. and Jeannette Powell Foundation; National Institute of Neurological Disorders and Stroke GrantUnited States Department of Health & Human ServicesNational Institutes of Health (NIH) - USANIH National Institute of Neurological Disorders & Stroke (NINDS) [NS052563]; Dr. Miriam and Sheldon G. Adelson Medical Research Foundation; NATIONAL INSTITUTE OF ALLERGY AND INFECTIOUS DISEASESUnited States Department of Health & Human ServicesNational Institutes of Health (NIH) - USANIH National Institute of Allergy & Infectious Diseases (NIAID) [P30AI028697] Funding Source: NIH RePORTER; NATIONAL INSTITUTE OF NEUROLOGICAL DISORDERS AND STROKEUnited States Department of Health & Human ServicesNational Institutes of Health (NIH) - USANIH National Institute of Neurological Disorders & Stroke (NINDS) [R56NS052563, R01NS052563] Funding Source: NIH RePORTER
CR Aboody K, 2011, NEURON, V70, P597, DOI 10.1016/j.neuron.2011.05.007
   Almeida R, 2015, J AM SOC MASS SPECTR, V26, P133, DOI 10.1007/s13361-014-1013-x
   Altelaar AFM, 2013, NAT REV GENET, V14, P35, DOI 10.1038/nrg3356
   Angel TE, 2012, CHEM SOC REV, V41, P3912, DOI 10.1039/c2cs15331a
   Bain G, 1995, DEV BIOL, V168, P342, DOI 10.1006/dbio.1995.1085
   Bandura DR, 2009, ANAL CHEM, V81, P6813, DOI 10.1021/ac901049w
   Breunig JJ, 2011, NEURON, V70, P614, DOI 10.1016/j.neuron.2011.05.005
   Brill LM, 2009, CELL STEM CELL, V5, P204, DOI 10.1016/j.stem.2009.06.002
   Buckley SM, 2012, CELL STEM CELL, V11, P783, DOI 10.1016/j.stem.2012.09.011
   Bystrom S, 2014, J PROTEOME RES, V13, P4607, DOI 10.1021/pr500609e
   Cao R, 2012, J PROTEOME RES, V11, P829, DOI 10.1021/pr200677z
   Capela A, 2006, DEV BIOL, V291, P300, DOI 10.1016/j.ydbio.2005.12.030
   Capela A, 2002, NEURON, V35, P865, DOI 10.1016/S0896-6273(02)00835-8
   Carlen M, 2009, NAT NEUROSCI, V12, P259, DOI 10.1038/nn.2268
   Chaerkady R, 2011, PROTEOMICS, V11, P4007, DOI 10.1002/pmic.201100107
   Chaerkady R, 2009, J PROTEOME RES, V8, P1315, DOI 10.1021/pr8006667
   Chu C, 2015, CELL, V161, P404, DOI 10.1016/j.cell.2015.03.025
   Ciccolini F, 1998, J NEUROSCI, V18, P7869
   Colucci-damato L, 2015, PROTEOMICS, V15, P714, DOI 10.1002/pmic.201400360
   Costa MR, 2007, J NEUROSCI, V27, P11376, DOI 10.1523/JNEUROSCI.2418-07.2007
   Denise A, 2004, NAT NEUROSCI, V7, P1233, DOI 10.1038/nn1340
   Doetsch F, 1999, CELL, V97, P703, DOI 10.1016/S0092-8674(00)80783-7
   Doetsch F, 2002, NEURON, V36, P1021, DOI 10.1016/S0896-6273(02)01133-9
   Dottori M, 2008, STEM CELLS, V26, P1146, DOI 10.1634/stemcells.2007-1118
   Eckfeldt CE, 2005, NAT REV MOL CELL BIO, V6, P726, DOI 10.1038/nrm1713
   Elkabetz Y, 2008, COLD SH Q B, V73, P377, DOI 10.1101/sqb.2008.73.052
   Engelen E, 2015, NAT COMMUN, V6, P0, DOI 10.1038/ncomms8155
   Ernst A, 2014, CELL, V156, P1072, DOI 10.1016/j.cell.2014.01.044
   Espuny-camacho I, 2013, NEURON, V77, P440, DOI 10.1016/j.neuron.2012.12.011
   Evans MJ, 1981, NATURE, V292, P154, DOI 10.1038/292154a0
   Farina A, 2011, PROTEOMICS, V11, P3972, DOI 10.1002/pmic.201100063
   Franco SJ, 2013, NEURON, V77, P19, DOI 10.1016/j.neuron.2012.12.022
   Geschwind DH, 2001, NEURON, V29, P325, DOI 10.1016/S0896-6273(01)00209-4
   Gregorian C, 2009, J NEUROSCI, V29, P1874, DOI 10.1523/JNEUROSCI.3095-08.2009
   Greig LC, 2013, NAT REV NEUROSCI, V14, P755, DOI 10.1038/nrn3586
   Guerout N, 2014, EXP CELL RES, V321, P77, DOI 10.1016/j.yexcr.2013.10.003
   Gurdon JB, 1962, J EMBRYOL EXP MORPH, V10, P622
   Han SSW, 2011, NEURON, V70, P626, DOI 10.1016/j.neuron.2011.05.003
   Hansen DV, 2010, NATURE, V464, P554, DOI 10.1038/nature08845
   Hansson J, 2013, CURR OPIN GENET DEV, V23, P540, DOI 10.1016/j.gde.2013.06.004
   Hoffrogge R, 2006, PROTEOMICS, V6, P1833, DOI 10.1002/pmic.200500556
   Hudler P, 2015, EXPERT REV PROTEOMIC, V12, P197, DOI 10.1586/14789450.2015.1019479
   Hussein SMI, 2014, NATURE, V516, P198, DOI 10.1038/nature14046
   Imura T, 2003, J NEUROSCI, V23, P2824
   Jung HR, 2013, ANAL CHEM, V85, P8232, DOI 10.1021/ac401299w
   Kelly TK, 2009, PLOS ONE, V4, P0, DOI 10.1371/journal.pone.0004213
   Keyoung HM, 2001, NAT BIOTECHNOL, V19, P843, DOI 10.1038/nbt0901-843
   Kim M, 2003, J NEUROSCI, V23, P10703
   Kim WK, 2014, PLOS ONE, V9, P0, DOI 10.1371/journal.pone.0084292
   Kumamaru H, 2012, NAT COMMUN, V3, P0, DOI 10.1038/ncomms2132
   Lendahl U, 1990, CELL, V60, P585, DOI 10.1016/0092-8674(90)90662-X
   Li JX, 2007, STEM CELLS, V25, P2864, DOI 10.1634/stemcells.2007-0308
   Li XJ, 2005, NAT BIOTECHNOL, V23, P215, DOI 10.1038/nbt1063
   Lowry WE, 2008, NAT BIOTECHNOL, V26, P1246, DOI 10.1038/nbt1108-1246
   Luo YP, 2015, CELL, V161, P1175, DOI 10.1016/j.cell.2015.04.001
   Ma W, 2004, EXP NEUROL, V190, P276, DOI 10.1016/j.expneurol.2003.10.016
   Martin GR, 1981, P NATL ACAD SCI-BIOL, V78, P7634, DOI 10.1073/pnas.78.12.7634
   Maurer MARTINH, 2003, PROTEOME SCI, V1, P4, DOI 10.1186/1477-5956-1-4
   Melo-braga MN, 2015, PROTEOMICS, V15, P656, DOI 10.1002/pmic.201400388
   Melo-braga MN, 2014, MOL CELL PROTEOMICS, V13, P311, DOI 10.1074/mcp.M112.026898
   Mercer TR, 2010, BMC NEUROSCI, V11, P0, DOI 10.1186/1471-2202-11-14
   Mich JK, 2014, ELIFE, V3, P0, DOI 10.7554/eLife.02669
   Molyneaux BJ, 2007, NAT REV NEUROSCI, V8, P427, DOI 10.1038/nrn2151
   Nakano I, 2005, J CELL BIOL, V170, P413, DOI 10.1083/jcb.200412115
   Nam HS, 2009, CELL STEM CELL, V5, P515, DOI 10.1016/j.stem.2009.08.017
   Noctor SC, 2001, NATURE, V409, P714, DOI 10.1038/35055553
   Palmer TD, 1995, MOL CELL NEUROSCI, V6, P474, DOI 10.1006/mcne.1995.1035
   Park IH, 2008, NATURE, V451, P141, DOI 10.1038/nature06534, 10.1038/natureO6534
   Perez-riverol Y, 2015, PROTEOMICS, V15, P930, DOI 10.1002/pmic.201400302
   Prokhorova TA, 2009, MOL CELL PROTEOMICS, V8, P959, DOI 10.1074/mcp.M800287-MCP200
   Qian XM, 2000, NEURON, V28, P69, DOI 10.1016/S0896-6273(00)00086-6
   Ramos AD, 2013, CELL STEM CELL, V12, P616, DOI 10.1016/j.stem.2013.03.003
   Reiland S, 2011, EXPERT REV PROTEOMIC, V8, P29, DOI 10.1586/EPR.10.100
   Reubinoff BE, 2001, NAT BIOTECHNOL, V19, P1134, DOI 10.1038/nbt1201-1134
   Reynolds BA, 1992, SCIENCE, V255, P1707, DOI 10.1126/science.1553558
   Rietze RL, 2001, NATURE, V412, P736, DOI 10.1038/35089085
   Schulz TC, 2003, BMC NEUROSCI, V4, P0, DOI 10.1186/1471-2202-4-27
   Schwanhausser B, 2011, NATURE, V473, P337, DOI 10.1038/nature10098
   Severino V, 2013, BBA-PROTEINS PROTEOM, V1834, P2385, DOI 10.1016/j.bbapap.2012.12.005
   Shoemaker LD, 2010, BIOESSAYS, V32, P197, DOI 10.1002/bies.200900114
   Shoemaker LD, 2010, PLOS ONE, V5, P0, DOI 10.1371/journal.pone.0009121
   Skalnikova H, 2008, EXPERT REV PROTEOMIC, V5, P175, DOI 10.1586/14789450.5.2.175
   Skalnikova H, 2011, PROTEOMICS, V11, P691, DOI 10.1002/pmic.201000402
   Sloan SA, 2014, CURR OPIN NEUROBIOL, V27, P75, DOI 10.1016/j.conb.2014.03.005
   Stein JL, 2014, NEURON, V83, P69, DOI 10.1016/j.neuron.2014.05.035
   Stoevesandt O, 2012, EXPERT REV PROTEOMIC, V9, P401, DOI 10.1586/EPR.12.34, 10.1586/epr.12.34
   Suzuki M, 2004, P NATL ACAD SCI USA, V101, P3202, DOI 10.1073/pnas.0307325101
   Svetlov SI, 2004, STEM CELLS DEV, V13, P685, DOI 10.1089/scd.2004.13.685
   Takahashi K, 2007, CELL, V131, P861, DOI 10.1016/j.cell.2007.11.019
   Takahashi K, 2006, CELL, V126, P663, DOI 10.1016/j.cell.2006.07.024
   Temple S, 1989, NATURE, V340, P471, DOI 10.1038/340471a0
   Thomson JA, 1998, SCIENCE, V282, P1145, DOI 10.1126/science.282.5391.1145
   Toma JS, 2015, J NEUROSCI, V35, P1291, DOI 10.1523/JNEUROSCI.2126-14.2015
   Tornero D, 2013, BRAIN, V136, P3561, DOI 10.1093/brain/awt278
   Tropepe V, 2001, NEURON, V30, P65, DOI 10.1016/S0896-6273(01)00263-X
   Uchida N, 2000, P NATL ACAD SCI USA, V97, P14720, DOI 10.1073/pnas.97.26.14720
   Uhlen M, 2010, NAT BIOTECHNOL, V28, P1248, DOI 10.1038/nbt1210-1248
   Van DELEEMPUTJ, 2014, NEURON, V83, P51, DOI 10.1016/j.neuron.2014.05.013
   Van HOOFD, 2008, STEM CELL RES, V1, P169, DOI 10.1016/j.scr.2008.05.003
   Venne AS, 2014, PROTEOMICS, V14, P513, DOI 10.1002/pmic.201300344
   Wei T, 2015, GENOM PROTEOM BIOINF, V13, P40, DOI 10.1016/j.gpb.2015.01.001
   Wells CA, 2013, STEM CELL RES, V10, P387, DOI 10.1016/j.scr.2012.12.003
   Wilhelm M, 2014, NATURE, V509, P582, DOI 10.1038/nature13319
   Yocum AK, 2008, MOL CELL PROTEOMICS, V7, P750, DOI 10.1074/mcp.M700399-MCP200
   Yu JY, 2007, SCIENCE, V318, P1917, DOI 10.1126/science.1151526
   Yu JY, 2009, SCIENCE, V324, P797, DOI 10.1126/science.1172482
   Zhang SC, 2001, NAT BIOTECHNOL, V19, P1129, DOI 10.1038/nbt1201-1129
   Zhao YM, 2009, PROTEOMICS, V9, P4632, DOI 10.1002/pmic.200900398
   Zuchero JB, 2013, CURR OPIN NEUROBIOL, V23, P914, DOI 10.1016/j.conb.2013.06.005
   Zunder ER, 2015, CELL STEM CELL, V16, P323, DOI 10.1016/j.stem.2015.01.015
NR 110
TC 26
Z9 26
U1 0
U2 17
PU AMER SOC BIOCHEMISTRY MOLECULAR BIOLOGY INC
PI BETHESDA
PA 9650 ROCKVILLE PIKE, BETHESDA, MD 20814-3996 USA
SN 1535-9476
EI 1535-9484
J9 MOL CELL PROTEOMICS
JI Mol. Cell. Proteomics
PD FEB 15
PY 2016
VL 15
IS 2
BP 344
EP 354
DI 10.1074/mcp.O115.052704
PG 11
WC Biochemical Research Methods
SC Biochemistry & Molecular Biology
GA DD0LD
UT WOS:000369610600002
PM 26494823
DA 2022-04-27
ER

PT J
AU Intasqui, P
   Camargo, M
   Antoniassi, MP
   Cedenho, AP
   Carvalho, VM
   Cardozo, KHM
   Zylbersztejn, DS
   Bertolla, RP
AF Intasqui, Paula
   Camargo, Mariana
   Antoniassi, Mariana Pereira
   Cedenho, Agnaldo Pereira
   Carvalho, Valdemir Melechco
   Morais Cardozo, Karina Helena
   Zylbersztejn, Daniel Suslik
   Bertolla, Ricardo Pimenta
TI Association between the seminal plasma proteome and sperm functional traits
SO FERTILITY AND STERILITY
LA English
DT Article
DE Acrosome; DNA damage; mitochondria; proteomics; semen
ID nuclear-dna fragmentation; phospholipid transfer protein; glutathione s-transferase; spinal-cord-injury; oxidative stress; acrosome reaction; hydrogen-peroxide; human spermatozoa; calcium influx; major protein
AB Objective: To analyze the seminal plasma proteome and biological functions associated with sperm functional alterations. Design: Cross-sectional study. Setting: University andrology and research laboratories. Patient(s): A total of 156 normozoospermic men. Intervention(s): Sperm mitochondrial activity, acrosome integrity, and DNA fragmentation were evaluated in a semen aliquot. Remaining semen was centrifuged, and seminal plasma was utilized for proteomic analysis (liquid chromatography-tandem mass spectrometry). Patients were divided into percentiles (15%) to form the following groups: substudy 1, high (control, n = 26) and low (study, n = 23) sperm mitochondrial activity; substudy 2, high (control, n = 23) and low (study, n = 22) sperm acrosome integrity; and substudy 3, low (control, n = 22) and high (study, n = 22) sperm DNA fragmentation. Groups were compared using univariate and multivariate analyses. Differentially expressed proteins were used for functional enrichment analysis. Main Outcome Measure(s): Seminal plasma proteome and postgenomic pathways are associated with several sperm functional traits. Result(s): In total, 506, 493, and 464 proteins were observed in substudies 1, 2, and 3, respectively. Enriched functions in substudy 1 were intramolecular oxidoreductase activity, aminoglycans catabolism, endopeptidases inhibition, lysosomes, and acute-phase response (study group). In substudy 2, main enriched functions were phospholipase inhibition, arachidonic acid metabolism, exocytosis, regulation of acute inflammation, response to hydrogen peroxide, and lysosomal transport (study group). In substudy 3, enriched functions were prostaglandin biosynthesis and fatty acid binding (study group). We proposed eight, six, and eight seminal biomarkers for substudies 1, 2, and 3, respectively. Conclusion(s): Seminal plasma proteome reflects sperm mitochondrial activity reduction, acrosome damage, and DNA fragmentation, with several postgenomic functions related to these alterations. (C) 2016 by American Society for Reproductive Medicine.
C1 [Intasqui, Paula; Camargo, Mariana; Antoniassi, Mariana Pereira; Cedenho, Agnaldo Pereira; Zylbersztejn, Daniel Suslik; Bertolla, Ricardo Pimenta] Univ Fed Sao Paulo, Human Reprod Sect, Div Urol, Dept Surg, R Embau 231, BR-04039060 Sao Paulo, SP, Brazil.
   [Carvalho, Valdemir Melechco; Morais Cardozo, Karina Helena] Fleury Grp, Sao Paulo, Brazil.
   [Zylbersztejn, Daniel Suslik; Bertolla, Ricardo Pimenta] Sao Paulo Hosp, Sao Paulo, Brazil.
RP Bertolla, RP (通讯作者)，Univ Fed Sao Paulo, Human Reprod Sect, Div Urol, Dept Surg, R Embau 231, BR-04039060 Sao Paulo, SP, Brazil.
EM rbertolla@yahoo.com
FU Fleury projects; National Council for Scientific and Technological Development (CNPq)Conselho Nacional de Desenvolvimento Cientifico e Tecnologico (CNPQ) [472941/2012-7]; Sao Paulo Research FoundationFundacao de Amparo a Pesquisa do Estado de Sao Paulo (FAPESP) [2012/1463107]
CR Ahsan M, 2005, DEV DYNAM, V233, P95, DOI 10.1002/dvdy.20303
   Aitken RJ, 2009, INT J ANDROL, V32, P46, DOI 10.1111/j.1365-2605.2008.00943.x
   Aitken RJ, 1985, J REPROD FERTIL, V73, P139
   Aitken RJ, 2014, ASIAN J ANDROL, V16, P31, DOI 10.4103/1008-682X.122203
   Albers JJ, 1995, BBA-LIPID LIPID MET, V1258, P27, DOI 10.1016/0005-2760(95)00091-P
   Amer SOCREPRODUCTIVEMED, 2008, FERTIL STERIL, V90, PS247, DOI 10.1016/j.fertnstert.2008.08.050
   Armstrong JS, 1998, J ANDROL, V19, P412
   Barbonetti A, 2013, ANDROLOGY-US, V1, P456, DOI 10.1111/j.2047-2927.2013.00077.x
   Barratt CLR, 2011, ASIAN J ANDROL, V13, P53, DOI 10.1038/aja.2010.63
   Batruch I, 2011, J PROTEOME RES, V10, P941, DOI 10.1021/pr100745u
   Bernassola F, 2010, CELL DEATH DIFFER, V17, P1, DOI 10.1038/cdd.2009.189
   Berruti G, 2010, BIOL REPROD, V82, P930, DOI 10.1095/biolreprod.109.081679
   Bertolla RP, 2006, FERTIL STERIL, V85, P625, DOI 10.1016/j.fertnstert.2005.08.032
   Bindea G, 2009, BIOINFORMATICS, V25, P1091, DOI 10.1093/bioinformatics/btp101
   Blumer CG, 2008, FERTIL STERIL, V90, P1716, DOI 10.1016/j.fertnstert.2007.09.007
   Blumer CG, 2012, BJU INT, V109, P259, DOI 10.1111/j.1464-410X.2011.10240.x
   Brackett NL, 1996, J UROLOGY, V155, P1632, DOI 10.1016/S0022-5347(01)66148-2
   Brownawell AM, 1996, BIOCHEMISTRY-US, V35, P6839, DOI 10.1021/bi952585t
   Chakravarty S, 2008, REPROD BIOMED ONLINE, V16, P391, DOI 10.1016/S1472-6483(10)60601-3
   Cho CKJ, 2010, J PROTEOME RES, V9, P3574, DOI 10.1021/pr100088k
   Creutz CE, 1979, J BIOL CHEM, V254, P553
   Da SILVABF, 2010, FERTIL STERIL, V94, P564, DOI 10.1016/j.fertnstert.2009.03.022
   Das UN, 1989, PROSTAGLANDINS, V38, P689, DOI 10.1016/0090-6980(89)90050-6
   Delrieu I, 2002, MOL BIOCHEM PARASIT, V121, P11, DOI 10.1016/S0166-6851(02)00016-6
   Ding XL, 2010, HUM REPROD, V25, P1657, DOI 10.1093/humrep/deq119
   Ding XL, 2010, REPROD BIOMED ONLINE, V20, P125, DOI 10.1016/j.rbmo.2009.10.025
   Ding ZD, 2007, MOL REPROD DEV, V74, P1124, DOI 10.1002/mrd.20624
   Drabovich AP, 2011, MOL CELL PROTEOMICS, V10, P0, DOI [10.1074/mcp.M110.004127, 10.1074/mcp.M110.004127-1]
   Drouineaud V, 2006, FASEB J, V20, P794, DOI 10.1096/fj.05-5385fje
   Du PLESSISSS, 2011, REPROD BIOL ENDOCRIN, V9, P0, DOI 10.1186/1477-7827-9-36
   Dube E, 2008, BIOL REPROD, V78, P342, DOI 10.1095/biolreprod.107.062760
   Fariello RM, 2012, BJU INT, V110, P863, DOI 10.1111/j.1464-410X.2011.10813.x
   Fariello RM, 2012, HUM REPROD, V27, P3140, DOI 10.1093/humrep/des287
   Fariello RM, 2009, J ASSIST REPROD GEN, V26, P151, DOI 10.1007/s10815-008-9288-0
   Ferramosca A, 2012, UROLOGY, V79, P809, DOI 10.1016/j.urology.2011.12.042
   Frantzi M, 2014, CLIN TRANSL MED, V3, P0, DOI 10.1186/2001-1326-3-7
   Fry MR, 1992, BIOL REPROD, V47, P751, DOI 10.1095/biolreprod47.5.751
   Gibbs GM, 2008, ENDOCR REV, V29, P865, DOI 10.1210/er.2008-0032
   Gopalakrishnan B, 1998, BIOCHEM J, V329, P231, DOI 10.1042/bj3290231
   Handrow RR, 1982, BIOCHEM BIOPH RES CO, V107, P1326, DOI 10.1016/S0006-291X(82)80143-5
   Hemachand T, 2003, FEBS LETT, V538, P14, DOI 10.1016/S0014-5793(03)00103-0
   Henault MA, 1996, J REPROD FERTIL, V108, P199, DOI 10.1530/jrf.0.1080199
   Herwig R, 2013, FERTIL STERIL, V100, P355, DOI 10.1016/j.fertnstert.2013.03.048
   Heshmat SM, 2008, J UROLOGY, V179, P1077, DOI 10.1016/j.juro.2007.10.070
   Hrudka F, 1987, INT J ANDROL, V10, P809, DOI 10.1111/j.1365-2605.1987.tb00385.x
   Hsu PC, 1999, TOXICOLOGY, V139, P93, DOI 10.1016/S0300-483X(99)00107-9
   Hull MGR, 1985, BRIT MED J, V291, P1693, DOI 10.1136/bmj.291.6510.1693
   Intasqui P, 2015, FERTIL STERIL, V104, P292, DOI 10.1016/j.fertnstert.2015.04.037
   Intasqui P, 2013, J ASSIST REPROD GEN, V30, P1187, DOI 10.1007/s10815-013-0054-6
   Intasqui P, 2013, BJU INT, V112, P835, DOI 10.1111/bju.12233
   Ivanova-kicheva M, 2011, BIOTECHNOL BIOTEC EQ, V25, P2591, DOI 10.5504/BBEQ.2011.0077
   Kent CRH, 1995, INT J RADIAT BIOL, V67, P655, DOI 10.1080/09553009514550771
   Kierszenbaum AL, 2003, MOL BIOL CELL, V14, P4628, DOI 10.1091/mbc.E03-04-0226
   Kong M, 2009, BIOL REPROD, V80, P1026, DOI 10.1095/biolreprod.108.073924
   Kullisaar T, 2013, ANDROLOGY-US, V1, P850, DOI 10.1111/j.2047-2927.2013.00123.x
   Lacerda JI, 2011, FERTIL STERIL, V95, P994, DOI 10.1016/j.fertnstert.2010.10.031
   Lagrost L, 1998, CURR OPIN LIPIDOL, V9, P203, DOI 10.1097/00041433-199806000-00004
   Lamb DJ, 2010, ASIAN J ANDROL, V12, P64, DOI 10.1038/aja.2009.4
   Lax Y, 1990, BIOCHIM BIOPHYS ACTA, V1043, P12, DOI 10.1016/0005-2760(90)90104-6
   Lotan R, 2002, J NATL CANCER I, V94, P469
   Ma T, 2011, ACTA BIOCH BIOPH SIN, V43, P339, DOI 10.1093/abbs/gmr016
   Mann K, 2013, PROTEOME SCI, V11, P0, DOI 10.1186/1477-5956-11-40
   Mann T, 1954, BIOCH SEMEN, V0, P0
   Masson D, 2003, MOL HUM REPROD, V9, P457, DOI 10.1093/molehr/gag062
   Meizel S, 1984, J EXP ZOOL, V231, P283, DOI 10.1002/jez.1402310213
   Milardi D, 2012, FERTIL STERIL, V97, P67, DOI 10.1016/j.fertnstert.2011.10.013
   Monga M, 2001, J SPINAL CORD MED, V24, P41
   Nakada K, 2006, P NATL ACAD SCI USA, V103, P15148, DOI 10.1073/pnas.0604641103
   Ou CM, 2012, INT J ANDROL, V35, P52, DOI 10.1111/j.1365-2605.2011.01159.x
   Pan S, 2011, J PROTEOME RES, V10, P2359, DOI 10.1021/pr101148r
   Parrish JJ, 1988, BIOL REPROD, V38, P1171, DOI 10.1095/biolreprod38.5.1171
   Petit FM, 2013, HUM REPROD, V28, P852, DOI 10.1093/humrep/des452
   Pfeifer S, 2013, FERTIL STERIL, V99, P673, DOI 10.1016/j.fertnstert.2012.12.049
   Pilch B, 2006, GENOME BIOL, V7, P0, DOI 10.1186/gb-2006-7-5-r40
   *practicecommitteeoftheamericansocietyforreproductivemedicine , 2006, FERTIL STERIL, V86, P0
   Restelli AE, 2009, FERTIL STERIL, V91, P819, DOI 10.1016/j.fertnstert.2007.12.060
   Ricciotti E, 2011, ARTERIOSCL THROM VAS, V31, P986, DOI 10.1161/ATVBAHA.110.207449
   Rivlin J, 2004, BIOL REPROD, V70, P518, DOI 10.1095/biolreprod.103.020487
   Roth TL, 1998, BIOL REPROD, V58, P475, DOI 10.1095/biolreprod58.2.475
   Roy AC, 1992, MOL REPROD DEV, V33, P303, DOI 10.1002/mrd.1080330311
   Ruiz-pesini E, 1998, CLIN CHEM, V44, P1616
   Saito R, 2012, NAT METHODS, V9, P1069, DOI 10.1038/NMETH.2212, 10.1038/nmeth.2212
   Saleh RA, 2003, FERTIL STERIL, V79, P1597, DOI 10.1016/S0015-0282(03)00337-6
   Schaefer M, 1998, P NATL ACAD SCI USA, V95, P3008, DOI 10.1073/pnas.95.6.3008
   Schlegel W, 1981, PROSTAG OTH LIPID M, V21, P87, DOI 10.1016/0090-6980(81)90199-4
   Shamsi MB, 2008, INDIAN J MED RES, V127, P115
   Sheriff DHASTAGIRSULTAN, 2010, J HUM REPROD SCI, V3, P68, DOI 10.4103/0974-1208.69337
   Shimizu Y, 1998, MOL HUM REPROD, V4, P555, DOI 10.1093/molehr/4.6.555
   Shiva M, 2011, CLIN BIOCHEM, V44, P319, DOI 10.1016/j.clinbiochem.2010.11.009
   Smith PK, 1985, ANAL BIOCHEM, V150, P76, DOI 10.1016/0003-2697(85)90442-7
   Soubeyrand S, 1997, BBA-PROTEIN STRUCT M, V1341, P183, DOI 10.1016/S0167-4838(97)00070-8
   Spiropoulos J, 2002, MOL HUM REPROD, V8, P719, DOI 10.1093/molehr/8.8.719
   Srivastava M, 1999, P NATL ACAD SCI USA, V96, P13783, DOI 10.1073/pnas.96.24.13783
   Starita-geribaldi M, 2001, MOL HUM REPROD, V7, P715, DOI 10.1093/molehr/7.8.715
   Sutovsky P, 2001, J CELL SCI, V114, P1665
   Tartibian B, 2012, CLIN J SPORT MED, V22, P132, DOI 10.1097/JSM.0b013e31823f310a
   Therien I, 1998, BIOL REPROD, V59, P768, DOI 10.1095/biolreprod59.4.768
   Tschesche H, 1982, EUR J BIOCHEM, V126, P99, DOI 10.1111/j.1432-1033.1982.tb06752.x
   Vasarhelyi V, 2014, BIOCHIMIE, V97, P66, DOI 10.1016/j.biochi.2013.09.021
   Wang J, 2009, ASIAN J ANDROL, V11, P484, DOI 10.1038/aja.2009.26
   Wang ZQ, 2009, J IMMUNOL, V183, P6646, DOI 10.4049/jimmunol.0802348
   Wennemuth G, 2001, ANDROLOGIA, V33, P43, DOI 10.1046/j.1439-0272.2001.00370.x
   *[worldhealthorganizationpressw] , 2010, WHO LAB MAN EX PROC, V0, P0
   Wu JM, 2009, NAT METHODS, V6, P75, DOI 10.1038/NMETH.1282, 10.1038/nmeth.1282
   Xia JG, 2012, NUCLEIC ACIDS RES, V40, PW127, DOI 10.1093/nar/gks374
   Xiao N, 2009, J CLIN INVEST, V119, P802, DOI 10.1172/JCI36230
   Yadav VK, 2013, BIOCHIMIE, V95, P1552, DOI 10.1016/j.biochi.2013.04.007
   Yu F, 2002, J BIOL CHEM, V277, P15819, DOI 10.1074/jbc.M200154200
   Zhao C, 2007, FERTIL STERIL, V87, P436, DOI 10.1016/j.fertnstert.2006.06.057
   Zylbersztejn DS, 2013, FERTIL STERIL, V99, P92, DOI 10.1016/j.fertnstert.2012.08.048
NR 110
TC 40
Z9 41
U1 0
U2 13
PU ELSEVIER SCIENCE INC
PI NEW YORK
PA STE 800, 230 PARK AVE, NEW YORK, NY 10169 USA
SN 0015-0282
EI 1556-5653
J9 FERTIL STERIL
JI Fertil. Steril.
PD MAR 15
PY 2016
VL 105
IS 3
BP 617
EP 628
DI 10.1016/j.fertnstert.2015.11.005
PG 12
WC Obstetrics & Gynecology; Reproductive Biology
SC Obstetrics & Gynecology; Reproductive Biology
GA DI3NV
UT WOS:000373406300014
PM 26621572
DA 2022-04-27
ER

PT J
AU Doherty, AH
   Roteliuk, DM
   Gookin, SE
   McGrew, AK
   Broccardo, CJ
   Condon, KW
   Prenni, JE
   Wojda, SJ
   Florant, GL
   Donahue, SW
AF Doherty, Alison H.
   Roteliuk, Danielle M.
   Gookin, Sara E.
   McGrew, Ashley K.
   Broccardo, Carolyn J.
   Condon, Keith W.
   Prenni, Jessica E.
   Wojda, Samantha J.
   Florant, Gregory L.
   Donahue, Seth W.
TI Exploring the Bone Proteome to Help Explain Altered Bone Remodeling and Preservation of Bone Architecture and Strength in Hibernating Marmots
SO PHYSIOLOGICAL AND BIOCHEMICAL ZOOLOGY
LA English
DT Article
DE hibernation; yellow-bellied marmots; bone remodeling; bone proteomics
ID bears ursus-americanus; spinal-cord-injury; black bear; disuse osteoporosis; ground-squirrel; mammalian hibernation; cancellous bone; annual period; immobilization; metabolism
AB Periods of physical inactivity increase bone resorption and cause bone loss and increased fracture risk. However, hibernating bears, marmots, and woodchucks maintain bone structure and strength, despite being physically inactive for prolonged periods annually. We tested the hypothesis that bone turnover rates would decrease and bone structural and mechanical properties would be preserved in hibernating marmots (Marmota flaviventris). Femurs and tibias were collected from marmots during hibernation and in the summer following hibernation. Bone remodeling was significantly altered in cortical and trabecular bone during hibernation with suppressed formation and no change in resorption, unlike the increased bone resorption that occurs during disuse in humans and other animals. Trabecular bone architecture and cortical bone geometrical and mechanical properties were not different between hibernating and active marmots, but bonemarrow adiposity was significantly greater in hibernators. Of the 506 proteins identified in marmot bone, 40 were significantly different in abundance between active and hibernating marmots. Monoaglycerol lipase, which plays an important role in fatty acid metabolism and the endocannabinoid system, was 98-fold higher in hibernating marmots compared with summer marmots and may play a role in regulating the changes in bone and fat metabolism that occur during hibernation.
C1 [Doherty, Alison H.; Gookin, Sara E.; Wojda, Samantha J.; Donahue, Seth W.] Colorado State Univ, Dept Mech Engn, Ft Collins, CO 80523 USA.
   [Roteliuk, Danielle M.; Florant, Gregory L.] Colorado State Univ, Dept Biol, Ft Collins, CO 80523 USA.
   [McGrew, Ashley K.] Colorado State Univ, Vet Diagnost Lab, Ft Collins, CO 80523 USA.
   [Broccardo, Carolyn J.; Prenni, Jessica E.] Colorado State Univ, Prote & Metab Facil, Ft Collins, CO 80523 USA.
   [Broccardo, Carolyn J.; Prenni, Jessica E.] Colorado State Univ, Dept Biochem & Mol Biol, Ft Collins, CO 80523 USA.
   [Condon, Keith W.] Indiana Univ Sch Med, Dept Anat & Cell Biol, Indianapolis, IN 46202 USA.
RP Donahue, SW (通讯作者)，Colorado State Univ, Dept Mech Engn, Ft Collins, CO 80523 USA.
EM seth.donahue@colostate.edu
CR Armitage KB, 2003, COMP BIOCHEM PHYS A, V134, P103
   Baek K, 2009, J BONE MINER RES, V24, P792, DOI 10.1359/JBMR.081241, 10.1359/jbmr.081241
   Bolsoni-lopes A, 2015, ARCH ENDOCRIN METAB, V59, P335, DOI 10.1590/2359-3997000000067
   Bouma HR, 2013, DEV COMP IMMUNOL, V39, P154, DOI 10.1016/j.dci.2012.11.004
   Carey HV, 2003, PHYSIOL REV, V83, P1153, DOI 10.1152/physrev.00008.2003
   Chow BA, 2013, PLOS ONE, V8, P0, DOI 10.1371/journal.pone.0066119
   Dempster DW, 2013, J BONE MINER RES, V28, P1, DOI 10.1002/jbmr.1805
   Doherty AH, 2015, PHYSIOLOGY, V30, P17, DOI 10.1152/physiol.00022.2014
   Doherty AH, 2014, INTEGR COMP BIOL, V54, P463, DOI 10.1093/icb/icu001
   Doherty AH, 2012, J MORPHOL, V273, P604, DOI 10.1002/jmor.20007
   Floyd T, 1990, CLIN ORTHOP RELAT R, V0, P301
   Freund DM, 2013, J PROTEOME RES, V12, P1996, DOI 10.1021/pr400100k
   Frey JL, 2015, MOL CELL BIOL, V35, P1979, DOI 10.1128/MCB.01343-14
   Gross TS, 1995, J ORTHOPAED RES, V13, P708, DOI 10.1002/jor.1100130510
   Hock RJ, 1969, FED PROC, V28, P1047
   Houde JP, 1995, CLIN ORTHOP RELAT R, V0, P199
   Iaizzo PA, 2012, INTEGR ZOOL, V7, P48, DOI 10.1111/j.1749-4877.2011.00280.x, 10.1111/j.1749-4877.2012.00275.x
   Idris AYMENI, 2012, FRONT ENDOCRINOL (LAUSANNE), V3, P136, DOI 10.3389/fendo.2012.00136
   Ishii K, 2009, NAT MED, V15, P259, DOI 10.1038/nm.1910
   Jiang XG, 2007, J PROTEOME RES, V6, P2287, DOI 10.1021/pr070056t
   Kall L, 2008, J PROTEOME RES, V7, P29, DOI 10.1021/pr700600n
   Kaneps AJ, 1997, BONE, V21, P419, DOI 10.1016/S8756-3282(97)00167-1
   Keller A, 2002, ANAL CHEM, V74, P5383, DOI 10.1021/ac025747h
   Labar G, 2010, CURR MED CHEM, V17, P2588, DOI 10.2174/092986710791859414
   Li CY, 2005, J BONE MINER RES, V20, P117, DOI 10.1359/JBMR.041010
   Li XJ, 1990, ANAT RECORD, V227, P12, DOI 10.1002/ar.1092270103
   Mcgee ME, 2008, BONE, V42, P396, DOI 10.1016/j.bone.2007.10.010
   Mcgee ME, 2007, ENG FRACT MECH, V74, P1942, DOI 10.1016/j.engfracmech.2006.05.010
   Mcgee ME, 2007, J ANAT, V210, P160, DOI 10.1111/j.1469-7580.2006.00681.x
   Mcgee-lawrence M, 2015, J EXP BIOL, V218, P2067, DOI 10.1242/jeb.120725
   Mcgee-lawrence ME, 2011, J EXP BIOL, V214, P1240, DOI 10.1242/jeb053520
   Mcgee-lawrence ME, 2009, BONE, V45, P1186, DOI 10.1016/j.bone.2009.08.011
   Mcgee-lawrence ME, 2009, J BIOMECH, V42, P1378, DOI 10.1016/j.jbiomech.2008.11.039
   Mcgee-lawrence ME, 2008, AM J PHYSIOL-REG I, V295, PR1999, DOI 10.1152/ajpregu.90648.2008
   Nelson RA, 1984, SCIENCE, V226, P841, DOI 10.1126/science.6494914
   Nishio N, 2009, IMMUNOLOGY, V128, P369, DOI 10.1111/j.1365-2567.2009.03119.x
   Rantakokko J, 1999, J BONE MINER RES, V14, P1934, DOI 10.1359/jbmr.1999.14.11.1934
   Rubin C, 1996, J BONE JOINT SURG AM, V78A, P1523, DOI 10.2106/00004623-199610000-00010
   Rubin CT, 1988, CALCIFIED TISSUE INT, V42, P309, DOI 10.1007/BF02556365
   Rudnick PA, 2010, MOL CELL PROTEOMICS, V9, P225, DOI 10.1074/mcp.M900223-MCP200
   Searle BC, 2008, J PROTEOME RES, V7, P245, DOI 10.1021/pr070540w
   Seger RL, 2011, BONE, V49, P1205, DOI 10.1016/j.bone.2011.08.017
   Shao CX, 2010, MOL CELL PROTEOMICS, V9, P313, DOI 10.1074/mcp.M900260-MCP200
   Tam J, 2008, FASEB J, V22, P285, DOI 10.1096/fj.06-7957com
   Toien O, 2011, SCIENCE, V331, P906, DOI 10.1126/science.1199435
   Utz JC, 2009, J EXP BIOL, V212, P2746, DOI 10.1242/jeb.032854
   Vestergaard P, 1998, SPINAL CORD, V36, P790, DOI 10.1038/sj.sc.3100648
   Wang CM, 2001, SPINAL CORD, V39, P589, DOI 10.1038/sj.sc.3101216
   Wojda SJ, 2012, BONE, V50, P182, DOI 10.1016/j.bone.2011.10.013
   Young DR, 1983, CALCIFIED TISSUE INT, V35, P304, DOI 10.1007/BF02405051
NR 50
TC 12
Z9 12
U1 0
U2 16
PU UNIV CHICAGO PRESS
PI CHICAGO
PA 1427 E 60TH ST, CHICAGO, IL 60637-2954 USA
SN 1522-2152
EI 1537-5293
J9 PHYSIOL BIOCHEM ZOOL
JI Physiol. Biochem. Zool.
PD SEP-OCT 15
PY 2016
VL 89
IS 5
BP 364
EP 376
DI 10.1086/687413
PG 13
WC Physiology; Zoology
SC Physiology; Zoology
GA DW7TS
UT WOS:000383855600002
PM 27617358
DA 2022-04-27
ER

PT J
AU Coronel, MF
   Raggio, MC
   Adler, NS
   De Nicola, AF
   Labombarda, F
   Gonzalez, SL
AF Coronel, Maria F.
   Raggio, Maria C.
   Adler, Natalia S.
   De Nicola, Alejandro F.
   Labombarda, Florencia
   Gonzalez, Susana L.
TI Progesterone modulates pro-inflammatory cytokine expression profile after spinal cord injury: Implications for neuropathic pain
SO JOURNAL OF NEUROIMMUNOLOGY
LA English
DT Article
DE Chronic pain; Neuroactive steroids; Spinal cord; Glial activation; NMDA receptor; Pro-inflammatory cytokines
ID receptor subunit expression; nmda receptor; interleukin-1 receptor; up-regulation; tyrosine phosphorylation; neuronal interaction; dependent expression; nervous-system; nr2b subunit; glial-cell
AB Neuropathic pain is a frequent complication of spinal cord injury (SCI), still refractory to conventional treatment. Glial cell activation and cytokine production contribute to the pathology of central neuropathic syndromes. In this study we evaluated the effects of progesterone, a neuroactive steroid, on pain development and the spinal expression of IL-1 beta, its receptors (IL-1RI and IL-IRII) and antagonist (IL-Ira), IL-6 and TNF alpha, and NR1 subunit of NMDAR. Our results show that progesterone, by modulating the expression of pro-inflammatory cytokines and neuronal IL-1RI/NR1 colocalization, emerges as a promising agent to prevent chronic pain after SCI. (C) 2016 Elsevier B.V. All rights reserved.
C1 [Coronel, Maria F.; Raggio, Maria C.; Adler, Natalia S.; Gonzalez, Susana L.] Consejo Nacl Invest Cient & Tecn, Inst Biol & Med Expt, Lab Nocicepc & Dolor Neuropat, Vuelta Obligado 2490,C1428ADN, RA-1033 Buenos Aires, DF, Argentina.
   [De Nicola, Alejandro F.; Labombarda, Florencia] Consejo Nacl Invest Cient & Tecn, Inst Biol & Med Expt, Lab Bioquim Neuroendocrina, Vuelta Obligado 2490,C1428ADN, RA-1033 Buenos Aires, DF, Argentina.
   [De Nicola, Alejandro F.; Labombarda, Florencia; Gonzalez, Susana L.] Univ Buenos Aires, Fac Med, Dept Bioquim Humana, Paraguay 2155,C1121ABG, Buenos Aires, DF, Argentina.
RP Gonzalez, SL (通讯作者)，Consejo Nacl Invest Cient & Tecn, Inst Biol & Med Expt, Lab Nocicepc & Dolor Neuropat, Vuelta Obligado 2490,C1428ADN, RA-1033 Buenos Aires, DF, Argentina.
EM sugnzlz@gmail.com
FU CONICETConsejo Nacional de Investigaciones Cientificas y Tecnicas (CONICET) [PIP 201-101-00,576]; Fundacion Rene Baron
CR An JQ, 2008, PHYTOTHER RES, V22, P1605, DOI 10.1002/ptr.2531
   Bellehumeur C, 2009, HUM REPROD, V24, P2193, DOI 10.1093/humrep/dep192
   Burda JE, 2014, NEURON, V81, P229, DOI 10.1016/j.neuron.2013.12.034
   Caudle RM, 2003, NEUROSCI LETT, V349, P37, DOI 10.1016/S0304-3940(03)00700-6
   Caudle RM, 2005, MOL PAIN, V1, P0, DOI 10.1186/1744-8069-1-25
   Chirila AM, 2014, P NATL ACAD SCI USA, V111, P8263, DOI 10.1073/pnas.1401013111
   Christensen MD, 1996, PAIN, V68, P97, DOI 10.1016/S0304-3959(96)03224-1
   Coronel MF, 2014, EUR J PAIN, V18, P348, DOI 10.1002/j.1532-2149.2013.00376.x
   Coronel MF, 2011, J PAIN, V12, P71, DOI 10.1016/j.jpain.2010.04.013
   Dableh LILIANEJ, 2011, J PAIN RES, V4, P91, DOI 10.2147/JPR.S17009
   De Nicola AF, 2013, CNS NEUROL DISORD-DR, V12, P1205
   De Nicola AF, 2009, FRONT NEUROENDOCRIN, V30, P173, DOI 10.1016/j.yfrne.2009.03.001
   Dinarello CA, 1998, INT REV IMMUNOL, V16, P457, DOI 10.3109/08830189809043005
   Faroni ALESSANDRO, 2011, FRONT ENDOCRINOL (LAUSANNE), V2, P103, DOI 10.3389/fendo.2011.00103
   Finnerup NB, 2013, PAIN, V154, PS71, DOI 10.1016/j.pain.2012.12.007
   Fleming JC, 2006, BRAIN, V129, P3249, DOI 10.1093/brain/awl296
   Coronel MF, 2011, PAIN MED, V12, P1249, DOI 10.1111/j.1526-4637.2011.01178.x
   Fogal B, 2008, J NEUROCHEM, V106, P1, DOI 10.1111/j.1471-4159.2008.05315.x
   Gachter T, 1998, MOL CELL BIOL, V18, P5320
   Garay L, 2011, NEUROSCIENCE, V192, P588, DOI 10.1016/j.neuroscience.2011.06.065
   Garcia-ovejero D, 2014, J NEUROTRAUM, V31, P857, DOI 10.1089/neu.2013.3162
   Gardoni F, 2011, J NEUROINFLAMM, V8, P0, DOI 10.1186/1742-2094-8-14
   Geddes RI, 2014, PLOS ONE, V9, P0, DOI 10.1371/journal.pone.0087252
   Goddard LM, 2013, VASC PHARMACOL, V59, P36, DOI 10.1016/j.vph.2013.06.001
   Grossman SD, 2000, J NEUROCHEM, V75, P174, DOI 10.1046/j.1471-4159.2000.0750174.x
   Guo W, 2002, J NEUROSCI, V22, P6208
   Guo W, 2007, J NEUROSCI, V27, P6006, DOI 10.1523/JNEUROSCI.0176-07.2007
   Gwak YS, 2012, EXP NEUROL, V234, P362, DOI 10.1016/j.expneurol.2011.10.010
   Hulsebosch CE, 2009, BRAIN RES REV, V60, P202, DOI 10.1016/j.brainresrev.2008.12.010
   Iwahana H, 1999, EUR J BIOCHEM, V264, P397, DOI 10.1046/j.1432-1327.1999.00615.x
   Ji RR, 2014, NAT REV DRUG DISCOV, V13, P533, DOI 10.1038/nrd4334
   Ji RR, 2013, PAIN, V154, PS10, DOI 10.1016/j.pain.2013.06.022
   Kawasaki Y, 2008, J NEUROSCI, V28, P5189, DOI 10.1523/JNEUROSCI.3338-07.2008
   Kigerl KA, 2007, J NEUROCHEM, V102, P37, DOI 10.1111/j.1471-4159.2007.04524.x
   Labombarda F, 2010, NEUROSCIENCE, V166, P94, DOI 10.1016/j.neuroscience.2009.12.012
   Labombarda F, 2015, J STEROID BIOCH MOL, V154, P0
   Labombarda F, 2011, EXP NEUROL, V231, P135, DOI 10.1016/j.expneurol.2011.06.001
   Labombarda F, 2009, GLIA, V57, P884, DOI 10.1002/glia.20814
   Labombarda F, 2008, NEUROSCI LETT, V447, P115, DOI 10.1016/j.neulet.2008.09.062
   Lawson C, 2008, J REPROD IMMUNOL, V77, P75, DOI 10.1016/j.jri.2007.04.002
   Lee S, 2010, MOL PAIN, V6, P0, DOI 10.1186/1744-8069-6-79
   Liu S, 2008, BRAIN RES, V1231, P63, DOI 10.1016/j.brainres.2008.07.035
   Livak KJ, 2001, METHODS, V25, P402, DOI 10.1006/meth.2001.1262
   Melcangi RC, 2014, PROG NEUROBIOL, V113, P56, DOI 10.1016/j.pneurobio.2013.07.006
   Milani P, 2010, J BRACHIAL PLEX PERI, V5, P0, DOI 10.1186/1749-7221-5-11
   Molander CARL, 1995, P39, V0, P0
   Patte-mensah C, 2014, PROG NEUROBIOL, V113, P70, DOI 10.1016/j.pneurobio.2013.07.004
   Pedersen LM, 2010, EUR J PAIN, V14, P255, DOI 10.1016/j.ejpain.2009.05.016
   Peinnequin ANDRE, 2004, BMC IMMUNOLOGY, V5, P1, DOI 10.1186/1471-2172-5-3
   Ravizza T, 2006, NEUROSCIENCE, V137, P301, DOI 10.1016/j.neuroscience.2005.07.063
   Ren K, 2016, CURR OPIN PHARMACOL, V26, P16, DOI 10.1016/j.coph.2015.09.006
   Rothman SM, 2009, J PAIN, V10, P90, DOI 10.1016/j.jpain.2008.07.008
   Samad TA, 2001, NATURE, V410, P471, DOI 10.1038/35068566
   Schumacher M, 2014, PROG NEUROBIOL, V113, P6, DOI 10.1016/j.pneurobio.2013.09.004
   Schumacher M, 2007, PHARMACOL THERAPEUT, V116, P77, DOI 10.1016/j.pharmthera.2007.06.001
   Schumacher M, 2008, CURR OPIN PHARMACOL, V8, P740, DOI 10.1016/j.coph.2008.10.002
   Seo H, 2012, BIOL REPROD, V87, P0, DOI 10.1095/biolreprod.112.099051
   Sorge RE, 2011, J NEUROSCI, V31, P15450, DOI 10.1523/JNEUROSCI.3859-11.2011
   Stein DG, 2008, ANN EMERG MED, V51, P164, DOI 10.1016/j.annemergmed.2007.05.001
   Tan AM, 2009, J REHABIL RES DEV, V46, P123, DOI 10.1682/JRRD.2008.03.0048
   Taves S, 2013, NEURAL PLAST, V2013, P0, DOI 10.1155/2013/753656
   Tenorio G, 2013, PAIN, V154, P71, DOI 10.1016/j.pain.2012.09.008
   Tiwari V, 2014, NEUROSCI BIOBEHAV R, V45, P19, DOI 10.1016/j.neubiorev.2014.05.002
   Tomiyama M, 2005, MOL BRAIN RES, V136, P275, DOI 10.1016/j.molbrainres.2005.02.003
   Ultenius C, 2006, NEUROSCI LETT, V399, P85, DOI 10.1016/j.neulet.2006.01.018
   Vezzani A, 2015, NEUROPHARMACOLOGY, V96, P70, DOI 10.1016/j.neuropharm.2014.10.027
   Viviani B, 2003, J NEUROSCI, V23, P8692
   Viviani B, 2006, J BIOL CHEM, V281, P30212, DOI 10.1074/jbc.M602156200
   Viviani B, 2014, NEUROTOXICOLOGY, V43, P10, DOI 10.1016/j.neuro.2014.03.004
   Walters ET, 2014, EXP NEUROL, V258, P48, DOI 10.1016/j.expneurol.2014.02.001
   Wang XF, 2006, ACTA NEUROPATHOL, V111, P220, DOI 10.1007/s00401-005-0016-x
   Wang Z, 2011, MEDIAT INFLAMM, V2011, P0, DOI 10.1155/2011/848309
   Yang LQ, 2005, J CLIN NEUROSCI, V12, P276, DOI 10.1016/j.jocn.2004.06.011
   Yang LQ, 2004, SPINE, V29, P966, DOI 10.1097/00007632-200405010-00004
   Yezierski RP, 2009, J REHABIL RES DEV, V46, P95, DOI 10.1682/JRRD.2008.06.0074
   Zhang RX, 2008, NEUROSCIENCE, V154, P1533, DOI 10.1016/j.neuroscience.2008.04.072
NR 76
TC 28
Z9 29
U1 1
U2 10
PU ELSEVIER
PI AMSTERDAM
PA RADARWEG 29, 1043 NX AMSTERDAM, NETHERLANDS
SN 0165-5728
EI 1872-8421
J9 J NEUROIMMUNOL
JI J. Neuroimmunol.
PD MAR 15
PY 2016
VL 292
IS 
BP 85
EP 92
DI 10.1016/j.jneuroim.2016.01.011
PG 8
WC Immunology; Neurosciences
SC Immunology; Neurosciences & Neurology
GA DH1RC
UT WOS:000372561600013
PM 26943964
DA 2022-04-27
ER

PT J
AU Zhu, Y
   Teng, ZW
   Liu, YG
   Wei, GJ
   Na, Q
   Zhang, XG
   Wang, YS
   Zhang, ZJ
AF Zhu, Yun
   Teng, Zhaowei
   Liu, Yugang
   Wei, Guojun
   Na, Qiang
   Zhang, Xiguang
   Wang, Yansheng
   Zhang, Zhaojun
TI Six miRNAs identified serving as prognostic and predictive markers for osteoporosis by miRNA high-throughput method
SO INTERNATIONAL JOURNAL OF CLINICAL AND EXPERIMENTAL MEDICINE
LA English
DT Article
DE Differentially expressed miRNA; osteoporosis; miRNAs-seq; functional analysis
ID microrna control; bone-formation
AB Osteoporosis (OS) is the most common skeletal disease resulting in fracture. The aim of this study was to identify potential miRNAs that could function as specific biomarkers for identification and treatment of OS with miRNA-seq. MiRNA high-throughput data were downloaded from The Cancer Genome Atlas (TCGA) dataset. There were total 10 samples, including five normal specimen and five patient samples with spinal cord injury. Differentially expressed miRNAs were screened using SAMR package in R language with FDR<0.05 and Log FC>1. Target genes of OS were predicted by Targetscan software. And functional enrichment analysis was performed on the up- and down-regulated miRNAs by DAVID software basing on the hypergeometric analysis. Meanwhile, differentially expressed genes (DEGs) of mRNA were analyzed to construct the regulating network. Totally, 799 differentially expressed miRNAs were identified, among which six screened miRNAs, that is miR365, miR-10b, miR-129-3P, miRNA671-5p, miR-141 and miR-25, had the potential to serve as biomarkers of OS. GO and KEGG analysis revealed that three pathways, including pathway in cancer, phosphatidylinositol signaling system and endocytosis, had the greatest effect on osteoporosis disease, Meanwhile, the miRNAs related with these pathways were almost up-regulated. Moreover, the most enriched GO and KEGG terms were both related to plasma membrane, indicating its association with the occurrence of OS disease. Six miRNAs identified in the present study could serve as prognostic and predictive markers for OS patients. Phosphatidylinositol signaling system, the most enriched GO term, possessed potential application in diagnosis and treatments of OS patients.
C1 [Zhu, Yun] Kunming Med Univ, Affiliated Hosp 6, Peoples Hosp Yuxi City, Dept Nephrol, Yuxi 653100, Yunan, Peoples R China.
   [Teng, Zhaowei; Na, Qiang; Zhang, Xiguang] Kunming Med Univ, Affiliated Hosp 6, Peoples Hosp Yuxi City, Dept Orthoped Surg, Yuxi 653100, Yunan, Peoples R China.
   [Wang, Yansheng] Kunming Med Univ, Affiliated Hosp 6, Peoples Hosp Yuxi City, Dept Gen Surg, Yuxi 653100, Yunan, Peoples R China.
   [Liu, Yugang] Hebei Univ Engn, Dept Orthoped Surg, Affiliated Hosp, Handan 056001, Hebei, Peoples R China.
   [Wei, Guojun] Harbin Med Univ, Dept Orthoped, Affiliated Hosp 1, Harbin 150081, Heilongjiang, Peoples R China.
   [Zhang, Zhaojun] Jizhong Energy Fengfeng Grp, Dept Orthoped Surg, Gen Hosp, Handan 056001, Hebei, Peoples R China.
RP Na, Q (通讯作者)，Kunming Med Univ, Affiliated Hosp 6, Peoples Hosp Yuxi City, Dept Orthoped Surg, Yuxi 653100, Yunan, Peoples R China.; Zhang, ZJ (通讯作者)，Jizhong Energy Fengfeng Grp, Dept Orthoped Surg, Gen Hosp, Handan 056001, Hebei, Peoples R China.
EM qiang-naqnq@163.com; zhaojunzhangz@163.com
FU joint special fund of Applied Fundamental Research of Kunming Medical University - Science and Technology Office of Yunnan [2014-FZ048]
CR [anonymous] , 2009, ENCY BRITANNICA ENCY, V0, P0
   Ashburner M, 2000, NAT GENET, V25, P25, DOI 10.1038/75556
   Bader AG, 2010, CANCER RES, V70, P7027, DOI 10.1158/0008-5472.CAN-10-2010
   Brennecke J, 2005, PLOS BIOL, V3, P404, DOI 10.1371/journal.pbio.0030085
   Cao Z, 2014, PLOS ONE, V9, P0, DOI 10.1371/journal.pone.0097098
   Chen PQ, 2005, J BONE MINER RES, V20, P962, DOI 10.1359/JBMR.050105
   Cunningham J, 2004, AM J KIDNEY DIS, V43, P566, DOI 10.1053/j.ajkd.2003.12.004
   Dennis G, 2003, GENOME BIOL, V4, P0, DOI 10.1186/gb-2003-4-9-r60
   Friedman RC, 2009, GENOME RES, V19, P92, DOI 10.1101/gr.082701.108
   Garnero P, 2014, BONE, V66, P46, DOI 10.1016/j.bone.2014.05.016
   Hsu SD, 2011, NUCLEIC ACIDS RES, V39, PD163, DOI 10.1093/nar/gkq1107
   Inui M, 2010, NAT REV MOL CELL BIO, V11, P252, DOI 10.1038/nrm2868
   Kanehisa M, 2000, NUCLEIC ACIDS RES, V28, P27, DOI 10.1093/nar/28.1.27
   Kapinas K, 2011, ARTHRITIS RES THER, V13, P0, DOI 10.1186/ar3325
   Lian JB, 2012, NAT REV ENDOCRINOL, V8, P212, DOI 10.1038/nrendo.2011.234
   Mangan ME, 2008, BIOTECHNOL ANN REV, V14, P63, DOI 10.1016/S1387-2656(08)00003-3
   Seeliger C, 2014, J BONE MINER RES, V29, P1718, DOI 10.1002/jbmr.2175
   Shannon P, 2003, GENOME RES, V13, P2498, DOI 10.1101/gr.1239303
   Si ML, 2007, ONCOGENE, V26, P2799, DOI 10.1038/sj.onc.1210083
   Tusher VG, 2001, P NATL ACAD SCI USA, V98, P5116, DOI 10.1073/pnas.091062498
   Van WIJNENAJ, 2013, CURR OSTEOPOROS REP, V11, P72, DOI 10.1007/s11914-013-0143-6
   Wang Y, 2012, PLOS ONE, V7, P0, DOI 10.1371/journal.pone.0034641
   Zhang BH, 2007, DEV BIOL, V302, P1, DOI 10.1016/j.ydbio.2006.08.028
NR 23
TC 2
Z9 2
U1 0
U2 1
PU E-CENTURY PUBLISHING CORP
PI MADISON
PA 40 WHITE OAKS LN, MADISON, WI 53711 USA
SN 1940-5901
EI 
J9 INT J CLIN EXP MED
JI Int. J. Clin. Exp. Med.
PD JUN 15
PY 2016
VL 9
IS 8
BP 15226
EP 15234
DI 
PG 9
WC Medicine, Research & Experimental
SC Research & Experimental Medicine
GA DZ4OJ
UT WOS:000385837700025
DA 2022-04-27
ER

PT J
AU Bloch, A
   Tamir, D
   Vakil, E
   Zeilig, G
AF Bloch, Ayala
   Tamir, Dror
   Vakil, Eli
   Zeilig, Gabi
TI Specific Deficit in Implicit Motor Sequence Learning following Spinal Cord Injury
SO PLOS ONE
LA English
DT Article
ID closed head-injury; reaction-time-task; basal ganglia; supported employment; depression; brain; anxiety; multisite; veteran; amnesia
AB Background Physical and psychosocial rehabilitation following spinal cord injury (SCI) leans heavily on learning and practicing new skills. However, despite research relating motor sequence learning to spinal cord activity and clinical observations of impeded skill-learning after SCI, implicit procedural learning following spinal cord damage has not been examined. Objective To test the hypothesis that spinal cord injury (SCI) in the absence of concomitant brain injury is associated with a specific implicit motor sequence learning deficit that cannot be explained by depression or impairments in other cognitive measures. Methods Ten participants with SCI in T1-T11, unharmed upper limb motor and sensory functioning, and no concomitant brain injury were compared to ten matched control participants on measures derived from the serial reaction time (SRT) task, which was used to assess implicit motor sequence learning. Explicit generation of the SRT sequence, depression, and additional measures of learning, memory, and intelligence were included to explore the source and specificity of potential learning deficits. Results There was no between-group difference in baseline reaction time, indicating that potential differences between the learning curves of the two groups could not be attributed to an overall reduction in response speed in the SCI group. Unlike controls, the SCI group showed no decline in reaction time over the first six blocks of the SRT task and no advantage for the initially presented sequence over the novel interference sequence. Meanwhile, no group differences were found in explicit learning, depression, or any additional cognitive measures. Conclusions The dissociation between impaired implicit learning and intact declarative memory represents novel empirical evidence of a specific implicit procedural learning deficit following SCI, with broad implications for rehabilitation and adjustment.
C1 [Bloch, Ayala] Natl Inst Rehabil Brain Injured, Tel Aviv, Israel.
   [Tamir, Dror] Hebrew Univ Jerusalem, Dept Psychol, Jerusalem, Israel.
   [Vakil, Eli] Bar Ilan Univ, Leslie & Susan Gonda Goldschmied Multidisciplinar, Ramat Gan, Israel.
   [Vakil, Eli] Bar Ilan Univ, Dept Psychol, Ramat Gan, Israel.
   [Zeilig, Gabi] Chaim Sheba Med Ctr, Dept Neurol Rehabil, Tel Hashomer, Israel.
   [Zeilig, Gabi] Tel Aviv Univ, Sackler Fac Med, Tel Aviv, Israel.
RP Bloch, A (通讯作者)，Natl Inst Rehabil Brain Injured, Tel Aviv, Israel.
EM ayalabl@shikumil.org.il
CR Alexander GE, 1986, ANNU REV NEUROSCI, V9, P357, DOI 10.1146/annurev.ne.09.030186.002041
   Bonanno GA, 2012, REHABIL PSYCHOL, V57, P236, DOI 10.1037/a0029256
   Bruehlmeier M, 1998, EUR J NEUROSCI, V10, P3918, DOI 10.1046/j.1460-9568.1998.00454.x
   Castaneda AE, 2008, J AFFECT DISORDERS, V106, P1, DOI 10.1016/j.jad.2007.06.006
   Cicerone KD, 2005, ARCH PHYS MED REHAB, V86, P1681, DOI 10.1016/j.apmr.2005.03.024
   Cohen NJ, 1980, SCIENCE, V210, P207, DOI 10.1126/science.7414331
   Craig AR, 1994, BRIT J CLIN PSYCHOL, V33, P221, DOI 10.1111/j.2044-8260.1994.tb01116.x
   Craig A, 2015, BRIT J HEALTH PSYCH, V20, P807, DOI 10.1111/bjhp.12143
   Cramer SC, 2005, BRAIN, V128, P2941, DOI 10.1093/brain/awh648
   Davidoff G, 1985, ARCH PHYS MED REHAB, V66, P489
   Davidoff G, 1990, ARCH CLIN NEUROPSYCHOL, V5, P77, DOI 10.1016/0887-6177(90)90009-E
   Davidoff GN, 1992, ARCH PHYS MED REHAB, V73, P275
   Dowler RN, 1997, J INT NEUROPSYCH SOC, V3, P464, DOI 10.1017/S1355617797004645
   Golden CJ, 2008, NEUROPSYCHOLOGY INPA, V0, P79
   Hess DW, 2003, REHABIL PSYCHOL, V48, P151, DOI 10.1037/0090-5550.48.3.151
   Jegede AB, 2010, CLIN AUTON RES, V20, P3, DOI 10.1007/s10286-009-0036-z
   Kennedy P, 2000, ARCH PHYS MED REHAB, V81, P932, DOI 10.1053/apmr.2000.5580
   Kirshblum SC, 2011, J SPINAL CORD MED, V34, P547, DOI 10.1179/107902611X13186000420242
   Knopman D, 1991, NEUROPSYCHOLOGIA, V29, P245, DOI 10.1016/0028-3932(91)90085-M
   Lum JAG, 2014, CORTEX, V51, P1, DOI 10.1016/j.cortex.2013.10.011
   Lungu O, 2010, J NEUROPHYSIOL, V103, P2675, DOI 10.1152/jn.00006.2010
   Macartney-filgate MS, 1988, ARCH CLIN NEUROPSYCHOL, V3, P121, DOI 10.1016/0887-6177(88)90057-1
   Macciocchi SN, 2004, AM J PHYS MED REHAB, V83, P22, DOI 10.1097/01.PHM.0000104661.86307.91
   Nissen MJ, 1987, COGNITIVE PSYCHOL, V19, P1, DOI 10.1016/0010-0285(87)90002-8
   Osterrieth P, 1944, ARCH PSYCHOL, V30, P206
   Ottomanelli L, 2012, ARCH PHYS MED REHAB, V93, P740, DOI 10.1016/j.apmr.2012.01.002
   Ottomanelli L, 2009, J REHABIL RES DEV, V46, P919, DOI 10.1682/JRRD.2008.10.0145
   Packard MG, 2002, ANNU REV NEUROSCI, V25, P563, DOI 10.1146/annurev.neuro.25.112701.142937
   Reed J, 1994, J EXP PSYCHOL LEARN, V20, P585, DOI 10.1037/0278-7393.20.3.585
   Rey A, 1941, ARCH PSYCHOLOGIE, V28, P286
   Robertson EM, 2007, J NEUROSCI, V27, P10073, DOI 10.1523/JNEUROSCI.2747-07.2007
   Roth E, 1989, PARAPLEGIA, V27, P480, DOI 10.1038/sc.1989.75
   Rush AJ, 2005, NEUROPSYCHOPHARMACOL, V30, P405, DOI 10.1038/sj.npp.1300614
   Rush AJ, 2003, BIOL PSYCHIAT, V54, P573, DOI 10.1016/S0006-3223(02)01866-8
   Russell WR, 1961, ARCH NEUROL-CHICAGO, V5, P4, DOI 10.1001/archneur.1961.00450130006002
   Sabbah P, 2002, J NEUROTRAUM, V19, P53, DOI 10.1089/089771502753460231
   Schueneman AL, 1982, SCI DIG, V4, P64
   Seger CA, 1994, PSYCHOL BULL, V115, P163, DOI 10.1037/0033-2909.115.2.163
   Siegert RJ, 2006, NEUROPSYCHOLOGY, V20, P490, DOI 10.1037/0894-4105.20.4.490
   Squire LR, 2004, NEUROBIOL LEARN MEM, V82, P171, DOI 10.1016/j.nlm.2004.06.005
   Taylor L, 1991, COMPENDIUM NEUROPSYC, V0, P0
   Teasdale G, 2014, LANCET NEUROL, V13, P844, DOI 10.1016/S1474-4422(14)70120-6
   Trieschmann RB, 1988, SPINAL CORD INJURIES, V0, P0
   Vahdat S, 2015, PLOS BIOL, V13, P0, DOI 10.1371/journal.pbio.1002186
   Vakil E, 1998, CHILD NEUROPSYCHOL, V4, P161, DOI 10.1076/chin.4.3.161.3173
   Vakil E, 2000, NEUROPSYCHOLOGIA, V38, P1, DOI 10.1016/S0028-3932(99)00058-5
   Wechsler D, 1997, WECHSLER ADULT INTEL, V0, P0
   Wilkinson L, 2004, J EXP PSYCHOL LEARN, V30, P354, DOI 10.1037/0278-7393.30.2.354
   Wilmot CB, 1985, ARCH PHYS MED REHAB, V66, P227, DOI 10.1016/0003-9993(85)90148-0
   Yang J, 2012, PLOS ONE, V7, P0, DOI 10.1371/journal.pone.0042993
NR 51
TC 14
Z9 14
U1 0
U2 8
PU PUBLIC LIBRARY SCIENCE
PI SAN FRANCISCO
PA 1160 BATTERY STREET, STE 100, SAN FRANCISCO, CA 94111 USA
SN 1932-6203
EI 
J9 PLOS ONE
JI PLoS One
PD JUN 29
PY 2016
VL 11
IS 6
BP 
EP 
DI 10.1371/journal.pone.0158396
PG 13
WC Multidisciplinary Sciences
SC Science & Technology - Other Topics
GA DQ0AM
UT WOS:000378859400058
PM 27355834
DA 2022-04-27
ER

PT J
AU Magistri, M
   Khoury, N
   Mazza, EMC
   Velmeshev, D
   Lee, JK
   Bicciato, S
   Tsoulfas, P
   Faghihi, MA
AF Magistri, Marco
   Khoury, Nathalie
   Mazza, Emilia Maria Cristina
   Velmeshev, Dmitry
   Lee, Jae K.
   Bicciato, Silvio
   Tsoulfas, Pantelis
   Faghihi, Mohammad Ali
TI A comparative transcriptomic analysis of astrocytes differentiation from human neural progenitor cells
SO EUROPEAN JOURNAL OF NEUROSCIENCE
LA English
DT Article
DE gliogenesis; human astrocytes; neural progenitor cells; neurodevelopment; radial glial cells; transcriptomic
ID central-nervous-system; spinal-cord-injury; fibrillary acidic protein; alpha-b-crystallin; reactive astrocyte; stem-cell; precursor cell; fetal-brain; in-vitro; oligodendrocyte development
AB Astrocytes are a morphologically and functionally heterogeneous population of cells that play critical roles in neurodevelopment and in the regulation of central nervous system homeostasis. Studies of human astrocytes have been hampered by the lack of specific molecular markers and by the difficulties associated with purifying and culturing astrocytes from adult human brains. Human neural progenitor cells (NPCs) with self-renewal and multipotent properties represent an appealing model system to gain insight into the developmental genetics and function of human astrocytes, but a comprehensive molecular characterization that confirms the validity of this cellular system is still missing. Here we used an unbiased transcriptomic analysis to characterize invitro culture of human NPCs and to define the gene expression programs activated during the differentiation of these cells into astrocytes using FBS or the combination of CNTF and BMP4. Our results demonstrate that invitro cultures of human NPCs isolated during the gliogenic phase of neurodevelopment mainly consist of radial glial cells (RGCs) and glia-restricted progenitor cells. In these cells the combination of CNTF and BMP4 activates the JAK/STAT and SMAD signaling cascades, leading to the inhibition of oligodendrocytes lineage commitment and activation of astrocytes differentiation. On the other hand, FBS-derived astrocytes have properties of reactive astrocytes. Our work suggests that invitro culture of human NPCs represents a valuable cellular system to study human disorders characterized by impairment of astrocytes development and function. Our datasets represent an important resource for researchers studying human astrocytes development and might set the basis for the discovery of novel human-specific astrocyte markers.
C1 [Magistri, Marco; Khoury, Nathalie; Velmeshev, Dmitry; Faghihi, Mohammad Ali] Univ Miami Miller Sch Med, Ctr Therapeut Innovat, Dept Psychiat & Behav Sci, 1501 NW 10th Ave,BRB 508, Miami, FL 50833 USA.
   [Mazza, Emilia Maria Cristina; Bicciato, Silvio] Univ Modena & Reggio Emilia, Ctr Genome Res, Dept Life Sci, Modena, Italy.
   [Lee, Jae K.; Tsoulfas, Pantelis] Univ Miami Miller Sch Med, Dept Neurol Surg, Miami Project Cure Paralysis, Miami, FL USA.
RP Faghihi, MA (通讯作者)，Univ Miami Miller Sch Med, Ctr Therapeut Innovat, Dept Psychiat & Behav Sci, 1501 NW 10th Ave,BRB 508, Miami, FL 50833 USA.
EM mohammad.ali.faghihi@gmail.com
FU US NIH NINDSUnited States Department of Health & Human ServicesNational Institutes of Health (NIH) - USANIH National Institute of Neurological Disorders & Stroke (NINDS) [R01NS081208-01A1]; NATIONAL INSTITUTE OF NEUROLOGICAL DISORDERS AND STROKEUnited States Department of Health & Human ServicesNational Institutes of Health (NIH) - USANIH National Institute of Neurological Disorders & Stroke (NINDS) [R01NS081208] Funding Source: NIH RePORTER
CR Allen NJ, 2012, NATURE, V486, P410, DOI 10.1038/nature11059
   Alterman RL, 1994, MOL CHEM NEUROPATHOL, V21, P177, DOI 10.1007/BF02815350
   Asano H, 2009, STEM CELLS, V27, P2744, DOI 10.1002/stem.176
   Bangsow T, 2008, J CEREBR BLOOD F MET, V28, P1249, DOI 10.1038/jcbfm.2008.19
   Barnabe-heider F, 2005, NEURON, V48, P253, DOI 10.1016/j.neuron.2005.08.037
   Becher B, 1996, GLIA, V18, P1
   Bertrand N, 2002, NAT REV NEUROSCI, V3, P517, DOI 10.1038/nrn874
   Bez A, 2003, BRAIN RES, V993, P18, DOI 10.1016/j.brainres.2003.08.061
   Bonni A, 1997, SCIENCE, V278, P477, DOI 10.1126/science.278.5337.477
   Brunet JF, 2004, GLIA, V46, P8, DOI 10.1002/glia.10348
   Buccaron MH, 1995, NEUROBIOL DIS, V2, P37, DOI 10.1006/nbdi.1995.0004
   Cahoy JD, 2008, J NEUROSCI, V28, P264, DOI 10.1523/JNEUROSCI.4178-07.2008
   Clarke SR, 1994, NEUROREPORT, V5, P1885, DOI 10.1097/00001756-199410000-00011
   Colognato H, 2004, J CELL BIOL, V167, P365, DOI 10.1083/jcb.200404076
   Conti L, 2010, NAT REV NEUROSCI, V11, P176, DOI 10.1038/nrn2761
   Cvetkovic-lopes V, 2010, J CLIN INVEST, V120, P713, DOI 10.1172/JCI41366
   Deloulme JC, 2004, MOL CELL NEUROSCI, V27, P453, DOI 10.1016/j.mcn.2004.07.008
   Dugas JC, 2006, J NEUROSCI, V26, P10967, DOI 10.1523/JNEUROSCI.2572-06.2006
   Dyck SM, 2015, EXP NEUROL, V269, P169, DOI 10.1016/j.expneurol.2015.04.006
   Eroglu C, 2010, NATURE, V468, P223, DOI 10.1038/nature09612
   Faulkner JR, 2004, J NEUROSCI, V24, P2143, DOI 10.1523/JNEUROSCI.3547-03.2004
   Freeman MR, 2010, SCIENCE, V330, P774, DOI 10.1126/science.1190928
   Garrison CJ, 1991, BRAIN RES, V565, P1, DOI 10.1016/0006-8993(91)91729-K
   Gibbons HA, 2007, J NEUROSCI METH, V166, P89, DOI 10.1016/j.jneumeth.2007.07.005
   Giera S, 2015, NAT COMMUN, V6, P0, DOI 10.1038/ncomms7121
   Givogri MI, 2003, DEV NEUROSCI-BASEL, V25, P50, DOI 10.1159/000071468
   Gross RE, 1996, NEURON, V17, P595, DOI 10.1016/S0896-6273(00)80193-2
   Haas C, 2012, EXP NEUROL, V233, P717, DOI 10.1016/j.expneurol.2011.11.002
   Hernandez MR, 2000, GLIA, V32, P122, DOI 10.1002/1098-1136(200011)32:2<122::AID-GLIA20>3.0.CO;2-J
   Herrera J, 2001, EXP NEUROL, V171, P11, DOI 10.1006/exnr.2001.7729
   Hollnagel A, 1999, J BIOL CHEM, V274, P19838, DOI 10.1074/jbc.274.28.19838
   Honda T, 2011, J VIROL, V85, P4567, DOI 10.1128/JVI.01817-10
   Ibi D, 2013, GLIA, V61, P679, DOI 10.1002/glia.22461
   Jana M, 2007, NEUROCHEM RES, V32, P2015, DOI 10.1007/s11064-007-9340-y
   Johe KK, 1996, GENE DEV, V10, P3129, DOI 10.1101/gad.10.24.3129
   Jones EV, 2014, NEURAL PLAST, V2014, P0, DOI 10.1155/2014/321209
   Kang P, 2012, NEURON, V74, P79, DOI 10.1016/j.neuron.2012.01.024
   Kim SY, 2015, STEM CELLS DEV, V24, P686, DOI 10.1089/scd.2014.0434
   Klopstein A, 2012, J NEUROSCI, V32, P14478, DOI 10.1523/JNEUROSCI.0923-12.2012
   Kovacs DM, 2000, EXP GERONTOL, V35, P473, DOI 10.1016/S0531-5565(00)00113-3
   Kriegstein A, 2009, ANNU REV NEUROSCI, V32, P149, DOI 10.1146/annurev.neuro.051508.135600
   Kucukdereli H, 2011, P NATL ACAD SCI USA, V108, PE440, DOI 10.1073/pnas.1104977108
   Lamprianou S, 2011, P NATL ACAD SCI USA, V108, P17498, DOI 10.1073/pnas.1108774108
   Lena JY, 1994, INT J DEV NEUROSCI, V12, P375, DOI 10.1016/0736-5748(94)90021-3
   Ligon KL, 2006, GLIA, V54, P1, DOI 10.1002/glia.20273
   Liu HS, 2011, CELL MOL LIFE SCI, V68, P3995, DOI 10.1007/s00018-011-0770-y
   Liu ZW, 2014, GLIA, V62, P2022, DOI 10.1002/glia.22723
   Lo U, 2014, SCI REP-UK, V4, P0, DOI 10.1038/srep07405
   Louvi A, 2006, NAT REV NEUROSCI, V7, P93, DOI 10.1038/nrn1847
   Magistri M, 2015, J ALZHEIMERS DIS, V48, P647, DOI 10.3233/JAD-150398
   Martinez R, 2012, J NEUROVIROL, V18, P323, DOI 10.1007/s13365-012-0079-0
   Matyash V, 2010, BRAIN RES REV, V63, P2, DOI 10.1016/j.brainresrev.2009.12.001
   Mccarthy M, 2000, J HUMAN VIROL, V3, P215
   Mccarthy M, 2006, J NEUROVIROL, V12, P333, DOI 10.1080/13550280600915347
   Mckeon RJ, 1991, J NEUROSCI, V11, P3398
   Molofsky AV, 2012, GENE DEV, V26, P891, DOI 10.1101/gad.188326.112
   Mori T, 1990, BRAIN RES, V527, P55, DOI 10.1016/0006-8993(90)91059-P
   Nakashima K, 1999, SCIENCE, V284, P479, DOI 10.1126/science.284.5413.479
   Nakashima K, 1999, FEBS LETT, V457, P43, DOI 10.1016/S0014-5793(99)00997-7
   Nakashima K, 2001, P NATL ACAD SCI USA, V98, P5868, DOI 10.1073/pnas.101109698
   Namihira M, 2009, DEV CELL, V16, P245, DOI 10.1016/j.devcel.2008.12.014
   Newcombe J, 1988, NEUROPATH APPL NEURO, V14, P453, DOI 10.1111/j.1365-2990.1988.tb01337.x
   Oberheim NA, 2009, J NEUROSCI, V29, P3276, DOI 10.1523/JNEUROSCI.4707-08.2009
   Okada S, 2006, NAT MED, V12, P829, DOI 10.1038/nm1425
   Okuda T, 2008, J HISTOCHEM CYTOCHEM, V56, P175, DOI 10.1369/jhc.7A7323.2007
   Pena JDO, 2001, INVEST OPHTH VIS SCI, V42, P2303
   Piao CS, 2005, EXP BRAIN RES, V163, P421, DOI 10.1007/s00221-004-2197-2
   Raff MC, 1983, NATURE, V303, P390, DOI 10.1038/303390a0
   Rajan P, 1998, J NEUROSCI, V18, P3620
   Ramer LM, 2005, SPINAL CORD, V43, P134, DOI 10.1038/sj.sc.3101715
   Rao MS, 1998, P NATL ACAD SCI USA, V95, P3996, DOI 10.1073/pnas.95.7.3996
   Reddy SP, 2008, CLIN CANCER RES, V14, P2978, DOI 10.1158/1078-0432.CCR-07-4821
   Ross SE, 2003, NEURON, V39, P13, DOI 10.1016/S0896-6273(03)00365-9
   Rowitch DH, 2010, NATURE, V468, P214, DOI 10.1038/nature09611
   Samanta J, 2004, DEVELOPMENT, V131, P4131, DOI 10.1242/dev.01273
   Semple BD, 2010, J NEUROINFLAMM, V7, P0, DOI 10.1186/1742-2094-7-67
   Shafitzagardo B, 1993, INT J DEV NEUROSCI, V11, P189, DOI 10.1016/0736-5748(93)90078-R
   Silver J, 2004, NAT REV NEUROSCI, V5, P146, DOI 10.1038/nrn1326
   Slaets H, 2014, MOL NEUROBIOL, V50, P1142, DOI 10.1007/s12035-014-8795-5
   Soderblom C, 2013, J NEUROSCI, V33, P13882, DOI 10.1523/JNEUROSCI.2524-13.2013
   Stolt CC, 2003, GENE DEV, V17, P1677, DOI 10.1101/gad.259003
   Subramanian A, 2005, P NATL ACAD SCI USA, V102, P15545, DOI 10.1073/pnas.0506580102
   Taupin P, 2000, NEURON, V28, P385, DOI 10.1016/S0896-6273(00)00119-7
   Tazir M, 2013, J PERIPHER NERV SYST, V18, P113, DOI 10.1111/jns5.12026
   Van WAGONERNJ, 2000, J NEUROCHEM, V75, P563, DOI 10.1046/j.1471-4159.2000.0750563.x
   Velmeshev D, 2016, BMC GENOMICS, V17, P0, DOI 10.1186/s12864-015-2346-y
   Velmeshev D, 2013, MOL AUTISM, V4, P0, DOI 10.1186/2040-2392-4-32
   Vouyiouklis DA, 1997, J NEUROCHEM, V69, P995
   Winkler C, 1998, MOL CELL NEUROSCI, V11, P99, DOI 10.1006/mcne.1998.0674
   Wu H, 2013, EXP THER MED, V5, P1025, DOI 10.3892/etm.2013.957
   Yamanaka Y, 2015, CELL REP, V11, P967, DOI 10.1016/j.celrep.2015.04.011
   Yang ZH, 2015, TRENDS NEUROSCI, V38, P364, DOI 10.1016/j.tins.2015.04.003
   Yoon KJ, 2008, NEURON, V58, P519, DOI 10.1016/j.neuron.2008.03.018
   Young KM, 2010, GLIA, V58, P943, DOI 10.1002/glia.20976
   Zamanian JL, 2012, J NEUROSCI, V32, P6391, DOI 10.1523/JNEUROSCI.6221-11.2012
   Zaritsky LA, 2012, J IMMUNOL, V188, P3876, DOI 10.4049/jimmunol.1103024
NR 96
TC 20
Z9 20
U1 2
U2 7
PU WILEY-BLACKWELL
PI HOBOKEN
PA 111 RIVER ST, HOBOKEN 07030-5774, NJ USA
SN 0953-816X
EI 1460-9568
J9 EUR J NEUROSCI
JI Eur. J. Neurosci.
PD NOV 15
PY 2016
VL 44
IS 10
BP 2858
EP 2870
DI 10.1111/ejn.13382
PG 13
WC Neurosciences
SC Neurosciences & Neurology
GA EC9YJ
UT WOS:000388499900012
PM 27564458
DA 2022-04-27
ER

PT J
AU Rouwette, T
   Sondermann, J
   Avenali, L
   Gomez-Varela, D
   Schmidt, M
AF Rouwette, Tom
   Sondermann, Julia
   Avenali, Luca
   Gomez-Varela, David
   Schmidt, Manuela
TI Standardized Profiling of The Membrane-Enriched Proteome of Mouse Dorsal Root Ganglia (DRG) Provides Novel Insights Into Chronic Pain
SO MOLECULAR & CELLULAR PROTEOMICS
LA English
DT Article
ID endoplasmic-reticulum stress; data-independent acquisition; neuropathic pain; mass-spectrometry; sensory neuron; nerve injury; peptide identification; plasma-membrane; ion channel; spinal-cord
AB Chronic pain is a complex disease with limited treatment options. Several profiling efforts have been employed with the aim to dissect its molecular underpinnings. However, generated results are often inconsistent and nonoverlapping, which is largely because of inherent technical constraints. Emerging data-independent acquisition (DIA)-mass spectrometry (MS) has the potential to provide unbiased, reproducible and quantitative proteome maps - a prerequisite for standardization among experiments. Here, we designed a DIA-based proteomics workflow to profile changes in the abundance of dorsal root ganglia (DRG) proteins in two mouse models of chronic pain, inflammatory and neuropathic. We generated a DRG-specific spectral library containing 3067 DRG proteins, which enables their standardized quantification by means of DIA-MS in any laboratory. Using this resource, we profiled 2526 DRG proteins in each biological replicate of both chronic pain models and respective controls with unprecedented reproducibility. We detected numerous differentially regulated proteins, the majority of which exhibited pain model-specificity. Our approach recapitulates known biology and discovers dozens of proteins that have not been characterized in the somatosensory system before. Functional validation experiments and analysis of mouse pain behaviors demonstrate that indeed meaningful protein alterations were discovered. These results illustrate how the application of DIA-MS can open new avenues to achieve the long-awaited standardization in the molecular dissection of pathologies of the somatosensory system. Therefore, our findings provide a valuable framework to qualitatively extend our understanding of chronic pain and somatosensation.
C1 [Rouwette, Tom; Sondermann, Julia; Avenali, Luca; Gomez-Varela, David; Schmidt, Manuela] Max Planck Inst Expt Med, Somatosensory Signaling & Syst Biol Grp, Hermann Rein Str 3, D-37075 Gottingen, Germany.
RP Schmidt, M (通讯作者)，Max Planck Inst Expt Med, Somatosensory Signaling & Syst Biol Grp, Hermann Rein Str 3, D-37075 Gottingen, Germany.
EM mschmidt@em.mpg.de
FU Emmy Noether-Program of the Deutsche Forschungsgemeinschaft (SCHM)German Research Foundation (DFG) [2533/2-1]; International Max Planck Research School Neurosciences; Max Planck SocietyMax Planck SocietyFoundation CELLEX; German Pain Society (DGSS); Astellas Pharma GmbH (Germany)Astellas Pharmaceuticals; Biognosys AG (Zurich, Switzerland)
CR Antunes-martins A, 2013, WIRES SYST BIOL MED, V5, P11, DOI 10.1002/wsbm.1192
   Ashburner M, 2000, NAT GENET, V25, P25, DOI 10.1038/75556
   Avenali L, 2014, J NEUROSCI, V34, P14506, DOI 10.1523/JNEUROSCI.1801-14.2014
   Baloh RH, 2008, NEUROSCIENTIST, V14, P12, DOI 10.1177/1073858407307354
   Barabasi AL, 2011, NAT REV GENET, V12, P56, DOI 10.1038/nrg2918
   Basbaum AI, 2009, CELL, V139, P267, DOI 10.1016/j.cell.2009.09.028
   Bauder AR, 2012, JOVE-J VIS EXP, V0, P0, DOI DOI 10.3791/3606
   Baxter RV, 2002, NAT GENET, V30, P21, DOI 10.1038/ng796
   Bennett DLH, 2014, LANCET NEUROL, V13, P587, DOI 10.1016/S1474-4422(14)70024-9
   Bianchi R, 2012, J PHARMACOL EXP THER, V340, P64, DOI 10.1124/jpet.111.181529
   Borsook D, 2014, SCI TRANSL MED, V6, P0, DOI 10.1126/scitranslmed.3008320
   Bourinet E, 2014, PHYSIOL REV, V94, P81, DOI 10.1152/physrev.00023.2013
   Bruderer R, 2015, MOL CELL PROTEOMICS, V14, P1400, DOI 10.1074/mcp.M114.044305
   Busek P, 2008, PHYSIOL RES, V57, P443, DOI 10.33549/physiolres.931231
   Butler RK, 2009, PROG NEUROBIOL, V88, P184, DOI 10.1016/j.pneurobio.2009.04.003
   Callister SJ, 2006, J PROTEOME RES, V5, P277, DOI 10.1021/pr050300l
   Choi M, 2014, BIOINFORMATICS, V30, P2524, DOI 10.1093/bioinformatics/btu305
   Collins BC, 2013, NAT METHODS, V10, P1246, DOI 10.1038/NMETH.2703, 10.1038/nmeth.2703
   Coste B, 2010, SCIENCE, V330, P55, DOI 10.1126/science.1193270
   Costigan M, 2012, PAIN, V153, P509, DOI 10.1016/j.pain.2012.01.004
   Costigan M, 2009, ANNU REV NEUROSCI, V32, P1, DOI 10.1146/annurev.neuro.051508.135531
   Cox J, 2008, NAT BIOTECHNOL, V26, P1367, DOI 10.1038/nbt.1511
   Da COSTADSM, 2010, PAIN, V148, P431, DOI 10.1016/j.pain.2009.12.002
   De Fusco M, 2003, NAT GENET, V33, P192, DOI 10.1038/ng1081
   Decosterd I, 2000, PAIN, V87, P149, DOI 10.1016/S0304-3959(00)00276-1
   Delmas PATRICK, 2008, CELL, V134, P366, DOI 10.1016/j.cell.2008.07.006
   Deutsch EW, 2008, EMBO REP, V9, P429, DOI 10.1038/embor.2008.56
   Domon B, 2010, NAT BIOTECHNOL, V28, P710, DOI 10.1038/nbt.1661
   Duman JG, 2008, J GEN PHYSIOL, V131, P307, DOI 10.1085/jgp.200709915
   Duncan C, 2013, NEUROSCIENCE, V231, P247, DOI 10.1016/j.neuroscience.2012.11.055
   Escher C, 2012, PROTEOMICS, V12, P1111, DOI 10.1002/pmic.201100463
   Fernyhough PAUL, 2010, EXPERT REV ENDOCRINOL METAB, V5, P39
   Ferrari LF, 2011, J NEUROSCI, V31, P11404, DOI 10.1523/JNEUROSCI.2223-11.2011
   Fischer MJM, 2015, PLOS ONE, V10, P0, DOI 10.1371/journal.pone.0123762
   Franceschini A, 2013, NUCLEIC ACIDS RES, V41, PD808, DOI 10.1093/nar/gks1094
   Garcia-caballero A, 2014, NEURON, V83, P1144, DOI 10.1016/j.neuron.2014.07.036
   Garrison SR, 2011, CURR PHARM BIOTECHNO, V12, P1689
   Gemes G, 2012, MOL PAIN, V8, P0, DOI 10.1186/1744-8069-8-46
   Gillet LC, 2012, MOL CELL PROTEOMICS, V11, P0, DOI 10.1074/mcp.O111.016717
   Gilron I, 2013, LANCET NEUROL, V12, P1084, DOI 10.1016/S1474-4422(13)70193-5
   Gingras AC, 2012, FEBS LETT, V586, P2723, DOI 10.1016/j.febslet.2012.03.065
   Gold MS, 2006, P 11 WORLD C PAIN, V0, P10
   Guieu R, 2006, BEHAV BRAIN RES, V166, P230, DOI 10.1016/j.bbr.2005.08.003
   Huang DW, 2009, NAT PROTOC, V4, P44, DOI 10.1038/nprot.2008.211
   Huang DW, 2009, NUCLEIC ACIDS RES, V37, P1, DOI 10.1093/nar/gkn923
   Huang HL, 2008, MOL PAIN, V4, P0, DOI 10.1186/1744-8069-4-33
   Hucho T, 2007, NEURON, V55, P365, DOI 10.1016/j.neuron.2007.07.008
   Inceoglu B, 2015, P NATL ACAD SCI USA, V112, P9082, DOI 10.1073/pnas.1510137112
   Jamieson DG, 2014, PAIN, V155, P2243, DOI 10.1016/j.pain.2014.06.020
   Joseph EK, 2006, PAIN, V121, P105, DOI 10.1016/j.pain.2005.12.010
   Joseph EK, 2009, J PAIN, V10, P534, DOI 10.1016/j.jpain.2008.12.003
   Kim HK, 2004, PAIN, V111, P116, DOI 10.1016/j.pain.2004.06.008
   Koltzenburg M, 1998, CURR OPIN NEUROL, V11, P515, DOI 10.1097/00019052-199810000-00014
   Krames ES, 2014, PAIN MED, V15, P1669, DOI 10.1111/pme.12413
   Laedermann CJ, 2014, MOL PAIN, V10, P0, DOI 10.1186/1744-8069-10-19
   Lam H, 2007, PROTEOMICS, V7, P655, DOI 10.1002/pmic.200600625
   Lee W, 2014, P NATL ACAD SCI USA, V111, PE5114, DOI 10.1073/pnas.1414298111
   Liu YS, 2014, MOL CELL PROTEOMICS, V13, P1753, DOI 10.1074/mcp.M114.038273
   Lu AP, 2009, J PROTEOME RES, V8, P2418, DOI 10.1021/pr8010364
   Lunn CHARLESA, 2010, PROG MOL BIOL TRANSL SCI, V91, Pxi, DOI 10.1016/S1877-1173(10)91012-0
   Lupachyk S, 2013, DIABETES, V62, P944, DOI 10.2337/db12-0716
   Maksimovic S, 2014, NATURE, V509, P617, DOI 10.1038/nature13250
   Manteniotis S, 2013, PLOS ONE, V8, P0, DOI 10.1371/journal.pone.0079523
   Melemedjian OK, 2013, MOL PAIN, V9, P0, DOI 10.1186/1744-8069-9-14
   Michaelevski I, 2010, MOL CELL PROTEOMICS, V9, P976, DOI 10.1074/mcp.M900369-MCP200
   Michalski A, 2011, J PROTEOME RES, V10, P1785, DOI 10.1021/pr101060v
   Minett MS, 2011, BEHAV MEASURES PAIN, V0, P0
   Mogil JS, 2010, PAIN, V151, P12, DOI 10.1016/j.pain.2010.07.015
   Niederberger E, 2008, ANESTHESIOLOGY, V108, P314, DOI 10.1097/01.anes.0000299838.13368.6e
   Olsen JV, 2006, CELL, V127, P635, DOI 10.1016/j.cell.2006.09.026
   Osio M, 2006, J PERIPHER NERV SYST, V11, P72, DOI 10.1111/j.1085-9489.2006.00066.x
   Patapoutian A, 2009, NAT REV DRUG DISCOV, V8, P55, DOI 10.1038/nrd2757
   Perkins JR, 2013, PAIN, V154, P0, DOI 10.1016/j.pain.2013.09.003
   Petrus M, 2007, MOL PAIN, V3, P0, DOI 10.1186/1744-8069-3-40
   Ranade SS, 2014, NATURE, V516, P121, DOI 10.1038/nature13980
   Raouf R, 2010, J CLIN INVEST, V120, P3745, DOI 10.1172/JCI43158
   Ren K, 2010, NAT MED, V16, P1267, DOI 10.1038/nm.2234
   Richards N, 2013, BRIT J ANAESTH, V111, P46, DOI 10.1093/bja/aet216
   Rost HL, 2014, NAT BIOTECHNOL, V32, P219, DOI 10.1038/nbt.2841
   Rouwette T, 2015, CHANNELS, V9, P175, DOI 10.1080/19336950.2015.1051270
   Sajic T, 2015, PROTEOM CLIN APPL, V9, P307, DOI 10.1002/prca.201400117
   Schapira AHV, 2012, LANCET, V379, P1825, DOI 10.1016/S0140-6736(11)61305-6
   Schmidt M, 2009, NEURON, V64, P498, DOI 10.1016/j.neuron.2009.09.030
   Schneider CA, 2012, NAT METHODS, V9, P671, DOI 10.1038/nmeth.2089
   Schwanhausser B, 2011, NATURE, V473, P337, DOI 10.1038/nature10098
   Shao SY, 2015, BBA-PROTEINS PROTEOM, V1854, P519, DOI 10.1016/j.bbapap.2014.12.012
   Shishkin V, 2002, CELL CALCIUM, V32, P121, DOI 10.1016/S0143-4160(02)00095-7
   Shmigol A, 1995, NEUROSCIENCE, V65, P1109, DOI 10.1016/0306-4522(94)00553-H
   Simmen T, 2010, BBA-BIOMEMBRANES, V1798, P1465, DOI 10.1016/j.bbamem.2010.04.009
   Simonetti M, 2013, NEURON, V77, P43, DOI 10.1016/j.neuron.2012.10.037
   Sorge RE, 2014, NAT METHODS, V11, P629, DOI 10.1038/NMETH.2935, 10.1038/nmeth.2935
   Storey JD, 2002, J ROY STAT SOC B, V64, P479, DOI 10.1111/1467-9868.00346
   Story GM, 2003, CELL, V112, P819, DOI 10.1016/S0092-8674(03)00158-2
   Tabb DL, 2010, J PROTEOME RES, V9, P761, DOI 10.1021/pr9006365
   Tan S, 2008, PROTEOMICS, V8, P3924, DOI 10.1002/pmic.200800597
   Urban MJ, 2012, EXP NEUROL, V235, P388, DOI 10.1016/j.expneurol.2012.03.005
   Urban MJ, 2010, ASN NEURO, V2, P0, DOI 10.1042/AN20100015
   Usachev YM, 2006, J NEUROSCI, V26, P311, DOI 10.1523/JNEUROSCI.2920-05.2006
   Usoskin D, 2015, NAT NEUROSCI, V18, P145, DOI 10.1038/nn.3881
   Vacca V, 2014, PAIN, V155, P388, DOI 10.1016/j.pain.2013.10.027
   Viana F, 2009, EXPERT OPIN THER PAT, V19, P1787, DOI 10.1517/13543770903393771
   Wolf-yadlin A, 2007, P NATL ACAD SCI USA, V104, P5860, DOI 10.1073/pnas.0608638104
   Woo SH, 2014, NATURE, V509, P622, DOI 10.1038/nature13251
   Woolf CJ, 1999, LANCET, V353, P1959, DOI 10.1016/S0140-6736(99)01307-0
   Xiong X, 2009, PROTEOME SCI, V7, P0, DOI 10.1186/1477-5956-7-41
   Xu SL, 2012, P NATL ACAD SCI USA, V109, P16348, DOI 10.1073/pnas.1205226109
   Zhang EJ, 2015, SCI REP-UK, V5, P0, DOI 10.1038/srep11555
   Zou WY, 2012, BRAIN RES, V1440, P34, DOI 10.1016/j.brainres.2011.12.046
NR 108
TC 16
Z9 16
U1 0
U2 7
PU AMER SOC BIOCHEMISTRY MOLECULAR BIOLOGY INC
PI BETHESDA
PA 9650 ROCKVILLE PIKE, BETHESDA, MD 20814-3996 USA
SN 1535-9476
EI 1535-9484
J9 MOL CELL PROTEOMICS
JI Mol. Cell. Proteomics
PD JUN 15
PY 2016
VL 15
IS 6
BP 2152
EP 2168
DI 10.1074/mcp.M116.058966
PG 17
WC Biochemical Research Methods
SC Biochemistry & Molecular Biology
GA DO5KV
UT WOS:000377822900028
PM 27103637
DA 2022-04-27
ER

PT J
AU Liu, YZ
   Han, N
   Li, QC
   Li, ZC
AF Liu, Yangzhou
   Han, Ning
   Li, Qinchuan
   Li, Zengchun
TI Bioinformatics Analysis of microRNA Time-Course Expression in Brown Rat (Rattus norvegicus) Spinal Cord Injury Self-Repair
SO SPINE
LA English
DT Article
DE differentially expressed microRNAs; interaction network; spinal cord injury; synergetic analysis; target genes
ID web server; database; plasticity; network; gene
AB Study Design.This is a bioinformatic study designed to investigate the time-course expression changes of microRNAs (miRNAs) after spinal cord injury (SCI).Objective.To investigate the mechanism of SCI self-repair at miRNAs level and target genes level.Summary of Background Data.SCI results in loss of sensory and locomotor function, and SCI self-repair might provide clinical therapies; however, the mechanism of SCI self-repair remains unclear.Methods.The miRNA expression profile (GSE19890) of adult female Wistar brown rats (Rattus norvegicus) in SCI (laminectony and contusion), sham (laminectony but no contusion), and control (untreated) groups was downloaded from Gene Expression Omnibus. Totally, 35 chips were available, including five controls, five SCI-1-day, five SCI-3-day, five SCI-7-day, five sham-1-day, five sham-3-day, and five sham-7-day. Betr and limma package were used to screen time-course differentially expressed miRNAs (DEmiRNAs), followed by Bayesian hierarchical clustering (BHC), synergetic and functional enrichment analysis through BHC and cluster Profiler packages, respectively. Furthermore, STRING database and Cytoscape software were used to construct interaction networks between time-course DEmiRNAs, and GenCLip2.0 software was applied to pathway enrichment for key genes associated with nervous system.Results.Totally, 68 time-course DEmiRNAs were identified and divided into 15 BHC clusters. Then, 100 time-course DEmiRNA pairs with synergetic function were identified, and time-course DEmiRNAs and target genes interaction networks were constructed, in which 10 genes (AKT1, VEGFA, CTNNB1, IGF1, APP, PTEN, CDC42, BDNF, SOD2, and IFNG) with highest degrees were found. Furthermore, key genes were significantly enriched in neurotrophin signaling pathway.Conclusion.After SCI, miRNAs might collectively regulate target genes, facilitating or inhibiting self-repair. Modulation of these miRNAs might provide novel therapies for SCI treatment.Level of Evidence: N/A
C1 [Liu, Yangzhou; Han, Ning; Li, Qinchuan; Li, Zengchun] Shanghai East Hosp, Dept Emergency Trauma, 150 Jimo Rd, Shanghai 200120, Peoples R China.
RP Li, QC (通讯作者)，Shanghai East Hosp, Dept Emergency Trauma, 150 Jimo Rd, Shanghai 200120, Peoples R China.
EM qcliqch@163.com; zchunlii@163.com
FU Shanghai medical key subject construction project [ZK2012A28]; National Clinical key specialty construction project
CR Aryee MJ, 2009, BMC BIOINFORMATICS, V10, P0, DOI 10.1186/1471-2105-10-409
   Barrett T, 2007, NUCLEIC ACIDS RES, V35, PD760, DOI 10.1093/nar/gkl887
   Bolstad BM, 2013, PREPROCESSCORE COLLE, V0, P0
   Bothwell M, 2014, HANDB EXP PHARMACOL, V220, P3, DOI 10.1007/978-3-642-45106-5_1
   Courtine G, 2008, NAT MED, V14, P69, DOI 10.1038/nm1682
   Di GIOVANNIS, 2004, FASEB J, V18, P153, DOI 10.1096/fj.04-2694fje
   Di GIOVANNIS, 2005, J BIOL CHEM, V280, P2084, DOI 10.1074/jbc.M411975200
   Erschbamer MK, 2005, J COMP NEUROL, V484, P224, DOI 10.1002/cne.20471
   Hutchison ER, 2009, NEUROMOL MED, V11, P153, DOI 10.1007/s12017-009-8086-x
   Jain A, 2011, PLOS ONE, V6, P0, DOI 10.1371/journal.pone.0016135
   Krek A, 2005, NAT GENET, V37, P495, DOI 10.1038/ng1536
   Lewis BP, 2005, CELL, V120, P15, DOI 10.1016/j.cell.2004.12.035
   Li Y, 2014, NUCLEIC ACIDS RES, V42, PD1070, DOI 10.1093/nar/gkt1023
   Makeyev EV, 2007, MOL CELL, V27, P435, DOI 10.1016/j.molcel.2007.07.015
   Maragkakis M, 2009, NUCLEIC ACIDS RES, V37, PW273, DOI 10.1093/nar/gkp292
   Numakawa T, 2010, HISTOL HISTOPATHOL, V25, P237, DOI 10.14670/HH-25.237
   Rodriguez A, 2008, BAYESIAN ANAL, V3, P339, DOI 10.1214/08-BA313
   Savage RS, 2009, BMC BIOINFORMATICS, V10, P0, DOI 10.1186/1471-2105-10-242
   Sethupathy P, 2006, RNA, V12, P192, DOI 10.1261/rna.2239606
   Smoot ME, 2011, BIOINFORMATICS, V27, P431, DOI 10.1093/bioinformatics/btq675
   Smyth GK, 2005, STAT BIOL HEALTH, V0, PP397, DOI 10.1007/0-387-29362-0_23
   Strickland ER, 2011, NEUROSCIENCE, V186, P146, DOI 10.1016/j.neuroscience.2011.03.063
   Szklarczyk D, 2011, NUCLEIC ACIDS RES, V39, PD561, DOI 10.1093/nar/gkq973
   Tetzlaff W, 2011, J NEUROTRAUM, V28, P1611, DOI 10.1089/neu.2009.1177
   Thomas AM, 2014, INTEGR BIOL-UK, V6, P694, DOI 10.1039/c4ib00009a
   Troyanskaya O, 2001, BIOINFORMATICS, V17, P520, DOI 10.1093/bioinformatics/17.6.520
   Wang JH, 2014, BIOINFORMATICS, V30, P2534, DOI 10.1093/bioinformatics/btu241
   Warnes , 2009, R PACKAGE VERSION, V2, P1
   Xiao FF, 2009, NUCLEIC ACIDS RES, V37, PD105, DOI 10.1093/nar/gkn851
   Xing S, 2014, INT J NEUROSCI, V125, P1
   Yu GC, 2012, OMICS, V16, P284, DOI 10.1089/omi.2011.0118
   Yunta M, 2012, PLOS ONE, V7, P0, DOI 10.1371/journal.pone.0034534
NR 32
TC 10
Z9 11
U1 0
U2 8
PU LIPPINCOTT WILLIAMS & WILKINS
PI PHILADELPHIA
PA TWO COMMERCE SQ, 2001 MARKET ST, PHILADELPHIA, PA 19103 USA
SN 0362-2436
EI 1528-1159
J9 SPINE
JI SPINE
PD JAN 15
PY 2016
VL 41
IS 2
BP 97
EP 103
DI 10.1097/BRS.0000000000001323
PG 7
WC Clinical Neurology; Orthopedics
SC Neurosciences & Neurology; Orthopedics
GA DD5UU
UT WOS:000369990900002
PM 26641843
DA 2022-04-27
ER

PT J
AU Liu, YG
   Wang, Y
   Teng, ZW
   Zhang, XF
   Ding, M
   Zhang, ZJ
   Chen, JL
   Xu, YL
AF Liu, Yugang
   Wang, Ying
   Teng, Zhaowei
   Zhang, Xiufeng
   Ding, Min
   Zhang, Zhaojun
   Chen, Junli
   Xu, Yanli
TI DNA Microarray Analysis in Screening Features of Genes Involved in Spinal Cord Injury
SO MEDICAL SCIENCE MONITOR
LA English
DT Article
DE Critical Pathways; Microarray Analysis; Spinal Cord Injuries
ID hypertrophic cardiomyopathy; interaction network; expression; actin; amplification
AB Background: Spinal cord injury (SCI) is the most critical complication of spinal injury. We aimed to identify differentially expressed genes (DEGs) and to find associated pathways that may function as targets for SCI prognosis and therapy. Material/Methods: Seven gene microarray expression profiles, downloaded from the GEO database (ID: GSE33886), were used to screen the DEGs of leg tissue and to compare these between SCI patients and corresponding normal specimens. Then, GO enrichment analysis was performed on these selected DEGs. Afterwards, interactions among these DEGs were analyzed by String database and then a PPI network was constructed to obtain topology character and modules in the PPI network. Finally, roles of the critical proteins in the pathway were explained by comparing the enrichment results of the genes in sub-modules and all the DEGs. Results: A total of 113 DEGs were determined. We found that 21 up-regulated genes were enriched in 7 biological processes, while 9 down-regulated genes were significantly enriched in 4 KEGG pathways. The PPI network was constructed, including 40 interacting genes and 73 interactions. Three obvious function modules were identified by exploring the PPI network, and ACTC1 was identified as the critical protein in the 3 enriched signal pathways. However, no obvious difference was found in the signal pathway in which both the 11 genes in module 1 and all 113 DEGs participated. Conclusions: Core proteins in the signal pathway associated with spinal cord injury may serve as potential prognostic and predictive markers for the diagnosis and treatment of spinal cord injury in clinical applications.
C1 [Liu, Yugang; Chen, Junli] Affiliated Hosp Hebei Univ Engn, Dept Orthoped Surg, Handan, Hebei, Peoples R China.
   [Wang, Ying; Ding, Min; Xu, Yanli] Hebei Univ Engn, Coll Med, Handan, Hebei, Peoples R China.
   [Teng, Zhaowei] Kunming Med Coll, Affiliated Hosp 6, Dept Orthoped Surg, Yuxi, Yunan, Peoples R China.
   [Zhang, Xiufeng] Hebei North Univ, Affiliated Hosp 1, Dept Neurosurg, Zhangjiakou, Hebei, Peoples R China.
   [Zhang, Zhaojun] Gen Hosp Jizhong Energy Fengfeng Grp, Dept Orthoped Surg, Handan, Hebei, Peoples R China.
RP Xu, YL (通讯作者)，Hebei Univ Engn, Coll Med, Handan, Hebei, Peoples R China.
EM yanlixuylx@sina.com
FU National Natural Science Foundation of ChinaNational Natural Science Foundation of China (NSFC) [81373095]
CR Cappuccino A, 2010, SPINE, V35, PE57, DOI 10.1097/BRS.0b013e3181b9dc28
   Carmel JB, 2001, PHYSIOL GENOMICS, V7, P201, DOI 10.1152/physiolgenomics.00074.2001
   Carniel E, 2005, CIRCULATION, V112, P54, DOI 10.1161/CIRCULATIONAHA.104.507699
   Cooper JA, 1987, J CELL BIOL, V105, P1473, DOI 10.1083/jcb.105.4.1473
   Dennis G, 2003, GENOME BIOL, V4, P0, DOI 10.1186/gb-2003-4-9-r60
   Dergham P, 2002, J NEUROSCI, V22, P6570
   Derisi J, 1996, NAT GENET, V14, P457
   Diboun I, 2006, BMC GENOMICS, V7, P0, DOI 10.1186/1471-2164-7-252
   Fujita T, 2015, J CARDIOL, V66, P63, DOI 10.1016/j.jjcc.2014.10.002
   Gautier L, 2004, BIOINFORMATICS, V20, P307, DOI 10.1093/bioinformatics/btg405
   Gomez J, 2014, CIRC J, V78, P2963, DOI 10.1253/circj.CJ-14-0628
   Grigorean VALENTINTITUS, 2009, J MED LIFE, V2, P133
   Hall A, 1998, SCIENCE, V279, P509, DOI 10.1126/science.279.5350.509
   Hansebout RR, 1984, SPINE, V9, P508, DOI 10.1097/00007632-198407000-00020
   Herrmann JE, 2008, J NEUROSCI, V28, P7231, DOI 10.1523/JNEUROSCI.1709-08.2008
   Jensen LJ, 2009, NUCLEIC ACIDS RES, V37, PD412, DOI 10.1093/nar/gkn760
   Lammers G, 2013, EXP PHYSIOL, V98, P710, DOI 10.1113/expphysiol.2012.068726
   Lammers G, 2012, AM J PHYSIOL-ENDOC M, V303, PE1245, DOI 10.1152/ajpendo.00356.2012
   Mcdonald JW, 2002, LANCET, V359, P417, DOI 10.1016/S0140-6736(02)07603-1
   Muller M, 2012, CELL MOL LIFE SCI, V69, P3457, DOI 10.1007/s00018-012-1030-5
   Nepusz T, 2012, NAT METHODS, V9, P471, DOI 10.1038/nmeth.1938, 10.1038/NMETH.1938
   Nesic O, 2002, J NEUROSCI RES, V68, P406, DOI 10.1002/jnr.10171
   Popa CONSTANTIN, 2010, J MED LIFE, V3, P275
   Posch MG, 2011, PLOS ONE, V6, P0, DOI 10.1371/journal.pone.0028872
   Proctor MR, 2002, CRIT CARE MED, V30, PS489, DOI 10.1097/00003246-200211001-00014
   Shannon P, 2003, GENOME RES, V13, P2498, DOI 10.1101/gr.1239303
   Shapiro S, 2005, J NEUROSURG-SPINE, V2, P3, DOI 10.3171/spi.2005.2.1.0003
   Tachibana T, 2002, NEUROSCI LETT, V327, P133, DOI 10.1016/S0304-3940(02)00375-0
   Wang TY, 2015, MED SCI MONITOR, V21, P2553, DOI 10.12659/MSM.894098
   Xiao LIN, 2005, SHENGLI XUEBAO, V57, P705
   Yekutiel M, 1989, PARAPLEGIA, V27, P58, DOI 10.1038/sc.1989.9
NR 31
TC 4
Z9 4
U1 1
U2 15
PU INT SCIENTIFIC LITERATURE, INC
PI SMITHTOWN
PA 361 FOREST LANE, SMITHTOWN, NY 11787 USA
SN 1643-3750
EI 
J9 MED SCI MONITOR
JI Med. Sci. Monitor
PD MAY 10
PY 2016
VL 22
IS 
BP 1571
EP 1581
DI 
PG 11
WC Medicine, Research & Experimental
SC Research & Experimental Medicine
GA DL2GS
UT WOS:000375452200001
PM 27160807
DA 2022-04-27
ER

PT J
AU Peng, DY
   Chen, M
   Zuo, GL
   Shan, SY
   Gao, CZ
   Zhao, G
AF Peng, Dayong
   Chen, Meng
   Zuo, Guilai
   Shan, Shiying
   Gao, Chunzheng
   Zhao, Gang
TI Analysis of the potential pathways and target genes in spinal cord injury using bioinformatics methods
SO GENES & GENOMICS
LA English
DT Article
DE Spinal cord injury; Differentially expressed genes; Regulatory network; Transcriptional regulatory elements
ID protein-interaction network; apoptotic cell-death; functional recovery; cytoscape plugin; messenger-rna; up-regulation; expression; inflammation; activation; mechanism
AB Spinal cord injury (SCI) remains to be the most devastating type of trauma for patients because of long lasting disability and limited response to the acute drug administration and efforts at rehabilitation. With the purpose to identify potential targets for SCI treatment and to gain more insights into the mechanisms of SCI, the microarray data of GSE2270, including 119 raphe magnus (RM) samples and 125 sensorimotor cortex (SMTC) samples, was downloaded from the Gene Expression Omnibus database. Differentially expressed genes (DEGs) were screened in RM group and SMTC group compared with their corresponding controls, respectively. A protein-protein interaction (PPI) network was constructed based on the common DEGs identified in both RM group and SMTC group. Gene ontology (GO) and pathway enrichment analyses of the overlapping DEGs were performed. Furthermore, the common DEGs enriched in each pathway were analyzed to identify significant regulatory elements. Totally, 173 overlapping DEGs (130 up-regulated and 43 down-regulated) were identified in both RM and SMTC samples. These overlapping DEGs were enriched in different GO terms. Pathway enrichment analysis revealed that DEGs were mainly related to inflammation and immunity. CD68 molecule (CD68) was a hub protein in the PPI network. Moreover, the regulatory network showed that ras-related C3 botulinum toxin substrate 2 (RAC2), CD44 molecule (CD44), and actin related protein 2/3 complex (ARPC1B) were hub genes. RAC2, CD44, and ARPC1B may be significantly involved in the pathogenesis of SCI by participating significant pathways such as extracellular matrix-receptor signaling pathway and Toll-like receptor signaling pathway.
C1 [Peng, Dayong; Chen, Meng; Shan, Shiying] Shandong Univ, Shandong Qianfoshan Hosp, Dept Orthoped, 16766 Jing Shi Rd, Jinan 250014, Shandong, Peoples R China.
   [Zuo, Guilai; Zhao, Gang] Shandong Univ, Shandong Qianfoshan Hosp, Dept Emergency Surg, 16766 Jing Shi Rd, Jinan 250014, Shandong, Peoples R China.
   [Gao, Chunzheng] Shandong Univ, Hosp 2, Dept Orthoped, 247 Beiyuan Rd, Jinan 250033, Shandong, Peoples R China.
RP Zhao, G (通讯作者)，Shandong Univ, Shandong Qianfoshan Hosp, Dept Emergency Surg, 16766 Jing Shi Rd, Jinan 250014, Shandong, Peoples R China.; Gao, CZ (通讯作者)，Shandong Univ, Hosp 2, Dept Orthoped, 247 Beiyuan Rd, Jinan 250033, Shandong, Peoples R China.
EM zhaogang198@163.com
CR Ackery A, 2004, J NEUROTRAUM, V21, P1355, DOI 10.1089/neu.2004.21.1355
   Adair-kirk TL, 2008, INT J BIOCHEM CELL B, V40, P1101, DOI 10.1016/j.biocel.2007.12.005
   Almad A, 2011, NEUROTHERAPEUTICS, V8, P262, DOI 10.1007/s13311-011-0033-5
   Basso DM, 2000, PHYS THER, V80, P808, DOI 10.1093/ptj/80.8.808
   Bland JM, 1995, BRIT MED J, V310, P170, DOI 10.1136/bmj.310.6973.170
   Boekhoff TMA, 2012, J NEUROTRAUM, V29, P1000, DOI 10.1089/neu.2011.1821
   Boyer L, 2011, IMMUNITY, V35, P536, DOI 10.1016/j.immuni.2011.08.015
   Budh CN, 2007, CLIN REHABIL, V21, P89, DOI 10.1177/0269215506070313
   Buss A, 2007, BMC NEUROL, V7, P0, DOI 10.1186/1471-2377-7-17
   Byrnes KR, 2007, BRAIN, V130, P2977, DOI 10.1093/brain/awm179
   Byrnes KR, 2007, NEUROCHEM RES, V32, P1799, DOI 10.1007/s11064-007-9312-2
   Byrnes KR, 2006, GLIA, V53, P420, DOI 10.1002/glia.20295
   Citron BA, 2000, EXP NEUROL, V166, P213, DOI 10.1006/exnr.2000.7523
   Cortez RICARDO, 2007, CURR TREAT OPTIONS NEUROL, V9, P115, DOI 10.1007/s11940-007-0037-y
   Cruse J, 1999, J SPINAL CORD MED, V0, P[23, 129]
   Cui XQ, 2003, GENOME BIOL, V4, P0, DOI 10.1186/gb-2003-4-4-210
   De Biase A, 2005, PHYSIOL GENOMICS, V22, P368, DOI 10.1152/physiolgenomics.00081.2005
   Desborough JP, 2000, BRIT J ANAESTH, V85, P109, DOI 10.1093/bja/85.1.109
   Di GIOVANNIS, 2003, ANN NEUROL, V53, P454, DOI 10.1002/ana.10472
   Diboun I, 2006, BMC GENOMICS, V7, P0, DOI 10.1186/1471-2164-7-252
   Donnelly DJ, 2008, EXP NEUROL, V209, P378, DOI 10.1016/j.expneurol.2007.06.009
   Efron B, 2002, GENET EPIDEMIOL, V23, P70, DOI 10.1002/gepi.1124
   Gautier L, 2004, BIOINFORMATICS, V20, P307, DOI 10.1093/bioinformatics/btg405
   Gomez-cambronero JULIAN, 2014, ADVANCES IN BIOLOGICAL REGULATION, V54, P197, DOI 10.1016/j.jbior.2013.08.006
   Gotea V, 2008, NUCLEIC ACIDS RES, V36, PW133, DOI 10.1093/nar/gkn300
   Grossman SD, 2000, J NEUROCHEM, V75, P174, DOI 10.1046/j.1471-4159.2000.0750174.x
   Hauben E, 2003, TRENDS PHARMACOL SCI, V24, P7, DOI 10.1016/S0165-6147(02)00013-5
   Hayashi M, 2000, J NEUROTRAUM, V17, P203, DOI 10.1089/neu.2000.17.203
   Houle JD, 2003, EXP NEUROL, V182, P247, DOI 10.1016/S0014-4886(03)00029-3
   Ietta F, 2006, BIOL REPROD, V75, P112, DOI 10.1095/biolreprod.106.051557
   Ihaka R, 1996, J COMPUTATIONAL GRAP, V5, P299, DOI 10.1080/10618600.1996.10474713, 10.2307/1390807
   Joshi S, 2014, PLOS ONE, V9, P0, DOI 10.1371/journal.pone.0095893
   Kaisho T, 2006, J ALLERGY CLIN IMMUN, V117, P979, DOI 10.1016/j.jaci.2006.02.023
   Kigerl KA, 2007, J NEUROCHEM, V102, P37, DOI 10.1111/j.1471-4159.2007.04524.x
   Lee JY, 2010, ENDOCRINOLOGY, V151, P3815, DOI 10.1210/en.2009-1416
   Liebl DJ, 2001, EXP NEUROL, V167, P15, DOI 10.1006/exnr.2000.7548
   Maere S, 2005, BIOINFORMATICS, V21, P3448, DOI 10.1093/bioinformatics/bti551
   May RC, 2001, CELL MOL LIFE SCI, V58, P1607, DOI 10.1007/PL00000800
   Mcdonald JW, 2002, LANCET, V359, P417, DOI 10.1016/S0140-6736(02)07603-1
   Molli PR, 2010, J CELL BIOL, V190, P101, DOI 10.1083/jcb.200908050
   Oyinbo CA, 2011, ACTA NEUROBIOL EXP, V71, P281
   Papa S, 2014, J CONTROL RELEASE, V174, P15, DOI 10.1016/j.jconrel.2013.11.001
   Parker HS, 2014, BIOINFORMATICS, V30, P2757, DOI 10.1093/bioinformatics/btu375
   Plowden J, 2004, AGING CELL, V3, P161, DOI 10.1111/j.1474-9728.2004.00102.x
   Ponta H, 2003, NAT REV MOL CELL BIO, V4, P33, DOI 10.1038/nrm1004
   Profyris C, 2004, NEUROBIOL DIS, V15, P415, DOI 10.1016/j.nbd.2003.11.015
   Roberts AW, 1999, IMMUNITY, V10, P183, DOI 10.1016/S1074-7613(00)80019-9
   Satake K, 2000, NEUROREPORT, V11, P3877, DOI 10.1097/00001756-200011270-00054
   Sherman BT, 2007, BMC BIOINFORMATICS, V8, P0, DOI 10.1186/1471-2105-8-426
   Sherman LS, 2000, J CELL BIOL, V150, P1071, DOI 10.1083/jcb.150.5.1071
   Skinner M, 2010, NAT REV MOL CELL BIO, V11, P0, DOI 10.1038/nrm2946
   Smoot ME, 2011, BIOINFORMATICS, V27, P431, DOI 10.1093/bioinformatics/btq675
   Szklarczyk D, 2015, NUCLEIC ACIDS RES, V43, PD447, DOI 10.1093/nar/gku1003
   Tang Y, 2015, BIOSYSTEMS, V127, P67, DOI 10.1016/j.biosystems.2014.11.005
   Xia X, 2014, MOL BIOL REP, V41, P6827, DOI 10.1007/s11033-014-3568-9
   Xiaowei H, 2006, SPINAL CORD, V44, P35, DOI 10.1038/sj.sc.3101813
   Yang NH, 2013, BMC GENOMICS, V14, P0, DOI 10.1186/1471-2164-14-467
NR 57
TC 2
Z9 2
U1 0
U2 4
PU SPRINGER
PI NEW YORK
PA 233 SPRING ST, NEW YORK, NY 10013 USA
SN 1976-9571
EI 2092-9293
J9 GENES GENOM
JI Genes Genom.
PD JUL 15
PY 2016
VL 38
IS 7
BP 619
EP 628
DI 10.1007/s13258-016-0385-7
PG 10
WC Biochemistry & Molecular Biology; Biotechnology & Applied Microbiology; Genetics & Heredity
SC Biochemistry & Molecular Biology; Biotechnology & Applied Microbiology; Genetics & Heredity
GA DO7BO
UT WOS:000377937400006
DA 2022-04-27
ER

PT J
AU Dong, XM
   You, YA
   Wu, JQ
AF Dong, Xiaomin
   You, Yanan
   Wu, Jia Qian
TI Building an RNA Sequencing Transcriptome of the Central Nervous System
SO NEUROSCIENTIST
LA English
DT Review
DE central nervous system; RNA-sequencing; gene expression; alternative splicing; noncoding RNA; transcriptome complexity
ID long noncoding rna; human brain transcriptome; spinal-cord-injury; neural stem-cell; single-cell; gene-expression; molecular characterization; oligodendrocyte lineage; dynamic transcriptm; genomic analysis
AB The composition and function of the central nervous system (CNS) is extremely complex. In addition to hundreds of subtypes of neurons, other cell types, including glia (astrocytes, oligodendrocytes, and microglia) and vascular cells (endothelial cells and pericytes) also play important roles in CNS function. Such heterogeneity makes the study of gene transcription in CNS challenging. Transcriptomic studies, namely the analyses of the expression levels and structures of all genes, are essential for interpreting the functional elements and understanding the molecular constituents of the CNS. Microarray has been a predominant method for large-scale gene expression profiling in the past. However, RNA-sequencing (RNA-Seq) technology developed in recent years has many advantages over microarrays, and has enabled building more quantitative, accurate, and comprehensive transcriptomes of the CNS and other systems. The discovery of novel genes, diverse alternative splicing events, and noncoding RNAs has remarkably expanded the complexity of gene expression profiles and will help us to understand intricate neural circuits. Here, we discuss the procedures and advantages of RNA-Seq technology in mammalian CNS transcriptome construction, and review the approaches of sample collection as well as recent progress in building RNA-Seq-based transcriptomes from tissue samples and specific cell types.
C1 [Dong, Xiaomin; You, Yanan; Wu, Jia Qian] Univ Texas Med Sch Houston, Vivian L Smith Dept Neurosurg, Houston, TX USA.
   [Dong, Xiaomin; You, Yanan; Wu, Jia Qian] UT Brown Inst Mol Med, Ctr Stem Cell & Regenerat Med, Houston, TX USA.
RP Wu, JQ (通讯作者)，Univ Texas Med Sch Houston, Houston, TX 77030 USA.
EM jiaqian.wu@uth.tmc.edu
FU National Institutes of HealthUnited States Department of Health & Human ServicesNational Institutes of Health (NIH) - USA [R01 NS088353, R00 HL093213]; Staman Ogilvie Fund-Memorial Hermann Foundation; Mission Connect-a program of the TIRR Foundation; Senator Lloyd & B. A. Bentsen Center for Stroke Research; UTHealth BRAIN Initiative; CTSAUnited States Department of Health & Human ServicesNational Institutes of Health (NIH) - USANIH National Center for Advancing Translational Sciences (NCATS) [UL1 TR000371]; University of Texas System Neuroscience and Neurotechnology Research Institute [362469]; NATIONAL CENTER FOR ADVANCING TRANSLATIONAL SCIENCESUnited States Department of Health & Human ServicesNational Institutes of Health (NIH) - USANIH National Center for Advancing Translational Sciences (NCATS) [UL1TR000371] Funding Source: NIH RePORTER; NATIONAL HEART, LUNG, AND BLOOD INSTITUTEUnited States Department of Health & Human ServicesNational Institutes of Health (NIH) - USANIH National Heart Lung & Blood Institute (NHLBI) [R00HL093213] Funding Source: NIH RePORTER; NATIONAL INSTITUTE OF NEUROLOGICAL DISORDERS AND STROKEUnited States Department of Health & Human ServicesNational Institutes of Health (NIH) - USANIH National Institute of Neurological Disorders & Stroke (NINDS) [R01NS088353] Funding Source: NIH RePORTER
CR Bareyre FM, 2003, TRENDS NEUROSCI, V26, P555, DOI 10.1016/j.tins.2003.08.004
   Barres BA, 1992, CELL, V70, P31, DOI 10.1016/0092-8674(92)90531-G
   Birney E, 2007, NATURE, V447, P799, DOI 10.1038/nature05874
   Brazma A, 2001, NAT GENET, V29, P365, DOI 10.1038/ng1201-365
   Cabili MN, 2011, GENE DEV, V25, P1915, DOI 10.1101/gad.17446611
   Cahoy JD, 2008, J NEUROSCI, V28, P264, DOI 10.1523/JNEUROSCI.4178-07.2008
   Carmel JB, 2001, PHYSIOL GENOMICS, V7, P201, DOI 10.1152/physiolgenomics.00074.2001
   Chen KN, 2015, TRANSL BIOINFORM, V0, PP41, DOI 10.1007/978-94-017-9753-5_4
   Chen KN, 2015, WORLD J STEM CELLS, V7, P1, DOI 10.4252/wjsc.v7.i1.1
   Chen KN, 2013, PLOS ONE, V8, P0, DOI 10.1371/journal.pone.0072567
   Chiu IM, 2013, CELL REP, V4, P385, DOI 10.1016/j.celrep.2013.06.018
   Coudry RA, 2007, J MOL DIAGN, V9, P70, DOI 10.2353/jmoldx.2007.060004
   Darmanis S, 2015, P NATL ACAD SCI USA, V112, P7285, DOI 10.1073/pnas.1507125112
   Debouck C, 1999, NAT GENET, V21, P48, DOI 10.1038/4475
   Dugas JC, 2006, J NEUROSCI, V26, P10967, DOI 10.1523/JNEUROSCI.2572-06.2006
   Emmertbuck MR, 1996, SCIENCE, V274, P998, DOI 10.1126/science.274.5289.998
   Freria CM, 2012, J NEUROINFLAMM, V9, P0, DOI 10.1186/1742-2094-9-240
   Guez-barber D, 2012, J NEUROSCI METH, V203, P10, DOI 10.1016/j.jneumeth.2011.08.045
   Guttman M, 2010, NAT BIOTECHNOL, V28, P503, DOI 10.1038/nbt.1633
   Hawrylycz MJ, 2012, NATURE, V489, P391, DOI 10.1038/nature11405
   He ZS, 2014, RNA, V20, P1103, DOI 10.1261/rna.043075.113
   Heiman M, 2008, CELL, V135, P738, DOI 10.1016/j.cell.2008.10.028
   Herzenberg LA, 2002, CLIN CHEM, V48, P1819
   Hu HY, 2014, BMC GENOMICS, V15, P0, DOI 10.1186/1471-2164-15-457
   Jaffe AE, 2015, NAT NEUROSCI, V18, P154, DOI 10.1038/nn.3898
   Johnson MB, 2015, NAT NEUROSCI, V18, P637, DOI 10.1038/nn.3980
   Kanno H, 2009, J NEUROTRAUM, V26, P31, DOI 10.1089/neu.2008.0667
   Kim DS, 2012, J NEUROSCI, V32, P8977, DOI 10.1523/JNEUROSCI.6494-11.2012
   Klauck SM, 2006, EUR J HUM GENET, V14, P714, DOI 10.1038/sj.ejhg.5201610
   Knerlich-lukoschus F, 2011, J NEUROSURG-SPINE, V14, P583, DOI 10.3171/2010.12.SPINE10480
   Lee JT, 2012, SCIENCE, V338, P1435, DOI 10.1126/science.1231776
   Lein ES, 2007, NATURE, V445, P168, DOI 10.1038/nature05453
   Lin NW, 2014, MOL CELL, V53, P1005, DOI 10.1016/j.molcel.2014.01.021
   Luo YP, 2015, CELL, V161, P1175, DOI 10.1016/j.cell.2015.04.001
   Martin CL, 2007, AM J MED GENET B, V144B, P869, DOI 10.1002/ajmg.b.30530
   Mattick JS, 2001, MOL BIOL EVOL, V18, P1611, DOI 10.1093/oxfordjournals.molbev.a003951
   Mazin P, 2013, MOL SYST BIOL, V9, P0, DOI 10.1038/msb.2012.67
   Mercer TR, 2008, P NATL ACAD SCI USA, V105, P716, DOI 10.1073/pnas.0706729105
   Mercer TR, 2010, BMC NEUROSCI, V11, P0, DOI 10.1186/1471-2202-11-14
   Miller JA, 2013, GENOME MED, V5, P0, DOI 10.1186/gm452
   Mills JD, 2013, PLOS ONE, V8, P0, DOI 10.1371/journal.pone.0078480
   Moller KAROLINE, 2012, EXP TRANSL STROKE MED, V4, P20, DOI 10.1186/2040-7378-4-20
   Molofsky AV, 2012, GENE DEV, V26, P891, DOI 10.1101/gad.188326.112
   Monajembashi S, 1986, EXP CELL RES, V167, P262, DOI 10.1016/0014-4827(86)90223-5
   Myers SA, 2014, EXP NEUROL, V256, P25, DOI 10.1016/j.expneurol.2014.03.016
   Ng SY, 2013, TRENDS GENET, V29, P461, DOI 10.1016/j.tig.2013.03.002
   Okazaki Y, 2002, NATURE, V420, P563, DOI 10.1038/nature01266
   Pastori C, 2012, RNA BIOL, V9, P860, DOI 10.4161/rna.20482
   Picardi E, 2012, PLOS ONE, V7, P0, DOI 10.1371/journal.pone.0044184
   Puthanveettil SV, 2013, P NATL ACAD SCI USA, V110, P7464, DOI 10.1073/pnas.1304422110
   Ramos AD, 2013, CELL STEM CELL, V12, P616, DOI 10.1016/j.stem.2013.03.003
   Rathore KI, 2011, J NEUROSCI, V31, P13412, DOI 10.1523/JNEUROSCI.0116-11.2011
   Sakurai M, 2014, GENOME RES, V24, P522, DOI 10.1101/gr.162537.113
   Shen EH, 2012, TRENDS NEUROSCI, V35, P711, DOI 10.1016/j.tins.2012.09.005
   Snyder M, 2003, SCIENCE, V300, P258, DOI 10.1126/science.1084354
   Stevens CF, 1998, CURR BIOL, V8, PR708, DOI 10.1016/S0960-9822(98)70454-3
   Tang FC, 2010, NAT PROTOC, V5, P516, DOI 10.1038/nprot.2009.236
   Thompson CL, 2014, NEURON, V83, P309, DOI 10.1016/j.neuron.2014.05.033
   Velardo MJ, 2004, J NEUROSCI, V24, P8562, DOI 10.1523/JNEUROSCI.3316-04.2004
   Voineagu I, 2011, NATURE, V474, P380, DOI 10.1038/nature10110
   Wang Z, 2009, NAT REV GENET, V10, P57, DOI 10.1038/nrg2484
   Wu J, 2011, CHARACTERIZE MAMMALI, V0, P0
   Wu JQ, 2010, P NATL ACAD SCI USA, V107, P5254, DOI 10.1073/pnas.0914114107
   Wu JQ, 2008, GENOME BIOL, V9, P0, DOI [10.1186/gb-2008-9-5-220, 10.1186/gb-2008-9-1-r3]
   Yan QH, 2015, P NATL ACAD SCI USA, V112, P3445, DOI 10.1073/pnas.1502849112
   Zamanian JL, 2012, J NEUROSCI, V32, P6391, DOI 10.1523/JNEUROSCI.6221-11.2012
   Zeisel A, 2015, SCIENCE, V347, P1138, DOI 10.1126/science.aaa1934
   Zhang Y, 2014, J NEUROSCI, V34, P11929, DOI 10.1523/JNEUROSCI.1860-14.2014, 10.11772/j.issn.1001-9081.2014.07.1929
NR 68
TC 18
Z9 21
U1 1
U2 31
PU SAGE PUBLICATIONS INC
PI THOUSAND OAKS
PA 2455 TELLER RD, THOUSAND OAKS, CA 91320 USA
SN 1073-8584
EI 1089-4098
J9 NEUROSCIENTIST
JI Neuroscientist
PD DEC 15
PY 2016
VL 22
IS 6
BP 579
EP 592
DI 10.1177/1073858415610541
PG 14
WC Clinical Neurology; Neurosciences
SC Neurosciences & Neurology
GA EB4BF
UT WOS:000387313300007
PM 26463470
DA 2022-04-27
ER

PT J
AU Mateos-Hernandez, L
   Villar, M
   Doncel-Perez, E
   Trevisan-Herraz, M
   Garcia-Forcada, A
   Ganuza, FR
   Vazquez, J
   de la Fuente, J
AF Mateos-Hernandez, Lourdes
   Villar, Margarita
   Doncel-Perez, Ernesto
   Trevisan-Herraz, Marco
   Garcia-Forcada, Angel
   Romero Ganuza, Francisco
   Vazquez, Jesus
   de la Fuente, Jose
TI Quantitative proteomics reveals Piccolo as a candidate serological correlate of recovery from Guillain-Barre syndrome
SO ONCOTARGET
LA English
DT Article
DE immunity; neuropathy; proteomics; biomarker; Guillain-Barre; neurology; Immunology and Microbiology Section; Immune response; Immunity
ID cerebrospinal-fluid; peptide identification; multiple-sclerosis; syndrome gb; antiganglioside; cell; neuropathy; pathogenesis; antibody; emphasis
AB Guillain-Barre syndrome (GBS) is an autoimmune-mediated peripheral neuropathy of unknown cause. However, about a quarter of GBS patients have suffered a recent bacterial or viral infection, and axonal forms of the disease are especially common in these patients. Proteomics is a good methodological approach for the discovery of disease biomarkers. Until recently, most proteomics studies of GBS and other neurodegenerative diseases have focused on the analysis of the cerebrospinal fluid (CSF). However, serum represents an attractive alternative to CSF because it is easier to sample and has potential for biomarker discovery. The goal of this research was the identification of serum biomarkers associated with recovery from GBS. To address this objective, a quantitative proteomics approach was used to characterize differences in the serum proteome between a GBS patient and her healthy identical twin in order to lessen variations due to differences in genetic background, and with additional serum samples collected from unrelated GBS (N = 3) and Spinal Cord Injury (SCI) (N = 3) patients with similar medications. Proteomics results were then validated by ELISA using sera from additional GBS patients (N = 5) and healthy individuals (N = 3). All GBS and SCI patients were recovering from the acute phase of the disease. The results showed that Piccolo, a protein that is essential in the maintenance of active zone structure, constitutes a potential serological correlate of recovery from GBS. These results provided the first evidence for the Piccolo's putative role in GBS, suggesting a candidate target for developing a serological marker of disease recovery.
C1 [Mateos-Hernandez, Lourdes; Villar, Margarita; de la Fuente, Jose] IREC CSIC UCLM JCCM, Inst Invest Recursos Cineget, SaBio, Ronda Toledo S-N, Ciudad Real 13005, Spain.
   [Doncel-Perez, Ernesto; Garcia-Forcada, Angel; Romero Ganuza, Francisco] Hosp Nacl Paraplej, Serv Salud Castilla La Mancha SESCAM, Finca La Peraleda S-N, Toledo 45071, Spain.
   [Trevisan-Herraz, Marco; Vazquez, Jesus] Ctr Nacl Invest Cardiovasc, Madrid, Spain.
   [de la Fuente, Jose] Oklahoma State Univ, Dept Vet Pathobiol, Ctr Vet Hlth Sci, Stillwater, OK 74078 USA.
RP de la Fuente, J (通讯作者)，IREC CSIC UCLM JCCM, Inst Invest Recursos Cineget, SaBio, Ronda Toledo S-N, Ciudad Real 13005, Spain.; de la Fuente, J (通讯作者)，Oklahoma State Univ, Dept Vet Pathobiol, Ctr Vet Hlth Sci, Stillwater, OK 74078 USA.
EM jose_delafuente@yahoo.com
FU EU FP7 ANTIGONE project [278976]; University of Castilla La Mancha (UCLM), Spain; Research Plan of UCLM, Spain
CR Anaya JM, 2016, BMC MED, V14, P0, DOI 10.1186/s12916-016-0601-y
   Ang CW, 2004, TRENDS IMMUNOL, V25, P61, DOI 10.1016/j.it.2003.12.004
   Bonzon-kulichenko E, 2015, J PROTEOME RES, V14, P700, DOI 10.1021/pr5007284
   Caseslanghoff C, 1996, EUR J CELL BIOL, V69, P214
   Cashman CR, 2015, NEUROSCI LETT, V596, P33, DOI 10.1016/j.neulet.2015.01.048
   Daguanno S, 2010, NEUROSCI LETT, V485, P49, DOI 10.1016/j.neulet.2010.08.060
   Doncel-perez E, 2016, J IMMUNOL, V196, P1102, DOI 10.4049/jimmunol.1502100
   Elf K, 2014, J NEUROL SCI, V345, P184, DOI 10.1016/j.jns.2014.07.040
   Ellstrom P, 2013, INT J MED MICROBIOL, V303, P134, DOI 10.1016/j.ijmm.2013.01.005
   Estanislao LB, 2005, AIDS, V19, PS135, DOI 10.1097/01.aids.0000192082.41561.49
   Evans RW, 1998, NEUROL CLIN, V16, P83, DOI 10.1016/S0733-8619(05)70368-6
   Fiorini M, 2007, PROTEOM CLIN APPL, V1, P963, DOI 10.1002/prca.200700091
   Garcia-marques F, 2016, MOL CELL PROTEOMICS, V15, P1740, DOI 10.1074/mcp.M115.055905
   Goodfellow JA, 2016, CURR OPIN NEUROL, V29, P572, DOI 10.1097/WCO.0000000000000361
   Guillain G, 1916, B SOC MED HOP PARIS, V40, P1462
   Gundelfinger ECKARTD, 2015, FRONT SYNAPTIC NEUROSCI, V7, P19, DOI 10.3389/fnsyn.2015.00019
   Hallgren R, 1982, INFLAMMATION, V6, P291, DOI 10.1007/BF00916410
   Han RK, 2014, J CLIN IMMUNOL, V34, P94, DOI 10.1007/s10875-013-9965-3
   Harness J, 2008, J CLIN NEUROSCI, V15, P1031, DOI 10.1016/j.jocn.2007.09.016
   Kaida K, 2009, GLYCOBIOLOGY, V19, P676, DOI 10.1093/glycob/cwp027
   Kanda T, 2013, J NEUROL NEUROSUR PS, V84, P208, DOI 10.1136/jnnp-2012-302312
   Kang DJ, 2008, J PROTEOME RES, V7, P3475, DOI 10.1021/pr800225z
   Kocher T, 2009, J PROTEOME RES, V8, P4743, DOI 10.1021/pr900451u
   Kroksveen AC, 2011, J PROTEOMICS, V74, P371, DOI 10.1016/j.jprot.2010.11.010
   Kuwabara S, 2004, DRUGS, V64, P597, DOI 10.2165/00003495-200464060-00003
   Li C, 2013, MEDIAT INFLAMM, V2013, P0, DOI 10.1155/2013/639712
   Li SJ, 2012, MEDIAT INFLAMM, V2012, P0, DOI 10.1155/2012/260473
   Loshaj-shala A, 2015, J NEUROIMMUNOL, V289, P168, DOI 10.1016/j.jneuroim.2015.11.005
   Martinez-bartolome S, 2008, MOL CELL PROTEOMICS, V7, P1135, DOI 10.1074/mcp.M700239-MCP200
   Navarro P, 2014, J PROTEOME RES, V13, P1234, DOI 10.1021/pr4006958
   Navarro P, 2009, J PROTEOME RES, V8, P1792, DOI 10.1021/pr800362h
   Nishimune H, 2016, SCI REP-UK, V6, P0, DOI 10.1038/srep27935
   Rosinska J, 2012, NEUROL NEUROCHIR POL, V46, P263, DOI 10.5114/ninp.2012.28916
   Salvador VR, 2016, EXP NEUROL, V278, P42, DOI 10.1016/j.expneurol.2016.01.016
   Rupp A, 2012, EXP NEUROL, V233, P836, DOI 10.1016/j.expneurol.2011.12.010
   Sawai S, 2014, NEUROLOGY, V83, P113, DOI 10.1212/WNL.0000000000000566
   Shevchenko A, 2006, NAT PROTOC, V1, P2856, DOI 10.1038/nprot.2006.468
   Shin T, 2013, HISTOL HISTOPATHOL, V28, P679, DOI 10.14670/HH-28.679
   Szklarczyk D, 2015, NUCLEIC ACIDS RES, V43, PD447, DOI 10.1093/nar/gku1003
   Tremlett H, 2015, J PROTEOMICS, V118, P2, DOI 10.1016/j.jprot.2015.02.018
   Van DENBERGB, 2014, NAT REV NEUROL, V10, P469, DOI 10.1038/nrneurol.2014.121
   Wang X, 2013, J NEUROSCI RES, V91, P871, DOI 10.1002/jnr.23233
   Winer JB, 2014, AUTOIMMUN DIS, V2014, P0, DOI 10.1155/2014/793024
   Xiao JT, 2014, CLIN REV ALLERG IMMU, V47, P274, DOI 10.1007/s12016-013-8388-5
   Yamashita T, 2011, DIABETES METAB J, V35, P309, DOI 10.4093/dmj.2011.35.4.309
   Yang YR, 2008, CELL MOL NEUROBIOL, V28, P737, DOI 10.1007/s10571-007-9257-7
   Ziganshin RKH, 2011, BIOORG KHIM, V37, P36
   Ziganshin RH, 2016, MOL CELL PROTEOMICS, V15, P2366, DOI 10.1074/mcp.M115.056036
NR 48
TC 2
Z9 2
U1 0
U2 10
PU IMPACT JOURNALS LLC
PI ORCHARD PARK
PA 6666 E QUAKER ST, STE 1, ORCHARD PARK, NY 14127 USA
SN 
EI 1949-2553
J9 ONCOTARGET
JI Oncotarget
PD NOV 15
PY 2016
VL 7
IS 46
BP 74582
EP 74591
DI 10.18632/oncotarget.12789
PG 10
WC Oncology; Cell Biology
SC Oncology; Cell Biology
GA EE5GF
UT WOS:000389632800014
PM 27776345
DA 2022-04-27
ER

PT J
AU Wei, ZJ
   Zhou, XH
   Fan, BY
   Lin, W
   Ren, YM
   Feng, SQ
AF Wei, Zhi-Jian
   Zhou, Xian-Hu
   Fan, Bao-You
   Lin, Wei
   Ren, Yi-Ming
   Feng, Shi-Qing
TI Proteomic and bioinformatic analyses of spinal cord injury-induced skeletal muscle atrophy in rats
SO MOLECULAR MEDICINE REPORTS
LA English
DT Article
DE spinal cord injury; proteomics; 14-3-3; APOBEC-2; myosin regulatory light chain; biomarker
ID acute transverse myeliti; soleus muscle; fiber-type; functional recovery; 14-3-3 protein; alpha-actinin; electrical-stimulation; denervation atrophy; cerebrospinal-fluid; myosin light
AB Spinal cord injury (SCI) may result in skeletal muscle atrophy. Identifying diagnostic biomarkers and effective targets for treatment is an important challenge in clinical work. The aim of the present study is to elucidate potential biomarkers and therapeutic targets for SCI-induced muscle atrophy (SIMA) using proteomic and bioinformatic analyses. The protein samples from rat soleus muscle were collected at different time points following SCI injury and separated by two-dimensional gel electrophoresis and compared with the sham group. The identities of these protein spots were analyzed by mass spectrometry (MS). MS demonstrated that 20 proteins associated with muscle atrophy were differentially expressed. Bioinformatic analyses indicated that SIMA changed the expression of proteins associated with cellular, developmental, immune system and metabolic processes, biological adhesion and localization. The results of the present study may be beneficial in understanding the molecular mechanisms of SIMA and elucidating potential biomarkers and targets for the treatment of muscle atrophy.
C1 [Wei, Zhi-Jian; Zhou, Xian-Hu; Fan, Bao-You; Lin, Wei; Ren, Yi-Ming; Feng, Shi-Qing] Tianjin Med Univ, Gen Hosp, Dept Orthopaed, 154 Anshan Rd, Tianjin 300052, Peoples R China.
RP Feng, SQ (通讯作者)，Tianjin Med Univ, Gen Hosp, Dept Orthopaed, 154 Anshan Rd, Tianjin 300052, Peoples R China.
EM fengsq321@126.com
FU State Program of the National Natural Science Foundation of ChinaNational Natural Science Foundation of China (NSFC) [81330042, 81371957]; Ministry of Science and Technology, ChinaMinistry of Science and Technology, China [2014DFR31210]; Tianjin Science and Technology Committee, China [13RCGFSY19000]; Health Authority of Binhai New Area of Tianjin, China [2012BWKY028]
CR Ahmad SS, 2013, INT J ONCOL, V43, P586, DOI 10.3892/ijo.2013.1971
   Atomi Y, 1991, BIOCHEM BIOPH RES CO, V181, P1323, DOI 10.1016/0006-291X(91)92083-V
   Basso DM, 1995, J NEUROTRAUM, V12, P1, DOI 10.1089/neu.1995.12.1
   Basso DM, 1996, J NEUROTRAUM, V13, P343, DOI 10.1089/neu.1996.13.343
   Bickel CS, 2003, J APPL PHYSIOL, V94, P2255, DOI 10.1152/japplphysiol.00014.2003
   Bodine SC, 2013, INT J BIOCHEM CELL B, V45, P2200, DOI 10.1016/j.biocel.2013.06.011
   Booth FW, 1983, MED SCI SPORT EXER, V15, P415
   Bozzo C, 2003, AM J PHYSIOL-CELL PH, V285, PC575, DOI 10.1152/ajpcell.00441.2002
   Castro MJ, 2000, EUR J APPL PHYSIOL, V81, P128, DOI 10.1007/PL00013785
   Chin ER, 1998, GENE DEV, V12, P2499, DOI 10.1101/gad.12.16.2499
   Cuadrado-corrales N, 2006, BMC NEUROL, V6, P0, DOI 10.1186/1471-2377-6-25
   de Seze J, 2002, J NEUROL, V249, P626, DOI 10.1007/s004150200074
   Dupont-versteegden EE, 1998, AM J PHYSIOL-CELL PH, V275, PC1124, DOI 10.1152/ajpcell.1998.275.4.C1124
   Evertsson KIM, 2014, J MOL SIGNAL, V9, P2, DOI 10.1186/1750-2187-9-2
   Favier FB, 2010, AM J PHYSIOL-REG I, V298, PR1659, DOI 10.1152/ajpregu.00550.2009
   Fouad K, 2013, FRONT INTEGR NEUROSC, V7, P0, DOI 10.3389/fnint.2013.00085
   Frey N, 2000, P NATL ACAD SCI USA, V97, P14632, DOI 10.1073/pnas.260501097
   Furuno K, 1990, J BIOL CHEM, V265, P8550
   Goldberg AL, 1969, J BIOL CHEM, V244, P3223
   Goldspink DF, 1976, BIOCHEM J, V156, P71, DOI 10.1042/bj1560071
   Gomes RA, 2006, FEBS J, V273, P5273, DOI 10.1111/j.1742-4658.2006.05520.x
   Gonzalez-rothi EJ, 2015, J NEUROTRAUM, V32, P893, DOI 10.1089/neu.2014.3718
   Gosker HR, 2007, THORAX, V62, P944, DOI 10.1136/thx.2007.078980
   Hill CE, 2012, J NEUROTRAUM, V29, P2226, DOI 10.1089/neu.2012.2377
   Hill CE, 2001, EXP NEUROL, V171, P153, DOI 10.1006/exnr.2001.7734
   Huang YA-HUI, 2008, CHANG GUNG MED J, V31, P325
   Hutchinson KJ, 2001, J NEUROTRAUM, V18, P1075, DOI 10.1089/08977150152693764
   Ichinoseki-sekine N, 2012, BIOCHEM BIOPH RES CO, V419, P401, DOI 10.1016/j.bbrc.2012.02.034
   Irani DN, 2000, LANCET, V355, P901, DOI 10.1016/S0140-6736(99)04745-5
   Jayaraman A, 2013, EUR J APPL PHYSIOL, V113, P191, DOI 10.1007/s00421-012-2429-2
   Johnston TE, 2011, ARCH PHYS MED REHAB, V92, P1937, DOI 10.1016/j.apmr.2011.06.031
   Kaegi S, 2002, EUR J NEUROSCI, V16, P249, DOI 10.1046/j.1460-9568.2002.02076.x
   Kato K, 1985, BIOCHIM BIOPHYS ACTA, V841, P50
   Kostovski E, 2013, AM J PHYSIOL-ENDOC M, V305, PE1071, DOI 10.1152/ajpendo.00132.2013
   Krawiec BJ, 2005, AM J PHYSIOL-ENDOC M, V289, PE969, DOI 10.1152/ajpendo.00126.2005
   Kukreti H, 2013, J BIOL CHEM, V288, P6663, DOI 10.1074/jbc.M112.390369
   Lee JY, 2011, J KOREAN MED SCI, V26, P814, DOI 10.3346/jkms.2011.26.6.814
   Liao W, 1999, BIOCHEM BIOPH RES CO, V260, P398, DOI 10.1006/bbrc.1999.0925
   Liu YF, 2006, FRONT BIOSCI-LANDMRK, V11, P2802, DOI 10.2741/2011
   Lubieniecka JM, 2011, PLOS ONE, V6, P0, DOI 10.1371/journal.pone.0019247
   Macario AJL, 2007, FRONT BIOSCI-LANDMRK, V12, P2588, DOI 10.2741/2257
   Matsushita H, 1986, EXP NEUROL, V93, P84, DOI 10.1016/0014-4886(86)90147-0
   Merkulova T, 2000, EUR J BIOCHEM, V267, P3735, DOI 10.1046/j.1432-1327.2000.01408.x
   Mi HY, 2005, NUCLEIC ACIDS RES, V33, PD284, DOI 10.1093/nar/gki078
   Midrio M, 1992, PFLUG ARCH EUR J PHY, V420, P446, DOI 10.1007/BF00374618
   Mikl MC, 2005, MOL CELL BIOL, V25, P7270, DOI 10.1128/MCB.25.16.7270-7277.2005
   Milne KJ, 2002, J APPL PHYSIOL, V93, P561, DOI 10.1152/japplphysiol.00528.2001
   Namikawa K, 1998, MOL BRAIN RES, V55, P315, DOI 10.1016/S0169-328X(98)00012-6
   Neppl RL, 2014, J BIOL CHEM, V289, P17240, DOI 10.1074/jbc.M114.549584
   Nozais M, 1999, EUR J BIOCHEM, V263, P195, DOI 10.1046/j.1432-1327.1999.00486.x
   Nwoye L, 1982, AM J PHYSIOL, V242, PR401, DOI 10.1152/ajpregu.1982.242.3.R401
   Ohira Y, 2002, ADV SPACE RES, V30, P777, DOI 10.1016/S0273-1177(02)00395-2
   Park SOOKYOUNG, 2012, LAB ANIM RES, V28, P1, DOI 10.5625/lar.2012.28.1.1
   Park S, 2012, J PINEAL RES, V52, P107, DOI 10.1111/j.1600-079X.2011.00925.x
   Peoch K, 2002, NEUROLOGY, V58, P509, DOI 10.1212/WNL.58.3.509
   Qin WP, 2010, ANN NY ACAD SCI, V1211, P66, DOI 10.1111/j.1749-6632.2010.05806.x
   Ribeiro ED, 2014, CELL, V159, P1447, DOI 10.1016/j.cell.2014.10.056
   Roy RR, 1991, EXERC SPORT SCI REV, V19, P269
   Sanbe A, 2011, BIOL PHARM BULL, V34, P1653
   Sato Y, 2010, J BIOL CHEM, V285, P7111, DOI 10.1074/jbc.M109.052977
   Sato Y, 2009, BIOSCI BIOTECH BIOCH, V73, P1748, DOI 10.1271/bbb.90085
   Senf SM, 2008, FASEB J, V22, P3836, DOI 10.1096/fj.08-110163
   Senf SM, 2010, AM J PHYSIOL-CELL PH, V298, PC38, DOI 10.1152/ajpcell.00315.2009
   Seto JT, 2013, J CLIN INVEST, V123, P4255, DOI 10.1172/JCI67691
   Singh BN, 2010, BBA-MOL CELL RES, V1803, P288, DOI 10.1016/j.bbamcr.2009.11.009
   Stevens JE, 2006, J NEUROTRAUM, V23, P1671, DOI 10.1089/neu.2006.23.1671
   Stevens L, 2000, AM J PHYSIOL-CELL PH, V279, PC1558, DOI 10.1152/ajpcell.2000.279.5.C1558
   Stines-chaumeil C, 2006, BIOCHEM J, V395, P107, DOI 10.1042/BJ20051525
   Sun HL, 2012, MOL CELL BIOCHEM, V364, P193, DOI 10.1007/s11010-011-1218-2
   Taillandier D, 1996, BIOCHEM J, V316, P65, DOI 10.1042/bj3160065
   Takada F, 2001, P NATL ACAD SCI USA, V98, P1595, DOI 10.1073/pnas.041609698
   Tews DS, 1997, EXP NEUROL, V146, P125, DOI 10.1006/exnr.1997.6512
   Thompson HS, 2001, ACTA PHYSIOL SCAND, V171, P187, DOI 10.1046/j.1365-201x.2001.00795.x
   Van DENBERGMEL, 2010, NEUROEPIDEMIOLOGY, V34, P184, DOI 10.1159/000279335
   Wu Y, 2013, BMC NEUROSCI, V14, P0, DOI 10.1186/1471-2202-14-81
NR 75
TC 10
Z9 12
U1 0
U2 10
PU SPANDIDOS PUBL LTD
PI ATHENS
PA POB 18179, ATHENS, 116 10, GREECE
SN 1791-2997
EI 1791-3004
J9 MOL MED REP
JI Mol. Med. Rep.
PD JUL 15
PY 2016
VL 14
IS 1
BP 165
EP 174
DI 10.3892/mmr.2016.5272
PG 10
WC Oncology; Medicine, Research & Experimental
SC Oncology; Research & Experimental Medicine
GA DQ9TH
UT WOS:000379551700020
PM 27177391
DA 2022-04-27
ER

PT J
AU Hong, QX
   Xu, SY
   Dai, SH
   Zhao, WX
AF Hong, Qing-Xiong
   Xu, Shi-Yuan
   Dai, Shuang-Hua
   Zhao, Wei-Xian
TI Expression profiling of spinal genes in peripheral neuropathy model rats with type 2 diabetes mellitus
SO INTERNATIONAL JOURNAL OF CLINICAL AND EXPERIMENTAL MEDICINE
LA English
DT Article
DE Diabetic peripheral neuropathy; gene expression; spinal cord; pain modulation; microarray; rat
ID carbohydrate ketogenic diet; cord-injury; animal-model; fission yeast; pain; mice; cell; streptozotocin; induction; cancer
AB Pre-clinical diabetic peripheral neuropathy models mimicking the human condition are essential to elucidate the underlying mechanisms. Type 2 diabetic patients coping with peripheral neuropathy experience chronic pain. Spinal genes monitoring is thus required to clarify diabetic peripheral neuropathy mechanisms and refine treatments. Thus, in this study, we investigated the differentially expressed genes in the cervical spinal cord from diabetic neuropathic pain model (D group) and vehicle control (C Group) mice. Results from gene microarrays showed that 35 genes were significantly altered in cervical spinal cord of D group compared with C group. Among them, 25 genes were significantly up-regulated while the other 9 down-regulated. These differentially expressed genes were involved in inflammatory signaling, ion transport, protein phosphorylation, sensory perception, cell survival synaptic transmission, and synergistic regulation. These findings suggest that aberrant expressed genes may become new targets to study the pathogenesis of diabetic peripheral neuropathy and deserve further investigation for therapeutic interventions following pain modulation.
C1 [Hong, Qing-Xiong; Xu, Shi-Yuan] Southern Med Univ, Zhujiang Hosp, Dept Anesthesiol, Guangzhou 510282, Guangdong, Peoples R China.
   [Hong, Qing-Xiong; Dai, Shuang-Hua; Zhao, Wei-Xian] Guangdong Prov Hosp Chinese Med, Dept Anesthesiol, Guangzhou 510120, Guangdong, Peoples R China.
RP Xu, SY (通讯作者)，Southern Med Univ, Zhujiang Hosp, Dept Anesthesiol, Guangzhou 510282, Guangdong, Peoples R China.
EM xsygdzj@sina.com
FU Natural Science Foundation of GuangdongNational Natural Science Foundation of Guangdong Province [s2012010010363]
CR Aimone JB, 2004, EXP NEUROL, V189, P204, DOI 10.1016/j.expneurol.2004.05.042
   Al-khalifa A, 2011, EXP TOXICOL PATHOL, V63, P663, DOI 10.1016/j.etp.2010.05.008
   Al-khalifa A, 2009, NUTRITION, V25, P1177, DOI 10.1016/j.nut.2009.04.004
   Alvarez E, 2005, GENE, V357, P18, DOI 10.1016/j.gene.2005.05.012
   Baris N, 2009, ACTA DIABETOL, V46, P309, DOI 10.1007/s00592-008-0089-9
   Beta M, 2015, CURR EYE RES, V40, P719, DOI 10.3109/02713683.2014.954673
   Borsani E, 2010, CURR NEUROPHARMACOL, V8, P122, DOI 10.2174/157015910791233187
   Bottomly D, 2011, PLOS ONE, V6, P0, DOI 10.1371/journal.pone.0017820
   Boyle MP, 2015, AM J RESP CRIT CARE, V192, P774, DOI 10.1164/rccm.201507-1348ED
   Cadar AG, 2014, BIOCHEM BIOPH RES CO, V453, P185, DOI 10.1016/j.bbrc.2014.09.085
   Carmel JB, 2001, PHYSIOL GENOMICS, V7, P201, DOI 10.1152/physiolgenomics.00074.2001
   Cavusoglu T, 2015, EXP CLIN ENDOCR DIAB, V123, P479, DOI 10.1055/s-0035-1550019
   Chang DY, 2011, J MOL BIOL, V405, P653, DOI 10.1016/j.jmb.2010.11.037
   Chen XR, 2014, BIOCHEM BIOPH RES CO, V448, P206, DOI 10.1016/j.bbrc.2014.04.098
   Chopra K, 2010, J PAIN, V11, P950, DOI 10.1016/j.jpain.2010.01.006
   Czajkowski MT, 2015, STEROIDS, V104, P118, DOI 10.1016/j.steroids.2015.09.003
   Davidson EP, 2015, EUR J PHARMACOL, V765, P258, DOI 10.1016/j.ejphar.2015.08.015
   Dawson PA, 2013, SCI WORLD J, V0, P0, DOI DOI 10.1155/2013/541710
   De Biase A, 2005, PHYSIOL GENOMICS, V22, P368, DOI 10.1152/physiolgenomics.00081.2005
   Dogrul A, 2004, NEUROSCI LETT, V368, P82, DOI 10.1016/j.neulet.2004.06.060
   Dogrul A, 2011, ACTA DIABETOL, V48, P135, DOI 10.1007/s00592-010-0237-x
   Dore-savard L, 2010, PLOS ONE, V5, P0, DOI 10.1371/journal.pone.0013774
   Edwards JL, 2008, PHARMACOL THERAPEUT, V120, P1, DOI 10.1016/j.pharmthera.2008.05.005
   Gong Q, 2015, BIOCHEM BIOPH RES CO, V456, P615, DOI 10.1016/j.bbrc.2014.12.004
   Gris P, 2009, J NEUROIMMUNOL, V209, P104, DOI 10.1016/j.jneuroim.2009.02.002
   Gutschner T, 2013, J MOL MED, V91, P791, DOI 10.1007/s00109-013-1028-y
   Hao Y, 2015, EPILEPSY BEHAV, V50, P25, DOI 10.1016/j.yebeh.2015.04.070
   Hao Y, 2015, INT J CLIN EXP PATHO, V8, P2039
   Hao Y, 2014, INT J CLIN EXP PATHO, V7, P5348
   Horowitz SH, 2006, CURR OPIN ANESTHESIO, V19, P573, DOI 10.1097/01.aco.0000245287.37905.c5
   Huang MD, 2015, MOL CANCER, V14, P0, DOI 10.1186/s12943-015-0431-0
   Hulse RP, 2015, CLIN SCI, V129, P741, DOI 10.1042/CS20150124
   Itokazu T, 2014, NEUROSCI RES, V79, P34, DOI 10.1016/j.neures.2013.12.002
   Jansson K, 2013, ENVIRON MOL MUTAGEN, V54, P327, DOI 10.1002/em.21784
   Jenkins CHRISTOPHERA, 2015, CANINE GENET EPIDEMIOL, V2, P7, DOI 10.1186/s40575-015-0019-4
   Jin J, 2014, DNA REPAIR, V15, P1, DOI 10.1016/j.dnarep.2014.01.001
   Kamei J, 1991, PHARMACOL BIOCHEM BE, V39, P541, DOI 10.1016/0091-3057(91)90224-P
   Kazi JU, 2015, BBA-REV CANCER, V1856, P226, DOI 10.1016/j.bbcan.2015.09.001
   Kim YB, 2015, J BIOL CHEM, V290, P21076, DOI 10.1074/jbc.M115.675124
   Kolla VK, 2009, CYTOKINE, V47, P173, DOI 10.1016/j.cyto.2009.06.007
   Kuhad A, 2009, NEUROPHARMACOLOGY, V57, P456, DOI 10.1016/j.neuropharm.2009.06.013
   Kwon YB, 2002, LIFE SCI, V71, P191, DOI 10.1016/S0024-3205(02)01617-X
   Lee JH, 2001, J VET MED SCI, V63, P251, DOI 10.1292/jvms.63.251
   Lim G, 2009, J CLIN INVEST, V119, P295, DOI 10.1172/JCI36785
   Liu C, 2014, INT J CLIN EXP PATHO, V7, P8917
   Liu S, 2015, PAIN, V156, P2572, DOI 10.1097/j.pain.0000000000000366
   Liu TT, 2014, AM J TRANSL RES, V6, P625
   Ma KX, 2015, TUMOR BIOL, V36, P3355, DOI 10.1007/s13277-014-2969-7
   Ma TH, 2011, ACTA PHARMACOL SIN, V32, P711, DOI 10.1038/aps.2011.63
   Maeda T, 2009, P NATL ACAD SCI USA, V106, P13076, DOI 10.1073/pnas.0903524106
   Markovich D, 2011, AM J PHYSIOL-RENAL, V300, PF1267, DOI 10.1152/ajprenal.00061.2011
   Mogil JS, 2009, NAT REV NEUROSCI, V10, P283, DOI 10.1038/nrn2606
   Moon C, 2015, PHARMACOL RES, V102, P107, DOI 10.1016/j.phrs.2015.08.024
   Nakajima S, 2015, BRIT J NUTR, V113, P1477, DOI 10.1017/S0007114515000550
   Nance ME, 2015, HUM GENE THER, V26, P786, DOI 10.1089/hum.2015.107
   Nerla R, 2010, ACTA DIABETOL, V47, PS117, DOI 10.1007/s00592-009-0150-3
   Okugawa Y, 2014, CARCINOGENESIS, V35, P2731, DOI 10.1093/carcin/bgu200
   Perkins JR, 2014, MOL PAIN, V10, P0, DOI 10.1186/1744-8069-10-7
   Raskin P, 2016, CLIN J PAIN, V32, P203, DOI 10.1097/AJP.0000000000000254
   Ricanek P, 2015, CLIN EXP GASTROENTER, V8, P49, DOI 10.2147/CEG.S70119
   Seaborn T, 2014, J NEUROCHEM, V131, P21, DOI 10.1111/jnc.12780
   Sharma SS, 2008, LIFE SCI, V82, P570, DOI 10.1016/j.lfs.2007.11.031
   Shi YQ, 2012, MOL PAIN, V8, P0, DOI 10.1186/1744-8069-8-47
   Sohn JW, 2011, NEURON, V71, P488, DOI 10.1016/j.neuron.2011.06.012
   Tanida M, 2013, PLOS ONE, V8, P0, DOI 10.1371/journal.pone.0056660
   Tian YH, 2011, PAIN, V152, P1263, DOI 10.1016/j.pain.2011.01.054
   Traurig MT, 2013, OBESITY, V21, P193, DOI 10.1002/oby.20243
   Tseng LH, 2010, NEUROUROL URODYNAM, V29, P1439, DOI 10.1002/nau.20769
   Wang Y, 2007, J BIOL CHEM, V282, P17712, DOI 10.1074/jbc.M701350200
   Wasylyk C, 2010, INT J CANCER, V127, P2542, DOI 10.1002/ijc.25261
   Xiang HB, 2012, J PAIN, V13, P0
   Xiang HB, 2014, INT J CLIN EXP PATHO, V7, P2987
   Xu JJ, 2014, NEUROSCIENCE, V260, P185, DOI 10.1016/j.neuroscience.2013.12.028
   Yang YZ, 2004, J BIOL CHEM, V279, P55866, DOI 10.1074/jbc.M406710200
   Zhang C, 2014, PLOS ONE, V9, P0, DOI 10.1371/journal.pone.0086540
   Zhang H, 2015, EXP NEUROL, V265, P152, DOI 10.1016/j.expneurol.2015.01.002
   Zhang YK, 2013, J CLIN INVEST, V123, P2268, DOI 10.1172/JCI65364
   Zhao H, 2015, CELL TISSUE RES, V362, P653, DOI 10.1007/s00441-015-2227-3
   Zhao PC, 2014, J LEUKOCYTE BIOL, V95, P521, DOI 10.1189/jlb.0613331
   Zheng HL, 2015, ONCOTARGET, V6, P27805, DOI 10.18632/oncotarget.4738
   Zheng W, 2015, MOL NEUROBIOL, V0, P0
   Zimmermann M, 1986, ACTA PHYSIOL SCAND, V128, P221
NR 82
TC 3
Z9 3
U1 1
U2 9
PU E-CENTURY PUBLISHING CORP
PI MADISON
PA 40 WHITE OAKS LN, MADISON, WI 53711 USA
SN 1940-5901
EI 
J9 INT J CLIN EXP MED
JI Int. J. Clin. Exp. Med.
PD JUN 15
PY 2016
VL 9
IS 3
BP 6376
EP 6384
DI 
PG 9
WC Medicine, Research & Experimental
SC Research & Experimental Medicine
GA DO7JY
UT WOS:000377959900125
DA 2022-04-27
ER

PT J
AU Wen, T
   Hou, J
   Wang, F
   Zhang, Y
   Zhang, T
   Sun, T
AF Wen, T.
   Hou, J.
   Wang, F.
   Zhang, Y.
   Zhang, T.
   Sun, T.
TI Comparative analysis of molecular mechanism of spinal cord injury with time based on bioinformatics data
SO SPINAL CORD
LA English
DT Article
ID gene ontology; cell; activation; expression; mcp-1; model
AB Objectives: This study was designed to explore the molecular mechanisms of spinal cord injury (SCI) with time. Methods: The gene expression profile (GSE45006) including four non-injured spinal cord samples as sham-control group and 20 thoracic transected spinal cords samples as experimental group at different times was downloaded from Gene Expression Omnibus database. The time-course changes of the SCI-related differentially expressed genes (DEGs) were identified. In addition, time-series expression profile clusters of DEGs were obtained, followed by gene ontology (GO) and pathway enrichment analysis of the DEGs. Moreover, the transcriptional regulatory network was constructed. Results: There were 1420, 492, 743, 568 and 533 DEGs respectively at d1, d3, w1, w2 and w8 compared with that of sham group. Importantly, 101 overlapped regulated DEGs were identified at five time points and 370 collaboratively regulated genes were identified in cluster 6. Significant functions of overlapped regulated DEGs were obtained including response to wounding and developmental process. In addition, the DEGs, such as CD14 molecule (CD14) and chemokine (C-C motif) ligand 2 (CCL2), were enriched mostly in the pathways related to tuberculosis, phagosome and NF-kappa B signaling pathway. From the transcriptional regulatory network, we identified some transription factors (TFs), including member of E26 transformation-specific (ETS) oncogene family (ELK1) and zinc finger and BTB domain containing 7A (Zbtb7a). Conclusion: The DEGs related to immune response during SCI may provide underlying targets for treatment of SCI. Moreover, the TFs ZBTB7A and ELK1 and their target gene (dual specificity phosphatase 18 (DUSP18)) might be therapeutic targets for the treatment of SCI.
C1 [Wen, T.] Chinese PLA Med Coll, Beijing, Peoples R China.
   [Wen, T.; Hou, J.; Wang, F.; Zhang, Y.; Zhang, T.; Sun, T.] Beijing Army Gen Hosp, Dept Orthoped, 5 Nanmencang, Beijing 100700, Peoples R China.
RP Sun, T (通讯作者)，Beijing Army Gen Hosp, Dept Orthoped, 5 Nanmencang, Beijing 100700, Peoples R China.
EM tianshengsuntss@163.com
CR Ashburner M, 2000, NAT GENET, V25, P25, DOI 10.1038/75556
   Benjamini Y, 2001, BEHAV BRAIN RES, V125, P279, DOI 10.1016/S0166-4328(01)00297-2
   Boekhoff TMA, 2012, J NEUROTRAUM, V29, P1000, DOI 10.1089/neu.2011.1821
   Cao L, 2009, NEUROSCIENCE, V158, P896, DOI 10.1016/j.neuroscience.2008.10.004
   Carlson GREGORYD, 2002, SPINE J, V2, P116, DOI 10.1016/S1529-9430(01)00029-8
   Cartharius K, 2005, BIOINFORMATICS, V21, P2933, DOI 10.1093/bioinformatics/bti473
   Chamankhah M, 2013, BMC GENOMICS, V14, P0, DOI 10.1186/1471-2164-14-583
   Drewett V, 2000, J BIOL CHEM, V275, P1757, DOI 10.1074/jbc.275.3.1757
   Enright AJ, 2002, NUCLEIC ACIDS RES, V30, P1575, DOI 10.1093/nar/30.7.1575
   Hayashi M, 2000, J NEUROTRAUM, V17, P203, DOI 10.1089/neu.2000.17.203
   Henkel JS, 2004, ANN NEUROL, V55, P221, DOI 10.1002/ana.10805
   Henkel JS, 2006, MOL CELL NEUROSCI, V31, P427, DOI 10.1016/j.mcn.2005.10.016
   Huang DW, 2009, NAT PROTOC, V4, P44, DOI 10.1038/nprot.2008.211
   Irizarry RA, 2003, BIOSTATISTICS, V4, P249, DOI 10.1093/biostatistics/4.2.249
   Kanehisa M, 2000, NUCLEIC ACIDS RES, V28, P27, DOI 10.1093/nar/28.1.27
   Kelly KF, 2006, TRENDS CELL BIOL, V16, P578, DOI 10.1016/j.tcb.2006.09.003
   Kohl M, 2011, METHODS MOL BIOL, V696, P291, DOI 10.1007/978-1-60761-987-1_18
   La SPADAA, 2010, HUM MOL GENET, V19, PR1, DOI 10.1093/hmg/ddq193
   Liu NK, 2010, MOL NEUROBIOL, V41, P197, DOI 10.1007/s12035-010-8101-0
   Lunardi A, 2013, BLOOD, V121, P2845, DOI 10.1182/blood-2012-11-292037
   Maeda T, 2007, SCIENCE, V316, P860, DOI 10.1126/science.1140881
   Maere S, 2005, BIOINFORMATICS, V21, P3448, DOI 10.1093/bioinformatics/bti551
   Mattson MP, 2001, J CLIN INVEST, V107, P247, DOI 10.1172/JCI11916
   Olson JK, 2004, J IMMUNOL, V173, P3916, DOI 10.4049/jimmunol.173.6.3916
   Owens DM, 2007, ONCOGENE, V26, P3203, DOI 10.1038/sj.onc.1210412
   Oyinbo CA, 2011, ACTA NEUROBIOL EXP, V71, P281
   Parikh P, 2011, P NATL ACAD SCI USA, V108, PE99, DOI 10.1073/pnas.1100426108
   Profyris C, 2004, NEUROBIOL DIS, V15, P415, DOI 10.1016/j.nbd.2003.11.015
   Qiu J, 2009, LANCET NEUROL, V8, P606, DOI 10.1016/S1474-4422(09)70162-0
   Robinson MJ, 1998, CURR BIOL, V8, P1141, DOI 10.1016/S0960-9822(07)00485-X
   Ruchhoeft ML, 1999, J NEUROSCI, V19, P8454
   Shi B, 2014, PLOS ONE, V9, P0, DOI 10.1371/journal.pone.0106038
   Theocharidis A, 2009, NAT PROTOC, V4, P1535, DOI 10.1038/nprot.2009.177
   Thuret S, 2006, NAT REV NEUROSCI, V7, P628, DOI 10.1038/nrn1955
   Vawda R, 2013, CURR STEM CELL RES T, V8, P25, DOI 10.2174/1574888X11308010005
   Wu Q, 2006, FRONT BIOSCI-LANDMRK, V11, P2714, DOI 10.2741/2001
   Yu CG, 2005, MOL BRAIN RES, V138, P244, DOI 10.1016/j.molbrainres.2005.04.013
   Ziv Y, 2006, P NATL ACAD SCI USA, V103, P13174, DOI 10.1073/pnas.0603747103
NR 38
TC 7
Z9 8
U1 0
U2 6
PU SPRINGERNATURE
PI LONDON
PA CAMPUS, 4 CRINAN ST, LONDON, N1 9XW, ENGLAND
SN 1362-4393
EI 1476-5624
J9 SPINAL CORD
JI Spinal Cord
PD JUN 15
PY 2016
VL 54
IS 6
BP 431
EP 438
DI 10.1038/sc.2015.171
PG 8
WC Clinical Neurology; Rehabilitation
SC Neurosciences & Neurology; Rehabilitation
GA DO0PK
UT WOS:000377480600004
PM 26503224
DA 2022-04-27
ER

PT J
AU Ding, Y
   Song, ZW
   Liu, JB
AF Ding, Ya
   Song, Zhiwen
   Liu, Jinbo
TI Aberrant LncRNA Expression Profile in a Contusion Spinal Cord Injury Mouse Model
SO BIOMED RESEARCH INTERNATIONAL
LA English
DT Article
ID long noncoding rna; apoptosis; pathway; gene
AB Long noncoding RNAs (LncRNAs) play a crucial role in cell growth, development, and various diseases related to the central nervous system. However, LncRNA differential expression profiles in spinal cord injury are yet to be reported. In this study, we profiled the expression pattern of LncRNAs using a microarray method in a contusion spinal cord injury (SCI) mouse model. Compared with a spinal cord without injury, few changes in LncRNA expression levels were noted 1 day after injury. The differential changes in LncRNA expression peaked 1 week after SCI and subsequently declined until 3 weeks after injury. Quantitative real-time polymerase chain reaction (qRT-PCR) was used to validate the reliability of the microarray, demonstrating that the results were reliable. Gene ontology (GO) analysis indicated that differentially expressed mRNAs were involved in transport, cell adhesion, ion transport, and metabolic processes, among others. Kyoto Encyclopedia of Genes and Genomes (KEGG) enrichment analysis showed that the neuroactive ligand-receptor interaction, the PI3K-Akt signaling pathway, and focal adhesions were potentially implicated in SCI pathology. We constructed a dynamic LncRNA-mRNA network containing 264 LncRNAs and 949 mRNAs to elucidate the interactions between the LncRNAs and mRNAs. Overall, the results from this study indicate for the first time that LncRNAs are differentially expressed in a contusion SCI mouse model.
C1 [Ding, Ya; Song, Zhiwen; Liu, Jinbo] Soochow Univ, Affiliated Hosp 3, Dept Orthoped, Changzhou, Jiangsu, Peoples R China.
   [Ding, Ya] Anhui Med Univ, Fuyang Peoples Hosp, Dept Orthoped Surg, 63 Luci St, Fuyang City 236004, Anhui, Peoples R China.
RP Liu, JB (通讯作者)，Soochow Univ, Affiliated Hosp 3, Dept Orthoped, Changzhou, Jiangsu, Peoples R China.
EM czljbljb@126.com
FU Natural Science Foundation of Jiangsu ProvinceNatural Science Foundation of Jiangsu Province [BK20151177]; National Science Foundation of ChinaNational Natural Science Foundation of China (NSFC) [81471263]; Changzhou High-Level Medical Talents Training Project [2016ZCLJ005]
CR Amar AP, 1999, NEUROSURGERY, V44, P1027, DOI 10.1097/00006123-199905000-00052
   Ashburner M, 2000, NAT GENET, V25, P25, DOI 10.1038/75556
   Beissbarth T, 2004, BIOINFORMATICS, V20, P1464, DOI 10.1093/bioinformatics/bth088
   Bhalala OG, 2013, NAT REV NEUROL, V9, P328, DOI 10.1038/nrneurol.2013.67
   Calderwood MA, 2007, P NATL ACAD SCI USA, V104, P7606, DOI 10.1073/pnas.0702332104
   Chamberlain SJ, 2001, GENOMICS, V73, P316, DOI 10.1006/geno.2001.6543
   Crowe MJ, 1997, NAT MED, V3, P73, DOI 10.1038/nm0197-73
   Di GIOVANNIS, 2003, ANN NEUROL, V53, P454, DOI 10.1002/ana.10472
   Draghici S, 2007, GENOME RES, V17, P1537, DOI 10.1101/gr.6202607
   Emery E, 1998, J NEUROSURG, V89, P911, DOI 10.3171/jns.1998.89.6.0911
   Estrada VERONICA, 2014, F1000PRIME REP, V6, P84, DOI 10.12703/P6-84
   Gracey AY, 2004, P NATL ACAD SCI USA, V101, P16970, DOI 10.1073/pnas.0403627101
   Guennewig B, 2014, INT REV NEUROBIOL, V116, P153, DOI 10.1016/B978-0-12-801105-8.00007-2
   Hayashi M, 2000, J NEUROTRAUM, V17, P203, DOI 10.1089/neu.2000.17.203
   Hennekinne L, 2013, J NEUROSCI, V33, P11432, DOI 10.1523/JNEUROSCI.5247-12.2013
   Huarte M, 2010, CELL, V142, P409, DOI 10.1016/j.cell.2010.06.040
   Kanehisa M, 2000, NUCLEIC ACIDS RES, V28, P27, DOI 10.1093/nar/28.1.27
   Kapranov P, 2007, SCIENCE, V316, P1484, DOI 10.1126/science.1138341
   Ke J, 2015, ONCOTARGET, V6, P21934, DOI 10.18632/oncotarget.4290
   Kwon BK, 2002, SPINE, V27, P1504, DOI 10.1097/00007632-200207150-00005
   Kwon BRIANK, 2004, SPINE J, V4, P451, DOI 10.1016/j.spinee.2003.07.007
   Lee-liu D, 2014, NEURAL DEV, V9, P0, DOI 10.1186/1749-8104-9-12
   Li YH, 2016, SCI REP-UK, V6, P0, DOI 10.1038/srep19869
   Liu NK, 2009, EXP NEUROL, V219, P424, DOI 10.1016/j.expneurol.2009.06.015
   Mcdonald JW, 2002, LANCET, V359, P417, DOI 10.1016/S0140-6736(02)07603-1
   Mercer TR, 2009, NAT REV GENET, V10, P155, DOI 10.1038/nrg2521
   Miller LD, 2002, CANCER CELL, V2, P353, DOI 10.1016/S1535-6108(02)00181-2
   Nakamura R, 2012, J BIOL CHEM, V287, P3282, DOI 10.1074/jbc.M111.281485
   Prieto C, 2008, PLOS ONE, V3, P0, DOI 10.1371/journal.pone.0003911
   Pujana MA, 2007, NAT GENET, V39, P1338, DOI 10.1038/ng.2007.2
   Qureshi IA, 2010, BRAIN RES, V1338, P20, DOI 10.1016/j.brainres.2010.03.110
   Ramoni MF, 2002, P NATL ACAD SCI USA, V99, P9121, DOI 10.1073/pnas.132656399
   Schlitt T, 2003, GENOME RES, V13, P2568, DOI 10.1101/gr.1111403
   Son SM, 2015, NEUROBIOL AGING, V36, P3214, DOI 10.1016/j.neurobiolaging.2015.09.005
   Sosinska P, 2015, MUTAT RES-REV MUTAT, V766, P58, DOI 10.1016/j.mrrev.2015.08.002
   Szafranskil K, 2015, FRONT GENET, V6, P0, DOI 10.3389/fgene.2015.00087
   Tator CH, 1991, J NEUROSURG, V75, P15, DOI 10.3171/jns.1991.75.1.0015
   Tsai MJ, 2015, NEUROSCIENCE, V305, P238, DOI 10.1016/j.neuroscience.2015.07.074
   Walker MJ, 2015, JOVE-J VIS EXP, V20, P0
   Yong C, 1998, J NEUROTRAUM, V15, P459, DOI 10.1089/neu.1998.15.459
NR 40
TC 28
Z9 29
U1 1
U2 9
PU HINDAWI LTD
PI LONDON
PA ADAM HOUSE, 3RD FLR, 1 FITZROY SQ, LONDON, W1T 5HF, ENGLAND
SN 2314-6133
EI 2314-6141
J9 BIOMED RES INT
JI Biomed Res. Int.
PD JUN 15
PY 2016
VL 2016
IS 
BP 
EP 
DI 10.1155/2016/9249401
PG 10
WC Biotechnology & Applied Microbiology; Medicine, Research & Experimental
SC Biotechnology & Applied Microbiology; Research & Experimental Medicine
GA DW3AC
UT WOS:000383513100001
DA 2022-04-27
ER

PT J
AU Zhang, HC
   Wang, Y
AF Zhang, Haocong
   Wang, Yan
TI Identification of molecular pathway changes after spinal cord injury by microarray analysis
SO JOURNAL OF ORTHOPAEDIC SURGERY AND RESEARCH
LA English
DT Article
DE Differentially expressed genes; Interaction network; Pathway enrichment analysis; Spinal cord injury
ID inflammatory response; gene-expression; c-jun; degeneration; macrophage; activation; receptor; neuron; gtpase; system
AB Background: Spinal cord injury (SCI) is highly related to the devastating sensory and motor dysfunction. Methods: The GSE45006 gene expression profile dataset was downloaded from Gene Expression Omnibus, which was collected from 24 rats including 20 animals with injured T7 spinal cords using an aneurysm clip impact-compression injury model and killed after 1 day, 3 days, 1 week, 2 weeks, and 8 weeks and four sham-operated rats. Differentially expressed genes (DEGs) between the injured rats at each time point and the sham-operated rats were screened. DEGs commonly detected throughout different time points were further identified, followed by comparing the expression level of these DEGs at each time point between the injured spinal cord samples and controls. Pathway enrichment analysis of the common DEGs was performed. Results: The difference in the expression level of 416 common DEGs was significant between the injured spinal cord samples and the controls at each time point (P < 0.05), with the most significant difference 1 day after SCI. The common DEGs were enriched in three pathways, namely Fc gamma R-mediated phagocytosis, mitogen-activated protein kinase (MAPK) signaling pathway, and chemokine signaling pathway. AKT3 and RAC2 were enriched in all the three pathways; RAP1B in both MAPK signaling pathway and chemokine signaling pathway; and VAV1, LYN, and HCK in both Fc gamma R-mediated phagocytosis and chemokine signaling pathway. Conclusions: This study has confirmed the occurrence of neuronal death, inflammation, and neuronal regeneration after SCI. AKT3, RAC2, VAV1, RAP18, LYN, and HCK may have critical roles in the pathological responses to SCI.
C1 [Zhang, Haocong; Wang, Yan] PLA, Dept Orthopaed, Gen Hosp, 28 Fuxing Rd, Beijing 100853, Peoples R China.
RP Wang, Y (通讯作者)，PLA, Dept Orthopaed, Gen Hosp, 28 Fuxing Rd, Beijing 100853, Peoples R China.
EM yanwang4157@163.com
CR Benjamini Y, 1995, J R STAT SOC B, V57, P289, DOI 10.1111/j.2517-6161.1995.tb02031.x
   Bethea JR, 2002, CURR OPIN NEUROL, V15, P355, DOI 10.1097/00019052-200206000-00021
   Bonilla IE, 2002, J NEUROSCI, V22, P1303, DOI 10.1523/JNEUROSCI.22-04-01303.2002
   Carlson SL, 1998, EXP NEUROL, V151, P77, DOI 10.1006/exnr.1998.6785
   Chamankhah M, 2013, BMC GENOMICS, V14, P0, DOI 10.1186/1471-2164-14-583
   Costigan M, 2002, BMC NEUROSCI, V3, P0, DOI 10.1186/1471-2202-3-16
   Dubreuil CI, 2003, J CELL BIOL, V162, P233, DOI 10.1083/jcb.200301080
   Fridman WH, 1991, FASEB J, V5, P2684, DOI 10.1096/fasebj.5.12.1916092
   Fujita A, 2006, BMC BIOINFORMATICS, V7, P0, DOI 10.1186/1471-2105-7-469
   Gentleman R, 2005, BIOINFORMATICS COMPU, V0, P0
   Greenhalgh AD, 2014, J NEUROSCI, V34, P6316, DOI 10.1523/JNEUROSCI.4912-13.2014
   Harrington AW, 2002, J NEUROSCI, V22, P156, DOI 10.1523/JNEUROSCI.22-01-00156.2002
   Hausmann O, 2003, SPINAL CORD, V41, P369, DOI 10.1038/sj.sc.3101483
   Hayashi M, 2000, J NEUROTRAUM, V17, P203, DOI 10.1089/neu.2000.17.203
   Herdegen T, 1998, BRAIN RES REV, V28, P370, DOI 10.1016/S0165-0173(98)00018-6
   Huang DW, 2007, GENOME BIOL, V8, P0, DOI 10.1186/gb-2007-8-9-r183
   Huang DW, 2009, NAT PROTOC, V4, P44, DOI 10.1038/nprot.2008.211
   Hulsebosch CE, 2002, ADV PHYSIOL EDUC, V26, P238, DOI 10.1152/advan.00039.2002
   Jochum W, 2001, ONCOGENE, V20, P2401, DOI 10.1038/sj.onc.1204389
   Kandel ES, 1999, EXP CELL RES, V253, P210, DOI 10.1006/excr.1999.4690
   Kapfhammer JP, 1994, EUR J NEUROSCI, V6, P403, DOI 10.1111/j.1460-9568.1994.tb00283.x
   Nam D, 2008, BRIEF BIOINFORM, V9, P189, DOI 10.1093/bib/bbn001
   Oconnor J, 2012, STUDENTS T TEST MACT, V0, P0
   Pan JZ, 2002, J NEUROSCI RES, V68, P315, DOI 10.1002/jnr.10215
   Pasquale EB, 2008, CELL, V133, P38, DOI 10.1016/j.cell.2008.03.011
   Peviani M, 2007, MOL CELL NEUROSCI, V34, P592, DOI 10.1016/j.mcn.2007.01.003
   Popovich PG, 1999, EXP NEUROL, V158, P351, DOI 10.1006/exnr.1999.7118
   Raivich G, 2004, NEURON, V43, P57, DOI 10.1016/j.neuron.2004.06.005
   Schnell L, 1999, EUR J NEUROSCI, V11, P3648, DOI 10.1046/j.1460-9568.1999.00792.x
   Schwab ME, 1996, PHYSIOL REV, V76, P319, DOI 10.1152/physrev.1996.76.2.319
   Schwamborn JC, 2004, NAT NEUROSCI, V7, P923, DOI 10.1038/nn1295
   Smoot ME, 2011, BIOINFORMATICS, V27, P431, DOI 10.1093/bioinformatics/btq675
   Szklarczyk D, 2011, NUCLEIC ACIDS RES, V39, PD561, DOI 10.1093/nar/gkq973
   Wennerberg K, 2004, J CELL SCI, V117, P1301, DOI 10.1242/jcs.01118
   Xu Z, 2006, LIFE SCI, V79, P1895, DOI 10.1016/j.lfs.2006.06.023
   Yang LA, 2004, EUR J NEUROSCI, V19, P871, DOI 10.1111/j.0953-816X.2004.03121.x
   Zlotnik A, 2000, IMMUNITY, V12, P121, DOI 10.1016/S1074-7613(00)80165-X
NR 37
TC 11
Z9 12
U1 0
U2 2
PU BMC
PI LONDON
PA CAMPUS, 4 CRINAN ST, LONDON N1 9XW, ENGLAND
SN 1749-799X
EI 
J9 J ORTHOP SURG RES
JI J. Orthop. Surg. Res.
PD SEP 15
PY 2016
VL 11
IS 
BP 
EP 
DI 10.1186/s13018-016-0437-3
PG 6
WC Orthopedics
SC Orthopedics
GA DW7QO
UT WOS:000383846300002
PM 27628653
DA 2022-04-27
ER

PT J
AU Masocha, W
AF Masocha, Willias
TI Gene expression profile of sodium channel subunits in the anterior cingulate cortex during experimental paclitaxel-induced neuropathic pain in mice
SO PEERJ
LA English
DT Article
DE Neuropathic pain; Anterior cingulate cortex; Paclitaxel; Sodium channel; Gene expression
ID constriction injury model; sensory neuron; spinal-cord; auxiliary subunit; nervous-system; messenger-rna; beta-subunit; up-regulation; rat; drg
AB Paclitaxel, a chemotherapeutic agent, causes neuropathic pain whose supraspinal pathophysiology is not fully understood. Dysregulation of sodium channel expression, studied mainly in the periphery and spinal cord level, contributes to the pathogenesis of neuropathic pain. We examined gene expression of sodium channel (Na-v) subunits by real time polymerase chain reaction (PCR) in the anterior cingulate cortex (ACC) at day 7 post first administration of paclitaxel, when mice had developed paclitaxel-induced thermal hyperalgesia. The ACC was chosen because increased activity in the ACC has been observed during neuropathic pain. In the ACC of vehicle-treated animals the threshold cycle (Ct) values for Na(v)1.4, Na(v)1.5, Na(v)1.7, Na(v)1.8 and Na(v)1.9 were above 30 and/or not detectable in some samples. Thus, comparison in mRNA expression between untreated control, vehicletreated and paclitaxel treated animals was done for Na(v)1.1, Na(v)1.2, Na(v)1.3, Na(v)1.6, Na-x as well as Na-v beta 1-Na-v beta 4. There were no differences in the transcript levels of Na(v)1.1-Na(v)1.3, Na(v)1.6, Na-x, Na-v beta 1-Na-v beta 3 between untreated and vehicle-treated mice, however, vehicle treatment increased Na-v beta 4 expression. Paclitaxel treatment significantly increased the mRNA expression of Na(v)1.1, Na(v)1.2, Na(v)1.6 and Nax, but not Na(v)1.3, sodium channel alpha subunits compared to vehicle-treated animals. Treatment with paclitaxel significantly increased the expression of Na-v beta 1 and Na-v beta 3, but not Na-v beta 2 and Na-v beta 4, sodium channel beta subunits compared to vehicletreated animals. These findings suggest that during paclitaxel-induced neuropathic pain (PINP) there is differential upregulation of sodium channels in the ACC, which might contribute to the increased neuronal activity observed in the area during neuropathic pain.
C1 [Masocha, Willias] Kuwait Univ, Fac Pharm, Dept Pharmacol & Therapeut, Safat, Kuwait.
RP Masocha, W (通讯作者)，Kuwait Univ, Fac Pharm, Dept Pharmacol & Therapeut, Safat, Kuwait.
EM masocha@hsc.edu.kw
FU Kuwait University [PT01/09, SRUL02/13]
CR Alvarado S, 2013, MOL PAIN, V9, P0, DOI 10.1186/1744-8069-9-21
   Bagal SK, 2015, CHANNELS, V9, P360, DOI 10.1080/19336950.2015.1079674
   Beckh S, 1989, EMBO J, V8, P3611, DOI 10.1002/j.1460-2075.1989.tb08534.x
   Blackburn-munro G, 1999, NEUROSCIENCE, V90, P153, DOI 10.1016/S0306-4522(98)00415-1
   Brackenbury WJ, 2008, EXPERT OPIN THER TAR, V12, P1191, DOI 10.1517/14728222.12.9.1191
   Cata JP, 2006, MINERVA ANESTESIOL, V72, P151
   Catterall WA, 2000, NEURON, V26, P13, DOI 10.1016/S0896-6273(00)81133-2
   Catterall WA, 2005, PHARMACOL REV, V57, P397, DOI 10.1124/pr.57.4.4
   Cavaletti G, 2000, NEUROTOXICOLOGY, V21, P389, DOI 10.1046/j.1529-8027.2001.01008-5.x
   Craner MJ, 2002, ANN NEUROL, V52, P786, DOI 10.1002/ana.10364
   Cummins TR, 2007, PAIN, V131, P243, DOI 10.1016/j.pain.2007.07.026
   Devor M, 2006, J PAIN, V7, PS3, DOI 10.1016/j.jpain.2005.09.006
   Dib-hajj SD, 1999, PAIN, V83, P591, DOI 10.1016/S0304-3959(99)00169-4
   Dib-hajj SD, 2015, NAT REV NEUROSCI, V16, P511, DOI 10.1038/nrn3977
   Gautron S, 1992, P NATL ACAD SCI USA, V89, P7272, DOI 10.1073/pnas.89.15.7272
   Glantz MJ, 1995, J NATL CANCER I, V87, P1077, DOI 10.1093/jnci/87.14.1077
   Hains BC, 2005, BRAIN, V128, P2359, DOI 10.1093/brain/awh623
   Hains BC, 2004, J NEUROSCI, V24, P4832, DOI 10.1523/JNEUROSCI.0300-04.2004
   Hains BC, 2003, J NEUROSCI, V23, P8881
   Hsieh JC, 1995, PAIN, V63, P225, DOI 10.1016/0304-3959(95)00048-W
   Isom LL, 2001, NEUROSCIENTIST, V7, P42, DOI 10.1177/107385840100700108
   Kemper EM, 2003, CLIN CANCER RES, V9, P2849
   Laedermann CJ, 2014, MOL PAIN, V10, P0, DOI 10.1186/1744-8069-10-19
   Levy-mozziconacci A, 1998, EUR J NEUROSCI, V10, P2757, DOI 10.1046/j.1460-9568.1998.00283.x
   Lindia JA, 2005, PAIN, V117, P145, DOI 10.1016/j.pain.2005.05.027
   Livak KJ, 2001, METHODS, V25, P402, DOI 10.1006/meth.2001.1262
   Ortega-legaspi JM, 2011, MOL PAIN, V7, P0, DOI 10.1186/1744-8069-7-97
   Ortega-legaspi JM, 2010, EUR J PAIN, V14, P901, DOI 10.1016/j.ejpain.2010.02.007
   Masocha W, 2015, PEERJ, V3, P0, DOI 10.7717/peerj.1350
   Masocha W, 2015, GENE EXPRESSION, V16, P145, DOI 10.3727/105221615X14181438356337
   Masocha W, 2014, SCI REP-UK, V4, P0, DOI 10.1038/srep06719
   Masocha W, 2009, J NEUROIMMUNOL, V214, P78, DOI 10.1016/j.jneuroim.2009.06.022
   Nashawi H, 2016, MED PRIN PRACT, V25, P423, DOI 10.1159/000447775
   Parvathy SS, 2013, MED PRIN PRACT, V22, P35, DOI 10.1159/000341710
   Persson AK, 2009, BRAIN RES, V1285, P1, DOI 10.1016/j.brainres.2009.06.012
   Pertin M, 2005, J NEUROSCI, V25, P10970, DOI 10.1523/JNEUROSCI.3066-05.2005
   Peters CM, 2007, EXP NEUROL, V203, P42, DOI 10.1016/j.expneurol.2006.07.022
   Nieto FR, 2008, PAIN, V137, P520, DOI 10.1016/j.pain.2007.10.012
   Rogers M, 2006, SEMIN CELL DEV BIOL, V17, P571, DOI 10.1016/j.semcdb.2006.10.009
   Schaller KL, 2003, CEREBELLUM, V2, P2, DOI 10.1080/14734220309424
   Scripture CD, 2006, CURR NEUROPHARMACOL, V4, P165, DOI 10.2174/157015906776359568
   Scuteri A, 2006, ANTICANCER RES, V26, P1065
   Shah BS, 2001, NEUROSCI LETT, V309, P1, DOI 10.1016/S0304-3940(01)01976-0
   Shah BS, 2000, EUR J NEUROSCI, V12, P3985, DOI 10.1046/j.1460-9568.2000.00294.x
   Theiss C, 2000, CELL TISSUE RES, V299, P213, DOI 10.1007/s004419900120
   Vogt BA, 2005, NAT REV NEUROSCI, V6, P533, DOI 10.1038/nrn1704
   Westenbroek RE, 1989, NEURON, V3, P695, DOI 10.1016/0896-6273(89)90238-9
   Whitaker WRJ, 2000, J COMP NEUROL, V422, P123, DOI 10.1002/(SICI)1096-9861(20000619)422:1<123::AID-CNE8>3.0.CO;2-X
   Whitaker WRJ, 2001, MOL BRAIN RES, V88, P37, DOI 10.1016/S0169-328X(00)00289-8
   Wolf S, 2008, EUR J CANCER, V44, P1507, DOI 10.1016/j.ejca.2008.04.018
   Xiao WH, 2008, PAIN MED, V9, P505, DOI 10.1111/j.1526-4637.2007.00301.x
   Xie YF, 2009, ACTA PHARMACOL SIN, V30, P31, DOI 10.1038/aps.2008.14
   Yu FH, 2003, GENOME BIOL, V4, P0, DOI 10.1186/gb-2003-4-3-207
   Zhang HM, 2016, J PAIN, V17, P775, DOI 10.1016/j.jpain.2016.02.011
   Zhao P, 2006, MOL PAIN, V2, P0, DOI 10.1186/1744-8069-2-27
   Zhuo M, 2008, TRENDS NEUROSCI, V31, P199, DOI 10.1016/j.tins.2008.01.003
NR 56
TC 10
Z9 12
U1 0
U2 5
PU PEERJ INC
PI LONDON
PA 341-345 OLD ST, THIRD FLR, LONDON, EC1V 9LL, ENGLAND
SN 2167-8359
EI 
J9 PEERJ
JI PeerJ
PD NOV 15
PY 2016
VL 4
IS 
BP 
EP 
DI 10.7717/peerj.2702
PG 13
WC Multidisciplinary Sciences
SC Science & Technology - Other Topics
GA EC4GB
UT WOS:000388083600009
PM 27896032
DA 2022-04-27
ER

PT J
AU Guo, Y
   Kluppel, M
   Tang, H
   Tan, S
   Zhang, PD
   Chen, ZZ
AF Guo, Yang
   Klueppel, Michael
   Tang, Hao
   Tan, Sheng
   Zhang, Peidong
   Chen, Zhenzhou
TI Lentivirus-mediated transfection of chondroitinase ABC gene without the bacterial leader sequence enables long-term secretion of functional chondroitinase ABC in human bone marrow stromal cells
SO BIOTECHNOLOGY LETTERS
LA English
DT Article
DE Chondroitinase ABC; Bone marrow stromal cells; Lentivirus; Secretion; Chondroitin sulfate proteoglycans
ID spinal-cord-injury; ischemic-stroke; stem-cell; sulfate; proteoglycan; regeneration; recovery; promote
AB To test the feasibility of secretion of functional chondroitinase ABC (ChABC), a bacterial enzyme that promotes axonal regeneration after spinal cord injury, from human bone marrow stromal cells (hBMSCs). A lentiviral-expression vector, Lenti6.3-ChABC-3F, carrying the ChABC-3F gene without the bacterial leader sequence (aa 1-24) was constructed. Transfection of these Lenti6.3-ChABC-3F lentivirus led to stable expression in and secrection of ChABC proteins from hBMSCs for at least ten passages in culture in vitro, which was demonstrated by QRT-PCR, immunostaining, western blotting and ELISA. Moreover, the secreted ChABC proteins exhibited similar functional activity as the commercially-available ChABC. The lentivirus-mediated transfection of chondroitinase ABC gene without the bacterial leader sequence induced substantial long-term secretion of functional ChABC in hBMSCs.
C1 [Guo, Yang; Tan, Sheng] Southern Med Univ, Zhujiang Hosp, Dept Neurol, Guangzhou, Guangdong, Peoples R China.
   [Klueppel, Michael] Northwestern Univ, Dept Pediat, Robert H Lurie Comprehens Canc Ctr, Stanley Manne Childrens Res Inst, Chicago, IL 60611 USA.
   [Zhang, Peidong] Med Univ, Zhujiang Hosp, Dept Cardiovasc Med, Guangzhou, Guangdong, Peoples R China.
   [Tang, Hao; Chen, Zhenzhou] Southern Med Univ, Zhujiang Hosp, Natl Key Clin Dept, Dept Neurosurg, Guangzhou, Guangdong, Peoples R China.
RP Chen, ZZ (通讯作者)，Southern Med Univ, Zhujiang Hosp, Natl Key Clin Dept, Dept Neurosurg, Guangzhou, Guangdong, Peoples R China.
EM czz1020@163.com
FU Special Foundation for Science and Technology Key Plan of Guangdong Province [2011A030400007]; Special Foundation for Science and Technology Key Plan of Guangzhou City [2011Y1-00033-6]; National Natural Science Foundation of ChinaNational Natural Science Foundation of China (NSFC) [30801184]
CR Bradbury EJ, 2002, NATURE, V416, P636, DOI 10.1038/416636a
   Cafferty WBJ, 2007, J NEUROSCI, V27, P2176, DOI 10.1523/JNEUROSCI.5176-06.2007
   Didangelos A, 2014, J NEUROSCI, V34, P16424, DOI 10.1523/JNEUROSCI.2927-14.2014
   Eckert MA, 2013, J CEREBR BLOOD F MET, V33, P1322, DOI 10.1038/jcbfm.2013.91
   Kluppel M, 2011, MOL CELL BIOCHEM, V351, P1, DOI 10.1007/s11010-010-0705-1
   Koda M, 2005, NEUROREPORT, V16, P1763, DOI 10.1097/01.wnr.0000183329.05994.d7
   Kwok JCF, 2008, RESTOR NEUROL NEUROS, V26, P131
   Lee JS, 2010, STEM CELLS, V28, P1099, DOI 10.1002/stem.430
   Mikami T, 2013, BBA-GEN SUBJECTS, V1830, P4719, DOI 10.1016/j.bbagen.2013.06.006
   Milbreta U, 2014, J NEUROTRAUM, V31, P803, DOI 10.1089/neu.2013.3143
   Muir EM, 2010, J BIOTECHNOL, V145, P103, DOI 10.1016/j.jbiotec.2009.11.002
   Nickel W, 2009, NAT REV MOL CELL BIO, V10, P148, DOI 10.1038/nrm2617
   Prabhakar V, 2005, BIOCHEM J, V386, P103, DOI 10.1042/BJ20041222
   Tester NJ, 2007, J NEUROSCI RES, V85, P1110, DOI 10.1002/jnr.21199
   Zhao RR, 2011, J NEUROSCI METH, V201, P228, DOI 10.1016/j.jneumeth.2011.08.003
NR 15
TC 5
Z9 5
U1 2
U2 12
PU SPRINGER
PI DORDRECHT
PA VAN GODEWIJCKSTRAAT 30, 3311 GZ DORDRECHT, NETHERLANDS
SN 0141-5492
EI 1573-6776
J9 BIOTECHNOL LETT
JI Biotechnol. Lett.
PD MAY 15
PY 2016
VL 38
IS 5
BP 893
EP 900
DI 10.1007/s10529-016-2046-y
PG 8
WC Biotechnology & Applied Microbiology
SC Biotechnology & Applied Microbiology
GA DI9YC
UT WOS:000373857600022
PM 26910777
DA 2022-04-27
ER

PT J
AU Didangelos, A
   Puglia, M
   Iberl, M
   Sanchez-Bellot, C
   Roschitzki, B
   Bradbury, EJ
AF Didangelos, Athanasios
   Puglia, Michele
   Iberl, Michaela
   Sanchez-Bellot, Candela
   Roschitzki, Bernd
   Bradbury, Elizabeth J.
TI High-throughput proteomics reveal alarmins as amplifiers of tissue pathology and inflammation after spinal cord injury
SO SCIENTIFIC REPORTS
LA English
DT Article
ID chondroitinase abc promote; nf-kappa-b; sulfate proteoglycan; extracellular-matrix; functional regeneration; statistical-model; axon regeneration; gene-expression; fibrotic scar; extra domain
AB Spinal cord injury is characterized by acute cellular and axonal damage followed by aggressive inflammation and pathological tissue remodelling. The biological mediators underlying these processes are still largely unknown. Here we apply an innovative proteomics approach targeting the enriched extracellular proteome after spinal cord injury for the first time. Proteomics revealed multiple matrix proteins not previously associated with injured spinal tissue, including small proteoglycans involved in cell-matrix adhesion and collagen fibrillogenesis. Network analysis of transcriptomics and proteomics datasets uncovered persistent overexpression of extracellular alarmins that can trigger inflammation via pattern recognition receptors. In mechanistic experiments, inhibition of toll-like receptor-4 (TLR4) and the receptor for advanced glycation end-products (RAGE) revealed the involvement of alarmins in inflammatory gene expression, which was found to be dominated by IL1 and NF kappa B signalling. Extracellular high-mobility group box-1 (HMGB1) was identified as the likely endogenous regulator of IL1 expression after injury. These data reveal a novel tissue remodelling signature and identify endogenous alarmins as amplifiers of the inflammatory response that promotes tissue pathology and impedes neuronal repair after spinal cord injury.
C1 [Didangelos, Athanasios; Iberl, Michaela; Sanchez-Bellot, Candela; Bradbury, Elizabeth J.] Kings Coll London, Wolfson Ctr Age Related Dis, Guys Campus, London WC2R 2LS, England.
   [Puglia, Michele; Roschitzki, Bernd] Univ Zurich, ETH Zurich, FGCZ, CH-8006 Zurich, Switzerland.
RP Didangelos, A; Bradbury, EJ (通讯作者)，Kings Coll London, Wolfson Ctr Age Related Dis, Guys Campus, London WC2R 2LS, England.
EM Athanasios.didangelos@kcl.ac.uk; Elizabeth.bradbury@kcl.ac.uk
FU UK Medical Research Council (SNCF award)UK Research & Innovation (UKRI)Medical Research Council UK (MRC) [G1002055]; RoseTrees TrustRosetrees Trust [JS16/M276]; European UnionEuropean Commission [220]; MRCUK Research & Innovation (UKRI)Medical Research Council UK (MRC) [G1002055] Funding Source: UKRI; Medical Research CouncilUK Research & Innovation (UKRI)Medical Research Council UK (MRC)European Commission [G1002055] Funding Source: researchfish; Rosetrees TrustRosetrees Trust [M276] Funding Source: researchfish
CR Aimone JB, 2004, EXP NEUROL, V189, P204, DOI 10.1016/j.expneurol.2004.05.042
   Akira S, 2004, NAT REV IMMUNOL, V4, P499, DOI 10.1038/nri1391
   Alilain WJ, 2011, NATURE, V475, P196, DOI 10.1038/nature10199
   Anders HJ, 2014, J AM SOC NEPHROL, V25, P1387, DOI 10.1681/ASN.2014010117
   Andrews EM, 2012, EXP NEUROL, V235, P174, DOI 10.1016/j.expneurol.2011.09.008
   Au E, 2007, J NEUROSCI, V27, P7208, DOI 10.1523/JNEUROSCI.0509-07.2007
   Balachandran S, 2004, NATURE, V432, P401, DOI 10.1038/nature03124
   Bartus K, 2014, J NEUROSCI, V34, P4822, DOI 10.1523/JNEUROSCI.4369-13.2014
   Benowitz LI, 2011, CURR OPIN NEUROL, V24, P577, DOI 10.1097/WCO.0b013e32834c208d
   Bethea JR, 1998, J NEUROSCI, V18, P3251
   Binda AV, 2005, BIOCHEM PHARMACOL, V69, P1451, DOI 10.1016/j.bcp.2005.02.015
   Bradbury EJ, 2002, NATURE, V416, P636, DOI 10.1038/416636a
   Burda JE, 2014, NEURON, V81, P229, DOI 10.1016/j.neuron.2013.12.034
   Burnside ER, 2014, NEUROPATH APPL NEURO, V40, P26, DOI 10.1111/nan.12114
   Chen KB, 2011, SPINE, V36, P2122, DOI 10.1097/BRS.0b013e318203941c
   Cregg JM, 2014, EXP NEUROL, V253, P197, DOI 10.1016/j.expneurol.2013.12.024
   Didangelos A, 2014, J NEUROSCI, V34, P16424, DOI 10.1523/JNEUROSCI.2927-14.2014
   Didangelos A, 2011, MOL CELL PROTEOMICS, V10, P0, DOI 10.1074/mcp.M111.008128
   Didangelos A, 2010, MOL CELL PROTEOMICS, V9, P2048, DOI 10.1074/mcp.M110.001693
   Enright AJ, 2002, NUCLEIC ACIDS RES, V30, P1575, DOI 10.1093/nar/30.7.1575
   Fawcett JW, 1999, BRAIN RES BULL, V49, P377, DOI 10.1016/S0361-9230(99)00072-6
   Fitch MT, 2008, EXP NEUROL, V209, P294, DOI 10.1016/j.expneurol.2007.05.014
   Gaudet AD, 2015, MOL CELL NEUROSCI, V64, P84, DOI 10.1016/j.mcn.2014.12.006
   Gold LI, 2010, FASEB J, V24, P665, DOI 10.1096/fj.09-145482
   Goritz C, 2011, SCIENCE, V333, P238, DOI 10.1126/science.1203165
   Haist V, 2012, BRAIN PATHOL, V22, P188, DOI 10.1111/j.1750-3639.2011.00518.x
   Hellal F, 2011, SCIENCE, V331, P928, DOI 10.1126/science.1201148
   Hofmann MA, 1999, CELL, V97, P889, DOI 10.1016/S0092-8674(00)80801-6
   Kantheti P, 1998, NEURON, V21, P111, DOI 10.1016/S0896-6273(00)80519-X
   Karin M, 2005, NAT REV IMMUNOL, V5, P749, DOI 10.1038/nri1703
   Kaur P, 1989, FEBS LETT, V258, P269, DOI 10.1016/0014-5793(89)81671-0
   Keller A, 2002, ANAL CHEM, V74, P5383, DOI 10.1021/ac025747h
   Khan MM, 2012, STROKE, V43, P1376, DOI 10.1161/STROKEAHA.111.635516
   Kigerl KA, 2007, J NEUROCHEM, V102, P37, DOI 10.1111/j.1471-4159.2007.04524.x
   Kigerl KA, 2014, EXP NEUROL, V258, P5, DOI 10.1016/j.expneurol.2014.01.001
   Kim JB, 2006, J NEUROSCI, V26, P6413, DOI 10.1523/JNEUROSCI.3815-05.2006
   Krautstrunk M, 2002, ACTA NEUROPATHOL, V104, P592, DOI 10.1007/s00401-002-0589-6
   Margolis RK, 1993, EXPERIENTIA, V49, P429, DOI 10.1007/BF01923587
   Mcgraw J, 2004, NEUROSCIENCE, V128, P713, DOI 10.1016/j.neuroscience.2004.06.075
   Midwood K, 2009, NAT MED, V15, P774, DOI 10.1038/nm.1987
   Nesvizhskii AI, 2003, ANAL CHEM, V75, P4646, DOI 10.1021/ac0341261
   Newton K, 2012, CSH PERSPECT BIOL, V4, P0, DOI 10.1101/cshperspect.a006049
   Okamura Y, 2001, J BIOL CHEM, V276, P10229, DOI 10.1074/jbc.M100099200
   Pajoohesh-ganji A, 2012, BRAIN RES, V1475, P96, DOI 10.1016/j.brainres.2012.07.058
   Pedrazzi M, 2007, J IMMUNOL, V179, P8525, DOI 10.4049/jimmunol.179.12.8525
   Piccinini AM, 2010, MEDIAT INFLAMM, V2010, P0, DOI 10.1155/2010/672395
   Podolin PL, 2005, J PHARMACOL EXP THER, V312, P373, DOI 10.1124/jpet.104.074484
   Rathore KI, 2008, J NEUROSCI, V28, P12736, DOI 10.1523/JNEUROSCI.3649-08.2008
   Ruschel J, 2015, SCIENCE, V348, P347, DOI 10.1126/science.aaa2958
   Saklatvala J, 2003, BIOCHEM SOC SYMP, V70, P95, DOI 10.1042/bss0700095
   Sato A, 2012, J NEUROINFLAMM, V9, P0, DOI 10.1186/1742-2094-9-65
   Scaffidi P, 2002, NATURE, V418, P191, DOI 10.1038/nature00858
   Schaefer L, 2005, J CLIN INVEST, V115, P2223, DOI 10.1172/JCI23755
   Scheff SW, 2003, J NEUROTRAUM, V20, P179, DOI 10.1089/08977150360547099
   Schwab ME, 2014, CURR OPIN NEUROBIOL, V27, P53, DOI 10.1016/j.conb.2014.02.011
   Shechter R, 2011, PLOS ONE, V6, P0, DOI 10.1371/journal.pone.0027969
   Shih CH, 2014, J NEUROSCI, V34, P2438, DOI 10.1523/JNEUROSCI.2947-13.2014
   Silver J, 2004, NAT REV NEUROSCI, V5, P146, DOI 10.1038/nrn1326
   Smith RS, 1997, AM J PATHOL, V151, P317
   Soderblom C, 2013, J NEUROSCI, V33, P13882, DOI 10.1523/JNEUROSCI.2524-13.2013
   Sofroniew MV, 2010, ACTA NEUROPATHOL, V119, P7, DOI 10.1007/s00401-009-0619-8
   Szklarczyk D, 2015, NUCLEIC ACIDS RES, V43, PD447, DOI 10.1093/nar/gku1003
   Vallabhapurapu S, 2009, ANNU REV IMMUNOL, V27, P693, DOI 10.1146/annurev.immunol.021908.132641
   Walter S, 2007, CELL PHYSIOL BIOCHEM, V20, P947, DOI 10.1159/000110455
   Wanner IB, 2013, J NEUROSCI, V33, P12870, DOI 10.1523/JNEUROSCI.2121-13.2013
   Wisniewski JR, 2009, NAT METHODS, V6, P359, DOI 10.1038/NMETH.1322, 10.1038/nmeth.1322
   Wu HL, 2007, J CLIN INVEST, V117, P2847, DOI 10.1172/JCI31008
   Xia CH, 2003, J CELL BIOL, V161, P55, DOI 10.1083/jcb.200301026
   Zhu Y, 2015, NEUROBIOL DIS, V74, P114, DOI 10.1016/j.nbd.2014.10.024
   Zukor K, 2013, J NEUROSCI, V33, P15350, DOI 10.1523/JNEUROSCI.2510-13.2013
NR 70
TC 57
Z9 59
U1 0
U2 8
PU NATURE PUBLISHING GROUP
PI LONDON
PA MACMILLAN BUILDING, 4 CRINAN ST, LONDON N1 9XW, ENGLAND
SN 2045-2322
EI 
J9 SCI REP-UK
JI Sci Rep
PD FEB 22
PY 2016
VL 6
IS 
BP 
EP 
DI 10.1038/srep21607
PG 15
WC Multidisciplinary Sciences
SC Science & Technology - Other Topics
GA DE3CD
UT WOS:000370503500002
PM 26899371
DA 2022-04-27
ER

PT J
AU da Silva, BF
   Meng, C
   Helm, D
   Pachl, F
   Schiller, J
   Ibrahim, E
   Lynne, CM
   Brackett, NL
   Bertolla, RP
   Kuster, B
AF da Silva, Barbara Ferreira
   Meng, Chen
   Helm, Dominic
   Pachl, Fiona
   Schiller, Jurgen
   Ibrahim, Emad
   Lynne, Charles M.
   Brackett, Nancy L.
   Bertolla, Ricardo Pimenta
   Kuster, Bernhard
TI Towards Understanding Male Infertility After Spinal Cord Injury Using Quantitative Proteomics
SO MOLECULAR & CELLULAR PROTEOMICS
LA English
DT Article
ID seminal clot liquefaction; protease inhibitor; plasma-protein; sperm motility; semen quality; men; prostate; alpha-2-macroglobulin; identification; fertility
AB The study of male infertility after spinal cord injury (SCI) has enhanced the understanding of seminal plasma (SP) as an important regulator of spermatozoa function. However, the most important factors leading to the diminished sperm motility and viability observed in semen of men with SCI remained unknown. Thus, to explore SP related molecular mechanisms underlying infertility after SCI, we used mass spectrometry-based quantitative proteomics to compare SP retrieved from SCI patients to normal controls. As a result, we present an in-depth characterization of the human SP proteome, identifying approximate to 2,800 individual proteins, and describe, in detail, the differential proteome observed in SCI. Our analysis demonstrates that a hyper-activation of the immune system may influence some seminal processes, which likely are not triggered by microbial infection. Moreover, we show evidence of an important prostate gland functional failure, i.e. diminished abundance of metabolic enzymes related to ATP turnover and those secreted via prostasomes. Further we identify the main outcome related to this fact and that it is intrinsically linked to the low sperm motility in SCI. Together, our data highlights the molecular pathways hindering fertility in SCI and shed new light on other causes of male infertility.
C1 [da Silva, Barbara Ferreira; Bertolla, Ricardo Pimenta] Univ Fed Sao Paulo, Dept Surg, Div Urol, Human Reprod Sect, Sao Paulo, Brazil.
   [Meng, Chen; Helm, Dominic; Pachl, Fiona; Kuster, Bernhard] Tech Univ Munich, Chair Prote & Bioanalyt, Emil Erlenmeyer Forum 5, D-85354 Freising Weihenstephan, Germany.
   [Schiller, Jurgen] Univ Leipzig, Dept Med, Inst Med Phys, D-04109 Leipzig, Germany.
   [Ibrahim, Emad; Brackett, Nancy L.] Univ Miami, Miller Sch Med, Miami Project Cure Paralysis, Miami, FL 33136 USA.
   [Lynne, Charles M.] Univ Miami, Miller Sch Med, Dept Urol, Miami, FL 33136 USA.
   [Kuster, Bernhard] Tech Univ Munich, Ctr Integrated Prot Sci Munich CIPSM, Freising Weihenstephan, Germany.
   [Kuster, Bernhard] Tech Univ Munich, Bavarian Biomol Mass Spectrometry Ctr, Freising Weihenstephan, Germany.
RP Kuster, B (通讯作者)，Tech Univ Munich, Chair Prote & Bioanalyt, Emil Erlenmeyer Forum 5, D-85354 Freising Weihenstephan, Germany.
EM kuster@tum.de
FU German Academic Exchange Service (DAAD)Deutscher Akademischer Austausch Dienst (DAAD) [A/11/71497]; Brazilian National Council for Scientific and Technological Development (CNPq)Conselho Nacional de Desenvolvimento Cientifico e Tecnologico (CNPQ)
CR Aird IA, 1999, FERTIL STERIL, V72, P97, DOI 10.1016/S0015-0282(99)00154-5
   Balk SP, 2003, J CLIN ONCOL, V21, P383, DOI 10.1200/JCO.2003.02.083
   Basu S, 2002, J ANDROL, V23, P551
   Bligh EG, 1959, CAN J BIOCHEM PHYS, V37, P911
   Boersema PJ, 2009, NAT PROTOC, V4, P484, DOI 10.1038/nprot.2009.21
   Brackett NL, 2010, J UROLOGY, V183, P2304, DOI 10.1016/j.juro.2010.02.018
   Brackett NL, 2000, J UROLOGY, V164, P712, DOI 10.1016/S0022-5347(05)67287-4
   Brackett NL, 1996, J UROLOGY, V155, P1632, DOI 10.1016/S0022-5347(01)66148-2
   Bradford MM, 1976, ANAL BIOCHEM, V72, P248, DOI 10.1016/0003-2697(76)90527-3
   Brasso K, 1998, SPINAL CORD, V36, P771, DOI 10.1038/sj.sc.3100705
   Cox J, 2008, NAT BIOTECHNOL, V26, P1367, DOI 10.1038/nbt.1511
   Da SILVABF, 2013, FERTIL STERIL, V100, P959, DOI 10.1016/j.fertnstert.2013.06.009
   De Jonge C, 2005, HUM REPROD UPDATE, V11, P205, DOI 10.1093/humupd/dmi010
   Deboer JP, 1993, INFECT IMMUN, V61, P5035, DOI 10.1128/IAI.61.12.5035-5043.1993
   Druart X, 2013, J PROTEOMICS, V91, P13, DOI 10.1016/j.jprot.2013.05.029
   Emami N, 2008, J BIOL CHEM, V283, P19561, DOI 10.1074/jbc.M801194200
   Evans JP, 1998, ANDROLOGIA, V30, P297
   Fernandez JA, 2007, SEMIN THROMB HEMOST, V33, P13, DOI 10.1055/s-2006-958457
   Glander HJ, 1996, HUM REPROD, V11, P2454
   Gonzales GF, 2001, ASIAN J ANDROL, V3, P251
   Goran-ronquist K, 2013, BBA-GEN SUBJECTS, V1830, P4604, DOI 10.1016/j.bbagen.2013.05.019
   Graddis TJ, 2011, INT J CLIN EXP PATHO, V4, P295
   Heit C, 2013, HUM GENOMICS, V7, P0, DOI 10.1186/1479-7364-7-22
   Hiemstra PS, 2002, BIOCHEM SOC T, V30, P116, DOI 10.1042/bst0300116
   Jensen PEH, 1992, EUR J BIOCHEM, V210, P1071, DOI 10.1111/j.1432-1033.1992.tb17513.x
   Kim BJ, 2015, P NATL ACAD SCI USA, V112, P1559, DOI 10.1073/pnas.1413493112
   Laskowski M, 1980, ANNU REV BIOCHEM, V49, P593, DOI 10.1146/annurev.bi.49.070180.003113
   Linzmeier R, 1993, FEBS LETT, V326, P299, DOI 10.1016/0014-5793(93)81813-F
   Mann T, 1964, BIOCH SEMEN MALE REP, V0, P161
   Mari SI, 2003, FERTIL STERIL, V79, P1676, DOI 10.1016/S0015-0282(03)00372-8
   Marshburn PB, 2014, FERTIL STERIL, V102, P705, DOI 10.1016/j.fertnstert.2014.05.039
   Maxwell WMC, 2007, SOC REPROD FERTIL SUPPL, V64, P13
   Michael IP, 2006, J BIOL CHEM, V281, P12743, DOI 10.1074/jbc.M600326200
   Mogielnicka-brzozowska M, 2011, POL J VET SCI, V14, P489, DOI 10.2478/v10181-011-0074-z
   Monga M, 1999, ARCH PHYS MED REHAB, V80, P1331, DOI 10.1016/S0003-9993(99)90039-4
   Mortensen SB, 1981, FEBS LETT, V135, P295, DOI 10.1016/0014-5793(81)80804-6
   Naderi AR, 2003, CLIN ENDOCRINOL, V58, P177, DOI 10.1046/j.1365-2265.2003.01693.x
   Ohl DA, 1992, J AM PARAPLEGIA SOC, V15, P53
   Pannek J, 2013, BJU INT, V112, P495, DOI 10.1111/bju.12027
   Pilch B, 2006, GENOME BIOL, V7, P0, DOI 10.1186/gb-2006-7-5-r40
   Poliakov A, 2009, PROSTATE, V69, P159, DOI 10.1002/pros.20860
   Primakoff P, 2002, SCIENCE, V296, P2183, DOI 10.1126/science.1072029
   Randall JM, 2003, J UROLOGY, V170, P897, DOI 10.1097/01.ju.0000080569.51319.40
   Rao NV, 1991, J BIOL CHEM, V266, P9540
   Rawlings ND, 2004, BIOCHEM J, V378, P705, DOI 10.1042/BJ20031825
   Rescher U, 2004, J CELL SCI, V117, P2631, DOI 10.1242/jcs.01245
   Ritorto MS, 2013, J PROTEOME RES, V12, P2449, DOI 10.1021/pr301011r
   Rodriguez-martinez H, 2011, AM J REPROD IMMUNOL, V66, P11, DOI 10.1111/j.1600-0897.2011.01033.x
   Sonksen J, 1992, SEMIN NEUROL, V12, P106, DOI 10.1055/s-2008-1041163
   Takahashi H, 1988, J BIOL CHEM, V263, P14739
   Turk B, 2002, CURR PHARM DESIGN, V8, P1623, DOI 10.2174/1381612023394124
   Vizcaino JA, 2013, NUCLEIC ACIDS RES, V41, PD1063, DOI 10.1093/nar/gks1262
   Wang JM, 1991, BIOL REPROD, V44, P1171, DOI 10.1095/biolreprod44.6.1171
   *[worldhealthorganizationpressw] , 2010, WHO LAB MAN EX PROC, V0, P0
   Yi YOUNG-JOO, 2007, SOC REPROD FERTIL SUPPL, V63, P385
   Zwain IH, 1993, BIOL REPROD, V48, P180, DOI 10.1095/biolreprod48.1.180
NR 57
TC 20
Z9 20
U1 0
U2 9
PU AMER SOC BIOCHEMISTRY MOLECULAR BIOLOGY INC
PI BETHESDA
PA 9650 ROCKVILLE PIKE, BETHESDA, MD 20814-3996 USA
SN 1535-9476
EI 1535-9484
J9 MOL CELL PROTEOMICS
JI Mol. Cell. Proteomics
PD APR 15
PY 2016
VL 15
IS 4
BP 1424
EP 1434
DI 10.1074/mcp.M115.052175
PG 11
WC Biochemical Research Methods
SC Biochemistry & Molecular Biology
GA DJ1VH
UT WOS:000373992600018
PM 26814186
DA 2022-04-27
ER

PT J
AU Sengupta, MB
   Chakrabarti, A
   Saha, S
   Mukhopadhyay, D
AF Sengupta, Mohor Biplab
   Chakrabarti, Arunabha
   Saha, Suparna
   Mukhopadhyay, Debashis
TI Clinical proteomics of enervated neurons
SO CLINICAL PROTEOMICS
LA English
DT Review
DE Neurodegeneration; Proteomics; Alzheimer's disease; Spinal cord injury; Neuromyelitis optica
ID spinal-cord-injury; protein intracellular domain; neuromyelitis-optica; cerebrospinal-fluid; multiple-sclerosis; posttranslational modification; phosphoproteomic analyse; alzheimer-disease; axonal-transport; oxidative stress
AB The dynamic field of neurosciences entails ever increasing search for molecular mechanisms of disease states, especially in the domain of neurodegenerative disorders. The previous century heralded the techniques in proteomics when indexing of the human proteomes relating to various disease conditions became important. Early stage research in certain diseases or pathological conditions requires a more holistic approach of first discovering the proteins of interest for the condition. Despite its limitations, proteomics is one of the most powerful techniques available to us today to dissect the molecular scenario in a particular disease situation. In this review we will discuss about the current clinical research in neurodegenerative disorders that employ proteomics techniques. We will specifically focus on our understanding of Alzheimer's disease, traumatic spinal cord injury and neuromyelitis optica. Discussions will include ongoing worldwide research in these areas, research in India and specifically our laboratory in these domains of neurodegenerative conditions.
C1 [Sengupta, Mohor Biplab; Chakrabarti, Arunabha; Saha, Suparna; Mukhopadhyay, Debashis] Saha Inst Nucl Phys, Biophys & Struct Genom Div, 1-AF Bidhannagar, Kolkata 700064, W Bengal, India.
RP Mukhopadhyay, D (通讯作者)，Saha Inst Nucl Phys, Biophys & Struct Genom Div, 1-AF Bidhannagar, Kolkata 700064, W Bengal, India.
EM debashis.mukhopadhyay@saha.ac.in
FU Integrative Biology on Omics Platform (IBOP) project of Department of Atomic Energy (DAE), Govt. of India [12-RD-SIN-5.04-0101]
CR Abe N, 2008, CURR OPIN NEUROBIOL, V18, P276, DOI 10.1016/j.conb.2008.06.005
   Afjehi-sadat L, 2010, J PROTEOME RES, V9, P1591, DOI 10.1021/pr901049a
   Ahmed F, 2014, CNS NEUROL DISORD-DR, V13, P312, DOI 10.2174/18715273113126660133
   Ambron RT, 1996, MOL NEUROBIOL, V13, P61, DOI 10.1007/BF02740752
   Anderson KW, 2015, CLIN PROTEOM, V12, P0, DOI 10.1186/s12014-015-9098-1
   [anonymous] , 2013, J SPINAL CORD MED, V36, P568, DOI 10.1179/1079026813Z.000000000209
   Bai SM, 2009, MOL VIS, V15, P1638
   Banwell B, 2008, NEUROLOGY, V70, P344, DOI 10.1212/01.wnl.0000284600.80782.d5
   Bergamaschi R, 2004, MULT SCLER J, V10, P2, DOI 10.1191/1352458504ms988oa
   Blennow K, 2010, NAT REV NEUROL, V6, P131, DOI 10.1038/nrneurol.2010.4
   Butterfield DA, 2013, ANTIOXID REDOX SIGN, V19, P823, DOI 10.1089/ars.2012.5027
   Chakrabarti A, 2014, ALZ DIS ASSOC DIS, V28, P283, DOI 10.1097/WAD.0000000000000011
   Chakrabarti A, 2014, J ALZHEIMERS DIS, V38, P845, DOI 10.3233/JAD-130695
   Chakrabarti ARUNABHA, 2012, GENOMICS PROTEOMICS & BIOINFORMATICS, V10, P208, DOI 10.1016/j.gpb.2012.07.002
   Chang RYK, 2015, NEUROCHEM INT, V87, P1, DOI 10.1016/j.neuint.2015.04.004
   Chang RYK, 2014, NEUROCHEM INT, V75, P66, DOI 10.1016/j.neuint.2014.05.011
   Chen AS, 2013, NEUROCHEM RES, V38, P2247, DOI 10.1007/s11064-013-1132-y
   Chen AS, 2010, J NEUROTRAUM, V27, P263, DOI 10.1089/neu.2009.1051
   Chevalier-larsen E, 2006, BBA-MOL BASIS DIS, V1762, P1094, DOI 10.1016/j.bbadis.2006.04.002
   Chhabra HS, 2015, SPINAL CORD, V53, P816, DOI 10.1038/sc.2015.80
   Clauset A, 2004, PHYS REV E, V70, P0, DOI 10.1103/PhysRevE.70.066111
   Cossburn M, 2012, EUR J NEUROL, V19, P655, DOI 10.1111/j.1468-1331.2011.03529.x
   Cripps RA, 2011, SPINAL CORD, V49, P493, DOI 10.1038/sc.2010.146
   Dammer EB, 2015, PROTEOMICS, V15, P508, DOI 10.1002/pmic.201400189
   De Vos KJ, 2008, ANNU REV NEUROSCI, V31, P151, DOI 10.1146/annurev.neuro.31.061307.090711
   Di DOMENICOF, 2011, J PROTEOMICS, V74, P1091, DOI 10.1016/j.jprot.2011.03.033
   Drummond ES, 2015, SCI REP-UK, V5, P0, DOI 10.1038/srep15456
   Dumont RJ, 2001, CLIN NEUROPHARMACOL, V24, P254, DOI 10.1097/00002826-200109000-00002
   Etemadifar M, 2015, MULT SCLER INT, V2015, P0, DOI 10.1155/2015/174720
   Rivera JF, 2008, J NEUROL, V255, P710, DOI 10.1007/s00415-008-0781-2
   Ghosal K, 2009, P NATL ACAD SCI USA, V106, P18367, DOI 10.1073/pnas.0907652106
   Gupta DEEPAKKUMAR, 2015, ASIAN J NEUROSURG, V10, P158, DOI 10.4103/1793-5482.161193
   Hagen ELLENMERETE, 2012, TIDSSKR NOR LAEGEFOREN, V132, P831, DOI 10.4045/tidsskr.10.0859
   Huang DW, 2009, NUCLEIC ACIDS RES, V37, P1, DOI 10.1093/nar/gkn923
   Jacob A, 2007, J NEUROIMMUNOL, V187, P126, DOI 10.1016/j.jneuroim.2007.04.009
   Jiang SF, 2014, GENET MOL RES, V13, P9292, DOI 10.4238/2014.February.14.3
   Jiang SF, 2012, MOL MED REP, V6, P1081, DOI 10.3892/mmr.2012.1025
   Karlsson AK, 2006, PROG BRAIN RES, V152, P1, DOI 10.1016/S0079-6123(05)52034-X
   Khwaja FW, 2006, PROTEOMICS, V6, P6277, DOI 10.1002/pmic.200600135
   Kiddle SJ, 2014, J ALZHEIMERS DIS, V38, P515, DOI 10.3233/JAD-130380
   Kim HS, 2003, FASEB J, V17, P1951, DOI 10.1096/fj.03-0106fje
   Kim W, 2011, J CLIN NEUROL, V7, P115, DOI 10.3988/jcn.2011.7.3.115
   Koyama A, 2012, ARCH NEUROL-CHICAGO, V69, P824, DOI 10.1001/archneurol.2011.1841
   Kwon BK, 2010, J NEUROTRAUM, V27, P669, DOI 10.1089/neu.2009.1080
   Lana-peixoto MA, 2008, ARQ NEURO-PSIQUIAT, V66, P120, DOI 10.1590/S0004-282X2008000100034
   Lancichinetti A, 2010, PLOS ONE, V5, P0, DOI 10.1371/journal.pone.0011976
   Lee JY, 2011, J KOREAN MED SCI, V26, P814, DOI 10.3346/jkms.2011.26.6.814
   Lennon VA, 2004, LANCET, V364, P2106, DOI 10.1016/S0140-6736(04)17551-X
   Liao PC, 2007, PROTEOM CLIN APPL, V1, P506, DOI 10.1002/prca.200600684
   Light M, 2012, J NEUROINFLAMM, V9, P0, DOI 10.1186/1742-2094-9-122
   Lubieniecka JM, 2011, PLOS ONE, V6, P0, DOI 10.1371/journal.pone.0019247
   Magu S, 2015, ASIAN SPINE J, V9, P748, DOI 10.4184/asj.2015.9.5.748
   Manral P, 2012, CURR ALZHEIMER RES, V9, P935, DOI 10.2174/156720512803251110
   Massing MW, 2010, NEUROPROTEOMICS, V0, P0
   Mata S, 2011, J NEUROL SCI, V303, P13, DOI 10.1016/j.jns.2011.01.002
   Mathur N, 2015, SPINAL CORD, V53, P349, DOI 10.1038/sc.2014.153
   Maynard FM, 1997, SPINAL CORD, V35, P266, DOI 10.1038/sj.sc.3100432
   Mealy MA, 2012, ARCH NEUROL-CHICAGO, V69, P1176, DOI 10.1001/archneurol.2012.314
   Muller T, 2008, PROG NEUROBIOL, V85, P393, DOI 10.1016/j.pneurobio.2008.05.002
   Nakayama K, 2008, NEUROSCI LETT, V444, P127, DOI 10.1016/j.neulet.2008.08.034
   Newman MEJ, 2006, P NATL ACAD SCI USA, V103, P8577, DOI 10.1073/pnas.0601602103
   Nielsen HH, 2015, PLOS ONE, V10, P0, DOI 10.1371/journal.pone.0139659
   Oyinbo CA, 2011, ACTA NEUROBIOL EXP, V71, P281
   Pal R, 2014, MOL NEUROBIOL, V49, P1181, DOI 10.1007/s12035-013-8590-8
   Palmigiano A, 2016, J PROTEOMICS, V131, P29, DOI 10.1016/j.jprot.2015.10.006
   Patel S, 2014, ADV PROTEIN CHEM STR, V94, P39, DOI 10.1016/B978-0-12-800168-4.00003-2
   Perlson E, 2004, MOL CELL PROTEOMICS, V3, P510, DOI 10.1074/mcp.M400004-MCP200
   Perlson E, 2005, NEURON, V45, P715, DOI 10.1016/j.neuron.2005.01.023
   Perlson E, 2006, J MOL BIOL, V364, P938, DOI 10.1016/j.jmb.2006.09.056
   Przyjalkowski W, 1996, NEUROL NEUROCHIR POL, V30, P39
   Raychaudhuri M, 2007, J ALZHEIMERS DIS, V11, P343
   Ren RJ, 2014, TRANSL NEURODEGENER, V3, P0, DOI 10.1186/2047-9158-3-23
   Rishal I, 2010, EXP NEUROL, V223, P5, DOI 10.1016/j.expneurol.2009.08.010
   Sengupta MB, 2014, PLOS ONE, V9, P0, DOI 10.1371/journal.pone.0110885
   Shen LM, 2015, J PROTEOMICS, V123, P101, DOI 10.1016/j.jprot.2015.04.005
   Sihlbom C, 2008, NEUROCHEM RES, V33, P1332, DOI 10.1007/s11064-008-9588-x
   Singh A, 2014, CLIN EPIDEMIOL, V6, P309, DOI 10.2147/CLEP.S68889
   Singh ROOP, 2015, ASIAN J NEUROSURG, V10, P181, DOI 10.4103/1793-5482.161166
   Singh V, 2012, J NEUROIMMUNOL, V248, P40, DOI 10.1016/j.jneuroim.2011.11.004
   Sjogren M, 2001, J NEUROSCI RES, V66, P510, DOI 10.1002/jnr.1242
   Staugaitis SM, 1998, J NEUROL NEUROSUR PS, V64, P417, DOI 10.1136/jnnp.64.3.417
   Sui XJ, 2014, NEUROSCI BULL, V30, P233, DOI 10.1007/s12264-013-1412-1
   Sultana R, 2013, ADV ALZH DIS, V3, P243, DOI 10.3233/978-1-61499-154-0-243, 10.3233/JAD-2012-129018
   Sun FN, 2010, MOL CELL PROTEOMICS, V9, P963, DOI 10.1074/mcp.R900003-MCP200
   Swomley AM, 2015, ARCH TOXICOL, V89, P1669, DOI 10.1007/s00204-015-1556-z
   Swomley AM, 2014, BBA-MOL BASIS DIS, V1842, P1248, DOI 10.1016/j.bbadis.2013.09.015
   Tabas-madrid D, 2012, NUCLEIC ACIDS RES, V40, PW478, DOI 10.1093/nar/gks402
   Tanhoffer RA, 2007, J SPINAL CORD MED, V30, P140, DOI 10.1080/10790268.2007.11753925
   Triplett JC, 2016, J ALZHEIMERS DIS, V49, P45, DOI 10.3233/JAD-150417
   Tsai MC, 2008, MOL CELL PROTEOMICS, V7, P1668, DOI 10.1074/mcp.M800076-MCP200
   Wadhwa G, 2016, SPINAL CORD, V54, P319, DOI 10.1038/sc.2015.148
   Wang CY, 2011, J BIOMED SCI, V18, P0, DOI 10.1186/1423-0127-18-13
   Wang WENYUE, 2014, ZHONGGUO XIU FU CHONG JIAN WAI KE ZA ZHI, V28, P1397
   Wingerchuk DM, 2006, NEUROLOGY, V66, P1485, DOI 10.1212/01.wnl.0000216139.44259.74
   Wingerchuk DEANM, 2005, CURR TREAT OPTIONS NEUROL, V7, P173, DOI 10.1007/s11940-005-0010-6
   Wingerchuk DM, 2009, J NEUROL SCI, V286, P18, DOI 10.1016/j.jns.2009.08.045
   Wingerchuk DM, 2003, NEUROLOGY, V60, P848, DOI 10.1212/01.WNL.0000049912.02954.2C
   Wingerchuk DM, 1999, NEUROLOGY, V53, P1107, DOI 10.1212/WNL.53.5.1107
   Wyndaele M, 2006, SPINAL CORD, V44, P523, DOI 10.1038/sj.sc.3101893
   Yan XD, 2009, J NEUROTRAUM, V26, P179, DOI 10.1089/neu.2008.0533, 10.1089/NEU.2008.0533
   Yuan XL, 2005, J CHROMATOGR B, V815, P179, DOI 10.1016/j.jchromb.2004.06.044
   Zahid S, 2014, NEUROSCIENCE, V256, P126, DOI 10.1016/j.neuroscience.2013.10.026
   Zhou JY, 2013, CLIN CHIM ACTA, V420, P62, DOI 10.1016/j.cca.2013.03.016
   Zhou YJ, 2014, EUR SPINE J, V23, P1480, DOI 10.1007/s00586-014-3214-1
   Zhu B, 2013, SPINAL CORD, V51, P610, DOI 10.1038/sc.2013.24
NR 105
TC 1
Z9 1
U1 0
U2 4
PU BMC
PI LONDON
PA CAMPUS, 4 CRINAN ST, LONDON N1 9XW, ENGLAND
SN 1542-6416
EI 1559-0275
J9 CLIN PROTEOM
JI Clin. Proteom.
PD MAY 5
PY 2016
VL 13
IS 
BP 
EP 
DI 10.1186/s12014-016-9112-2
PG 9
WC Biochemical Research Methods
SC Biochemistry & Molecular Biology
GA DT0NR
UT WOS:000381180800001
PM 27152104
DA 2022-04-27
ER

PT J
AU Han, DY
   Chen, YX
   Kou, YH
   Weng, J
   Chen, B
   Yu, YL
   Zhang, PX
   Jiang, BG
AF Han, Duanyang
   Chen, Yixun
   Kou, Yuhui
   Weng, Jian
   Chen, Bo
   Yu, Youlai
   Zhang, Peixun
   Jiang, Baoguo
TI Profiling of the dynamically alteredgene expression in peripheral nerve injury using NGS RNA sequencing technique
SO AMERICAN JOURNAL OF TRANSLATIONAL RESEARCH
LA English
DT Article
DE Peripheral nerve repair; RNA sequencing; inflammation and NFkB
ID poor functional recovery; schwann-cell; wallerian degeneration; contributing factor; signaling pathway; messenger-rna; spinal-cord; barrier; regeneration; receptor
AB Functional recovery of peripheral nerve injuries is of major demand in clinical practice worldwide. Although, to some extent, peripheral nervous system can spontaneously regenerate, post-injury recovery is often associated with poor functional outcome. The molecular mechanism controlling the peripheral nerve repair process is still majorly unclear. In this study, by utilizing the Next Generation Sequencing (NGS) RNA sequencing technique, we aim to profile the gene expression spectrum of the peripheral nerve repair. In total, we detected 2847 were differentially expressed at day 7 post crush nerve injury. The GO, Panther, IPA and GSEA analysis was performed to decipher the biological processes involving the differentially expressed genes. Collectively, our results highlighted the inflammatory response and related signaling pathway (NFkB and TNFa signaling) play key role in peripheral nerve repair regulation. Furthermore, Network analysis illustrated that the IL10, IL18, IFN-gamma and PDCD1 were four key regulators with multiple participations in peripheral nerve repair and potentially exert influence to the repair process. The expression changes of IL10, IL18, IFN-gamma, PDCD1 and TNFSF14 (LIGHT) were further validated by western blot analysis. Hopefully, the present study may provide useful platform to further reveal the molecular mechanism of peripheral nerve repair and discover promising treatment target to enhance peripheral nerve regeneration.
C1 [Han, Duanyang; Chen, Yixun; Kou, Yuhui; Weng, Jian; Chen, Bo; Yu, Youlai; Zhang, Peixun; Jiang, Baoguo] Peking Univ, Dept Orthoped & Trauma, Peoples Hosp, Beijing 100871, Peoples R China.
RP Zhang, PX; Jiang, BG (通讯作者)，Peking Univ, Dept Orthoped & Trauma, Peoples Hosp, Beijing 100871, Peoples R China.
EM zhangpeixun@bjmu.edu.cn; jiangbaoguo@vip.sina.com
FU Chinese National Ministry of Science and Technology 973 Project Planning [2014CB542201, 2014C-B542206]; 863 projectNational High Technology Research and Development Program of China [SS2015AA020-501]; National Natural Science FundNational Natural Science Foundation of China (NSFC) [31271284, 31171150, 31571235, 81171146, 30971526, 31100860, 31040043]; Educational Ministry New Century Excellent Talents Support Project [BMU20110270]; ministry of education innovation team [IRT1201]; NATIONAL INSTITUTE ON ALCOHOL ABUSE AND ALCOHOLISMUnited States Department of Health & Human ServicesNational Institutes of Health (NIH) - USANIH National Institute on Alcohol Abuse & Alcoholism (NIAAA) [R01AA020501] Funding Source: NIH RePORTER
CR Aebischer J, 2012, EUR J NEUROL, V19, P752, DOI 10.1111/j.1468-1331.2011.03623.x
   Aebischer J, 2011, CELL DEATH DIFFER, V18, P754, DOI 10.1038/cdd.2010.143
   Akane H, 2014, J APPL TOXICOL, V34, P1389, DOI 10.1002/jat.2971
   Boivin A, 2007, J NEUROSCI, V27, P12565, DOI 10.1523/JNEUROSCI.3027-07.2007
   Bosse F, 2006, J NEUROCHEM, V96, P1441, DOI 10.1111/j.1471-4159.2005.03635.x
   Brunn GJ, 2005, FASEB J, V19, P872, DOI 10.1096/fj.04-3211fje
   Buermans HPJ, 2014, BBA-MOL BASIS DIS, V1842, P1932, DOI 10.1016/j.bbadis.2014.06.015
   Bunge RP, 1993, CURR OPIN NEUROBIOL, V3, P805, DOI 10.1016/0959-4388(93)90157-T
   Chang J, 2009, NAT MED, V15, P682, DOI 10.1038/nm.1954
   Chen YY, 2005, J NEUROPATH EXP NEUR, V64, P613, DOI 10.1097/01.jnen.0000171650.94341.46
   Choi YK, 2008, BMB REP, V41, P345, DOI 10.5483/BMBRep.2008.41.5.345
   Costigan M, 2002, BMC NEUROSCI, V3, P0, DOI 10.1186/1471-2202-3-16
   Dai ZHIYIN, 2014, F1000RES, V3, P95, DOI 10.12688/f1000research.3928.2
   Evans-jones G, 2003, ARCH DIS CHILD-FETAL, V88, P185, DOI 10.1136/fn.88.3.F185
   Fan ZP, 2009, NAT CELL BIOL, V11, P1002, DOI 10.1038/ncb1913
   Fu SY, 1995, J NEUROSCI, V15, P3876
   Fu SY, 1995, J NEUROSCI, V15, P3886
   Gao B, 2013, INT J MOL MED, V32, P1204, DOI 10.3892/ijmm.2013.1495
   Gaudet AD, 2011, J NEUROINFLAMM, V8, P0, DOI 10.1186/1742-2094-8-110
   Goethals S, 2010, GLIA, V58, P1701, DOI 10.1002/glia.21041
   Gray M, 2007, J NEUROSCI RES, V85, P766, DOI 10.1002/jnr.21166
   Grigoryan T, 2013, P NATL ACAD SCI USA, V110, P18174, DOI 10.1073/pnas.1310490110
   Hall SM, 1999, ANN NY ACAD SCI, V883, P215, DOI 10.1111/j.1749-6632.1999.tb08584.x
   Hu XF, 2013, BMC DEV BIOL, V13, P0, DOI 10.1186/1471-213X-13-11
   Huang DW, 2007, NUCLEIC ACIDS RES, V35, PW169, DOI 10.1093/nar/gkm415
   Jander S, 1996, J NEUROSCI RES, V43, P254, DOI 10.1002/(SICI)1097-4547(19960115)43:2<254::AID-JNR13>3.0.CO;2-6
   Kariko K, 2004, J BIOL CHEM, V279, P12542, DOI 10.1074/jbc.M310175200
   Langmead B, 2012, NAT METHODS, V9, P357, DOI 10.1038/NMETH.1923, 10.1038/nmeth.1923
   Li B, 2011, BMC BIOINFORMATICS, V12, P0, DOI 10.1186/1471-2105-12-323
   Li SY, 2013, PLOS ONE, V8, P0, DOI 10.1371/journal.pone.0057000
   Metzker ML, 2010, NAT REV GENET, V11, P31, DOI 10.1038/nrg2626
   Meyer M, 2010, COLD SPRING HARB PRO, V0, P0
   Mizisin AP, 2011, ACTA NEUROPATHOL, V121, P291, DOI 10.1007/s00401-010-0783-x
   Nagai M, 2007, NAT NEUROSCI, V10, P615, DOI 10.1038/nn1876
   Napoli I, 2012, NEURON, V73, P729, DOI 10.1016/j.neuron.2011.11.031
   Niedringhaus TP, 2011, ANAL CHEM, V83, P4327, DOI 10.1021/ac2010857
   Olsson Y, 1968, ACTA NEUROPATHOL, V10, P26, DOI 10.1007/BF00690507
   Orozco OE, 2001, EUR J NEUROSCI, V13, P2177, DOI 10.1046/j.0953-816x.2001.01596.x
   Otsmane B, 2014, EMBO REP, V15, P540, DOI 10.1002/embr.201337948
   Popovich PG, 1996, EXP NEUROL, V142, P258, DOI 10.1006/exnr.1996.0196
   Sheth S, 2011, MODERN PATHOL, V24, P343, DOI 10.1038/modpathol.2010.203
   Smith CE, 2001, MICROSURG, V21, P290, DOI 10.1002/micr.1055
   Stoll G, 2002, J PERIPHER NERV SYST, V7, P13, DOI 10.1046/j.1529-8027.2002.02002.x
   Subramanian A, 2005, P NATL ACAD SCI USA, V102, P15545, DOI 10.1073/pnas.0506580102
   Sulaiman OAR, 2000, GLIA, V32, P234, DOI 10.1002/1098-1136(200012)32:3<234::AID-GLIA40>3.0.CO;2-3
   Sunderland S, 1947, ARCH NEURO PSYCHIATR, V58, P251, DOI 10.1001/archneurpsyc.1947.02300320002001
   Vabulas RM, 2001, J BIOL CHEM, V276, P31332, DOI 10.1074/jbc.M103217200
   Van DIJKEL, 2014, TRENDS GENET, V30, P418, DOI 10.1016/j.tig.2014.07.001
   Viader A, 2011, J NEUROSCI, V31, P17358, DOI 10.1523/JNEUROSCI.3931-11.2011
   Voelkerding KV, 2009, CLIN CHEM, V55, P641, DOI 10.1373/clinchem.2008.112789
   Wang Z, 2009, NAT REV GENET, V10, P57, DOI 10.1038/nrg2484
   Webber C, 2010, EXP NEUROL, V223, P51, DOI 10.1016/j.expneurol.2009.05.037
   Weerasuriya A, 1992, BRAIN RES, V581, P327, DOI 10.1016/0006-8993(92)90727-Q
   Weerasuriya A, 2011, METHODS MOL BIOL, V686, P149, DOI 10.1007/978-1-60761-938-3_6
   Yao DB, 2013, NEUROSCI BULL, V29, P321, DOI 10.1007/s12264-013-1340-0
   Ydens E, 2012, J NEUROINFLAMM, V9, P0, DOI 10.1186/1742-2094-9-176
   You SJ, 1997, GLIA, V20, P87, DOI 10.1002/(SICI)1098-1136(199706)20:2<87::AID-GLIA1>3.0.CO;2-1
NR 57
TC 6
Z9 8
U1 0
U2 3
PU E-CENTURY PUBLISHING CORP
PI MADISON
PA 40 WHITE OAKS LN, MADISON, WI 53711 USA
SN 1943-8141
EI 
J9 AM J TRANSL RES
JI Am. J. Transl. Res.
PD JUN 15
PY 2016
VL 8
IS 2
BP 871
EP 884
DI 
PG 14
WC Oncology; Medicine, Research & Experimental
SC Oncology; Research & Experimental Medicine
GA DJ1DR
UT WOS:000373944000052
PM 27158375
DA 2022-04-27
ER

PT J
AU Bilodeau, MC
   Roosink, M
   Mercier, C
AF Bilodeau, Marie-Claude
   Roosink, Meyke
   Mercier, Catherine
TI Effect of local versus remote tonic heat pain during training on acquisition and retention of a finger-tapping sequence task
SO EXPERIMENTAL BRAIN RESEARCH
LA English
DT Article
DE Experimental pain; Cutaneous pain; Motor control; Motor performance; Learning
ID spinal-cord-injury; transcranial magnetic stimulation; motor cortex; short-term; limb pain; excitability; inhibition; modulation; brain; performance
AB Although pain is present in a large proportion of patients receiving rehabilitation, its impact on motor learning is still unclear, especially in the case of neuropathic pain that is not tightly linked to specific movements. The aim of this study was to determine the effect of local and remote tonic cutaneous heat pain applied during training on motor learning of a finger-tapping sequence task. Forty-five healthy participants, randomized to the control, local pain or remote pain groups, were trained to perform an explicit finger motor sequence of five items as fast as possible. During the 10 training blocks (30 s each), local pain and remote pain groups received a heat pain stimulus on the wrist or leg, respectively. Performance was tested in the absence of pain in all groups before (baseline), immediately after (post-immediate), 60 min after (post-60 min) and 24 h after training (post-24 h) to assess both acquisition and next-day retention. Speed increased over time from baseline to post-24 h (p < 0.001), without any significant effect of group (p = 0.804) or time x group interaction (p = 0.385), indicating that the acquisition and retention were not affected by the presence of pain during training. No changes were observed on error rates, which were very low even at baseline. These results with experimental heat pain suggest that the ability to relearn finger sequence should not be affected by concomitant neuropathic pain in neurorehabilitation. However, these results need to be validated in the context of chronic pain, by including pain as a co-variable in motor rehabilitation trials.
C1 [Bilodeau, Marie-Claude; Roosink, Meyke; Mercier, Catherine] Ctr Interdisciplinaire Rech Readaptat & Integrat, Quebec City, PQ, Canada.
   [Bilodeau, Marie-Claude; Mercier, Catherine] Univ Laval, Fac Med, Dept Rehabil, Quebec City, PQ G1K 7P4, Canada.
RP Mercier, C (通讯作者)，Ctr Interdisciplinaire Rech Readaptat & Integrat, Quebec City, PQ, Canada.; Mercier, C (通讯作者)，Univ Laval, Fac Med, Dept Rehabil, Quebec City, PQ G1K 7P4, Canada.
EM Catherine.Mercier@rea.ulaval.ca
FU Canadian Institutes of Health Research (CIHR)Canadian Institutes of Health Research (CIHR) [MOP-125869]; Universite Laval; Fonds de recherche Quebec-Sante (FRQS); SensoriMotor Rehabilitation Research Team (SMRRT) as part of the Regenerative Medicine; Nanomedicine Strategic Initiative of the Canadian Institute for Health Research (CIHR)Canadian Institutes of Health Research (CIHR); CIHRCanadian Institutes of Health Research (CIHR); FRQS
CR Albouy G, 2013, PLOS ONE, V8, P0, DOI 10.1371/journal.pone.0052805
   Apkarian AV, 2005, EUR J PAIN, V9, P463, DOI 10.1016/j.ejpain.2004.11.001
   Bank PJM, 2013, EUR J PAIN, V17, P145, DOI 10.1002/j.1532-2149.2012.00186.x
   Barthelemy D, 2012, EXP BRAIN RES, V217, P99, DOI 10.1007/s00221-011-2977-4
   Boudreau S, 2007, PAIN, V132, P169, DOI 10.1016/j.pain.2007.07.019
   Boudreau SA, 2010, MANUAL THER, V15, P410, DOI 10.1016/j.math.2010.05.008
   Bouffard J, 2014, J NEUROSCI, V34, P9190, DOI 10.1523/JNEUROSCI.5303-13.2014
   Buhle J, 2010, PAIN, V149, P19, DOI 10.1016/j.pain.2009.10.027
   Cheong JY, 2003, ELECTROMYOGR CLIN NEUROPHYSIOL, V43, P203
   Dancey E, 2014, EXP BRAIN RES, V232, P2879, DOI 10.1007/s00221-014-3966-1
   Doyon J, 2005, CURR OPIN NEUROBIOL, V15, P161, DOI 10.1016/j.conb.2005.03.004
   Doyon J, 2009, EXP BRAIN RES, V195, P15, DOI 10.1007/s00221-009-1748-y
   Doyon J, 2009, BEHAV BRAIN RES, V199, P61, DOI 10.1016/j.bbr.2008.11.012
   Dube JA, 2011, CLIN NEUROPHYSIOL, V122, P2318, DOI 10.1016/j.clinph.2011.03.026
   Farina S, 2003, NEUROL RES, V25, P130, DOI 10.1179/016164103101201283
   Farina S, 2001, NEUROSCI LETT, V314, P97, DOI 10.1016/S0304-3940(01)02297-2
   Fierro B, 2010, EXP BRAIN RES, V203, P31, DOI 10.1007/s00221-010-2206-6
   Flor H, 2002, LANCET NEUROL, V1, P182, DOI 10.1016/S1474-4422(02)00074-1
   Grau JW, 2014, FRONT NEURAL CIRCUIT, V8, P0, DOI 10.3389/fncir.2014.00100
   Hodges PW, 2011, J ELECTROMYOGR KINES, V21, P220, DOI 10.1016/j.jelekin.2011.01.002
   Hodges PW, 2011, PAIN, V152, PS90, DOI 10.1016/j.pain.2010.10.020
   Hook MA, 2007, BEHAV BRAIN RES, V179, P281, DOI 10.1016/j.bbr.2007.02.035
   Ingham D, 2011, EUR J PAIN, V15, P1028, DOI 10.1016/j.ejpain.2011.04.006
   Jonsson AC, 2006, J NEUROL NEUROSUR PS, V77, P590, DOI 10.1136/jnnp.2005.079145
   Kaneko K, 1998, ELECTROMYOGR MOTOR C, V109, P364, DOI 10.1016/S0924-980X(98)00031-9
   Kantak SS, 2012, BEHAV BRAIN RES, V228, P219, DOI 10.1016/j.bbr.2011.11.028
   Karni A, 1995, NATURE, V377, P155
   Kofler M, 2001, CLIN NEUROPHYSIOL, V112, P1053, DOI 10.1016/S1388-2457(01)00540-5
   Kofler M, 1998, NEUROSCI LETT, V246, P97, DOI 10.1016/S0304-3940(98)00243-2
   Lamothe M, 2014, PLOS ONE, V9, P0, DOI 10.1371/journal.pone.0099159
   Le PERAD, 2001, CLIN NEUROPHYSIOL, V112, P1633, DOI 10.1016/S1388-2457(01)00631-9
   Legrain V, 2009, PAIN, V144, P230, DOI 10.1016/j.pain.2009.03.020
   Lundstrom E, 2009, EUR J NEUROL, V16, P188, DOI 10.1111/j.1468-1331.2008.02378.x
   Nakipoglu-yuzer GF, 2013, PAIN PHYSICIAN, V16, P259
   Oldfield RC, 1971, NEUROPSYCHOLOGIA, V9, P97, DOI 10.1016/0028-3932(71)90067-4
   Peyron R, 2000, NEUROPHYSIOL CLIN, V30, P263, DOI 10.1016/S0987-7053(00)00227-6
   Rahn EJ, 2013, NEUROBIOL LEARN MEM, V105, P133, DOI 10.1016/j.nlm.2013.06.008
   Robertson EM, 2004, NAT REV NEUROSCI, V5, P576, DOI 10.1038/nrn1426
   Roosink M, 2011, ARCH PHYS MED REHAB, V92, P1139, DOI 10.1016/j.apmr.2011.02.016
   Sawczuk A, 2001, CRIT REV ORAL BIOL M, V12, P18, DOI 10.1177/10454411010120010101
   Urban PP, 2004, MUSCLE NERVE, V29, P663, DOI 10.1002/mus.20011
   Valeriani M, 1999, CLIN NEUROPHYSIOL, V110, P1475, DOI 10.1016/S1388-2457(99)00075-9
   Valeriani M, 2001, EXP BRAIN RES, V139, P168, DOI 10.1007/s002210100753
   Walker MP, 2003, LEARN MEMORY, V10, P275, DOI 10.1101/lm.58503
   Walker MP, 2002, NEURON, V35, P205, DOI 10.1016/S0896-6273(02)00746-8
   Zale EL, 2013, J PAIN, V14, P1019, DOI 10.1016/j.jpain.2013.05.005
   Zanca JM, 2013, ARCH PHYS MED REHAB, V94, PS137, DOI 10.1016/j.apmr.2012.10.035
NR 47
TC 10
Z9 10
U1 0
U2 7
PU SPRINGER
PI NEW YORK
PA 233 SPRING ST, NEW YORK, NY 10013 USA
SN 0014-4819
EI 1432-1106
J9 EXP BRAIN RES
JI Exp. Brain Res.
PD FEB 15
PY 2016
VL 234
IS 2
BP 475
EP 482
DI 10.1007/s00221-015-4478-3
PG 8
WC Neurosciences
SC Neurosciences & Neurology
GA DC1XW
UT WOS:000369012600013
PM 26525708
DA 2022-04-27
ER

PT J
AU Zhao, B
   Lu, MJ
   Wang, D
   Li, HP
   He, XJ
AF Zhao, Bo
   Lu, Minjuan
   Wang, Dong
   Li, Haopeng
   He, Xijing
TI Genome-Wide Identification of Long Noncoding RNAs in Human Intervertebral Disc Degeneration by RNA Sequencing
SO BIOMED RESEARCH INTERNATIONAL
LA English
DT Article
ID low-back-pain; expression; gene; seq; transcript; disorder; microrna; reveal; tophat; tool
AB Long noncoding RNAs (lncRNAs) are emerging as crucial players in a myriad of biological processes. However, the precise mechanism and functions of most lncRNAs are poorly characterized. In this study, we presented genome-wide identification of lncRNAs in the patients with intervertebral disc degeneration (IDD) and spinal cord injury (control) using RNA sequencing (RNA-seq). A total of 124.6 million raw reads were yielded using Hiseq 2500 platform and approximately 88% clean reads could be aligned to human reference genome in both IDD and control groups. RNA-seq profiling indicated that 1,854 lncRNAs were differentially expressed (log2 fold change >= 1 or <=-1, p < 0.05), in which 1,530 could potentially target 6,386 genes via cis-regulatory effects. Kyoto Encyclopedia of Genes and Genomes (KEGG) pathway analysis for these target genes suggested that lncRNAs were involved in diverse pathways, such as lysosome, focal adhesion, and MAPK signaling. In addition, a competing endogenous RNA (ceRNA) network was constructed for analyzing the function of lncRNAs. Further, quantitative real time PCR (qRT-PCR) was used to confirm the differentially expressed lncRNAs and ceRNA network. In conclusion, our results present the first global identification of lncRNAs in IDD and may provide candidate diagnostic biomarkers for IDD treatment.
C1 [Zhao, Bo; Wang, Dong; Li, Haopeng; He, Xijing] Xi An Jiao Tong Univ, Affiliated Hosp Med Coll 2, Dept Orthopaed Surg, Xian 710004, Peoples R China.
   [Lu, Minjuan] Baoji Peoples Hosp, Dept Resp Med, Baoji 721000, Peoples R China.
RP He, XJ (通讯作者)，Xi An Jiao Tong Univ, Affiliated Hosp Med Coll 2, Dept Orthopaed Surg, Xian 710004, Peoples R China.
EM xijinghe@126.com
FU National Health and Family Planning Commission [2011-1]
CR Alvarez-dominguez JR, 2014, BLOOD, V123, P570, DOI 10.1182/blood-2013-10-530683
   Atkinson SR, 2012, SEMIN CELL DEV BIOL, V23, P200, DOI 10.1016/j.semcdb.2011.12.003
   Ebisuya M, 2008, NAT CELL BIOL, V10, P1106, DOI 10.1038/ncb1771
   Esteller M, 2011, NAT REV GENET, V12, P861, DOI 10.1038/nrg3074
   Fatica A, 2014, NAT REV GENET, V15, P7, DOI 10.1038/nrg3606
   Finn RD, 2011, NUCLEIC ACIDS RES, V39, PW29, DOI 10.1093/nar/gkr367
   Gore M, 2012, SPINE, V37, PE668, DOI 10.1097/BRS.0b013e318241e5de
   Gruber HE, 2007, SPINE, V32, P321, DOI 10.1097/01.brs.0000253960.57051.de
   Hangai M, 2008, SPINE J, V8, P732, DOI 10.1016/j.spinee.2007.07.392
   Harries LW, 2012, BIOCHEM SOC T, V40, P902, DOI 10.1042/BST20120020
   Ikegawa S, 2013, ANNU REV GENOM HUM G, V14, P245, DOI 10.1146/annurev-genom-091212-153427
   Jhawar BALRAJS, 2006, SPINE J, V6, P684, DOI 10.1016/j.spinee.2006.04.016
   Kalb S, 2012, WORLD NEUROSURG, V77, P491, DOI 10.1016/j.wneu.2011.07.014
   Katz JN, 2006, J BONE JOINT SURG AM, V88A, P21, DOI 10.2106/JBJS.E.01273
   Kong L, 2007, NUCLEIC ACIDS RES, V35, PW345, DOI 10.1093/nar/gkm391
   Lee C, 2012, CELL BIOSCI, V2, P0, DOI 10.1186/2045-3701-2-37
   Lee JT, 2012, SCIENCE, V338, P1435, DOI 10.1126/science.1231776
   Levine B, 2008, CELL, V132, P27, DOI 10.1016/j.cell.2007.12.018
   Li Z, 2015, CELL PROLIFERAT, V48, P278, DOI 10.1111/cpr.12180
   Lin MF, 2011, BIOINFORMATICS, V27, PI275, DOI 10.1093/bioinformatics/btr209
   Livak KJ, 2001, METHODS, V25, P402, DOI 10.1006/meth.2001.1262
   Ma KG, 2013, OSTEOARTHR CARTILAGE, V21, P2030, DOI 10.1016/j.joca.2013.10.002
   Pfirrmann CWA, 2001, SPINE, V26, P1873, DOI 10.1097/00007632-200109010-00011
   Ponting CP, 2009, CELL, V136, P629, DOI 10.1016/j.cell.2009.02.006
   Salmena L, 2011, CELL, V146, P353, DOI 10.1016/j.cell.2011.07.014
   Sun Z, 2013, INT J CLIN EXP PATHO, V6, P1567
   Sun Z, 2013, INT J CLIN EXP PATHO, V6, P1009
   Tay Y, 2014, NATURE, V505, P344, DOI 10.1038/nature12986
   Trapnell C, 2012, NAT PROTOC, V7, P562, DOI 10.1038/nprot.2012.016
   Trapnell C, 2010, NAT BIOTECHNOL, V28, P511, DOI 10.1038/nbt.1621
   Trapnell C, 2009, BIOINFORMATICS, V25, P1105, DOI 10.1093/bioinformatics/btp120
   Wan ZY, 2014, ARTHRITIS RES THER, V16, P0, DOI 10.1186/s13075-014-0465-5
   Wang C, 2015, CLIN CHIM ACTA, V450, P333, DOI 10.1016/j.cca.2015.09.011
   Wang L, 2013, NUCLEIC ACIDS RES, V41, P0, DOI 10.1093/nar/gkt006
   Wang Z, 2009, NAT REV GENET, V10, P57, DOI 10.1038/nrg2484
   Wapinski O, 2011, TRENDS CELL BIOL, V21, P354, DOI 10.1016/j.tcb.2011.04.001
   Wilusz JE, 2009, GENE DEV, V23, P1494, DOI 10.1101/gad.1800909
   Zhao B, 2014, INT J MOL MED, V33, P43, DOI 10.3892/ijmm.2013.1543
NR 39
TC 28
Z9 30
U1 1
U2 8
PU HINDAWI LTD
PI LONDON
PA ADAM HOUSE, 3RD FLR, 1 FITZROY SQ, LONDON, W1T 5HF, ENGLAND
SN 2314-6133
EI 2314-6141
J9 BIOMED RES INT
JI Biomed Res. Int.
PD JUN 15
PY 2016
VL 2016
IS 
BP 
EP 
DI 10.1155/2016/3684875
PG 8
WC Biotechnology & Applied Microbiology; Medicine, Research & Experimental
SC Biotechnology & Applied Microbiology; Research & Experimental Medicine
GA EH2LO
UT WOS:000391599400001
PM 28097131
DA 2022-04-27
ER

PT J
AU Menoret, A
   Crocker, SJ
   Rodriguez, A
   Rathinam, VA
   Clark, RB
   Vella, AT
AF Menoret, Antoine
   Crocker, Stephen J.
   Rodriguez, Annabelle
   Rathinam, Vijay A.
   Clark, Robert B.
   Vella, Anthony T.
TI Transition from identity to bioactivity-guided proteomics for biomarker discovery with focus on the PF2D platform
SO PROTEOMICS CLINICAL APPLICATIONS
LA English
DT Review
DE Acute respiratory distress syndrome; Asthma; Atherosclerosis; Bioassay; Inflammation; Multiple sclerosis; Proteoform; PTMs; Validation assay
ID top-down proteomics; respiratory-distress-syndrome; acute lung injury; multidimensional liquid-chromatography; differentially expressed protein; cell mass cytometry; multiple-sclerosis; cerebrospinal-fluid; posttranslational modification; quantitative proteomics
AB Proteomic strategies provide a valuable tool kit to identify proteins involved in diseases. With recent progress in MS technology, high throughput proteomics has accelerated protein identification for potential biomarkers. Numerous biomarker candidates have been identified in several diseases, and many are common among pathologies. An overall strategy that could complement and strengthen the search for biomarkers is combining protein identity with biological outcomes. This review describes an emerging framework of bridging bioactivity to protein identity, exploring the possibility that some biomarkers will have a mechanistic role in the disease process. A review of pulmonary, cardiovascular, and CNS biomarkers will be discussed to demonstrate the utility of combining bioactivity with identification as a means to not only find meaningful biomarkers, but also to uncover functional mediators of disease.
C1 [Menoret, Antoine; Rathinam, Vijay A.; Clark, Robert B.; Vella, Anthony T.] Univ Connecticut, Ctr Hlth, Dept Immunol, Farmington, CT USA.
   [Crocker, Stephen J.] Univ Connecticut, Ctr Hlth, Dept Neurosci, Farmington, CT USA.
   [Rodriguez, Annabelle] Univ Connecticut, Ctr Hlth, Dept Cell Biol, Farmington, CT USA.
RP Vella, AT (通讯作者)，Sch Med, Dept Immunol, MC1319 UCONN HLTH,263 Farmington Ave, Farmington, CT 06030 USA.
EM vella@uchc.edu
FU NATIONAL HEART, LUNG, AND BLOOD INSTITUTEUnited States Department of Health & Human ServicesNational Institutes of Health (NIH) - USANIH National Heart Lung & Blood Institute (NHLBI) [R01HL131862] Funding Source: NIH RePORTER; NHLBI NIH HHSUnited States Department of Health & Human ServicesNational Institutes of Health (NIH) - USANIH National Heart Lung & Blood Institute (NHLBI) [R01 HL131862] Funding Source: Medline
CR Aggarwal NR, 2014, AM J PHYSIOL-LUNG C, V306, PL709, DOI 10.1152/ajplung.00341.2013
   Agrawal A, 2012, AM J PHYSIOL-LUNG C, V303, PL634, DOI 10.1152/ajplung.00195.2012
   Ahasic AM, 2012, EUR J ENDOCRINOL, V166, P121, DOI 10.1530/EJE-11-0778
   Ahn JM, 2014, MOL CELL PROTEOMICS, V13, P30, DOI 10.1074/mcp.M113.028621
   Almeras L, 2004, PROTEOMICS, V4, P2184, DOI 10.1002/pmic.200300732
   Altelaar AFM, 2013, NAT REV GENET, V14, P35, DOI 10.1038/nrg3356
   Anbalagan MURALIDHARAN, 2012, NUCL RECEPT SIGNAL, V10, Pe001, DOI 10.1621/nrs.10001
   Anderson L, 2014, J PROTEOMICS, V107, P24, DOI 10.1016/j.jprot.2014.03.005
   Ando T, 2011, J CARDIOVASC SURG, V52, P545
   Angelo M, 2014, NAT MED, V20, P436, DOI 10.1038/nm.3488
   Ansong C, 2013, P NATL ACAD SCI USA, V110, P10153, DOI 10.1073/pnas.1221210110
   Aschner Y, 2014, CHEST, V146, P1081, DOI 10.1378/chest.14-0397
   Auclair JR, 2010, P NATL ACAD SCI USA, V107, P21394, DOI 10.1073/pnas.1015463107
   Azarpazhooh MR, 2010, ANGIOLOGY, V61, P607, DOI 10.1177/0003319709360524
   Bachovchin DA, 2010, P NATL ACAD SCI USA, V107, P20941, DOI 10.1073/pnas.1011663107
   Barnett N, 2011, CRIT CARE CLIN, V27, P661, DOI 10.1016/j.ccc.2011.04.001
   Barre O, 2006, PROTEOMICS, V6, P5096, DOI 10.1002/pmic.200600074
   Beckhove P, 2010, J CLIN INVEST, V120, P2230, DOI 10.1172/JCI37646
   Bendall SC, 2011, SCIENCE, V332, P687, DOI 10.1126/science.1198704
   Blanco-colio LM, 2007, ARTERIOSCL THROM VAS, V27, P916, DOI 10.1161/01.ATV.0000258972.10109.ff
   Blanco-colio LM, 2011, PROTEOM CLIN APPL, V5, P281, DOI 10.1002/prca.201000102
   Blecharz KG, 2010, MULT SCLER J, V16, P293, DOI 10.1177/1352458509358189
   Bloemen K, 2011, CLIN EXP ALLERGY, V41, P346, DOI 10.1111/j.1365-2222.2010.03638.x
   Borges CR, 2011, CLIN CHEM, V57, P719, DOI 10.1373/clinchem.2010.156976
   Braunwald E, 1997, NEW ENGL J MED, V337, P1360, DOI 10.1056/NEJM199711063371906
   Brun V, 2009, J PROTEOMICS, V72, P740, DOI 10.1016/j.jprot.2009.03.007
   Burska AN, 2014, MEDIAT INFLAMM, V2014, P0, DOI 10.1155/2014/492873
   Cai XW, 2010, INT J RADIAT ONCOL, V77, P867, DOI 10.1016/j.ijrobp.2010.01.038
   Cargile BJ, 2004, J PROTEOME RES, V3, P1082, DOI 10.1021/pr049946o
   Catherman AD, 2014, BIOCHEM BIOPH RES CO, V445, P683, DOI 10.1016/j.bbrc.2014.02.041
   Catherman AD, 2013, MOL CELL PROTEOMICS, V12, P3465, DOI 10.1074/mcp.M113.030114
   Chahrour O, 2015, J PHARM BIOMED ANAL, V0, P0
   Chamot-rooke J, 2011, SCIENCE, V331, P778, DOI 10.1126/science.1200729
   Chang CC, 2007, PROTEOMICS, V7, P4388, DOI 10.1002/pmic.200700164
   Chang DW, 2008, AM J RESP CRIT CARE, V178, P701, DOI 10.1164/rccm.200712-1895OC
   Chen RL, 2011, BIOMARK MED, V5, P837, DOI 10.2217/BMM.11.89, 10.2217/bmm.11.89
   Chen X, 2013, BIOCHEM BIOPH RES CO, V441, P1, DOI 10.1016/j.bbrc.2013.09.027
   Cheng JM, 2014, ARTERIOSCL THROM VAS, V34, P1078, DOI 10.1161/ATVBAHA.114.303486
   Chorianopoulos E, 2009, EUR J HEART FAIL, V11, P1050, DOI 10.1093/eurjhf/hfp139
   Copeland RJ, 2013, PROTEOM CLIN APPL, V7, P597, DOI 10.1002/prca.201300001
   Craft GE, 2013, METHODS, V61, P186, DOI 10.1016/j.ymeth.2013.04.008
   Cuadrado E, 2009, J PROTEOME RES, V8, P3191, DOI 10.1021/pr801012x
   Cubedo J, 2013, THROMB HAEMOSTASIS, V110, P1121, DOI 10.1160/TH13-05-0381
   Dagley LF, 2013, PROTEOM CLIN APPL, V7, P91, DOI 10.1002/prca.201200104
   de la Cuesta F, 2012, J PROTEOMICS, V75, P2960, DOI 10.1016/j.jprot.2011.12.005
   De Masi R, 2009, J NEUROIMMUNOL, V210, P80, DOI 10.1016/j.jneuroim.2009.03.002
   De Souza AI, 2010, J MOL CELL CARDIOL, V49, P851, DOI 10.1016/j.yjmcc.2010.07.008
   Deford JH, 2009, J PROTEOME RES, V8, P907, DOI 10.1021/pr800519g
   Desiderio C, 2012, PROTEOMICS, V12, P2158, DOI 10.1002/pmic.201100499
   Desla CUESTAF, 2011, MOL CELL PROTEOMICS, V10, P0
   Dong XT, 2012, J BIOL CHEM, V287, P848, DOI 10.1074/jbc.M111.293258
   Dumont D, 2004, PROTEOMICS, V4, P2117, DOI 10.1002/pmic.200300715
   Eberini I, 2013, J PROTEOMICS, V82, P92, DOI 10.1016/j.jprot.2013.02.007
   Edwards RL, 2012, J AM SOC MASS SPECTR, V23, P1921, DOI 10.1007/s13361-012-0477-9
   Fakhoury M, 2015, NEURODEGENER DIS, V15, P63, DOI 10.1159/000369933
   Falisse-poirrier N, 2006, J MICROBIOL METH, V67, P593, DOI 10.1016/j.mimet.2006.05.002
   Farias AS, 2014, PROTEOMICS, V14, P467, DOI 10.1002/pmic.201300268
   Farias AS, 2012, PROTEOMICS, V12, P2656, DOI 10.1002/pmic.201200044
   Fernandez-friera L, 2014, J CARDIOVASC TRANSL, V7, P623, DOI 10.1007/s12265-014-9582-4
   Fonslow BR, 2009, J SEP SCI, V32, P1175, DOI 10.1002/jssc.200800592
   Fuzery AK, 2013, CLIN PROTEOM, V10, P0, DOI 10.1186/1559-0275-10-13
   Fung ET, 2008, VASC MED, V13, P217, DOI 10.1177/1358863X08089276
   Gao G, 2013, PLOS ONE, V8, P0, DOI 10.1371/journal.pone.0072111
   Gao WM, 2007, J NEUROTRAUM, V24, P43, DOI 10.1089/neu.2006.0061
   Genitori L, 1990, SOINS GYNECOL OBSTET PUERIC PEDIATR, V0, P8
   Gharib SA, 2011, J ALLERGY CLIN IMMUN, V128, P1176, DOI 10.1016/j.jaci.2011.07.053
   Ghayour-mobarhan M, 2008, INT J EXP PATHOL, V89, P209, DOI 10.1111/j.1365-2613.2008.00586.x
   Ghayour-mobarhan M, 2012, CLIN CHIM ACTA, V413, P15, DOI 10.1016/j.cca.2011.04.005
   Giesen C, 2014, NAT METHODS, V11, P417, DOI 10.1038/nmeth.2869, 10.1038/NMETH.2869
   Giusti L, 2014, PROTEOM CLIN APPL, V8, P258, DOI 10.1002/prca.201300052
   Gordon SM, 2010, J PROTEOME RES, V9, P5239, DOI 10.1021/pr100520x
   Goyette J, 2011, AMINO ACIDS, V41, P821, DOI 10.1007/s00726-010-0528-0
   Grant JE, 2007, J PROTEOME RES, V6, P2786, DOI 10.1021/pr070013c
   Grebenova D, 2012, J PROTEOMICS, V77, P406, DOI 10.1016/j.jprot.2012.09.014
   Gregorich ZR, 2014, PROTEOMICS, V14, P1195, DOI 10.1002/pmic.201300432
   Gresle MM, 2008, J NEUROSCI RES, V86, P3548, DOI 10.1002/jnr.21803
   Calderon-gonzalez KG, 2015, J PROTEOMICS, V124, P50, DOI 10.1016/j.jprot.2015.04.018
   Guergova-kuras M, 2011, MOL CELL PROTEOMICS, V10, P0, DOI [10.1074/mcp.M111.010298-1, 10.1074/mcp.M111.010298]
   Haas B, 2011, J PROTEOMICS, V75, P229, DOI 10.1016/j.jprot.2011.06.028
   Halayko AJ, 2009, CAN J PHYSIOL PHARM, V87, P743, DOI 10.1139/Y09-054
   Hammack BN, 2004, MULT SCLER, V10, P245, DOI 10.1191/1352458504ms1023oa
   Han LN, 2015, CYTOM PART A, V87A, P346, DOI 10.1002/cyto.a.22628
   Han MH, 2008, NATURE, V451, P1076, DOI 10.1038/nature06559
   Han SH, 2015, J IMMUNOL, V194, P855, DOI 10.4049/jimmunol.1402513
   Haudenschild DR, 2014, BIOCHEM BIOPH RES CO, V455, P84, DOI 10.1016/j.bbrc.2014.09.137
   He P, 2007, CANCER SCI, V98, P1234, DOI 10.1111/j.1349-7006.2007.00509.x
   Hemmer B, 2006, NAT CLIN PRACT NEURO, V2, P201, DOI 10.1038/ncpneuro0154
   Henning AK, 2015, PROTEOMICS, V15, P1935, DOI 10.1002/pmic.201400257
   Hildonen S, 2014, PROTEOMICS, V14, P2031, DOI 10.1002/pmic.201300479
   Howes JM, 2012, DIABETES VASC DIS RE, V9, P216, DOI 10.1177/1479164111432788
   Hulsmans M, 2012, CURR ATHEROSCLER REP, V14, P264, DOI 10.1007/s11883-012-0237-0
   Hunerdosse DM, 2014, ACS CHEM BIOL, V9, P2905, DOI 10.1021/cb500717g
   Hurst RE, 2006, PROTEOME SCI, V4, P0, DOI 10.1186/1477-5956-4-13
   Iwanowski P, 2015, J NEUROL SCI, V349, P10, DOI 10.1016/j.jns.2014.12.035
   Jelic-ivanovic Z, 2009, CLIN BIOCHEM, V42, P1381, DOI 10.1016/j.clinbiochem.2009.06.001
   Jensen ON, 2004, CURR OPIN CHEM BIOL, V8, P33, DOI 10.1016/j.cbpa.2003.12.009
   Jozefowicz-okonkwo G, 2009, KARDIOL POL, V67, P947
   Kaga E, 2013, J PROTEOMICS, V92, P260, DOI 10.1016/j.jprot.2013.06.015
   Kardys I, 2008, CLIN CHEM, V54, P139, DOI 10.1373/clinchem.2007.094961
   Kelsen SG, 2008, AM J RESP CELL MOL, V38, P541, DOI 10.1165/rcmb.2007-0221OC
   Kidd BA, 2008, ARTHRITIS RES THER, V10, P0, DOI 10.1186/ar2523
   Kim JK, 2003, MOL CELL PROTEOMICS, V2, P453, DOI 10.1074/mcp.M200050-MCP200
   Kim M, 2011, J BIOMED BIOTECHNOL, V0, P0, DOI DOI 10.1155/2011/213643
   Kim N, 2006, PROTEOMICS, V6, P1237, DOI 10.1002/pmic.200500291
   Koerber JT, 2013, NAT BIOTECHNOL, V31, P916, DOI 10.1038/nbt.2672
   Kolln J, 2006, J IMMUNOL, V177, P5652, DOI 10.4049/jimmunol.177.8.5652
   Komatsu SETSUKO, 2007, V355, V0, P211
   Krysiak J, 2012, TOP CURR CHEM, V324, P43, DOI 10.1007/128_2011_289
   Kunnath-velayudhan S, 2012, J INFECT DIS, V206, P697, DOI 10.1093/infdis/jis421
   Lam E, 2008, CURR OPIN CRIT CARE, V14, P3, DOI 10.1097/MCC.0b013e3282f42211
   Lambrecht BN, 2015, NAT IMMUNOL, V16, P45, DOI 10.1038/ni.3049
   Lanucara F, 2013, MASS SPECTROM REV, V32, P27, DOI 10.1002/mas.21348
   Lebeau AM, 2015, CANCER RES, V75, P1225, DOI 10.1158/0008-5472.CAN-14-2185
   Lee HJ, 2008, PROTEOMICS, V8, P3371, DOI 10.1002/pmic.200800111
   Lee HJ, 2008, PROTEOMICS, V8, P2168, DOI 10.1002/pmic.200701022
   Lee TH, 2013, ANN ALLERG ASTHMA IM, V111, P268, DOI 10.1016/j.anai.2013.06.028
   Lepedda AJ, 2009, ATHEROSCLEROSIS, V203, P112, DOI 10.1016/j.atherosclerosis.2008.07.001
   Lessner G, 2010, J PROTEOME RES, V9, P4671, DOI 10.1021/pr100389u
   Lilja-maula LIO, 2013, AM J VET RES, V74, P148, DOI 10.2460/ajvr.74.1.148
   Lim SY, 2010, J BIOL CHEM, V285, P14377, DOI 10.1074/jbc.M109.075242
   Liu B, 2014, RESP MED, V108, P1204, DOI 10.1016/j.rmed.2014.05.005
   Liu DD, 2014, MEDIAT INFLAMM, V2014, P0, DOI 10.1155/2014/469358
   Liu SL, 2009, J CELL MOL MED, V13, P1586, DOI 10.1111/j.1582-4934.2009.00850.x
   Liu T, 2007, J PROTEOME RES, V6, P2565, DOI 10.1021/pr070012k
   Lull ME, 2008, PEDIATR RES, V63, P638, DOI 10.1203/PDR.0b013e31816e391f
   Lutmer J, 2013, J SURG RES, V185, P329, DOI 10.1016/j.jss.2013.05.064
   Maaty WS, 2012, FRONT MICROBIOL, V3, P0, DOI 10.3389/fmicb.2012.00411
   Malaud E, 2012, ELECTROPHORESIS, V33, P470, DOI 10.1002/elps.201100395
   Markowitz J, 2012, BIOCHIM BIOPHYS ACTA, V1835, P100
   Martin-rojas T, 2012, J PROTEOME RES, V11, P1537, DOI 10.1021/pr2005692
   Martin-ventura JL, 2011, ATHEROSCLEROSIS, V214, P486, DOI 10.1016/j.atherosclerosis.2010.11.009
   Martin-ventura JL, 2004, CIRCULATION, V110, P2216, DOI 10.1161/01.CIR.0000136814.87170.B1
   Mazur MT, 2010, P NATL ACAD SCI USA, V107, P7728, DOI 10.1073/pnas.0910776107
   Mcdonald T, 2006, MOL CELL PROTEOMICS, V5, P2392, DOI 10.1074/mcp.T500036-MCP200
   Menoret A, 2012, MOL CARCINOG S1, V53, P0
   Menoret A, 2012, PLOS ONE, V7, P0, DOI 10.1371/journal.pone.0040184
   Menoret A, 2009, J IMMUNOL, V183, P7489, DOI 10.4049/jimmunol.0901414
   Messana I, 2013, J SEP SCI, V36, P128, DOI 10.1002/jssc.201200830
   Morgan L, 2007, NEUROSCIENCE, V147, P664, DOI 10.1016/j.neuroscience.2007.04.051
   Moscarello MA, 2007, NEUROCHEM RES, V32, P251, DOI 10.1007/s11064-006-9144-5
   Mundt F, 2014, MOL CELL PROTEOMICS, V13, P701, DOI 10.1074/mcp.M113.030775
   Musunuru K, 2007, NEW ENGL J MED, V356, P1472
   Nakanishi M, 2007, PROTEOM CLIN APPL, V1, P1660, DOI 10.1002/prca.200700545
   Napoli C, 2013, J CELL BIOCHEM, V114, P7, DOI 10.1002/jcb.24307
   Narula J, 2007, NAT MED, V13, P532, DOI 10.1038/nm0507-532
   Ning MM, 2011, STROKE, V42, P37, DOI 10.1161/STROKEAHA.110.585703
   Niphakis MJ, 2014, ANNU REV BIOCHEM, V83, P341, DOI 10.1146/annurev-biochem-060713-035708
   Noben JP, 2006, J PROTEOME RES, V5, P1647, DOI 10.1021/pr0504788
   Noh KS, 2004, PROTEOMICS, V4, P3505, DOI 10.1002/pmic.200400964
   Norgren N, 2004, NEUROLOGY, V63, P1586, DOI 10.1212/01.WNL.0000142988.49341.D1
   Okamoto T, 2012, ALLERGOL INT, V61, P83, DOI 10.2332/allergolint.11-OA-0315
   Okano T, 2006, PROTEOMICS, V6, P3938, DOI 10.1002/pmic.200500883
   Ornstein DK, 2006, UROL ONCOL-SEMIN ORI, V24, P231, DOI 10.1016/j.urolonc.2005.11.035
   Passadore I, 2009, J PROTEOME RES, V8, P2331, DOI 10.1021/pr800943t
   Petzold A, 2008, EXP NEUROL, V213, P326, DOI 10.1016/j.expneurol.2008.06.008
   Pitarch A, 2014, J PROTEOME RES, V13, P5165, DOI 10.1021/pr500681x
   Poste G, 2012, TRENDS MOL MED, V18, P717, DOI 10.1016/j.molmed.2012.09.003
   Proia P, 2009, INT J MOL MED, V24, P743, DOI 10.3892/ijmm_00000287
   Qi XP, 2006, J BIOL CHEM, V281, P31950, DOI 10.1074/jbc.M603717200
   Rithidech KN, 2009, MULT SCLER J, V15, P455, DOI 10.1177/1352458508100047
   Rosenling T, 2012, J PROTEOME RES, V11, P2048, DOI 10.1021/pr201244t
   Rosenling T, 2011, CLIN CHIM ACTA, V412, P812, DOI 10.1016/j.cca.2011.02.004
   Roth MJ, 2008, ANAL CHEM, V80, P2857, DOI 10.1021/ac800141g
   Rozek W, 2008, PROTEOM CLIN APPL, V2, P1498, DOI 10.1002/prca.200780114
   Ruelle V, 2007, J PROTEOME RES, V6, P2168, DOI 10.1021/pr060661g
   Sadler NC, 2015, CURR OPIN CHEM BIOL, V24, P139, DOI 10.1016/j.cbpa.2014.10.022
   Sajic T, 2015, PROTEOM CLIN APPL, V9, P307, DOI 10.1002/prca.201400117
   Sanchez-juanes F, 2013, ELECTROPHORESIS, V34, P2473, DOI 10.1002/elps.201200689
   Sastre C, 2014, J CELL MOL MED, V18, P721, DOI 10.1111/jcmm.12221
   Savaryn JP, 2013, GENOME MED, V5, P0, DOI 10.1186/gm457
   Schlautman JD, 2008, PROTEOME SCI, V6, P0, DOI 10.1186/1477-5956-6-26
   Schnapp LM, 2006, AM J PATHOL, V169, P86, DOI 10.2353/ajpath.2006.050612
   Seibert TA, 2013, J AM COLL CARDIOL, V62, P1446, DOI 10.1016/j.jacc.2013.05.041
   Shalhoub J, 2014, VASC ENDOVASC SURG, V48, P5, DOI 10.1177/1538574413510628
   Sheng S, 2006, MOL CELL PROTEOMICS, V5, P26, DOI 10.1074/mcp.T500019-MCP200
   Sherma ND, 2014, PROTEOME SCI, V12, P0, DOI 10.1186/s12953-014-0052-3
   Shin YK, 2006, PROTEOMICS, V6, P1143, DOI 10.1002/pmic.200500433
   Shoenfeld YEHUDA, 2001, TRENDS IN IMMUNOLOGY, V22, P293, DOI 10.1016/S1471-4906(01)01922-6
   Signor L, 2004, PROTEOMICS, V4, P2101, DOI 10.1002/pmic.200300727
   Silva E, 2007, SARCOIDOSIS VASC DIF, V24, P24
   Sircar G, 2014, FRONT GENET, V4, P0, DOI 10.3389/fgene.2013.00308
   Smith LM, 2013, NAT METHODS, V10, P186, DOI 10.1038/nmeth.2369
   Soldi M, 2005, PROTEOMICS, V5, P2641, DOI 10.1002/pmic.200401269
   Soldi M, 2014, PROTEOMICS, V14, P2212, DOI 10.1002/pmic.201400075
   Speers AE, 2004, CHEM BIOL, V11, P535, DOI 10.1016/j.chembiol.2004.03.012
   Stastna M, 2015, PROTEOMICS, V15, P1164, DOI 10.1002/pmic.201400312
   Steinman L, 2006, ANN NEUROL, V60, P12, DOI 10.1002/ana.20913
   Stoop MP, 2008, PROTEOMICS, V8, P1576, DOI 10.1002/pmic.200700446
   Suberbielle E, 2008, J CHROMATOGR B, V871, P125, DOI 10.1016/j.jchromb.2008.06.043
   Terracciano R, 2015, PROTEOM CLIN APPL, V9, P203, DOI 10.1002/prca.201400099
   Tran JC, 2011, NATURE, V480, P254, DOI 10.1038/nature10575
   Trapp BD, 2008, ANNU REV NEUROSCI, V31, P247, DOI 10.1146/annurev.neuro.30.051606.094313
   Tsushima K, 2009, INTERNAL MED, V48, P621, DOI 10.2169/internalmedicine.48.1741
   Tunceroglu H, 2013, IMMUNOL INVEST, V42, P247, DOI 10.3109/08820139.2012.750667
   Turkmen K, 2013, BMC NEPHROL, V14, P0, DOI 10.1186/1471-2369-14-144
   Urbonavicius S, 2010, INTERACT CARDIOV TH, V11, P433, DOI 10.1510/icvts.2010.238139
   Uzun L, 2013, COLLOID SURFACE B, V112, P1, DOI 10.1016/j.colsurfb.2013.07.010
   Vaisar T, 2010, CLIN CHIM ACTA, V411, P972, DOI 10.1016/j.cca.2010.03.023
   Vandermarliere E, 2013, MASS SPECTROM REV, V32, P453, DOI 10.1002/mas.21376
   Viola KL, 2015, NAT NANOTECHNOL, V10, P91, DOI 10.1038/nnano.2014.254, 10.1038/NNANO.2014.254
   Vuckovic D, 2013, PROTEOMICS, V13, P404, DOI 10.1002/pmic.201200340
   Wang L, 2012, BIOCHEM BIOPH RES CO, V417, P1119, DOI 10.1016/j.bbrc.2011.12.056
   Wang TJ, 2006, NEW ENGL J MED, V355, P2631, DOI 10.1056/NEJMoa055373
   Wang YF, 2006, MOL CELL PROTEOMICS, V5, P43, DOI 10.1074/mcp.T500023-MCP200
   Ware LB, 2013, CRIT CARE, V17, P0, DOI 10.1186/cc13080
   Ware LB, 2010, CHEST, V137, P288, DOI 10.1378/chest.09-1484
   Wei BC, 2012, J AM CHEM SOC, V134, P10780, DOI 10.1021/ja304177m
   Willems LI, 2014, BIOCONJUGATE CHEM, V25, P1181, DOI 10.1021/bc500208y
   Wilson ME, 2010, PLOS ONE, V5, P0, DOI 10.1371/journal.pone.0015133
   Witte ME, 2009, J PATHOL, V219, P193, DOI 10.1002/path.2582
   Wright KT, 2013, J IMMUNOL, V191, P708, DOI 10.4049/jimmunol.1203486
   Wu Z, 2014, ANAL CHEM, V86, P1592, DOI 10.1021/ac403233d
   Xie LF, 2010, CARDIOVASC RES, V87, P628, DOI 10.1093/cvr/cvq138
   Xu DD, 2015, PROTEOMICS, V15, P58, DOI 10.1002/pmic.201400366
   Yang PY, 2015, CHEMBIOCHEM, V16, P712, DOI 10.1002/cbic.201402582
   Yano H, 2002, PROTEOMICS, V2, P1090, DOI 10.1002/1615-9861(200209)2:9<1090::AID-PROT1090>3.0.CO;2-1
   Ye H, 2014, PLOS ONE, V9, P0, DOI 10.1371/journal.pone.0092831
   Yin XY, 2014, ARTERIOSCL THROM VAS, V34, P939, DOI 10.1161/ATVBAHA.113.302918
   Yu CJ, 2011, J PROTEOME RES, V10, P4671, DOI 10.1021/pr2004743
   Yu HR, 2009, PEDIAT ALLERG IMM-UK, V20, P699, DOI 10.1111/j.1399-3038.2008.00844.x
   Zamilpa R, 2010, PROTEOMICS, V10, P2214, DOI 10.1002/pmic.200900587
   Zhang J, 2011, J PROTEOME RES, V10, P4054, DOI 10.1021/pr200258m
   Zimmer S, 2015, CIRC RES, V116, P323, DOI 10.1161/CIRCRESAHA.116.301135
NR 223
TC 4
Z9 4
U1 0
U2 13
PU WILEY-V C H VERLAG GMBH
PI WEINHEIM
PA POSTFACH 101161, 69451 WEINHEIM, GERMANY
SN 1862-8346
EI 1862-8354
J9 PROTEOM CLIN APPL
JI Proteom. Clin. Appl.
PD JAN 15
PY 2016
VL 10
IS 1
BP 8
EP 24
DI 10.1002/prca.201500029
PG 17
WC Biochemical Research Methods; Biochemistry & Molecular Biology
SC Biochemistry & Molecular Biology
GA DA3UF
UT WOS:000367723800004
PM 26201056
DA 2022-04-27
ER
