# Supplementary material for: Bibliometric analysis of research on gene expression in spinal cord injury
Source: Front Mol Neurosci. 2022 Oct 31;15:1023692. doi: 10.3389/fnmol.2022.1023692 (PMC9661966; doi:10.3389/fnmol.2022.1023692)
Supplement: Supplementary file 7 [file Data_Sheet_4.zip › download2017u32.txt]

PT J
AU Mohrman, AE
   Farrag, M
   Huang, H
   Ossowski, S
   Haft, S
   Shriver, LP
   Leipzig, ND
AF Mohrman, Ashley E.
   Farrag, Mahmoud
   Huang, He
   Ossowski, Stephan
   Haft, Stephanie
   Shriver, Leah P.
   Leipzig, Nic D.
TI Spinal Cord Transcriptomic and Metabolomic Analysis after Excitotoxic Injection Injury Model of Syringomyelia
SO JOURNAL OF NEUROTRAUMA
LA English
DT Article
DE metabolomics; molecular transporters; spinal cord injury; syringomyelia; transcriptomics
ID cerebrospinal-fluid flow; posttraumatic syringomyelia; subarachnoid space; animal-model; aquaporin-4 expression; barrier; rat; pathophysiology; catheterization; arterial
AB Syringomyelia is a condition of the spinal cord in which a syrinx, or fluid-filled cavity, forms from trauma, malformation, or general disorder. Previous work has shown that in noncanalicular syringomyelia irregular flow and pressure conditions enhance the volumetric growth of syrinxes. A better understanding of the underlying molecular pathways associated with syrinx formation will unveil targets for treatments and possibly prevention of syringomyelia in the future. In this study, we performed an established surgical induction of a syrinx using quisqualic acid and kaolin injections in rats to characterize the injury at the molecular level by RNA sequencing and metabolomics techniques at three and six weeks post-injury. Syrinxes averaging nearly 10 mm in length formed in the rats' spinal cords; however, smaller syrinxes were also detected in saline injected surgical shams, complicating interpretation of results. Our current results indicate a robust immune response coupled with overall decreases in neuronal signal transmission of syrinx containing animals compared with controls. Although transcriptional changes indicated gliosis and loss of neurons, no neuropathic pain was detected by von Frey allodynia testing. Unique transporters were revealed to be highly dysregulated, including significant increases in betaine/glycine transporter (BGT-1), K+/Cl- co-transporter (KCC4), and aquaporin 1 (AQP1), along with the upregulation of small molecule osmolytes taurine and betaine. The identified metabolites are of particular interest because of their involvement in osmotic homeostasis and need to be investigated further for their specific involvement in trauma-induced syrinxes.
C1 [Mohrman, Ashley E.; Leipzig, Nic D.] Univ Akron, Dept Chem & Biomol Engn, Whitby Hall,200 East Buchtel Common, Akron, OH 44325 USA.
   [Farrag, Mahmoud] Univ Akron, Dept Integrated Biosci Program, Akron, OH 44325 USA.
   [Huang, He; Shriver, Leah P.] Univ Akron, Dept Chem, Akron, OH 44325 USA.
   [Ossowski, Stephan] Barcelona Inst Sci & Technol, Ctr Genom Regulat, Barcelona, Spain.
   [Haft, Stephanie] Univ Calif San Francisco, Langley Porter Psychiat Inst, San Francisco, CA 94143 USA.
RP Leipzig, ND (通讯作者)，Univ Akron, Dept Chem & Biomol Engn, Whitby Hall,200 East Buchtel Common, Akron, OH 44325 USA.
EM nl21@uakron.edu
FU Conquer Chiari; University of Akron; Choose Ohio First; AB SCIEX Young Investigator Award
CR Austin JW, 2012, J NEUROTRAUM, V29, P1838, DOI 10.1089/neu.2012.2354
   Bilston LE, 2010, J NEUROSURG, V112, P808, DOI 10.3171/2009.5.JNS08945
   Bligh EG, 1959, CAN J BIOCHEM PHYS, V37, P911
   Brickell KL, 2006, J NEUROL NEUROSUR PS, V77, P989, DOI 10.1136/jnnp.2005.081240
   Brodbelt AR, 2003, SPINE, V28, PE413, DOI 10.1097/01.BRS.0000092346.83686.B9
   Brodbelt AR, 2003, EUR SPINE J, V12, P300, DOI 10.1007/s00586-002-0492-9
   Brodbelt AR, 2003, J NEUROTRAUM, V20, P883, DOI 10.1089/089771503322385818
   Brodbelt AR, 2003, J CLIN NEUROSCI, V10, P401, DOI 10.1016/S0967-5868(02)00326-0
   Chakrabortty S, 1997, SURG NEUROL, V48, P246, DOI 10.1016/S0090-3019(96)00491-0
   Chandran V, 2016, NEURON, V89, P956, DOI 10.1016/j.neuron.2016.01.034
   Cohodarevic T, 2000, J PAIN, V1, P54, DOI 10.1016/S1526-5900(00)90088-9
   David S, 2011, NAT REV NEUROSCI, V12, P388, DOI 10.1038/nrn3053
   Den DAASI, 2013, EUR J CLIN PHARMACOL, V69, P1083, DOI 10.1007/s00228-012-1443-y
   Duan HM, 2015, P NATL ACAD SCI USA, V112, P13360, DOI 10.1073/pnas.1510176112
   Dulin JN, 2015, J NEUROSCI, V35, P13860, DOI 10.1523/JNEUROSCI.2599-15.2015
   Fehlings MG, 2011, J NEUROSURG-SPINE, V14, P570, DOI 10.3171/2010.4.SPINE1047
   Frolkis A, 2010, NUCLEIC ACIDS RES, V38, PD480, DOI 10.1093/nar/gkp1002
   Gill SS, 1989, NMR BIOMED, V2, P196, DOI 10.1002/nbm.1940020505
   Govind V, 2015, NMR BIOMED, V28, P923, DOI 10.1002/nbm.3336
   Hemley SJ, 2013, J NEUROTRAUM, V30, P1457, DOI 10.1089/neu.2012.2614
   Hemley SJ, 2012, J NEUROSURG-SPINE, V17, P602, DOI 10.3171/2012.9.SPINE1265
   Hemley SJ, 2009, J NEUROSURG-SPINE, V11, P696, DOI 10.3171/2009.6.SPINE08564
   Hu XM, 2015, NAT REV NEUROL, V11, P56, DOI 10.1038/nrneurol.2014.207
   Hu ZQ, 2015, BIOMED RES INT, V2015, P0, DOI 10.1155/2015/831490
   Jasmin L, 2001, J NEUROSCI METH, V110, P81, DOI 10.1016/S0165-0270(01)00420-4
   Kanehisa M, 2000, NUCLEIC ACIDS RES, V28, P27, DOI 10.1093/nar/28.1.27
   Karadsheh MF, 2004, NEUROSCIENCE, V123, P381, DOI 10.1016/j.neuroscience.2003.10.004
   Kobayashi S, 2012, J NEUROTRAUM, V29, P1803, DOI 10.1089/neu.2011.2259
   Lohle PNM, 1994, CLIN NEUROL NEUROSUR, V96, P323, DOI 10.1016/0303-8467(94)90123-6
   Macaulay N, 2010, NEUROSCIENCE, V168, P941, DOI 10.1016/j.neuroscience.2009.09.016
   Milhorat TH, 1993, NEUROSURGERY, V32, P748, DOI 10.1227/00006123-199305000-00008
   Milligan ED, 1999, J NEUROSCI METH, V90, P81, DOI 10.1016/S0165-0270(99)00075-8
   Mosser DM, 2008, NAT REV IMMUNOL, V8, P958, DOI 10.1038/nri2448
   Munro KM, 2009, NEUROSIGNALS, V17, P311, DOI 10.1159/000231897
   Nielsen S, 1997, J NEUROSCI, V17, P171
   Novak ML, 2013, J LEUKOCYTE BIOL, V93, P875, DOI 10.1189/jlb.1012512
   Oenarto J, 2014, ARCH BIOCHEM BIOPHYS, V560, P59, DOI 10.1016/j.abb.2014.06.024
   Pasantes-morales H, 2010, NEUROSCIENCE, V168, P871, DOI 10.1016/j.neuroscience.2009.11.074
   Rauchova H, 2002, NEUROCHEM RES, V27, P899, DOI 10.1023/A:1020339530924
   Seki T, 2008, J NEUROSURG-SPINE, V8, P365, DOI 10.3171/SPI/2008/8/4/365
   Shannon P, 2003, GENOME RES, V13, P2498, DOI 10.1101/gr.1239303
   Sixt C, 2009, J CLIN NEUROSCI, V16, P1599, DOI 10.1016/j.jocn.2009.04.019
   Smith CA, 2005, THER DRUG MONIT, V27, P747, DOI 10.1097/01.ftd.0000179845.53213.39
   Smith RP, 2011, MOL CELL NEUROSCI, V46, P32, DOI 10.1016/j.mcn.2010.07.015
   Stam FJ, 2007, EUR J NEUROSCI, V25, P3629, DOI 10.1111/j.1460-9568.2007.05597.x
   Stoodley MA, 1997, J NEUROSURG, V86, P686, DOI 10.3171/jns.1997.86.4.0686
   Stoodley MA, 2000, J NEUROSURG, V92, P1069
   Stoodley MA, 2000, NEUROSURG FOCUS, V8, PE2, DOI 10.3171/foc.2000.8.3.2, 10.3171/foc.2000.8.3.2, 10.3171/FOC.2000.8.3.2
   Storkson RV, 1996, J NEUROSCI METH, V65, P167, DOI 10.1016/0165-0270(95)00164-6
   Takahashi A, 1999, NEUROL MED-CHIR, V39, P668, DOI 10.2176/nmc.39.668
   Trapnell C, 2012, NAT PROTOC, V7, P562, DOI 10.1038/nprot.2012.016
   Trapnell C, 2010, NAT BIOTECHNOL, V28, P511, DOI 10.1038/nbt.1621
   Trapnell C, 2009, BIOINFORMATICS, V25, P1105, DOI 10.1093/bioinformatics/btp120
   Tu J, 2011, J NEUROSURG-SPINE, V14, P573, DOI 10.3171/2011.1.SPINE09491
   Tu J, 2010, SPINE, V35, P1116, DOI 10.1097/BRS.0b013e3181ba6ce4
   Wishart DS, 2007, NUCLEIC ACIDS RES, V35, PD521, DOI 10.1093/nar/gkl923
   Wong J, 2012, NEUROSURGERY, V71, P474, DOI 10.1227/NEU.0b013e31825927d6
   Xu F, 2009, J NEUROSCI METH, V183, P114, DOI 10.1016/j.jneumeth.2009.06.020
   Yang LQ, 2001, SPINE, V26, P1842, DOI 10.1097/00007632-200109010-00004
   Zhou Y, 2012, AM J PHYSIOL-RENAL, V302, PF316, DOI 10.1152/ajprenal.00464.2011
NR 61
TC 10
Z9 10
U1 0
U2 12
PU MARY ANN LIEBERT, INC
PI NEW ROCHELLE
PA 140 HUGUENOT STREET, 3RD FL, NEW ROCHELLE, NY 10801 USA
SN 0897-7151
EI 1557-9042
J9 J NEUROTRAUM
JI J. Neurotrauma
PD FEB 15
PY 2017
VL 34
IS 3
BP 720
EP 733
DI 10.1089/neu.2015.4341
PG 14
WC Critical Care Medicine; Clinical Neurology; Neurosciences
SC General & Internal Medicine; Neurosciences & Neurology
GA EI9GJ
UT WOS:000392815600019
PM 27736311
DA 2022-04-27
ER

PT J
AU Zhou, J
   Fan, YL
   Chen, HT
AF Zhou, Jun
   Fan, Youling
   Chen, Hongtao
TI Analyses of long non-coding RNA and mRNA profiles in the spinal cord of rats using RNA sequencing during the progression of neuropathic pain in an SNI model
SO RNA BIOLOGY
LA English
DT Article
DE LncRNA; Spinal cord; Spared nerve injury; Neuropathic pain; Sequencing Data Analysis
ID dorsal-root ganglion; spared nerve injury; mechanism; lncrna; expression; identification; nociception; allodynia; role
AB The pathogenesis of neuropathic pain (NP) is characterized by an increased responsiveness of nociceptive neurons in the nervous system. However, the molecular mechanisms underpinning the NP still remain elusive. Recent data suggest that long non-coding RNAs (lncRNAs) regulate expression of NP-associated genes. Herein, we analyzed lncRNAs and mRNA profiles in the spinal cord of rats by RNA sequencing during the progression of NP in a spared nerve injury (SNI) model. Sprague-Dawley (SD) rats were employed for the establishment of the SNI models, and nociceptive responses to mechanical and thermal stimuli were measured 3 hours prior to surgery and on postoperative days 1, 3, 7 and 14, with L4-5 spinal cords extracted from three SD rats under deep anesthesia at each time point after behavioral test. SNI rats exhibited higher sensitivity to mechanical stimuli from days 1 to 14. Mechanical hyperalgesia reached a steady peak at day14 after surgery, whereas thermal allodynia did not develop. The results of second-generation sequencing suggested that the expression profiles of lncRNAs and mRNAs were significantly altered in spinal cords of SNI rats versus the control rats at different stages during NP. Differentially expressed (DE) lncRNAs and mRNAs were demonstrated at each stage during the NP course using Volcano Plot, Venn and Hcluster heatmap analyses. Gene ontology (GO) and Kyoto Encyclopedia of Genes and Genomes (KEGG) biological pathway analyses were performed to predict the functionalities of differentially expressed lncRNAs and target genes. Protein interaction networks were constructed based on the correlation analyses of DE lncRNA target proteins at 7 and 14 days after SNI, respectively. Taken together, our results revealed the profiles of lncRNAs and mRNAs in the rat spinal cord under an NP condition. These lncRNAs and mRNAs may represent new therapeutic targets for the treatment of NP.
C1 [Zhou, Jun] First Peoples Hosp Foshan, Dept Anesthesiol, Foshan, Guangdong, Peoples R China.
   [Fan, Youling] Guangzhou Panyu Cent Hosp Panyu Dist, Dept Anesthesiol, Guangzhou, Guangdong, Peoples R China.
   [Chen, Hongtao] Eighth Peoples Hosp Guangzhou, Dept Anesthesiol, Guangzhou 510060, Guangdong, Peoples R China.
RP Chen, HT (通讯作者)，Eighth Peoples Hosp Guangzhou, Dept Anesthesiol, Guangzhou 510060, Guangdong, Peoples R China.
EM gz8hcht@126.com
FU National Natural Science Foundation of ChinaNational Natural Science Foundation of China (NSFC) [81300974]; Natural Science Foundation of Guangdong ProvinceNational Natural Science Foundation of Guangdong Province [2015A030313899]; Medical Scientific Research Foundation of Guangdong Province [A2015013]
CR Backonja MM, 1998, NEUROL CLIN, V16, P775, DOI 10.1016/S0733-8619(05)70097-9
   Backonja MM, 2003, ANESTH ANALG, V97, P785, DOI 10.1213/01.ANE.0000062826.70846.8D
   Ballantyne MD, 2016, CLIN PHARMACOL THER, V99, P494, DOI 10.1002/cpt.355
   Bee LA, 2007, NEUROSCIENCE, V147, P786, DOI 10.1016/j.neuroscience.2007.05.004
   Bouhassira D, 2016, NEUROSCIENCE, V338, P27, DOI 10.1016/j.neuroscience.2016.03.029
   Bourquin AF, 2006, PAIN, V122, P14, DOI 10.1016/j.pain.2005.10.036
   Chakrabarti KS, 2016, CELL REP, V14, P32, DOI 10.1016/j.celrep.2015.12.010
   Chaplan SR, 1994, J NEUROSCI METH, V53, P55, DOI 10.1016/0165-0270(94)90144-9
   Cummins TR, 2007, PAIN, V131, P243, DOI 10.1016/j.pain.2007.07.026
   Dmello R, 2008, BRIT J ANAESTH, V101, P8, DOI 10.1093/bja/aen088
   Da SACCOL, 2012, INT J MOL SCI, V13, P97, DOI 10.3390/ijms13010097
   Decosterd I, 2000, PAIN, V87, P149, DOI 10.1016/S0304-3959(00)00276-1
   Friedlander MR, 2012, NUCLEIC ACIDS RES, V40, P37, DOI 10.1093/nar/gkr688
   Gilron I, 2015, MAYO CLIN PROC, V90, P532, DOI 10.1016/j.mayocp.2015.01.018
   Gong CG, 2011, NATURE, V470, P284, DOI 10.1038/nature09701
   Guo L, 2014, BIOMED RES INT, V2014, P0, DOI 10.1155/2014/345605
   Hargreaves K, 1988, PAIN, V32, P77, DOI 10.1016/0304-3959(88)90026-7
   Hori N, 2016, SYNAPSE, V70, P317, DOI 10.1002/syn.21902
   Huarte M, 2015, NAT MED, V21, P1253, DOI 10.1038/nm.3981
   Jiang BC, 2015, MOL PAIN, V11, P0, DOI 10.1186/s12990-015-0047-9
   Lacroix-fralish ML, 2011, PAIN, V152, P1888, DOI 10.1016/j.pain.2011.04.014
   Lau WK, 2010, NEUROSCIENCE, V170, P655, DOI 10.1016/j.neuroscience.2010.07.031
   Li J, 2016, ONCOL RES, V23, P205, DOI 10.3727/096504016X14549667334007
   Love MI, 2014, GENOME BIOL, V15, P0, DOI 10.1186/s13059-014-0550-8
   Mercer TR, 2008, P NATL ACAD SCI USA, V105, P716, DOI 10.1073/pnas.0706729105
   Ossipov MH, 2000, ANN NY ACAD SCI, V909, P12
   Paraskevopoulou MD, 2016, METHODS MOL BIOL, V1402, P271, DOI 10.1007/978-1-4939-3378-5_21
   Park EUN-SUNG, 2009, LABORATORY ANIMAL RESEARCH, V25, P87
   Pefanis E, 2015, CELL, V161, P774, DOI 10.1016/j.cell.2015.04.034
   Quinn JJ, 2016, NAT REV GENET, V17, P47, DOI 10.1038/nrg.2015.10
   Raju HB, 2014, FRONT GENET, V5, P0, DOI [10.3389/fgene.2014.00131, 10.3389/fgene.2014.00273]
   Schomberg D, 2012, ANN NEUROSCI, V19, P125, DOI 10.5214/ans.0972.7531.190309
   Sorge RE, 2015, NAT NEUROSCI, V18, P1081, DOI 10.1038/nn.4053
   Sun M, 2015, ENDOCR REV, V36, P25, DOI 10.1210/er.2014-1034
   Taylor BK, 2001, CURR PAIN HEADACHE REP, V5, P151, DOI 10.1007/s11916-001-0083-1
   Trapnell C, 2010, NAT BIOTECHNOL, V28, P511, DOI 10.1038/nbt.1621
   Ulitsky I, 2013, CELL, V154, P26, DOI 10.1016/j.cell.2013.06.020
   Wang W, 2017, SCI REP-UK, V7, P0, DOI 10.1038/srep41639
   Woolf CJ, 1999, LANCET, V353, P1959, DOI 10.1016/S0140-6736(99)01307-0
   Yalcin I, 2014, JOVE-J VIS EXP, V0, P0, DOI DOI 10.3791/51608
   Yu B, 2013, NEUROSCI LETT, V534, P117, DOI 10.1016/j.neulet.2012.12.014
   Zhang B, 2012, CELL REP, V2, P111, DOI 10.1016/j.celrep.2012.06.003
   Zhao XL, 2013, NAT NEUROSCI, V16, P1024, DOI 10.1038/nn.3438
   Zhuo M, 2011, MOL BRAIN, V4, P0, DOI 10.1186/1756-6606-4-31
NR 44
TC 34
Z9 35
U1 3
U2 16
PU TAYLOR & FRANCIS INC
PI PHILADELPHIA
PA 530 WALNUT STREET, STE 850, PHILADELPHIA, PA 19106 USA
SN 1547-6286
EI 1555-8584
J9 RNA BIOL
JI RNA Biol.
PD JUN 15
PY 2017
VL 14
IS 12
BP 1810
EP 1826
DI 10.1080/15476286.2017.1371400
PG 17
WC Biochemistry & Molecular Biology
SC Biochemistry & Molecular Biology
GA FT6VH
UT WOS:000423291400023
PM 28854101
DA 2022-04-27
ER

PT J
AU Sass, PA
   Dabrowski, M
   Charzynska, A
   Sachadyn, P
AF Sass, Piotr Andrzej
   Dabrowski, Michal
   Charzynska, Agata
   Sachadyn, Pawel
TI Transcriptomic responses to wounding: meta-analysis of gene expression microarray data
SO BMC GENOMICS
LA English
DT Article
DE Wound healing; Wound repair; Tissue injury; regeneration; Gene expression microarray; Transcriptomics
ID mice; repair; regeneration; tissue
AB Background: A vast amount of microarray data on transcriptomic response to injury has been collected so far. We designed the analysis in order to identify the genes displaying significant changes in expression after wounding in different organisms and tissues. This meta-analysis is the first study to compare gene expression profiles in response to wounding in as different tissues as heart, liver, skin, bones, and spinal cord, and species, including rat, mouse and human. Results: We collected available microarray transcriptomic profiles obtained from different tissue injury experiments and selected the genes showing a minimum twofold change in expression in response to wounding in prevailing number of experiments for each of five wound healing stages we distinguished: haemostasis & early inflammation, inflammation, early repair, late repair and remodelling. During the initial phases after wounding, haemostasis & early inflammation and inflammation, the transcriptomic responses showed little consistency between different tissues and experiments. For the later phases, wound repair and remodelling, we identified a number of genes displaying similar transcriptional responses in all examined tissues. As revealed by ontological analyses, activation of certain pathways was rather specific for selected phases of wound healing, such as e.g. responses to vitamin D pronounced during inflammation. Conversely, we observed induction of genes encoding inflammatory agents and extracellular matrix proteins in all wound healing phases. Further, we selected several genes differentially upregulated throughout different stages of wound response, including established factors of wound healing in addition to those previously unreported in this context such as PTPRC and AQP4. Conclusions: We found that transcriptomic responses to wounding showed similar traits in a diverse selection of tissues including skin, muscles, internal organs and nervous system. Notably, we distinguished transcriptional induction of inflammatory genes not only in the initial response to wounding, but also later, during wound repair and tissue remodelling.
C1 [Sass, Piotr Andrzej; Sachadyn, Pawel] Gdansk Univ Technol, Dept Mol Biotechnol & Microbiol, Gdansk, Poland.
   [Dabrowski, Michal; Charzynska, Agata] Polish Acad Sci, Neurobiol Ctr, Lab Bioinformat, Nencki Inst Expt Biol, Warsaw, Poland.
RP Sachadyn, P (通讯作者)，Gdansk Univ Technol, Dept Mol Biotechnol & Microbiol, Gdansk, Poland.
EM psach@pg.gda.pl
FU National Centre for Research and Development of PolandNational Centre for Research & Development, Poland [STRATEGMED1/235077/9/NCBR/2014]
CR Ansorge HL, 2009, J ORTHOP RES, V27, P1386, DOI 10.1002/jor.20891
   Bradshaw AD, 2002, J HISTOCHEM CYTOCHEM, V50, P1
   Eming SA, 2007, AM J PATHOL, V170, P188, DOI 10.2353/ajpath.2007.060370
   Ferguson MWJ, 2004, PHILOS T R SOC B, V359, P839, DOI 10.1098/rstb.2004.1475
   Fraser JF, 2005, WOUND REPAIR REGEN, V13, P189, DOI 10.1111/j.1067-1927.2005.130210.x
   Gawronska-kozak B, 2006, WOUND REPAIR REGEN, V14, P265, DOI 10.1111/j.1743-6109.2006.00121.x
   Gornikiewicz B, 2016, BMC GENOMICS, V17, P0, DOI 10.1186/s12864-016-2545-1
   Hoffmann DC, 2011, J BIOL CHEM, V286, P28889, DOI 10.1074/jbc.M111.249979
   Huang DW, 2009, NAT PROTOC, V4, P44, DOI 10.1038/nprot.2008.211
   Ishida Y, 2004, J IMMUNOL, V172, P1848, DOI 10.4049/jimmunol.172.3.1848
   Kumar A, 2012, TRENDS NEUROSCI, V35, P691, DOI 10.1016/j.tins.2012.08.003
   Lorenz HP, 1992, DEVELOPMENT, V114, P253
   Low QEH, 2001, AM J PATHOL, V159, P457, DOI 10.1016/S0002-9440(10)61717-8
   Mack JA, 2003, FASEB J, V17, P1352, DOI 10.1096/fj.02-0959fje
   Madala SK, 2010, J IMMUNOL, V184, P3955, DOI 10.4049/jimmunol.0903008
   Martinez-ferrer M, 2010, AM J PATHOL, V176, P98, DOI 10.2353/ajpath.2010.090283
   Mori R, 2002, FASEB J, V16, P963, DOI 10.1096/fj.01-0776com
   Owings RA, 2009, IN VIVO, V23, P879
   Palatinus JA, 2010, J MOL CELL CARDIOL, V48, P550, DOI 10.1016/j.yjmcc.2009.06.013
   Podolak-popinigis J, 2016, EPIGENOMICS-UK, V8, P1331, DOI 10.2217/epi-2016-0068
   Porrello ER, 2011, SCIENCE, V331, P1078, DOI 10.1126/science.1200708
   Rolfe KJ, 2012, ISRN DERMATOL, V2012, P698034, DOI 10.5402/2012/698034
   Schwanhausser B, 2011, NATURE, V473, P337, DOI 10.1038/nature10098
   Seifert AW, 2012, NATURE, V489, P561, DOI 10.1038/nature11499
   Stroncek JOHND, 2008, P3, V0, P0
   Taub R, 2004, NAT REV MOL CELL BIO, V5, P836, DOI 10.1038/nrm1489
   Thomay AA, 2009, AM J PATHOL, V174, P2129, DOI 10.2353/ajpath.2009.080765
   Walker JT, 2016, J INVEST DERMATOL, V136, P1042, DOI 10.1016/j.jid.2016.01.014
   Weyrich AS, 2009, J THROMB HAEMOST, V7, P241, DOI 10.1111/j.1538-7836.2008.03211.x
NR 29
TC 8
Z9 9
U1 1
U2 10
PU BMC
PI LONDON
PA CAMPUS, 4 CRINAN ST, LONDON N1 9XW, ENGLAND
SN 1471-2164
EI 
J9 BMC GENOMICS
JI BMC Genomics
PD NOV 7
PY 2017
VL 18
IS 
BP 
EP 
DI 10.1186/s12864-017-4202-8
PG 12
WC Biotechnology & Applied Microbiology; Genetics & Heredity
SC Biotechnology & Applied Microbiology; Genetics & Heredity
GA FM2BZ
UT WOS:000414790000002
PM 29115927
DA 2022-04-27
ER

PT J
AU He, XJ
   Fan, LY
   Wu, ZH
   He, JX
   Cheng, B
AF He, Xijing
   Fan, Liying
   Wu, Zhongheng
   He, Jiaxuan
   Cheng, Bin
TI Gene expression profiles reveal key pathways and genes associated with neuropathic pain in patients with spinal cord injury
SO MOLECULAR MEDICINE REPORTS
LA English
DT Article
DE spinal cord injury; neuropathic pain; functional; enrichment analysis; protein-protein interaction network; gene clustering
ID mechanism; immune; mice
AB Previous gene expression profiling studies of neuropathic pain (NP) following spinal cord injury (SCI) have predominantly been performed in animal models. The present study aimed to investigate gene alterations in patients with spinal cord injury and to further examine the mechanisms underlying NP following SCI. The GSE69901 gene expression profile was downloaded from the public Gene Expression Omnibus database. Samples of peripheral blood mononuclear cells (PBMCs) derived from 12 patients with intractable NP and 13 control patients without pain were analyzed to identify the differentially expressed genes (DEGs), followed by functional enrichment analysis and protein-protein interaction (PPI) network construction. In addition, a transcriptional regulation network was constructed and functional gene clustering was performed. A total of 70 upregulated and 61 downregulated DEGs were identified in the PBMC samples from patients with NP. The upregulated and downregulated genes were significantly involved in different Gene Ontology terms and pathways, including focal adhesion, T cell receptor signaling pathway and mitochondrial function. Glycogen synthase kinase 3 beta (GSK3B) was identified as a hub protein in the PPI network. In addition, ornithine decarboxylase 1 (ODC1) and ornithine aminotransferase (OAT) were regulated by additional transcription factors in the regulation network. GSK3B, OAT and ODC1 were significantly enriched in two functional gene clusters, the function of mitochondrial membrane and DNA binding. Focal adhesion and the T cell receptor signaling pathway may be significantly linked with NP, and GSK3B, OAT and ODC1 may be potential targets for the treatment of NP.
C1 [He, Xijing; Fan, Liying; Cheng, Bin] Xi An Jiao Tong Univ, Affiliated Hosp 2, Dept Orthoped, 157 Xiwu Rd, Xian 710004, Shaanxi, Peoples R China.
   [Wu, Zhongheng] Xi An Jiao Tong Univ, Affiliated Hosp 2, Dept Rehabil, Xian 710004, Shaanxi, Peoples R China.
   [He, Jiaxuan] Xi An Jiao Tong Univ, Affiliated Hosp 2, Dept Anesthesiol, Xian 710004, Shaanxi, Peoples R China.
RP He, XJ (通讯作者)，Xi An Jiao Tong Univ, Affiliated Hosp 2, Dept Orthoped, 157 Xiwu Rd, Xian 710004, Shaanxi, Peoples R China.
EM xijinghee@163.com
FU Medical Service of Jilin Finance Department [SCZSY201507]
CR Altman NS, 1992, AM STAT, V46, P175, DOI 10.2307/2685209
   Barrett T, 2013, NUCLEIC ACIDS RES, V41, PD991, DOI 10.1093/nar/gks1193
   Beurel E, 2010, TRENDS IMMUNOL, V31, P24, DOI 10.1016/j.it.2009.09.007
   Bouche N, 2003, TRENDS CELL BIOL, V13, P607, DOI 10.1016/j.tcb.2003.10.001
   Bovolenta LA, 2012, BMC GENOMICS, V13, P0, DOI 10.1186/1471-2164-13-405
   Calvo M, 2012, LANCET NEUROL, V11, P629, DOI 10.1016/S1474-4422(12)70134-5
   Cao HQ, 2013, NEUROSCI BULL, V29, P94, DOI 10.1007/s12264-012-1277-8
   Chen G, 2014, BRAIN, V137, P2193, DOI 10.1093/brain/awu140
   Chen YT, 2011, PLOS ONE, V6, P0, DOI [10.1371/journal.pone.0017876, 10.1371/journal.pone.0027163, 10.1371/journal.pone.0021428, 10.1371/journal.pone.0017844, 10.1371/journal.pone.0027333, 10.1371/journal.pone.0024144]
   Finnerup NB, 2012, CURR PAIN HEADACHE R, V16, P207, DOI 10.1007/s11916-012-0259-x
   Finnerup NB, 2004, EUR J NEUROL, V11, P73, DOI 10.1046/j.1351-5101.2003.00725.x
   Galli C, 2013, CLIN ORAL IMPLAN RES, V24, P921, DOI 10.1111/j.1600-0501.2012.02488.x
   Gwak YS, 2011, NEUROPHARMACOLOGY, V60, P799, DOI 10.1016/j.neuropharm.2010.12.030
   Hagen EM, 2015, PAIN THER, V4, P51, DOI 10.1007/s40122-015-0033-y
   Hastie T, 2012, IMPUTE IMPUTATION MI, V0, P0
   Hogarty MD, 2008, CANCER RES, V68, P9735, DOI 10.1158/0008-5472.CAN-07-6866
   Hua S, 2010, TRENDS PHARMACOL SCI, V31, P427, DOI 10.1016/j.tips.2010.05.008
   Huang D, 2007, AM J PHYSIOL-CELL PH, V292, PC1339, DOI 10.1152/ajpcell.00144.2006
   Huppa JB, 2003, NAT IMMUNOL, V4, P749, DOI 10.1038/ni951
   Kim CF, 2011, J PAIN, V12, P370, DOI 10.1016/j.jpain.2010.08.003
   Kim DS, 2009, PAIN, V143, P114, DOI 10.1016/j.pain.2009.02.006
   Lopez-romero PEDRO, 2010, BMC RES NOTES, V3, P18, DOI 10.1186/1756-0500-3-18
   Mazzardo-martins L, 2012, NEUROSCIENCE, V226, P411, DOI 10.1016/j.neuroscience.2012.09.020
   Mehta SWATI, 2013, TOP SPINAL CORD INJ REHABIL, V19, P61, DOI 10.1310/sci1901-61
   Moalem G, 2006, BRAIN RES REV, V51, P240, DOI 10.1016/j.brainresrev.2005.11.004
   Nesic O, 2005, J NEUROCHEM, V95, P998, DOI 10.1111/j.1471-4159.2005.03462.x
   Rivat C, 2008, PAIN, V137, P125, DOI 10.1016/j.pain.2007.08.021
   Saegusa H, 2014, BIOCHEM BIOPH RES CO, V450, P142, DOI 10.1016/j.bbrc.2014.05.103
   Sanchez-palencia A, 2011, INT J CANCER, V129, P355, DOI 10.1002/ijc.25704
   Schomberg D, 2015, METAB BRAIN DIS, V30, P645, DOI 10.1007/s11011-014-9642-0
   Shannon P, 2003, GENOME RES, V13, P2498, DOI 10.1101/gr.1239303
   Szklarczyk D, 2011, NUCLEIC ACIDS RES, V39, PD561, DOI 10.1093/nar/gkq973
   Vicuna L, 2015, NAT MED, V21, P518, DOI 10.1038/nm.3852
   Von SCHACKD, 2011, PLOS ONE, V6, P0, DOI 10.1371/journal.pone.0017670
   Wang JH, 2014, BIOINFORMATICS, V30, P2534, DOI 10.1093/bioinformatics/btu241
NR 35
TC 8
Z9 10
U1 1
U2 4
PU SPANDIDOS PUBL LTD
PI ATHENS
PA POB 18179, ATHENS, 116 10, GREECE
SN 1791-2997
EI 1791-3004
J9 MOL MED REP
JI Mol. Med. Rep.
PD APR 15
PY 2017
VL 15
IS 4
BP 2120
EP 2128
DI 10.3892/mmr.2017.6231
PG 9
WC Oncology; Medicine, Research & Experimental
SC Oncology; Research & Experimental Medicine
GA EP2HE
UT WOS:000397203200085
PM 28260076
DA 2022-04-27
ER

PT J
AU Nath, S
   Parmar, P
   Prabhu, V
   Garg, S
   Kumar, S
AF Nath, Smita
   Parmar, Pinkesh
   Prabhu, V
   Garg, Sandeep
   Kumar, Suresh
TI Motor axonal neuropathy in sequence with acute transverse myelitis
SO ANNALS OF TROPICAL MEDICINE AND PUBLIC HEALTH
LA English
DT Article
DE Acute transverse myelitis; demyelinating polyradiculopathy; motor axonal neuropathy
ID guillain-barre-syndrome; overlap syndrome; infection; mimicry
AB Acute transverse myelitis (ATM) is an upper motor neuron disease of the spinal cord, and its association with peripheral polyneuropathy, particularly the axonal type, is rarely reported. This case presented with features of noncompressive upper motor neuron type of quadriplegia with bladder, bowel and sensory involvement at C4 spinal level. The diagnosis of ATM was confirmed by magnetic resonance imaging scan. The patient responded to high-dose steroids and was discharged. However, after 2 weeks of recovery, the patient again developed acute-onset pure motor flaccid paralysis. Nerve conduction test was diagnostic of pure motor axonal neuropathy. This time she was treated with immunoglobulins after which she improved.
C1 Maulana Azad Med Coll, Dept Med, New Delhi, India.
   Lok Nayak Hosp, New Delhi, India.
RP Nath, S (通讯作者)，Flat 1,Ajanta Appartment 36 IP Extens, New Delhi 110092, India.
EM drsmitanath82@gmail.com
CR Bajaj NPS, 2001, ACTA NEUROL SCAND, V104, P239, DOI 10.1034/j.1600-0404.2001.00340.x
   Bonastre-blanco E, 2011, REV NEUROLOGIA, V53, P443, DOI 10.33588/rn.5307.2011171
   Carman KB, 2013, PAEDIATR INT CHILD H, V33, P190, DOI 10.1179/2046905512Y.0000000044
   Frohman EM, 2010, NEW ENGL J MED, V363, P564, DOI 10.1056/NEJMcp1001112
   Howell KB, 2007, PEDIATR NEUROL, V37, P378, DOI 10.1016/j.pediatrneurol.2007.05.020
   Hughes RAC, 2005, LANCET, V366, P1653, DOI 10.1016/S0140-6736(05)67665-9
   Kaplin AI, 2005, NEUROLOGIST, V11, P2, DOI 10.1097/01.nrl.0000149975.39201.0b
   Susuki K, 2004, NEUROLOGY, V62, P949, DOI 10.1212/01.WNL.0000115123.42929.FD
   Topcu Y, 2013, J PEDIATR NEUROSCI, V8, P259, DOI 10.4103/1817-1745.123710, 10.4103/1817-1745.111428
   Tripp A, 2008, CNS SPECTRUMS, V13, P744, DOI 10.1017/S1092852900013845
   Vucic S, 2009, J CLIN NEUROSCI, V16, P733, DOI 10.1016/j.jocn.2008.08.033
   Yuki N, 2004, P NATL ACAD SCI USA, V101, P11404, DOI 10.1073/pnas.0402391101
NR 12
TC 0
Z9 0
U1 2
U2 2
PU MEDKNOW PUBLICATIONS & MEDIA PVT LTD
PI MUMBAI
PA B-9, KANARA BUSINESS CENTRE, OFF LINK RD, GHAKTOPAR-E, MUMBAI, 400075, INDIA
SN 1755-6783
EI 0974-6005
J9 ANN TROP MED PUBLIC
JI Ann. Trop. Med. Public Health
PD NOV-DEC 15
PY 2017
VL 10
IS 6
BP 1824
EP 1826
DI 10.4103/ATMPH.ATMPH_478_17
PG 3
WC Tropical Medicine
SC Tropical Medicine
GA FX8WH
UT WOS:000426375900084
DA 2022-04-27
ER

PT J
AU Jiang, B
   Zhang, Y
   Zhao, JJ
   She, C
   Zhou, XZ
   Wang, PJ
   Dong, QR
AF Jiang, Bo
   Zhang, Yong
   Zhao, Jiaju
   She, Chang
   Zhou, Xiaozhong
   Wang, Peiji
   Dong, Qirong
TI Illumina deep sequencing reveals conserved and novel microRNAs involved in the response to X-ray irradiation after peripheral nerve injury in rats
SO NEUROSCIENCE LETTERS
LA English
DT Article
DE X-ray irradiation; Peripheral nerve injury; miRNAs; Deep illumina sequencing
ID endothelial growth-factor; schwann-cell proliferation; animal microrna; factor vegf; regeneration; radiation; system; level; activation; ultrasound
AB Peripheral nerve injury is a common disease in clinic practice. Low-dose radiation exposure can increase recovery from peripheral nerve injury, but the mechanism is unclear. The objective of this study was to explore the ways that microRNAs participate in the recovery from peripheral nerve injury in rats. To explore the function of miRNAs in this process, we performed Illumina deep sequencing to investigate miRNA expression in spinal cords after X-ray irradiation. Two miRNA libraries (0 GY and 1 GY) were constructed for Illumina sequencing. The sequencing results showed that a total of 53,342,744 raw reads for the control group 0 Gy and 48,453,367 raw reads for treated group 1 Gy were obtained. After a series of selections, a total of 804 miRNAs were identified. One hundred fifty miRNAs were differentially expressed between the treated group -1 Gy and control group 0 Gy. A total of 23,652 target genes and 48,157 target sites were predicted for the 150 differentially expressed miRNAs. GO and KEGG enrichment analyses revealed that the PI3K-Akt-signaling pathway, neuroactive ligand-receptor interaction, and the MAPK signaling pathway were enriched. We demonstrated that the novelmiRNAs-360,-301,-239, and -400 targeted Vegfa and regulated its expression after irradiation. Our study revealed that many novel miRNAs were induced by X-ray irradiation, and were involved in the recovery from peripheral nerve injuries. This study provides a framework for understanding the molecular mechanisms underlying the recovery from peripheral nerve injury following exposure to X-ray irradiation.
C1 [Jiang, Bo; Zhang, Yong; Zhao, Jiaju; Wang, Peiji] Soochow Univ, Affiliated Hosp 2, Dept Hand & Foot Surg, 1055 Sanxiang Rd, Suzhou 215004, Jiangsu, Peoples R China.
   [She, Chang; Zhou, Xiaozhong; Dong, Qirong] Soochow Univ, Affiliated Hosp 2, Dept Orthoped, 1055 Sanxiang Rd, Suzhou 215004, Jiangsu, Peoples R China.
RP Wang, PJ (通讯作者)，Soochow Univ, Affiliated Hosp 2, Dept Hand & Foot Surg, 1055 Sanxiang Rd, Suzhou 215004, Jiangsu, Peoples R China.; Dong, QR (通讯作者)，Soochow Univ, Affiliated Hosp 2, Dept Orthoped, 1055 Sanxiang Rd, Suzhou 215004, Jiangsu, Peoples R China.
EM wangpeiji88@163.com; szjb2009@sina.com
FU National Natural Science Foundation of ChinaNational Natural Science Foundation of China (NSFC) [81402624]; Preponderant Clinic Discipline Group Project Funding of the Second Affiliated Hospital of Soochow University [XKQ2015010]; Natural Science Foundation of Jiangsu ProvinceNatural Science Foundation of Jiangsu Province [BK20151213]; Suzhou Science and Technology Development Project [SYSD2015084]
CR Allodi I, 2012, PROG NEUROBIOL, V98, P16, DOI 10.1016/j.pneurobio.2012.05.005
   Ambros V, 2004, NATURE, V431, P350, DOI 10.1038/nature02871
   Boyd JG, 2002, EUR J NEUROSCI, V15, P613, DOI 10.1046/j.1460-9568.2002.01891.x
   Bunge RP, 1987, J EXP BIOL, V132, P21
   Campbell WW, 2008, CLIN NEUROPHYSIOL, V119, P1951, DOI 10.1016/j.clinph.2008.03.018
   Chang CJ, 2005, J BIOMED MATER RES B, V75B, P99, DOI 10.1002/jbm.b.30269
   Chaudhry MA, 2012, MOL BIOL REP, V39, P7549, DOI 10.1007/s11033-012-1589-9
   Duhmke E, 2001, J CLIN ONCOL, V19, P2905
   Feinendegen LE, 2005, BRIT J RADIOL, V78, P3, DOI 10.1259/bjr/63353075
   Gordon T, 2009, MOTOR CONTROL, V13, P412, DOI 10.1123/mcj.13.4.412
   Hausner T, 2013, INT REV NEUROBIOL, V109, P85, DOI 10.1016/B978-0-12-420045-6.00003-1
   He B, 2014, NEURAL REGEN RES, V9, P661, DOI 10.4103/1673-5374.130094
   Heissig B, 2005, J EXP MED, V202, P739, DOI 10.1084/jem.20050959
   Hurwitz PJ, 1974, J SURG RES, V17, P245, DOI 10.1016/0022-4804(74)90115-2
   Jahromy FZ, 2013, AUSTRALAS PHYS ENG S, V36, P323, DOI 10.1007/s13246-013-0216-y
   Kroh EM, 2010, METHODS, V50, P298, DOI 10.1016/j.ymeth.2010.01.032
   Liu X, 2005, J TRAUMA, V59, P682, DOI 10.1097/01.ta.0000177674.55388.40
   Luzhna LIDIA, 2014, ONCOSCIENCE, V1, P751
   Matsui N, 2003, INTERNAL MED, V42, P1233, DOI 10.2169/internalmedicine.42.1233
   Mattei MG, 1996, GENOMICS, V32, P168, DOI 10.1006/geno.1996.0098
   Patodia S, 2012, FRONT MOL NEUROSCI, V5, P0, DOI 10.3389/fnmol.2012.00008
   Roy D, 2008, INT J MOL MED, V21, P627
   Schmittgen TD, 2008, J CELL MOL MED, V12, P1811, DOI 10.1111/j.1582-4934.2008.00483.x
   Scholz J, 2008, PAIN, V138, P130, DOI 10.1016/j.pain.2007.11.019
   Shannon P, 2003, GENOME RES, V13, P2498, DOI 10.1101/gr.1239303
   Shen CC, 2013, EVID-BASED COMPL ALT, V2013, P0, DOI 10.1155/2013/175629
   Shen CC, 2011, INJURY, V42, P803, DOI 10.1016/j.injury.2011.02.005
   Sondell M, 1999, J NEUROSCI, V19, P5731, DOI 10.1523/JNEUROSCI.19-14-05731.1999
   Sun KL, 2013, NAT REV GENET, V14, P535, DOI 10.1038/nrg3471
   Wang CZ, 2014, PLOS ONE, V9, P0, DOI 10.1371/journal.pone.0103348
   Wang Q, 2011, NEUROSCI LETT, V498, P78, DOI 10.1016/j.neulet.2011.04.067
   Wang T, 2014, MOL GENET GENOMICS, V289, P169, DOI 10.1007/s00438-013-0800-6
   Wang Y, 2012, NEUROSCI LETT, V514, P96, DOI 10.1016/j.neulet.2012.02.066
   Wilson DH, 1974, ANN NY ACAD SCI, V238, P575, DOI 10.1111/j.1749-6632.1974.tb26823.x
   Winfree CHRISTOPHERJ, 2005, CURR SURG, V62, P469, DOI 10.1016/j.cursur.2005.03.008
   Yang MQ, 2009, BMC GENOMICS, V10, P0, DOI 10.1186/1471-2164-10-S1-I1
   Yu B, 2012, J CELL SCI, V125, P2675, DOI 10.1242/jcs.098996
NR 37
TC 2
Z9 2
U1 1
U2 7
PU ELSEVIER IRELAND LTD
PI CLARE
PA ELSEVIER HOUSE, BROOKVALE PLAZA, EAST PARK SHANNON, CO, CLARE, 00000, IRELAND
SN 0304-3940
EI 1872-7972
J9 NEUROSCI LETT
JI Neurosci. Lett.
PD SEP 29
PY 2017
VL 658
IS 
BP 12
EP 18
DI 10.1016/j.neulet.2017.08.034
PG 7
WC Neurosciences
SC Neurosciences & Neurology
GA FL3ID
UT WOS:000414115200003
PM 28827126
DA 2022-04-27
ER

PT J
AU Zhu, ZH
   Shen, Q
   Zhu, L
   Wei, XK
AF Zhu, Zonghao
   Shen, Qiang
   Zhu, Liang
   Wei, Xiaokang
TI Identification of pivotal genes and pathways for spinal cord injury via bioinformatics analysis
SO MOLECULAR MEDICINE REPORTS
LA English
DT Article
DE spinal cord injury; differentially expressed genes; Kyoto Encyclopedia of Genes and Genomes pathway; protein-protein interaction network
ID fyn tyrosine kinase; functional recovery; expression profile; inflammation; epidemiology; astrogliosis; chemokine; apoptosis; defect; stat3
AB The present study aimed to identify key genes and pathways associated with spinal cord injury (SCI) and subsequently investigate possible therapeutic targets for the condition. The array data of GSE20907 was downloaded from the Gene Expression Omnibus database and 24 gene chips, including 3-day, 4-day, 1-week, 2-week and 1-month post-SCI together with control propriospinal neurons, were used for the analysis. The raw data was normalized and then the differentially expressed genes (DEGs) in the (A) 2-week post-SCI group vs. control group, (B) 1-month post-SCI group vs. control group, (C) 1-month and 2-week post-SCI group vs. control group, and (D) all post-SCI groups vs. all control groups, were analyzed with a limma package. Gene Ontology annotation and Kyoto Encyclopedia of Genes and Genomes pathway enrichment analyses for DEGs were performed. Cluster analysis was performed using ClusterOne plugins. All the DEGs identified were associated with immune and inflammatory responses. Signal transducer and activator of transcription 3 (STAT3), erb-B2 receptor tyrosine kinase 4 (ERBB4) and cytochrome B-245, alpha polypeptide (CYBA) were in the network diagrams of (A), (C) and (D), respectively. The enrichment analysis of DEGs identified in all samples demonstrated that the DEGs were also enriched in the chemokine signaling pathway (enriched in STAT3) and the high-affinity immunoglobulin E receptor (Fc epsilon RI) signaling pathway [enriched in proto-oncogene, src family tyrosine kinase (LYN)]. Immune and inflammatory responses serve significant roles in SCI. STAT3, ERBB4 and CYBA may be key genes associated with SCI at certain stages. Furthermore, STAT3 and LYN may be involved in the development of SCI via the chemokine and FceRI signaling pathways, respectively.
C1 [Zhu, Zonghao] Shanghai Tian You Hosp, Dept Orthoped, Shanghai 200331, Peoples R China.
   [Shen, Qiang; Zhu, Liang; Wei, Xiaokang] Shanghai Gen Hosp, Dept Orthoped, 85 Wu Jin Rd, Shanghai 200080, Peoples R China.
RP Shen, Q (通讯作者)，Shanghai Gen Hosp, Dept Orthoped, 85 Wu Jin Rd, Shanghai 200080, Peoples R China.
EM shqiangshen@126.com
CR Altermann E, 2005, BMC GENOMICS, V6, P0, DOI 10.1186/1471-2164-6-60
   Ashburner M, 2000, NAT GENET, V25, P25, DOI 10.1038/75556
   Bader GD, 2003, NUCLEIC ACIDS RES, V31, P248, DOI 10.1093/nar/gkg056
   Baptiste DC, 2006, J NEUROTRAUM, V23, P318, DOI 10.1089/neu.2006.23.318
   Beattie MS, 2000, J NEUROTRAUM, V17, P915, DOI 10.1089/neu.2000.17.915
   Brambilla R, 2005, J EXP MED, V202, P145, DOI 10.1084/jem.20041918
   Carvalho BS, 2010, BIOINFORMATICS, V26, P2363, DOI 10.1093/bioinformatics/btq431
   Chen H, 2011, BMC BIOINFORMATICS, V12, P0, DOI 10.1186/1471-2105-12-35
   Vaccari JPD, 2012, GLIA, V60, P414, DOI 10.1002/glia.22275
   Donnelly DJ, 2008, EXP NEUROL, V209, P378, DOI 10.1016/j.expneurol.2007.06.009
   Esposito E, 2012, NEUROTHERAPEUTICS, V9, P210, DOI 10.1007/s13311-011-0084-7
   Goldshmit Y, 2011, PLOS ONE, V6, P0, DOI 10.1371/journal.pone.0024636
   Goto J, 2008, MOL CELL NEUROSCI, V38, P203, DOI 10.1016/j.mcn.2008.02.009
   Hassanshahi G, 2013, NEUROCHEM INT, V63, P363, DOI 10.1016/j.neuint.2013.07.012
   Hausmann O, 2003, SPINAL CORD, V41, P369, DOI 10.1038/sj.sc.3101483
   Herrmann JE, 2008, J NEUROSCI, V28, P7231, DOI 10.1523/JNEUROSCI.1709-08.2008
   Hossain S, 2010, EXP NEUROL, V226, P47, DOI 10.1016/j.expneurol.2010.08.002
   Huang DW, 2009, NAT PROTOC, V4, P44, DOI 10.1038/nprot.2008.211
   Ingley E, 2012, CELL COMMUN SIGNAL, V10, P0, DOI 10.1186/1478-811X-10-21
   Jin LJ, 2014, MOL BIOL REP, V41, P3169, DOI 10.1007/s11033-014-3176-8
   Knerlich-lukoschus F, 2015, MEDIAT INFLAMM, V2015, P0
   Kotipatruni RR, 2011, NEUROCHEM RES, V36, P2063, DOI 10.1007/s11064-011-0530-2
   Lai J, 2013, EUR REV MED PHARMACO, V17, P2941
   Lindholm T, 2002, EXP BRAIN RES, V142, P81, DOI 10.1007/s0021-001-0922-7
   Martin A, 2010, BMC BIOINFORMATICS, V11, P0, DOI 10.1186/1471-2105-11-91
   Mueller JB, 2012, PREANESTHETIC ASSESS, V3, P11
   Munro KM, 2012, PLOS ONE, V7, P0, DOI 10.1371/journal.pone.0037635
   Nakano Y, 2008, J CLIN INVEST, V118, P1176, DOI 10.1172/JCI33835
   *nationalspinalcordinjurystatisticalcenter , 2013, J SPINAL CORD MED, V36, P1, DOI 10.1179/1079026813Z.000000000136
   Nepusz T, 2012, NAT METHODS, V9, P471, DOI 10.1038/nmeth.1938, 10.1038/NMETH.1938
   Qiu J, 2009, LANCET NEUROL, V8, P606, DOI 10.1016/S1474-4422(09)70162-0
   Guerrero AR, 2012, J NEUROINFLAMM, V9, P0, DOI 10.1186/1742-2094-9-40
   Sekhon LHS, 2001, SPINE, V26, PS2, DOI 10.1097/00007632-200112151-00002
   Shah RR, 2014, IMAGING ICU PATIENT, V0, PP377, DOI [10.1007/978-0-85729-781-5_41, DOI 10.1007/978-0-85729-781-5_41]
   Siebert JR, 2010, BMC NEUROSCI, V11, P0, DOI 10.1186/1471-2202-11-69
   Smyth GK, 2005, STAT BIOL HEALTH, V0, PP397, DOI 10.1007/0-387-29362-0_23
   Sperber BR, 2001, J NEUROSCI RES, V63, P303, DOI 10.1002/1097-4547(20010215)63:4<303::AID-JNR1024>3.0.CO;2-A
   Sperber BR, 2001, J NEUROSCI, V21, P2039, DOI 10.1523/JNEUROSCI.21-06-02039.2001
   Stirling DP, 2004, J NEUROSCI, V24, P2182, DOI 10.1523/JNEUROSCI.5275-03.2004
   Tao F, 2013, STEM CELLS, V31, P83, DOI 10.1002/stem.1258
   Taylor AR, 2014, J NEUROTRAUM, V31, P1561, DOI 10.1089/neu.2014.3405
   Wang WG, 2015, MOL MED REP, V12, P7851, DOI 10.3892/mmr.2015.4442
   Winter B, 2014, ANAEST INTENS CARE M, V15, P424, DOI 10.1016/j.mpaic.2014.06.009
   Wyndaele M, 2006, SPINAL CORD, V44, P523, DOI 10.1038/sj.sc.3101893
   Zhang Y, 2013, J NEUROSCI, V33, P12970, DOI 10.1523/JNEUROSCI.1974-13.2013
   Zhong Z, 1994, SCIENCE, V264, P95, DOI 10.1126/science.8140422
NR 47
TC 2
Z9 2
U1 0
U2 3
PU SPANDIDOS PUBL LTD
PI ATHENS
PA POB 18179, ATHENS, 116 10, GREECE
SN 1791-2997
EI 1791-3004
J9 MOL MED REP
JI Mol. Med. Rep.
PD OCT 15
PY 2017
VL 16
IS 4
BP 3929
EP 3937
DI 10.3892/mmr.2017.7060
PG 9
WC Oncology; Medicine, Research & Experimental
SC Oncology; Research & Experimental Medicine
GA FG9JA
UT WOS:000410753800029
PM 28731189
DA 2022-04-27
ER

PT J
AU Liu, CC
   Cheng, JT
   Li, TY
   Tan, PH
AF Liu, Chien Cheng
   Cheng, Jiin Tsuey
   Li, Tien Yui
   Tan, Ping Heng
TI Integrated analysis of microRNA and mRNA expression profiles in the rat spinal cord under inflammatory pain conditions
SO EUROPEAN JOURNAL OF NEUROSCIENCE
LA English
DT Article
DE complete Freund's adjuvant (CFA); inflammatory pain; microRNA; mRNA; spinal cord dorsal horn
ID peripheral-nerve injury; binding protein creb; neuropathic pain; differential expression; gene-expression; hyperalgesia; role; mice; activation; mechanism
AB Recent studies using microarray-based approaches have demonstrated that microRNAs (miRNAs) are involved in pain processing pathways. However, a significant proportion of computational predictions of miRNA targets are false-positive interactions. To increase the chance of identifying biologically relevant targets, we performed an integrated analysis of both miRNA and mRNA expression profiles in the rat spinal cord during complete Freund's adjuvant (CFA)-induced inflammatory pain. We generated miRNA and mRNA arrays from the same corresponding samples on days 5 and 14 after CFA injection. Five miRNAs and 1096 mRNAs in the CFA 5d group and 16 miRNAs and 647 mRNAs in the CFA 14d group were differentially expressed based on a filter of at least a 1.5-fold change in either direction. An integrated analysis revealed 54 mRNA targets with an inverse correlation to the expression patterns of three miRNAs in the CFA 5d group. Seventy-five targets were inversely correlated to six miRNAs in the CFA 14d group. The miRNA-mRNA interaction networks revealed significant changes in miR-124, miR-149, miR-3584 and their target genes, IL-6R, ADAM19, LAMC1 and CERS2, in the CFA 5d group. In the CFA 14d group, significant changes were noted in miR-124, miR-29, miR-34, miR-30, miR-338 and their target genes, TIMP2, CREB5 and EFNB1. We also investigated an interaction pair, miR-124-3p and IL-6R, and the results showed that miR-124-3p could attenuate inflammatory pain and decrease IL-6R expression in the spinal cord. These specific miRNAs and their target genes provide possible avenues for the diagnosis and treatment of inflammatory pain.
C1 [Liu, Chien Cheng; Cheng, Jiin Tsuey] Natl Sun Yat Sen Univ, Dept Biol Sci, 70 Lienhai Rd, Kaohsiung 80424, Taiwan.
   [Liu, Chien Cheng; Li, Tien Yui] I Shou Univ, Dept Anesthesiol, E Da Hosp, Kaohsiung, Taiwan.
   [Tan, Ping Heng] Chi Mei Med Ctr, Dept Anesthesiol, 901 Zhonghua Rd, Tainan 71004, Taiwan.
RP Cheng, JT (通讯作者)，Natl Sun Yat Sen Univ, Dept Biol Sci, 70 Lienhai Rd, Kaohsiung 80424, Taiwan.; Tan, PH (通讯作者)，Chi Mei Med Ctr, Dept Anesthesiol, 901 Zhonghua Rd, Tainan 71004, Taiwan.
EM tusya@mail.nsysu.edu.tw; tanphphd@hotmail.com
FU Taiwan Ministry of Science and Technology [MOST 103-2314-B-384-006-MY3, 105-2314-B-384-008-MY3, 106-2314-B-384-004-MY3]; E-Da Hospital Grants [EDPJ 105079, 105081, EDAHP 105011, 106001]
CR Ach RA, 2008, BMC BIOTECHNOL, V8, P0, DOI 10.1186/1472-6750-8-69
   Alexiou P, 2009, BIOINFORMATICS, V25, P3049, DOI 10.1093/bioinformatics/btp565
   Ambros V, 2004, NATURE, V431, P350, DOI 10.1038/nature02871
   Anderson LE, 2000, NEUROSCI LETT, V283, P29, DOI 10.1016/S0304-3940(00)00908-3
   Arai M, 2013, PAIN MED, V14, P720, DOI 10.1111/pme.12066
   Artmann S, 2012, PLOS ONE, V7, P0, DOI 10.1371/journal.pone.0038365
   Bai G, 2007, MOL PAIN, V3, P0, DOI 10.1186/1744-8069-3-15
   Bali KK, 2014, MOL PAIN, V10, P0, DOI 10.1186/1744-8069-10-22
   Bali KK, 2013, EMBO MOL MED, V5, P1740, DOI 10.1002/emmm.201302797
   Barbato C, 2009, J BIOMED BIOTECHNOL, V0, P0, DOI DOI 10.1155/2009/803069
   Bartel DP, 2009, CELL, V136, P215, DOI 10.1016/j.cell.2009.01.002
   Bartel DP, 2004, CELL, V116, P281, DOI 10.1016/S0092-8674(04)00045-5
   Becker I, 2008, HISTOCHEM CELL BIOL, V129, P233, DOI 10.1007/s00418-007-0344-0
   Beggs S, 2010, MOL PAIN, V6, P0, DOI 10.1186/1744-8069-6-74
   Ben-moshe NB, 2012, NUCLEIC ACIDS RES, V40, P10614, DOI 10.1093/nar/gks841
   Bentwich I, 2005, FEBS LETT, V579, P5904, DOI 10.1016/j.febslet.2005.09.040
   Bhalala OG, 2013, NAT REV NEUROL, V9, P328, DOI 10.1038/nrneurol.2013.67
   Bian S, 2011, MOL NEUROBIOL, V44, P359, DOI 10.1007/s12035-011-8211-3
   Brandenburger T, 2012, NEUROSCI LETT, V506, P281, DOI 10.1016/j.neulet.2011.11.023
   Cao JL, 2008, PAIN, V139, P617, DOI 10.1016/j.pain.2008.06.023
   Chaplan SR, 1994, J NEUROSCI METH, V53, P55, DOI 10.1016/0165-0270(94)90144-9
   Chou CH, 2016, NUCLEIC ACIDS RES, V44, PD239, DOI 10.1093/nar/gkv1258
   Clark AK, 2013, J PAIN RES, V6, P803, DOI 10.2147/JPR.S53660
   Dixon WJ, 1980, ANNU REV PHARMACOL, V20, P441, DOI 10.1146/annurev.pa.20.040180.002301
   Echeverry S, 2011, J NEUROSCI, V31, P10819, DOI 10.1523/JNEUROSCI.1642-11.2011
   Engelmann JC, 2012, PLOS ONE, V7, P0, DOI 10.1371/journal.pone.0040634
   Fan WG, 2010, ARCH ORAL BIOL, V55, P706, DOI 10.1016/j.archoralbio.2010.06.007
   Fang YA, 2010, J VIROL, V84, P8369, DOI 10.1128/JVI.02305-09
   Gritsch S, 2014, NAT COMMUN, V5, P0, DOI 10.1038/ncomms6472
   Guo HL, 2010, NATURE, V466, P835, DOI 10.1038/nature09267
   Guo W, 2007, J NEUROSCI, V27, P6006, DOI 10.1523/JNEUROSCI.0176-07.2007
   Hargreaves K, 1988, PAIN, V32, P77, DOI 10.1016/0304-3959(88)90026-7
   Huang B, 2011, NEUROSCIENCE, V193, P421, DOI 10.1016/j.neuroscience.2011.07.031
   Hutcheson DA, 2002, METHODS, V28, P402, DOI 10.1016/S1046-2023(02)00259-1
   Hylden JLK, 1980, EUR J PHARMACOL, V67, P313, DOI 10.1016/0014-2999(80)90515-4
   Jensen TS, 2014, LANCET NEUROL, V13, P924, DOI 10.1016/S1474-4422(14)70102-4
   Kawasaki Y, 2008, NAT MED, V14, P331, DOI 10.1038/nm1723
   Kiyomoto M, 2013, J NEUROSCI, V33, P7667, DOI 10.1523/JNEUROSCI.4968-12.2013
   Kobayashi Y, 2012, BIOCHEM BIOPH RES CO, V421, P318, DOI 10.1016/j.bbrc.2012.03.153
   Kusuda R, 2011, MOL PAIN, V7, P0, DOI 10.1186/1744-8069-7-17
   Kynast KL, 2013, PAIN, V154, P368, DOI 10.1016/j.pain.2012.11.010
   Lander AD, 1985, P NATL ACAD SCI USA, V82, P2183, DOI 10.1073/pnas.82.7.2183
   Laviad EL, 2008, J BIOL CHEM, V283, P5677, DOI 10.1074/jbc.M707386200
   Li X, 2013, J BONE MINER RES, V28, P2512, DOI 10.1002/jbmr.2002
   Li X, 2011, GENE, V480, P34, DOI 10.1016/j.gene.2011.03.003
   Liu NK, 2009, EXP NEUROL, V219, P424, DOI 10.1016/j.expneurol.2009.06.015
   Ma WY, 2001, PAIN, V93, P295, DOI 10.1016/S0304-3959(01)00335-9
   Marchand F, 2005, NAT REV NEUROSCI, V6, P521, DOI 10.1038/nrn1700
   Mattick JS, 2006, HUM MOL GENET, V15, PR17, DOI 10.1093/hmg/ddl046
   Medzhitov R, 2008, NATURE, V454, P428, DOI 10.1038/nature07201
   Messersmith DJ, 1998, BRAIN RES MOL BRAIN RES, V53, P260
   Miletic G, 2002, PAIN, V99, P493, DOI 10.1016/S0304-3959(02)00242-7
   Mor E, 2011, NUCLEIC ACIDS RES, V39, P3710, DOI 10.1093/nar/gkq1325
   Morey JS, 2006, BIOL PROCED ONLINE, V8, P175, DOI 10.1251/bpo126
   Murakami T, 2013, EXP THER MED, V6, P1194, DOI 10.3892/etm.2013.1296
   Ni J, 2013, EUR J PAIN, V17, P313, DOI 10.1002/j.1532-2149.2012.00197.x
   Niederberger E, 2011, PAIN, V152, P1455, DOI 10.1016/j.pain.2011.01.042
   Ogul H, 2011, BIOCHEM BIOPH RES CO, V413, P111, DOI 10.1016/j.bbrc.2011.08.065
   Oleksiak MF, 2002, NAT GENET, V32, P261, DOI 10.1038/ng983
   Pan ZQ, 2014, J NEUROSCI, V34, P9476, DOI 10.1523/JNEUROSCI.5346-13.2014
   Park SJ, 2013, OSTEOARTHR CARTILAGE, V21, P981, DOI 10.1016/j.joca.2013.04.012
   Peltier HJ, 2008, RNA, V14, P844, DOI 10.1261/rna.939908
   Poh KW, 2011, EUR J PAIN, V15, P0, DOI 10.1016/j.ejpain.2011.02.002
   Reid RW, 2008, BMC BIOINFORMATICS, V9, P0, DOI 10.1186/1471-2105-9-489
   Ruan JP, 2010, ANESTHESIOLOGY, V112, P1234, DOI 10.1097/ALN.0b013e3181d3e0df
   Santini P, 2014, RHEUMATOL INT, V34, P711, DOI 10.1007/s00296-013-2754-8
   Sayed D, 2011, PHYSIOL REV, V91, P827, DOI 10.1152/physrev.00006.2010
   Serhan CN, 2008, NAT REV IMMUNOL, V8, P349, DOI 10.1038/nri2294
   Souza GR, 2013, P NATL ACAD SCI USA, V110, P11193, DOI 10.1073/pnas.1307445110
   Stiban J, 2010, ADV EXP MED BIOL, V688, P60
   Strickland ER, 2014, NEUROCHEM INT, V77, P40, DOI 10.1016/j.neuint.2014.05.005
   Tam ST, 2011, CELL TISSUE RES, V346, P163, DOI 10.1007/s00441-011-1263-x
   Tan PING-HENG, 2013, ACTA ANAESTHESIOL TAIWAN, V51, P171, DOI 10.1016/j.aat.2013.11.001
   Villa G, 2010, MOL PAIN, V6, P0, DOI 10.1186/1744-8069-6-89
   Von SCHACKD, 2011, PLOS ONE, V6, P0, DOI 10.1371/journal.pone.0017670
   Voscopoulos C, 2010, BRIT J ANAESTH, V105, PI69, DOI 10.1093/bja/aeq323
   Watkins LR, 2001, TRENDS NEUROSCI, V24, P450, DOI 10.1016/S0166-2236(00)01854-3
   Willemen HLDM, 2012, J NEUROINFLAMM, V9, P0, DOI 10.1186/1742-2094-9-143
   Wu D, 2011, NEUROSCIENCE, V190, P386, DOI 10.1016/j.neuroscience.2011.06.017
   Xu J, 2012, PLOS ONE, V7, P0, DOI 10.1371/journal.pone.0031861
   Zakharkin SO, 2005, BMC BIOINFORMATICS, V6, P0, DOI 10.1186/1471-2105-6-214
   Zhao XH, 2010, NEURON, V65, P612, DOI 10.1016/j.neuron.2010.02.018
NR 82
TC 11
Z9 11
U1 1
U2 19
PU WILEY
PI HOBOKEN
PA 111 RIVER ST, HOBOKEN 07030-5774, NJ USA
SN 0953-816X
EI 1460-9568
J9 EUR J NEUROSCI
JI Eur. J. Neurosci.
PD DEC 15
PY 2017
VL 46
IS 11
BP 2713
EP 2728
DI 10.1111/ejn.13745
PG 16
WC Neurosciences
SC Neurosciences & Neurology
GA FO8VQ
UT WOS:000417166500007
PM 29044773
DA 2022-04-27
ER

PT J
AU Zhou, J
   Xiong, QM
   Chen, HT
   Yang, CX
   Fan, YL
AF Zhou, Jun
   Xiong, Qingming
   Chen, Hongtao
   Yang, Chengxiang
   Fan, Youling
TI Identification of the Spinal Expression Profile of Non-coding RNAs Involved in Neuropathic Pain Following Spared Nerve Injury by Sequence Analysis
SO FRONTIERS IN MOLECULAR NEUROSCIENCE
LA English
DT Article
DE neuropathic pain; non-coding RNAs(ncRNAs); sequencing; spinal cord; expression profiles
ID circular rna; mechanism; microrna; gene; apoptosis; fiber; cell; life; cord; kegg
AB Neuropathic pain (NP) is caused by damage to the nervous system, resulting in aberrant pain, which is associated with gene expression changes in the sensory pathway. However, the molecular mechanisms are not fully understood. A non-coding Ribose Nucleic Acid (ncRNA) is an RNA molecule that is not translated into a protein. NcRNAs are involved in many cellular processes, and mutations or imbalances of the repertoire within the body can cause a variety of diseases. Although ncRNAs have recently been shown to play a role in NP pathogenesis, the specific effects of ncRNAs in NP remain largely unknown. In this study, sequencing analysis was performed to investigated the expression patterns of ncRNAs in the spinal cord following spared nerve injury-induced NP. A total of 134 long non-coding RNAs (lncRNAs), 12 microRNAs ( miRNAs), 188 circular RNAs (circRNAs) and 1066 mRNAs were significantly regulated at 14 days after spared nerve injury (SNI) surgery. Next, quantitative real-time polymerase chain reaction (PCR) was performed to validate the expression of selected lncRNAs, miRNAs, circRNAs, and mRNAs. Bioinformatics tools and databases were employed to explore the potential ncRNA functions and relationships. Our data showed that the most significantly involved pathways in SNI pathogenesis were ribosome, PI3K-Akt signaling pathway, focal adhesion, ECM-receptor interaction, amoebiasis and protein digestion and absorption. In addition, the lncRNA-miRNA-mRNA and circRNA-miRNA-mRNA network of NP was constructed. This is the first study to comprehensively identify regulated ncRNAs of the spinal cord and to demonstrate the involvement of different ncRNA expression patterns in the spinal cord of NP pathogenesis by sequence analysis. This information will enable further research on the pathogenesis of NP and facilitate the development of novel NP therapeutics targeting ncRNAs.
C1 [Zhou, Jun; Xiong, Qingming; Yang, Chengxiang] First Peoples Hosp Foshan, Dept Anesthesiol, Foshan, Peoples R China.
   [Chen, Hongtao] Eighth Peoples Hosp Guangzhou, Dept Anesthesiol, Guangzhou, Guangdong, Peoples R China.
   [Fan, Youling] Panyu Cent Hosp, Dept Anesthesiol, Guangzhou, Guangdong, Peoples R China.
RP Fan, YL (通讯作者)，Panyu Cent Hosp, Dept Anesthesiol, Guangzhou, Guangdong, Peoples R China.
EM 15011872116@163.com
FU National Natural Science Foundation of ChinaNational Natural Science Foundation of China (NSFC) [81300974]; Natural Science Foundation of Guangdong ProvinceNational Natural Science Foundation of Guangdong Province [2015A030313899]; Medical Scientific Research Foundation of Guangdong Province [A2015013]
CR Altshuler D, 2008, SCIENCE, V322, P881, DOI 10.1126/science.1156409
   Andersen HH, 2014, NEUROBIOL DIS, V71, P159, DOI 10.1016/j.nbd.2014.08.003
   Ashwal-fluss R, 2014, MOL CELL, V56, P55, DOI 10.1016/j.molcel.2014.08.019
   Bali KK, 2014, TRENDS MOL MED, V20, P437, DOI 10.1016/j.molmed.2014.05.006
   Baron R, 2006, NAT CLIN PRACT NEURO, V2, P95, DOI 10.1038/ncpneuro0113
   Beggs S, 2006, DRUG DEVELOP RES, V67, P289, DOI 10.1002/ddr.20094
   Bi XD, 2016, MED SCI MONITOR, V22, P3056, DOI 10.12659/MSM.897250
   Bourquin AF, 2006, PAIN, V122, P14, DOI 10.1016/j.pain.2005.10.036
   Camon EVELYN, 2004, IN SILICO BIOLOGY, V4, P5
   Chaplan SR, 1994, J NEUROSCI METH, V53, P55, DOI 10.1016/0165-0270(94)90144-9
   Chen HP, 2014, NEUROCHEM RES, V39, P76, DOI 10.1007/s11064-013-1192-z
   Chen YW, 2013, REGION ANESTH PAIN M, V38, P282, DOI 10.1097/AAP.0b013e31828df3f9
   Chen YW, 2012, ANESTH ANALG, V114, P1330, DOI 10.1213/ANE.0b013e31824c4ed4
   Costigan M, 2009, ANNU REV NEUROSCI, V32, P1, DOI 10.1146/annurev.neuro.051508.135531
   Decosterd I, 2000, PAIN, V87, P149, DOI 10.1016/S0304-3959(00)00276-1
   Detloff MR, 2014, EXP NEUROL, V255, P38, DOI 10.1016/j.expneurol.2014.02.013
   Du JL, 2016, BMC BIOINFORMATICS, V17, P0, DOI 10.1186/s12859-016-1285-1
   Finnerup NB, 2016, PAIN, V157, P1599, DOI 10.1097/j.pain.0000000000000492
   Friedlander MR, 2012, NUCLEIC ACIDS RES, V40, P37, DOI 10.1093/nar/gkr688
   Gaskin DJ, 2012, J PAIN, V13, P715, DOI 10.1016/j.jpain.2012.03.009
   Guo D, 2014, NEUROSCIENCE, V283, P95, DOI 10.1016/j.neuroscience.2014.09.032
   Guttman M, 2012, NATURE, V482, P339, DOI 10.1038/nature10887
   Hargreaves K, 1988, PAIN, V32, P77, DOI 10.1016/0304-3959(88)90026-7
   Heyn J, 2016, J NEUROINFLAMM, V13, P0, DOI 10.1186/s12974-016-0712-6
   Jiang BC, 2015, MOL PAIN, V11, P0, DOI 10.1186/s12990-015-0047-9
   Kanehisa M, 2008, NUCLEIC ACIDS RES, V36, PD480, DOI 10.1093/nar/gkm882
   Langley PAUL, 2010, J MED ECON, V13, P571, DOI 10.3111/13696998.2010.516709
   Langley PAULC, 2013, J MED ECON, V16, P85, DOI 10.3111/13696998.2012.729548
   Li H, 2016, ONCOL LETT, V12, P3987, DOI 10.3892/ol.2016.5135
   Li L, 2009, BMC MED GENOMICS, V2, P0, DOI 10.1186/1755-8794-2-61
   Li SY, 2012, J NEUROSCI RES, V90, P791, DOI 10.1002/jnr.22814
   Love MI, 2014, GENOME BIOL, V15, P0, DOI 10.1186/s13059-014-0550-8
   Mao XZ, 2005, BIOINFORMATICS, V21, P3787, DOI 10.1093/bioinformatics/bti430
   Mattick JS, 2006, HUM MOL GENET, V15, PR17, DOI 10.1093/hmg/ddl046
   Memczak S, 2013, NATURE, V495, P333, DOI 10.1038/nature11928
   Molander C, 1986, NEUROSCIENCE, V19, P297, DOI 10.1016/0306-4522(86)90023-0
   Prescott SA, 2014, NAT NEUROSCI, V17, P183, DOI 10.1038/nn.3629
   Romero-sandoval EA, 2015, PROG MOL BIOL TRANSL, V131, P325, DOI 10.1016/bs.pmbts.2014.11.007
   Sakai A, 2015, ADV EXP MED BIOL, V888, P17, DOI 10.1007/978-3-319-22671-2_3
   Shao JP, 2016, MOL PAIN, V12, P0, DOI 10.1177/1744806916671523
   Thum T, 2015, CIRC RES, V116, P751, DOI 10.1161/CIRCRESAHA.116.303549
   Thum T, 2014, NAT REV CARDIOL, V11, P655, DOI 10.1038/nrcardio.2014.125
   Van ROSSUMD, 2016, FRONT MOL NEUROSCI, V9, P0, DOI 10.3389/fnmol.2016.00074
   Wang KC, 2011, MOL CELL, V43, P904, DOI 10.1016/j.molcel.2011.08.018
   Wang SY, 2016, PURINERG SIGNAL, V12, P139, DOI 10.1007/s11302-015-9488-x
   Wen M, 2012, BMC BIOINFORMATICS, V13, P0, DOI 10.1186/1471-2105-13-140
   Xiong WEI, 2015, ASIAN PAC J CANCER PREV, V16, P3395
   Yang Q, 2014, MOL MED REP, V9, P2213, DOI 10.3892/mmr.2014.2068
   You XT, 2015, NAT NEUROSCI, V18, P603, DOI 10.1038/nn.3975
   Young MD, 2010, GENOME BIOL, V11, P0, DOI 10.1186/gb-2010-11-2-r14
   Yu B, 2013, NEUROSCI LETT, V534, P117, DOI 10.1016/j.neulet.2012.12.014
   Zhang J, 2015, J NEUROGASTROENTEROL, V21, P159, DOI 10.5056/jnm15027
   Zhao XL, 2013, NAT NEUROSCI, V16, P1024, DOI 10.1038/nn.3438
   Zhuo M, 2011, MOL BRAIN, V4, P0, DOI 10.1186/1756-6606-4-31
NR 54
TC 94
Z9 98
U1 3
U2 41
PU FRONTIERS MEDIA SA
PI LAUSANNE
PA AVENUE DU TRIBUNAL FEDERAL 34, LAUSANNE, CH-1015, SWITZERLAND
SN 1662-5099
EI 
J9 FRONT MOL NEUROSCI
JI Front. Molec. Neurosci.
PD APR 3
PY 2017
VL 10
IS 
BP 
EP 
DI 10.3389/fnmol.2017.00091
PG 22
WC Neurosciences
SC Neurosciences & Neurology
GA EQ3SP
UT WOS:000397993300002
PM 28420964
DA 2022-04-27
ER

PT J
AU Shi, LL
   Zhang, N
   Xie, XM
   Chen, YJ
   Wang, R
   Shen, L
   Zhou, JS
   Hu, JG
   Lu, HZ
AF Shi, Ling-Ling
   Zhang, Nan
   Xie, Xiu-Mei
   Chen, Yue-Juan
   Wang, Rui
   Shen, Lin
   Zhou, Jian-Sheng
   Hu, Jian-Guo
   Lu, He-Zuo
TI Transcriptome profile of rat genes in injured spinal cord at different stages by RNA-sequencing
SO BMC GENOMICS
LA English
DT Article
DE Spinal cord injury; RNA-Seq; GO enrichment; Pathway analysis; Sprague-Dawley rats (RRID: RGD_70508)
ID pattern-recognition receptor; tumor-necrosis-factor; activated protein-kinase; synapse formation; skeletal-muscle; innate immunity; up-regulation; factor-alpha; adult rat; gm-csf
AB Background: Spinal cord injury (SCI) results in fatal damage and currently has no effective treatment. The pathological mechanisms of SCI remain unclear. In this study, genome-wide transcriptional profiling of spinal cord samples from injured rats at different time points after SCI was performed by RNA-Sequencing (RNA-Seq). The transcriptomes were systematically characterized to identify the critical genes and pathways that are involved in SCI pathology. Results: RNA-Seq results were obtained from total RNA harvested from the spinal cords of sham control rats and rats in the acute, subacute, and chronic phases of SCI (1 day, 6 days and 28 days after injury, respectively; n = 3 in every group). Compared with the sham-control group, the number of differentially expressed genes was 1797 in the acute phase (1223 upregulated and 574 downregulated), 6590 in the subacute phase (3460 upregulated and 3130 downregulated), and 3499 in the chronic phase (1866 upregulated and 1633 downregulated), with an adjusted P-value < 0.05 by DESeq. Gene ontology (GO) enrichment analysis showed that differentially expressed genes were most enriched in immune response, MHC protein complex, antigen processing and presentation, translation-related genes, structural constituent of ribosome, ion gated channel activity, small GTPase mediated signal transduction and cytokine and/or chemokine activity. Kyoto Encyclopedia of Genes and Genomes (KEGG) pathway analysis showed that the most enriched pathways included ribosome, antigen processing and presentation, retrograde endocannabinoid signaling, axon guidance, dopaminergic synapses, glutamatergic synapses, GABAergic synapses, TNF, HIF-1, Toll-like receptor, NF-kappa B, NOD-like receptor, cAMP, calcium, oxytocin, Rap1, B cell receptor and chemokine signaling pathway. Conclusions: This study has not only characterized changes in global gene expression through various stages of SCI progression in rats, but has also systematically identified the critical genes and signaling pathways in SCI pathology. These results will expand our understanding of the complex molecular mechanisms involved in SCI and provide a foundation for future studies of spinal cord tissue damage and repair.
C1 [Shi, Ling-Ling; Xie, Xiu-Mei; Chen, Yue-Juan; Shen, Lin; Hu, Jian-Guo; Lu, He-Zuo] Bengbu Med Coll, First Affiliated Hosp, Clin Lab, Bengbu 233004, Anhui, Peoples R China.
   [Zhang, Nan; Xie, Xiu-Mei; Chen, Yue-Juan; Wang, Rui; Shen, Lin; Zhou, Jian-Sheng; Hu, Jian-Guo; Lu, He-Zuo] Bengbu Med Coll, First Affiliated Hosp, Anhui Key Lab Tissue Transplantat, 287 Chang Huai Rd, Bengbu 233004, Anhui, Peoples R China.
   [Shi, Ling-Ling; Lu, He-Zuo] Bengbu Med Coll, Dept Immunol, Bengbu 233030, Anhui, Peoples R China.
RP Hu, JG; Lu, HZ (通讯作者)，Bengbu Med Coll, First Affiliated Hosp, Clin Lab, Bengbu 233004, Anhui, Peoples R China.; Hu, JG; Lu, HZ (通讯作者)，Bengbu Med Coll, First Affiliated Hosp, Anhui Key Lab Tissue Transplantat, 287 Chang Huai Rd, Bengbu 233004, Anhui, Peoples R China.; Lu, HZ (通讯作者)，Bengbu Med Coll, Dept Immunol, Bengbu 233030, Anhui, Peoples R China.
EM jghu9200@163.com; lhz233003@163.com
FU National Natural Science Foundation of ChinaNational Natural Science Foundation of China (NSFC) [81271363, 81571194]; Key Program of Anhui Province for Outstanding Talents in University [gxbjZD2016071]
CR Aimone JB, 2004, EXP NEUROL, V189, P204, DOI 10.1016/j.expneurol.2004.05.042
   Antonsson B, 1997, SCIENCE, V277, P370, DOI 10.1126/science.277.5324.370
   Areschoug THOMAS, 2008, V15, V0, PP45, DOI 10.1159/000135685
   Bardos T, 2001, AM J PATHOL, V159, P1711, DOI 10.1016/S0002-9440(10)63018-0
   Basso DM, 1995, J NEUROTRAUM, V12, P1, DOI 10.1089/neu.1995.12.1
   Basso DM, 1996, J NEUROTRAUM, V13, P343, DOI 10.1089/neu.1996.13.343
   Bosma M, 2012, DIABETES, V61, P2679, DOI 10.2337/db11-1402
   Brambilla R, 2005, J EXP MED, V202, P145, DOI 10.1084/jem.20041918
   Byrnes KR, 2010, J MAGN RESON IMAGING, V32, P836, DOI 10.1002/jmri.22323
   Chamankhah M, 2013, BMC GENOMICS, V14, P0, DOI 10.1186/1471-2164-14-583
   Chen KN, 2013, PLOS ONE, V8, P0, DOI 10.1371/journal.pone.0072567
   Chen YJ, 2015, J NEUROSCI RES, V93, P1526, DOI 10.1002/jnr.23612
   Devivo MJ, 2012, SPINAL CORD, V50, P365, DOI 10.1038/sc.2011.178
   Esposito E, 2011, TRENDS PHARMACOL SCI, V32, P107, DOI 10.1016/j.tips.2010.11.009
   Fortune RD, 2016, J NEUROTRAUMA, V0, P0
   Gamsiz ED, 2012, GENOMICS, V99, P44, DOI 10.1016/j.ygeno.2011.09.003
   Grill M, 2015, GLIA, V63, P1738, DOI 10.1002/glia.22841
   Hansen CN, 2013, J NEUROSCI, V33, P13101, DOI 10.1523/JNEUROSCI.1576-13.2013
   Hayashi MITO, 1997, ACTA ANATOMICA NIPPONICA, V72, P209
   Hetman M, 2012, TRENDS NEUROSCI, V35, P305, DOI 10.1016/j.tins.2012.01.002
   Holmdahl R, 2016, IMMUNOL REV, V269, P228, DOI 10.1111/imr.12378
   Hu JG, 2012, NEUROTHERAPEUTICS, V9, P422, DOI 10.1007/s13311-011-0090-9
   Huang X, 2009, J NEUROL SCI, V277, P87, DOI 10.1016/j.jns.2008.10.022
   Hunter RB, 2004, J CLIN INVEST, V114, P1504, DOI 10.1172/JCI200421696
   Impellizzeri D, 2015, IMMUNOBIOLOGY, V220, P1039, DOI 10.1016/j.imbio.2015.05.013
   Jacobi A, 2015, EMBO J, V34, P1231, DOI 10.15252/embj.201490578
   Jin LJ, 2014, MOL BIOL REP, V41, P3169, DOI 10.1007/s11033-014-3176-8
   Kawai T, 2010, NAT IMMUNOL, V11, P373, DOI 10.1038/ni.1863
   Kigerl KA, 2014, EXP NEUROL, V258, P5, DOI 10.1016/j.expneurol.2014.01.001
   Kiss-toth E, 2004, J BIOL CHEM, V279, P42703, DOI 10.1074/jbc.M407732200
   Korostelev A, 2006, CELL, V126, P1065, DOI 10.1016/j.cell.2006.08.032
   Lee YB, 2000, EXP NEUROL, V166, P190, DOI 10.1006/exnr.2000.7494
   Liebermann DA, 2007, BLOOD CELL MOL DIS, V39, P329, DOI 10.1016/j.bcmd.2007.06.006
   Lindblom RPF, 2013, J NEUROINFLAMM, V10, P0, DOI 10.1186/1742-2094-10-60
   Liotta LA, 1981, CANCER RES, V41, P4629
   Liu N, 2004, J NEUROSCI RES, V77, P391, DOI 10.1002/jnr.20167
   Liu NK, 2009, EXP NEUROL, V219, P424, DOI 10.1016/j.expneurol.2009.06.015
   Lu HZ, 2008, BRAIN BEHAV IMMUN, V22, P1217, DOI 10.1016/j.bbi.2008.06.006
   Ma SF, 2015, BRAIN BEHAV IMMUN, V45, P157, DOI 10.1016/j.bbi.2014.11.007
   Marioni JC, 2008, GENOME RES, V18, P1509, DOI 10.1101/gr.079558.108
   Mcdaneld TG, 2008, J ANIM SCI, V86, P2897, DOI 10.2527/jas.2008-1076
   Mocchetti I, 1996, EXP NEUROL, V141, P154, DOI 10.1006/exnr.1996.0149
   Moon C, 2004, NEUROSCI LETT, V367, P133, DOI 10.1016/j.neulet.2004.05.101
   Nesic O, 2002, J NEUROSCI RES, V68, P406, DOI 10.1002/jnr.10171
   Pallier PN, 2015, NEUROBIOL DIS, V82, P504, DOI 10.1016/j.nbd.2015.09.007
   Park KW, 2014, EXP NEUROL, V261, P65, DOI 10.1016/j.expneurol.2014.06.013
   Pfaffl MW, 2001, NUCLEIC ACIDS RES, V29, P0, DOI 10.1093/nar/29.9.e45
   Qiu J, 2009, LANCET NEUROL, V8, P606, DOI 10.1016/S1474-4422(09)70162-0
   Richard M, 1999, BLOOD, V93, P4318, DOI 10.1182/blood.V93.12.4318.412k09_4318_4327
   Roger M, 2014, PLOS ONE, V9, P0, DOI 10.1371/journal.pone.0098941
   Satoh T, 2013, NATURE, V495, P524, DOI 10.1038/nature11930
   Sessa G, 2004, EUR J NEUROSCI, V20, P2617, DOI 10.1111/j.1460-9568.2004.03729.x
   Sroga JM, 2003, J COMP NEUROL, V462, P223, DOI 10.1002/cne.10736
   Sung HY, 2007, J BIOL CHEM, V282, P18379, DOI 10.1074/jbc.M610792200
   Tachibana T, 2002, NEUROSCI LETT, V327, P133, DOI 10.1016/S0304-3940(02)00375-0
   Takahashi K, 2005, J EXP MED, V201, P647, DOI 10.1084/jem.20041611
   Trapnell C, 2010, NAT BIOTECHNOL, V28, P511, DOI 10.1038/nbt.1621
   Van DERFLIERA, 2001, BBA-MOL CELL RES, V1538, P99, DOI 10.1016/S0167-4889(01)00072-6
   Van GALENJ, 2012, BBA-BIOMEMBRANES, V1818, P2175, DOI 10.1016/j.bbamem.2012.04.016
   Vanleeuwen BH, 1989, BLOOD, V73, P1142
   Wang CX, 1996, J NEUROIMMUNOL, V69, P151
   Wen T, 2016, SPINAL CORD, V54, P431, DOI 10.1038/sc.2015.171
   Woodcock JM, 1994, EMBO J, V13, P5176, DOI 10.1002/j.1460-2075.1994.tb06848.x
   Wyatt E, 2010, PLOS ONE, V5, P0, DOI 10.1371/journal.pone.0013823
   Xia L, 2014, ONCOGENE, V33, P1395, DOI 10.1038/onc.2013.90
   Zong SH, 2014, MEDIAT INFLAMM, V2014, P0, DOI 10.1155/2014/786947
NR 66
TC 35
Z9 38
U1 2
U2 14
PU BMC
PI LONDON
PA CAMPUS, 4 CRINAN ST, LONDON N1 9XW, ENGLAND
SN 1471-2164
EI 
J9 BMC GENOMICS
JI BMC Genomics
PD FEB 15
PY 2017
VL 18
IS 
BP 
EP 
DI 10.1186/s12864-017-3532-x
PG 14
WC Biotechnology & Applied Microbiology; Genetics & Heredity
SC Biotechnology & Applied Microbiology; Genetics & Heredity
GA EL1MY
UT WOS:000394385700009
PM 28201982
DA 2022-04-27
ER

PT J
AU Luo, YW
   Zou, HY
   Wu, YL
   Cai, F
   Zhang, S
   Song, W
AF Luo, Yawen
   Zou, Haiyan
   Wu, Yili
   Cai, Fang
   Zhang, Si
   Song, Weihong
TI Mild traumatic brain injury induces memory deficits with alteration of gene expression profile
SO SCIENTIFIC REPORTS
LA English
DT Article
ID ubiquitin-proteasome pathway; central-nervous-system; professional football; functional recovery; spinal-cord; concussion; mice; biomechanics; degradation; protein
AB Repeated mild traumatic brain injury (rmTBI), the most common type of traumatic brain injuries, can result in neurological dysfunction and cognitive deficits. However, the molecular mechanisms and the long-term consequence of rmTBI remain elusive. In this study, we developed a modified rmTBI mouse model and found that rmTBI-induced transient neurological deficits and persistent impairments of spatial memory function. Furthermore, rmTBI mice had long-lasting detrimental effect on cognitive function, exhibiting memory deficits even 12 weeks after rmTBI. Microarray analysis of whole genome gene expression showed that rmTBI significantly altered the expression level of 87 genes which are involved in apoptosis, stress response, metabolism, and synaptic plasticity. The results indicate the potential mechanism underlying rmTBI-induced acute neurological deficits and its chronic effect on memory impairments. This study suggests that long-term monitoring and interventions for rmTBI individuals are essential for memory function recovery and reducing the risk of developing neurodegenerative diseases.
C1 [Luo, Yawen; Zou, Haiyan; Wu, Yili; Cai, Fang; Zhang, Si; Song, Weihong] Univ British Columbia, Dept Psychiat, Townsend Family Labs, 2255 Wesbrook Mall, Vancouver, BC V6T 1Z3, Canada.
RP Song, W (通讯作者)，Univ British Columbia, Dept Psychiat, Townsend Family Labs, 2255 Wesbrook Mall, Vancouver, BC V6T 1Z3, Canada.
EM weihong@mail.ubc.ca
FU Canadian Institutes of Health Research (CIHR)Canadian Institutes of Health Research (CIHR) [CEN-132387, MOP-142487]; Chinese Scholarship CouncilChina Scholarship Council
CR Amith SR, 2009, GLYCOCONJUGATE J, V26, P1197, DOI 10.1007/s10719-009-9239-8
   Boussi-gross R, 2013, PLOS ONE, V8, P0, DOI 10.1371/journal.pone.0079995
   Bromley-brits K, 2011, JOVE-J VIS EXP, V0, P0, DOI DOI 10.3791/2920
   Creeley CE, 2004, ACAD EMERG MED, V11, P809, DOI 10.1197/j.aem.2004.03.006
   Deford SM, 2002, J NEUROTRAUM, V19, P427, DOI 10.1089/08977150252932389
   Donnelly DJ, 2008, EXP NEUROL, V209, P378, DOI 10.1016/j.expneurol.2007.06.009
   Ferko AP, 1986, PHARMACOL BIOCHEM BE, V24, P543, DOI 10.1016/0091-3057(86)90555-1
   Fox GB, 1999, J NEUROTRAUM, V16, P377, DOI 10.1089/neu.1999.16.377
   Fraser PE, 1998, NEUROBIOL AGING, V19, PS19, DOI 10.1016/S0197-4580(98)00029-3
   Gaetz M, 2000, BRAIN INJURY, V14, P1077
   Guskiewicz KM, 2007, MED SCI SPORT EXER, V39, P903, DOI 10.1249/mss.0b013e3180383da5
   Harmon KG, 1999, AM FAM PHYSICIAN, V60, P887
   He GQ, 2007, J NEUROCHEM, V101, P982, DOI 10.1111/j.1471-4159.2007.04449.x
   He GQ, 2006, J NEUROCHEM, V99, P1403, DOI 10.1111/j.1471-4159.2006.04184.x
   Jones SL, 1998, P NATL ACAD SCI USA, V95, P9331, DOI 10.1073/pnas.95.16.9331
   Kashluba S, 2004, ARCH CLIN NEUROPSYCH, V19, P805, DOI 10.1016/j.acn.2003.09.005
   Kelly JP, 1997, NEUROLOGY, V48, P575, DOI 10.1212/WNL.48.3.575
   Liu SC, 2008, EUR J NEUROSCI, V28, P1980, DOI 10.1111/j.1460-9568.2008.06497.x
   Ly PTT, 2013, J CLIN INVEST, V123, P224, DOI 10.1172/JCI64516
   Makkinje A, 2000, J BIOL CHEM, V275, P17838, DOI 10.1074/jbc.M909735199
   Man SM, 2007, BRAIN PATHOL, V17, P243, DOI 10.1111/j.1750-3639.2007.00067.x
   Mao Z, 2008, NEUROSCI LETT, V439, P147, DOI 10.1016/j.neulet.2008.05.006
   Marmarou A, 1994, J NEUROSURG, V80, P291, DOI 10.3171/jns.1994.80.2.0291
   Maroon JC, 2000, NEUROSURGERY, V47, P659, DOI 10.1097/00006123-200009000-00027
   Maroon JC, 2000, NEUROSURGERY, V47, P669
   Matser JT, 1998, NEUROLOGY, V51, P791, DOI 10.1212/WNL.51.3.791
   Meaney DF, 2011, CLIN SPORT MED, V30, P19, DOI 10.1016/j.csm.2010.08.009
   Okubo SHUICHI, 2013, ACTA NEUROCHIR SUPPL, V118, P83, DOI 10.1007/978-3-7091-1434-6_14
   Ou S, 2014, EUR REV MED PHARMACO, V18, P101
   Pellman EJ, 2003, NEUROSURGERY, V53, P1328, DOI 10.1227/01.NEU.0000093499.20604.21
   Pellman EJ, 2003, NEUROSURGERY, V53, P799, DOI 10.1093/neurosurgery/53.3.799
   Popovich PG, 2003, TRENDS PHARMACOL SCI, V24, P13, DOI 10.1016/S0165-6147(02)00006-8
   Qing H, 2004, FASEB J, V18, P1571, DOI 10.1096/fj.04-1994fje
   Roberts GW, 1990, LANCET, V335, P918, DOI 10.1016/0140-6736(90)90520-F
   Shannon P, 1998, ACTA NEUROPATHOL, V95, P625, DOI 10.1007/s004010050849
   Shear DA, 2004, BRAIN RES, V1026, P11, DOI 10.1016/j.brainres.2004.07.087
   Silverstone PETERH, 2008, ANN GEN PSYCHIATRY, V7, P19, DOI 10.1186/1744-859X-7-19
   Tang YP, 1997, J NEUROTRAUM, V14, P851, DOI 10.1089/neu.1997.14.851
   Viano DC, 2007, NEUROSURGERY, V61, P313, DOI 10.1227/01.NEU.0000279969.02685.D0
   Viano DC, 2009, NEUROSURGERY, V64, P1162, DOI 10.1227/01.NEU.0000345863.99099.C7
   Viano DC, 2005, NEUROSURGERY, V57, P891, DOI 10.1227/01.NEU.0000186950.54075.3B
   Viano DC, 2005, NEUROSURGERY, V56, P266, DOI 10.1227/01.neu.0000150035.54230.3C
   Vodermaier HC, 2004, CURR BIOL, V14, PR787, DOI 10.1016/j.cub.2004.09.020
   Wang W, 2013, J NEUROSCI RES, V91, P726, DOI 10.1002/jnr.23195
   Zhang DH, 2011, INT J BIOCHEM CELL B, V43, P33, DOI 10.1016/j.biocel.2010.09.019
   Zhang GR, 2008, NEUROSCI LETT, V438, P371, DOI 10.1016/j.neulet.2008.04.075
NR 46
TC 7
Z9 7
U1 0
U2 12
PU NATURE PUBLISHING GROUP
PI LONDON
PA MACMILLAN BUILDING, 4 CRINAN ST, LONDON N1 9XW, ENGLAND
SN 2045-2322
EI 
J9 SCI REP-UK
JI Sci Rep
PD SEP 7
PY 2017
VL 7
IS 
BP 
EP 
DI 10.1038/s41598-017-11458-9
PG 10
WC Multidisciplinary Sciences
SC Science & Technology - Other Topics
GA FG1NC
UT WOS:000409561800097
PM 28883638
DA 2022-04-27
ER

PT J
AU Zhang, YC
   Zhan, YB
   Han, N
   Kou, YH
   Yin, XF
   Zhang, PX
AF Zhang, Yichong
   Zhan, Yuanbo
   Han, Na
   Kou, Yuhui
   Yin, Xiaofeng
   Zhang, Peixun
TI Analysis of temporal expression profiles after sciatic nerve injury by bioinformatic method
SO SCIENTIFIC REPORTS
LA English
DT Article
ID dorsal-root ganglia; wallerian degeneration; gene-expression; functional recovery; neuropathic pain; network analysis; spinal-cord; rat; troglitazone; transcriptome
AB After Peripheral nerve injuries (PNI), many complicated pathophysiologic processes will happen. A global view of functional changes following PNI is essential for the looking for the adequate therapeutic approaches. In this study, we performed an in-depth analysis on the temporal expression profiles after sciatic nerve injury by bioinformatic methods, including (1) cluster analysis of the samples; (2) identification of gene co-expression modules(CEMs) correlated with the time points; (3) analysis of differentially expressed genes at each time point (DEGs-ET); (4) analysis of differentially expressed genes varying over time (DEGs-OT); (5) creating Pairwise Correlation Plot for the samples; (6) Time Series Regression Analysis; (7) Determining the pathway, GO (gene ontology) and drug by enrichment analysis. We found that at a 3 h "window period" some specific gene expression may exist after PNI, and responses to lipopolysaccharide (LPS) and TNF signaling pathway may play important roles, suggesting that the inflammatory microenvironment exists after PNI. We also found that troglitazone was closely associated with the change of gene expression after PNI. Therefore, the further evaluation of the precise mechanism of troglitazone on PNI is needed and it may contribute to the development of new drugs for patients with PNI.
C1 [Zhang, Yichong; Han, Na; Kou, Yuhui; Yin, Xiaofeng; Zhang, Peixun] Peking Univ, Peoples Hosp, Beijing, Peoples R China.
   [Zhan, Yuanbo] Harbin Med Univ, Affiliated Hosp 2, Harbin, Heilongjiang, Peoples R China.
RP Zhang, PX (通讯作者)，Peking Univ, Peoples Hosp, Beijing, Peoples R China.
EM zhangpeixun@bjmu.edu.cn
FU Chinese National Ministry of Science and Technology 973 Project Planning [2014CB542201]; 863 projectNational High Technology Research and Development Program of China [SS2015AA020501]; National Natural Science FundNational Natural Science Foundation of China (NSFC) [31571235, 31571236, 31671248, 31271284, 31171150]
CR Bastien D, 2014, EXP NEUROL, V258, P62, DOI 10.1016/j.expneurol.2014.04.006
   Boivin A, 2007, J NEUROSCI, V27, P12565, DOI 10.1523/JNEUROSCI.3027-07.2007
   Bosco A, 2012, J ALLERGY CLIN IMMUN, V129, P88, DOI 10.1016/j.jaci.2011.10.038
   Bosse F, 2006, J NEUROCHEM, V96, P1441, DOI 10.1111/j.1471-4159.2005.03635.x
   Emamhadi M, 2016, CLIN NEUROL NEUROSUR, V147, P6, DOI 10.1016/j.clineuro.2016.05.014
   Ernst J, 2006, BMC BIOINFORMATICS, V7, P0, DOI 10.1186/1471-2105-7-191
   Eto M, 2008, J PERIPHER NERV SYST, V13, P242, DOI 10.1111/j.1529-8027.2008.00183.x
   Furuse Y, 2001, BRIT J PHARMACOL, V133, P1307, DOI 10.1038/sj.bjp.0704212
   Gong LL, 2016, BIOCHEM BIOPH RES CO, V478, P206, DOI 10.1016/j.bbrc.2016.07.067
   Honda M, 2013, BMC CANCER, V13, P0, DOI 10.1186/1471-2407-13-191
   Jaeschke H, 2007, TOXICOL SCI, V97, P1, DOI 10.1093/toxsci/kfm021
   Jiang N, 2014, NEURAL REGEN RES, V9, P1186, DOI 10.4103/1673-5374.135325
   Kaimal V, 2010, NUCLEIC ACIDS RES, V38, PW96, DOI 10.1093/nar/gkq418
   Langfelder P, 2008, BMC BIOINFORMATICS, V9, P0, DOI 10.1186/1471-2105-9-559
   Lee SK, 2000, J AM ACAD ORTHOP SURG, V8, P243
   Li MY, 2014, MUSCLE NERVE, V50, P73, DOI 10.1002/mus.24082
   Li MY, 2013, NEUROSCI LETT, V536, P56, DOI 10.1016/j.neulet.2013.01.008
   Li SY, 2015, SCI REP-UK, V5, P0, DOI 10.1038/srep16888
   Li SY, 2013, PLOS ONE, V8, P0, DOI 10.1371/journal.pone.0057000
   Liu Y, 2017, J NEUROSCI, V37, P871, DOI 10.1523/JNEUROSCI.2235-16.2016
   Nadeau S, 2011, J NEUROSCI, V31, P12533, DOI 10.1523/JNEUROSCI.2840-11.2011
   Pathan M, 2015, PROTEOMICS, V15, P2597, DOI 10.1002/pmic.201400515
   Qiang X, 1998, DIABETOLOGIA, V41, P1321, DOI 10.1007/s001250051072
   Rahimian R, 2009, PEDIATR NEUROSURG, V45, P126, DOI 10.1159/000209287
   Sean D, 2007, BIOINFORMATICS, V23, P1846, DOI 10.1093/bioinformatics/btm254
   Shen AG, 2008, FEBS J, V275, P4343, DOI 10.1111/j.1742-4658.2008.06577.x
   Shi GD, 2013, GLIA, V61, P504, DOI 10.1002/glia.22451
   Shi JINGL, 2015, CURRENT PROTEOMICS, V12, P0
   Simon R, 2007, CANCER INFORM, V3, P11
   Sulaiman W, 2013, OCHSNER J, V13, P100
   Sullivan R, 2016, INT J MOL SCI, V17, P0, DOI 10.3390/ijms17122101
   Taskinen HS, 2000, J NEUROIMMUNOL, V102, P17, DOI 10.1016/S0165-5728(99)00154-X
   Van DELFTJHM, 2010, TOXICOL SCI, V117, P381, DOI 10.1093/toxsci/kfq214
   Viader A, 2011, J NEUROSCI, V31, P17358, DOI 10.1523/JNEUROSCI.3931-11.2011
   Waldram M, 2003, TRAUMA, V5, P79, DOI 10.1191/1460408603TA2370A
   Wang YS, 2012, PLOS ONE, V7, P0, DOI [10.1371/journal.pone.0030635, 10.1371/journal.pone.0048669, 10.1371/journal.pone.0047302]
   Yao DB, 2013, NEUROSCI BULL, V29, P321, DOI 10.1007/s12264-013-1340-0
   Yu B, 2015, PROG NEUROBIOL, V134, P122, DOI 10.1016/j.pneurobio.2015.09.006
   Zhang B, 2005, STAT APPL GENET MOL, V4, P0, DOI 10.2202/1544-6115.1128
NR 39
TC 3
Z9 3
U1 0
U2 2
PU NATURE PUBLISHING GROUP
PI LONDON
PA MACMILLAN BUILDING, 4 CRINAN ST, LONDON N1 9XW, ENGLAND
SN 2045-2322
EI 
J9 SCI REP-UK
JI Sci Rep
PD AUG 29
PY 2017
VL 7
IS 
BP 
EP 
DI 10.1038/s41598-017-10127-1
PG 11
WC Multidisciplinary Sciences
SC Science & Technology - Other Topics
GA FE9QL
UT WOS:000408538100060
PM 28852045
DA 2022-04-27
ER

PT J
AU Noristani, HN
   Boukhaddaoui, H
   Saint-Martin, G
   Auzer, P
   Sidiboulenouar, R
   Lonjon, N
   Alibert, E
   Tricaud, N
   Goze-Bac, C
   Coillot, C
   Perrin, FE
AF Noristani, Harun N.
   Boukhaddaoui, Hassan
   Saint-Martin, Guillaume
   Auzer, Pauline
   Sidiboulenouar, Rahima
   Lonjon, Nicolas
   Alibert, Eric
   Tricaud, Nicolas
   Goze-Bac, Christophe
   Coillot, Christophe
   Perrin, Florence E.
TI A Combination of Ex vivo Diffusion MRI and Multiphoton to Study Microglia/Monocytes Alterations after Spinal Cord Injury
SO FRONTIERS IN AGING NEUROSCIENCE
LA English
DT Article
DE spinal cord injury; microglia/monocytes; ex vivo diffusion MRI; tissue clearing; two-photon
ID of-the-art; inflammatory response; mouse; microglia; recovery; tissue; model; brain; cell; cn
AB Central nervous system (CNS) injury has been observed to lead to microglia activation and monocytes infiltration at the lesion site. Ex vivo diffusion magnetic resonance imaging (diffusion MRI or DWI) allows detailed examination of CNS tissues, and recent advances in clearing procedures allow detailed imaging of fluorescent-labeled cells at high resolution. No study has yet combined ex vivo diffusion MRI and clearing procedures to establish a possible link between microglia/monocytes response and diffusion coefficient in the context of spinal cord injury (SCI). We carried out ex vivo MRI of the spinal cord at different time-points after spinal cord transection followed by tetrahydrofuran based clearing and examined the density and morphology of microglia/monocytes using two-photon microscopy. Quantitative analysis revealed an early marked increase in microglial/monocytes density that is associated with an increase in the extension of the lesion measured using diffusion MRI. Morphological examination of microglia/monocytes somata at the lesion site revealed a significant increase in their surface area and volume as early as 72 hours post-injury. Time-course analysis showed differential microglial/monocytes response rostral and caudal to the lesion site. Microglia/monocytes showed a decrease in reactivity over time caudal to the lesion site, but an increase was observed rostrally. Direct comparison of microglia/monocytes morphology, obtained through multiphoton, and the longitudinal apparent diffusion coefficient (ADC), measured with diffusion MRI, highlighted that axonal integrity does not correlate with the density of microglia/monocytes or their somata morphology. We emphasize that differential microglial/monocytes reactivity rostral and caudal to the lesion site may thus coincide, at least partially, with reported temporal differences in debris clearance. Our study demonstrates that the combination of ex vivo diffusion MRI and two-photon microscopy may be used to follow structural tissue alteration. Lesion extension coincides with microglia/monocytes density; however, a direct relationship between ADC and microglia/monocytes density and morphology was not observed. We highlighted a differential rostro-caudal microglia/monocytes reactivity that may correspond to a temporal difference in debris clearance and axonal integrity. Thus, potential therapeutic strategies targeting microglia/monocytes after SCI may need to be adjusted not only with the time after injury but also relative to the location to the lesion site.
C1 [Noristani, Harun N.; Boukhaddaoui, Hassan; Auzer, Pauline; Tricaud, Nicolas; Perrin, Florence E.] INSERM, U1051, Montpellier, France.
   [Noristani, Harun N.; Saint-Martin, Guillaume; Lonjon, Nicolas; Perrin, Florence E.] Univ Montpellier, Montpellier, France.
   [Noristani, Harun N.; Saint-Martin, Guillaume; Lonjon, Nicolas; Perrin, Florence E.] INSERM, U1198, Montpellier, France.
   [Noristani, Harun N.; Saint-Martin, Guillaume; Lonjon, Nicolas; Perrin, Florence E.] Ecole Prat Hautes Etud, Paris, France.
   [Saint-Martin, Guillaume; Sidiboulenouar, Rahima; Alibert, Eric; Goze-Bac, Christophe; Coillot, Christophe] CNRS, UMR 5221, Charles Coulomb Lab, Montpellier, France.
   [Lonjon, Nicolas] Ctr Hosp Univ Montpellier CHRU, Gui de Chauliac Hosp, Montpellier, France.
RP Perrin, FE (通讯作者)，INSERM, U1051, Montpellier, France.; Perrin, FE (通讯作者)，Univ Montpellier, Montpellier, France.; Perrin, FE (通讯作者)，INSERM, U1198, Montpellier, France.; Perrin, FE (通讯作者)，Ecole Prat Hautes Etud, Paris, France.
EM florence.perrin@inserm.fr
FU patient organization "Verticale"; patient organization "Demain Debout Aquitaine"; European Research Council grantEuropean Research Council (ERC) [FP7-IDEAS-ERC 311610]; LabeX NUMEV
CR Abdanipour ALIREZA, 2013, IRANIAN BIOMEDICAL JOURNAL, V17, P214, DOI 10.6091/ibj.1213.2013
   Adamczak JM, 2010, NEUROIMAGE, V51, P704, DOI 10.1016/j.neuroimage.2010.02.083
   Alizadeh A, 2015, FRONT MOL NEUROSCI, V8, P0, DOI 10.3389/fnmol.2015.00035
   Antri M, 2005, NEUROSCI LETT, V384, P162, DOI 10.1016/j.neulet.2005.04.062
   Basso DM, 2006, J NEUROTRAUM, V23, P635, DOI 10.1089/neu.2006.23.635
   Basso DM, 1996, EXP NEUROL, V139, P244, DOI 10.1006/exnr.1996.0098
   Bastiani M, 2015, FRONT NEUROANAT, V9, P0, DOI 10.3389/fnana.2015.00077
   Beck KD, 2010, BRAIN, V133, P433, DOI 10.1093/brain/awp322
   Bennett ML, 2016, P NATL ACAD SCI USA, V113, PE1738, DOI 10.1073/pnas.1525528113
   Bonny JM, 2004, NEUROBIOL DIS, V15, P474, DOI 10.1016/j.nbd.2003.11.026
   Butovsky O, 2014, NAT NEUROSCI, V17, P131, DOI 10.1038/nn.3599
   Cajal SR, 1907, REGENERACION NERVIOS, V0, P0
   Chiu IM, 2013, CELL REP, V4, P385, DOI 10.1016/j.celrep.2013.06.018
   Chung K, 2013, NATURE, V497, P332, DOI 10.1038/nature12107
   Coillot C, 2016, J SENS SENS SYST, V5, P137, DOI 10.5194/jsss-5-137-2016
   David S, 2011, NAT REV NEUROSCI, V12, P388, DOI 10.1038/nrn3053
   Denic A, 2011, NEUROTHERAPEUTICS, V8, P3, DOI 10.1007/s13311-010-0002-4
   Elmore MRP, 2014, NEURON, V82, P380, DOI 10.1016/j.neuron.2014.02.040
   Erturk A, 2012, NAT MED, V18, P166, DOI 10.1038/nm.2600
   Gautier EL, 2012, NAT IMMUNOL, V13, P1118, DOI 10.1038/ni.2419
   Gosselin D, 2014, CELL, V159, P1327, DOI 10.1016/j.cell.2014.11.023
   Greenhalgh AD, 2014, J NEUROSCI, V34, P6316, DOI 10.1523/JNEUROSCI.4912-13.2014
   Jung S, 2000, MOL CELL BIOL, V20, P4106, DOI 10.1128/MCB.20.11.4106-4114.2000
   Kettenmann H, 2011, PHYSIOL REV, V91, P461, DOI 10.1152/physrev.00011.2010
   Kigerl KA, 2006, J COMP NEUROL, V494, P578, DOI 10.1002/cne.20827
   Kigerl KA, 2009, J NEUROSCI, V29, P13435, DOI 10.1523/JNEUROSCI.3257-09.2009
   Lapointe NP, 2006, BEHAV NEUROSCI, V120, P826, DOI 10.1037/0735-7044.120.4.826
   Lee DH, 2013, NEUROSCI BULL, V29, P436, DOI 10.1007/s12264-013-1365-4
   Mdahoma S, 2014, PLOS ONE, V9, P0, DOI 10.1371/journal.pone.0102027
   Noristani HN, 2017, FRONT MOL NEUROSCI, V10, P0, DOI 10.3389/fnmol.2017.00090
   Noristani HN, 2015, FRONT NEUROANAT, V9, P0, DOI 10.3389/fnana.2015.00024
   Onifer SM, 2007, ILAR J, V48, P385, DOI 10.1093/ilar.48.4.385
   Renier N, 2014, CELL, V159, P896, DOI 10.1016/j.cell.2014.10.010
   Rodriguez JJ, 2015, BRAIN STRUCT FUNCT, V220, P941, DOI 10.1007/s00429-013-0693-5
   Schmitz GERD, 2009, CENTRAL NERVOUS SYSTEM AGENTS IN MEDICINAL CHEMISTRY, V9, P307
   Schnell L, 1999, EUR J NEUROSCI, V11, P3648, DOI 10.1046/j.1460-9568.1999.00792.x
   Song SK, 2003, NEUROIMAGE, V20, P1714, DOI 10.1016/j.neuroimage.2003.07.005
   Steward O, 2014, NEURAL REPAIR REHABI, V0, P0
   Stirling DP, 2008, J NEUROSCI RES, V86, P1944, DOI 10.1002/jnr.21659
   Stroman PW, 2014, NEUROIMAGE, V84, P1070, DOI 10.1016/j.neuroimage.2013.04.124
   Tian DS, 2007, BRAIN RES, V1154, P206, DOI 10.1016/j.brainres.2007.04.005
   Tomer R, 2014, NAT PROTOC, V9, P1682, DOI 10.1038/nprot.2014.123
   Van DENBERGMEL, 2010, NEUROEPIDEMIOLOGY, V34, P184, DOI 10.1159/000279335
   Vedantam A, 2014, NEUROSURGERY, V74, P1, DOI 10.1227/NEU.0000000000000171
   Wang F, 2014, NEUROREPORT, V25, P1386, DOI 10.1097/WNR.0000000000000278
   Wheeler-kingshott CA, 2014, NEUROIMAGE, V84, P1082, DOI 10.1016/j.neuroimage.2013.07.014
   Wolf Y, 2013, FRONT CELL NEUROSCI, V7, P0, DOI 10.3389/fncel.2013.00026
   Yang B, 2014, CELL, V158, P945, DOI 10.1016/j.cell.2014.07.017
NR 48
TC 17
Z9 18
U1 3
U2 10
PU FRONTIERS MEDIA SA
PI LAUSANNE
PA PO BOX 110, EPFL INNOVATION PARK, BUILDING I, LAUSANNE, 1015, SWITZERLAND
SN 1663-4365
EI 
J9 FRONT AGING NEUROSCI
JI Front. Aging Neurosci.
PD JUL 19
PY 2017
VL 9
IS 
BP 
EP 
DI 10.3389/fnagi.2017.00230
PG 12
WC Geriatrics & Gerontology; Neurosciences
SC Geriatrics & Gerontology; Neurosciences & Neurology
GA FB5NG
UT WOS:000406188000003
PM 28769787
DA 2022-04-27
ER

PT J
AU Yang, CH
   Yu, BQ
   Ma, FF
   Lu, HP
   Huang, JM
   You, QH
   Yu, B
   Qiao, JL
   Feng, JJ
AF Yang, Chaohua
   Yu, Baoqing
   Ma, Fenfen
   Lu, Huiping
   Huang, Jianmin
   You, Qinghua
   Yu, Bin
   Qiao, Jianlan
   Feng, Jianjun
TI What is the optimal sequence of decompression for multilevel noncontinuous spinal cord compression injuries in rabbits?
SO BMC NEUROLOGY
LA English
DT Article
DE Multilevel spine injuries; Somatosensory evoked potentials; Balloon compression; Decompression surgery
ID somatosensory-evoked potential; cervical spondylotic myelopathy; rat model; surgery; balloon; epidemiology; expression; experience; trauma; level
AB Background: In recent years, multilevel spinal cord injuries (SCIs) have gained a substantial amount of attention from clinicians and researchers. Multilevel noncontinuous SCI patients cannot undergo the multiple steps of a one-stage operation because of a poor general condition or a lack of proper surgical approaches. The surgeon subsequently faces the decision of whether to initially relieve the rostral or caudal compression. In this study, we established a spinal cord compression model involving two noncontinuous segments in rabbits to evaluate the effects of differences in decompression order on the functional recovery of the spinal cord. Methods: A Fogarty catheter was inserted into the epidural space through a hole in T6-7 and advanced 3 cm rostrally or caudally. Following successful model establishment, which was demonstrated by an evaluation of evoked potentials, balloons of different volumes (40 mu l or 50 mu l) were inflated in the experimental groups, whereas no balloons were inflated in the control group. The experimental groups underwent the first decompression in the rostral or caudal area at 1 week post-injury; the second decompression was performed at 2 weeks post-injury. For 6 weeks post-injury, the animals were tested to determine behavioral scores, somatosensory evoked potentials (SEPs) and radiographic imaging changes; histological and apoptosis assay results were subsequently analyzed. Results: The behavioral test results and onset latency of the SEPs indicated that there were significant differences between priority rostral decompression (PRD) and priority caudal decompression (PCD) in the 50-mu l compression group at 6 weeks post-injury; however, there were no significant differences between the two procedures in the 40-mu l group at the same time point. Moreover, there were no significant peak-to-peak amplitude differences between the two procedures in the 50-mu l compression group. Conclusions: The findings of this study suggested that preferential rostral decompression was more beneficial than priority caudal decompression with respect to facilitating spinal cord functional recovery in rabbits with severe paraplegia and may provide clinicians with a reference for the clinical treatment of multiple-segment spinal cord compression injuries.
C1 [Yang, Chaohua; Yu, Baoqing; Huang, Jianmin; Yu, Bin; Feng, Jianjun] Fudan Univ, Pudong Med Ctr, Shanghai Pudong Hosp, Dept Orthopaed, Shanghai 201399, Peoples R China.
   [Ma, Fenfen; Lu, Huiping] Fudan Univ, Shanghai Pudong Hosp, Dept Pharm, Shanghai 201399, Peoples R China.
   [You, Qinghua] Fudan Univ, Pudong Med Ctr, Shanghai Pudong Hosp, Dept Pathol, Shanghai 201399, Peoples R China.
   [Qiao, Jianlan] Fudan Univ, Pudong Med Ctr, Shanghai Pudong Hosp, Dept Radiol, Shanghai 201399, Peoples R China.
RP Feng, JJ (通讯作者)，Fudan Univ, Pudong Med Ctr, Shanghai Pudong Hosp, Dept Orthopaed, Shanghai 201399, Peoples R China.
EM fjjfjj369@sohu.com
FU Health Service Organizations of Shanghai [20124300]; Key Disciplines Group Construction Project of Pudong Health Bureau of Shanghai [PWZxq2014-03]
CR Agrawal G, 2010, SPINE, V35, P1122, DOI 10.1097/BRS.0b013e3181be5fa7
   Basso DM, 1996, J NEUROTRAUM, V13, P343, DOI 10.1089/neu.1996.13.343
   Bazley FA, 2014, IEEE T NEUR SYS REH, V22, P953, DOI 10.1109/TNSRE.2014.2319313
   Benzel EC, 1990, NEUROSURGERY, V27, P597, DOI 10.1227/00006123-199010000-00016
   Cao P, 2014, J NEUROL SCI, V337, P97, DOI 10.1016/j.jns.2013.11.024
   Cheung WY, 2008, INT ORTHOP, V32, P273, DOI 10.1007/s00264-006-0315-4
   Chung WH, 2013, J VET SCI, V14, P329, DOI 10.4142/jvs.2013.14.3.329
   Dong Y, 2015, INT J CLIN EXP PATHO, V8, P15871
   Gonzalez AA, 2009, NEUROSURG FOCUS, V27, P0, DOI 10.3171/2009.8.FOCUS09150
   Guizar-sahagun G, 2011, J MED PRIMATOL, V40, P401, DOI 10.1111/j.1600-0684.2011.00483.x
   Hasler RM, 2011, EUR SPINE J, V20, P2174, DOI 10.1007/s00586-011-1866-7
   Holdefer RN, 2015, CLIN NEUROPHYSIOL, V126, P857, DOI 10.1016/j.clinph.2014.11.009
   Hu Y, 2008, SPINE, V33, PE305, DOI 10.1097/BRS.0b013e31816f6c8e
   Hu Y, 2011, CLIN NEUROPHYSIOL, V122, P1440, DOI 10.1016/j.clinph.2010.12.051
   Huang SH, 2015, PLOS ONE, V10, P0, DOI 10.1371/journal.pone.0137563
   Kouyoumdjian P, 2009, J NEUROSURG-SPINE, V11, P461, DOI 10.3171/2009.4.SPINE0979
   Kurokawa R, 2011, SPINE, V36, P1006, DOI 10.1097/BRS.0b013e3181eaf33d
   Lim JH, 2007, J VET SCI, V8, P89, DOI 10.4142/jvs.2007.8.1.89
   Lonjon N, 2010, J NEUROSURG-SPINE, V12, P106, DOI 10.3171/2009.7.SPINE0989
   Morris SH, 2013, CLIN NEUROPHYSIOL, V124, P1031, DOI 10.1016/j.clinph.2012.10.023
   Mortazavi MM, 2011, CHILD NERV SYST, V27, P1095, DOI 10.1007/s00381-010-1348-y
   Nuwer MR, 1995, EVOKED POTENTIAL, V96, P6, DOI 10.1016/0013-4694(94)00235-D
   Oliver M, 2012, INJURY, V43, P1296, DOI 10.1016/j.injury.2012.04.021
   Pedram MS, 2010, SPINAL CORD, V48, P457, DOI 10.1038/sc.2009.153
   Rabai F, 2016, BEST PRACT RES-CLIN, V30, P53, DOI 10.1016/j.bpa.2015.11.006
   Reuter DG, 1992, J THORAC CARDIOV SUR, V104, P262
   Rivlin AS, 1978, SURG NEUROL, V10, P39
   Robinson LR, 2003, CRIT CARE MED, V31, P960, DOI 10.1097/01.CCM.0000053643.21751.3B
   Su YF, 2015, SPINAL CORD, V53, P432, DOI 10.1038/sc.2014.245
   Tamkus AA, 2015, NEUROMODULATION, V18, P460, DOI 10.1111/ner.12273
   Thirumala P, 2016, J CLIN NEUROSCI, V25, P122, DOI 10.1016/j.jocn.2015.10.010
   Vanicky I, 2001, J NEUROTRAUM, V18, P1399, DOI 10.1089/08977150152725687
   Yang T, 2015, NEUROL MED-CHIR, V55, P578, DOI 10.2176/nmc.oa.2015-0022
NR 33
TC 2
Z9 4
U1 1
U2 2
PU BIOMED CENTRAL LTD
PI LONDON
PA 236 GRAYS INN RD, FLOOR 6, LONDON WC1X 8HL, ENGLAND
SN 1471-2377
EI 
J9 BMC NEUROL
JI BMC Neurol.
PD FEB 23
PY 2017
VL 17
IS 
BP 
EP 
DI 10.1186/s12883-017-0824-3
PG 12
WC Clinical Neurology
SC Neurosciences & Neurology
GA EL5XJ
UT WOS:000394694500006
PM 28231826
DA 2022-04-27
ER

PT J
AU Kamiya, K
   Furuya, T
   Hashimoto, M
   Mannoji, C
   Inada, T
   Ota, M
   Maki, S
   Ijima, Y
   Saito, J
   Kitamura, M
   Ohtori, S
   Orita, S
   Inage, K
   Yamazaki, M
   Koda, M
AF Kamiya, Koshiro
   Furuya, Takeo
   Hashimoto, Masayuki
   Mannoji, Chikato
   Inada, Taigo
   Ota, Mitsutoshi
   Maki, Satoshi
   Ijima, Yasushi
   Saito, Junya
   Kitamura, Mitsuhiro
   Ohtori, Seiji
   Orita, Sumihisa
   Inage, Kazuhide
   Yamazaki, Masashi
   Koda, Masao
TI Exploration of Spinal Cord Aging-Related Proteins Using a Proteomics Approach
SO JOURNAL OF EXPERIMENTAL NEUROSCIENCE
LA English
DT Article
DE Aging; proteomics; spinal cord; alpha B-crystallin; peripherin
ID alpha-b-crystallin; age; expression; injury; role
AB How aging affects the spinal cord at a molecular level is unclear. The aim of this study was to explore spinal cord aging-related proteins that may be involved in pathological mechanisms of age-related changes in the spinal cord. Spinal cords of 2-year-old and 8-week-old female Sprague-Dawley rats were dissected from the animals. Protein samples were subjected to 2-dimentional polyacrylamide gel electrophoresis followed by mass spectrometry. Screened proteins were further investigated with immunohistochemistry and Western blotting. Among the screened proteins, we selected alpha-crystallin B-subunit (alpha B-crystallin) and peripherin for further investigation because these proteins were previously reported to be related to central nervous system pathologies. Immunohistochemistry and Western blotting revealed significant upregulation of alpha B-crystallin and peripherin expression in aged rat spinal cord. Further exploration is needed to elucidate the precise mechanism and potential role of these upregulated proteins in spinal cord aging processes.
C1 [Kamiya, Koshiro; Furuya, Takeo; Hashimoto, Masayuki; Inada, Taigo; Ota, Mitsutoshi; Maki, Satoshi; Ijima, Yasushi; Saito, Junya; Kitamura, Mitsuhiro; Ohtori, Seiji; Orita, Sumihisa; Inage, Kazuhide; Koda, Masao] Chiba Univ, Grad Sch Med, Dept Orthoped Surg, Chiba, Japan.
   [Mannoji, Chikato] Teikyo Univ, Chiba Med Ctr, Dept Orthoped Surg, Ichihara, Chiba, Japan.
   [Yamazaki, Masashi] Univ Tsukuba, Dept Orthoped Surg, Tsukuba, Ibaraki, Japan.
RP Koda, M (通讯作者)，Chiba Univ, Grad Sch Med, Dept Orthoped Surg, Chuo Ku, 1-8-1 Inohana, Chiba 2608670, Japan.
EM masaokod@gmail.com
FU General Insurance Association of Japan
CR Acunzo J, 2012, INT J BIOCHEM CELL B, V44, P1622, DOI 10.1016/j.biocel.2012.04.002
   Beaulieu JM, 2003, J NEUROCHEM, V85, P248, DOI 10.1046/j.1471-4159.2003.01653.x
   Bhat R, 2009, NEURON, V64, P123, DOI 10.1016/j.neuron.2009.09.015
   Cevenini E, 2010, CURR PHARM DESIGN, V16, P609, DOI 10.2174/138161210790883840
   Derham BK, 1999, PROG RETIN EYE RES, V18, P463, DOI 10.1016/S1350-9462(98)00030-5
   Hooshmand MJ, 2014, IMMUN AGEING, V11, P0, DOI 10.1186/1742-4933-11-15
   Klopstein A, 2012, J NEUROSCI, V32, P14478, DOI 10.1523/JNEUROSCI.0923-12.2012
   Kwon SY, 2015, J ORTHOP SURG RES, V10, P0, DOI 10.1186/s13018-015-0235-3
   Lee DH, 2013, CELL MOL NEUROBIOL, V33, P615, DOI 10.1007/s10571-013-9915-x
   Nagashima H, 2011, EUR SPINE J, V20, P240, DOI 10.1007/s00586-010-1672-7
   Nagata K, 1996, SPINAL CORD, V34, P220, DOI 10.1038/sc.1996.41
   Portier MARIE-MADELEINE, 1993, COMPTES RENDUS DE LACADEMIE DES SCIENCES SERIE III SCIENCES DE LA VIE, V316, P1124
   Robertson J, 2001, J CELL BIOL, V155, P217, DOI 10.1083/jcb.200107058
   Slingsby C, 2014, PROG BIOPHYS MOL BIO, V115, P52, DOI 10.1016/j.pbiomolbio.2014.02.006
   Wilson JR, 2014, SPINE J, V14, P1192, DOI 10.1016/j.spinee.2013.08.005
   Xu BH, 2016, NEUROBIOL AGING, V39, P46, DOI 10.1016/j.neurobiolaging.2015.11.029
   Zhao J, 2016, METHOD ENZYMOL, V568, P477, DOI 10.1016/bs.mie.2015.09.012
NR 17
TC 3
Z9 4
U1 0
U2 1
PU SAGE PUBLICATIONS LTD
PI LONDON
PA 1 OLIVERS YARD, 55 CITY ROAD, LONDON EC1Y 1SP, ENGLAND
SN 1179-0695
EI 
J9 J EXP NEUROSCI
JI J. Exp. Neurosci.
PD JUN 8
PY 2017
VL 11
IS 
BP 
EP 
DI 10.1177/1179069517713019
PG 5
WC Neurosciences
SC Neurosciences & Neurology
GA EY6IG
UT WOS:000404085100001
PM 28634429
DA 2022-04-27
ER

PT J
AU Sarkis, GA
   Mangaonkar, MD
   Moghieb, A
   Lelling, B
   Guertin, M
   Yadikar, H
   Yang, Z
   Kobeissy, F
   Wang, KKW
AF Sarkis, George Anis
   Mangaonkar, Manasi D.
   Moghieb, Ahmed
   Lelling, Brian
   Guertin, Michael
   Yadikar, Hamad
   Yang, Zhihui
   Kobeissy, Firas
   Wang, Kevin K. W.
TI The Application of Proteomics to Traumatic Brain and Spinal Cord Injuries
SO CURRENT NEUROLOGY AND NEUROSCIENCE REPORTS
LA English
DT Review
DE Traumatic brain injury; Spinal cord injury neuroproteomics; Mass spectrometry; Mass spectrometry imaging; Systems biology
ID imaging mass-spectrometry; assisted-laser-desorption/ionization; systems biology; inflammatory cytokine; cerebrospinal-fluid; protein expression; profile change; cathepsin-b; mouse-brain; tissue
AB Traumatic brain injury (TBI) and traumatic spinal cord injury (SCI), collectively termed neurotrauma, are two parallel neurological conditions that can cause long-lasting neurological impairment and other comorbidities in patients, while at the same time, can create a high burden to society. To date, there are still no FDA-approved therapeutic interventions for either TBI or SCI. Recent advances in proteomic technologies, including tandem mass spectrometry, as well as imaging mass spectrometry, have enabled new approaches to study the differential proteome in TBI and SCI with the use of either animal disease models and/or biosamples from clinical observational studies. Thus, the applications of state-ofthe- art proteomic method hold promises in shedding light on identifying clinically useful neurotrauma "biomarkers" and/or in identifying distinct and, otherwise, unobvious systems pathways or "key drivers" that can be further exploited as new therapeutic intervention targets.
C1 [Sarkis, George Anis; Mangaonkar, Manasi D.; Moghieb, Ahmed; Yadikar, Hamad; Yang, Zhihui; Kobeissy, Firas; Wang, Kevin K. W.] Univ Florida, Neuroproteom & Biomarkers Res, Dept Psychiat, Program Neurotrauma, Gainesville, FL 32611 USA.
   [Wang, Kevin K. W.] Univ Florida, Dept Neurosci, Gainesville, FL 32611 USA.
   [Wang, Kevin K. W.] Univ Florida, Dept Physiol Sci, Gainesville, FL 32611 USA.
   [Sarkis, George Anis; Mangaonkar, Manasi D.; Lelling, Brian; Guertin, Michael; Yadikar, Hamad; Wang, Kevin K. W.] Univ Florida, Dept Chem, Gainesville, FL 32611 USA.
   [Sarkis, George Anis] Univ Alexandria, Fac Sci, Dept Chem, Ibrahimia, POB 426, Alexandria 21321, Egypt.
   [Moghieb, Ahmed] Biol Sci Div Integrat Omi, Pacif Northwest Natl Lab, 902 Battelle Blvd, Richland, WA 99352 USA.
RP Wang, KKW (通讯作者)，Univ Florida, Neuroproteom & Biomarkers Res, Dept Psychiat, Program Neurotrauma, Gainesville, FL 32611 USA.; Wang, KKW (通讯作者)，Univ Florida, Dept Neurosci, Gainesville, FL 32611 USA.; Wang, KKW (通讯作者)，Univ Florida, Dept Physiol Sci, Gainesville, FL 32611 USA.; Wang, KKW (通讯作者)，Univ Florida, Dept Chem, Gainesville, FL 32611 USA.
EM kawangwang17@gmail.com
CR Ahmed F, 2012, ELECTROPHORESIS, V33, P3705, DOI 10.1002/elps.201200299
   Aichler M, 2015, LAB INVEST, V95, P422, DOI 10.1038/labinvest.2014.156
   Alder J, 2011, JOVE-J VIS EXP, V0, P0, DOI DOI 10.3791/3063
   Andersson M, 2008, NAT METHODS, V5, P101, DOI 10.1038/nmeth1145, 10.1038/NMETH1145
   Ansari MA, 2008, FREE RADICAL BIO MED, V45, P443, DOI 10.1016/j.freeradbiomed.2008.04.038
   Beltrao P, 2007, CURR OPIN STRUC BIOL, V17, P378, DOI 10.1016/j.sbi.2007.05.005
   Caughlin S, 2015, PLOS ONE, V10, P0, DOI 10.1371/journal.pone.0130364
   Ceuppens R, 2007, INT J MASS SPECTROM, V260, P185, DOI 10.1016/j.ijms.2006.09.007
   Chauhan NB, 2014, RESTOR NEUROL NEUROS, V32, P337, DOI 10.3233/RNN-130354
   Chaurand P, 2002, ELECTROPHORESIS, V23, P3125, DOI 10.1002/1522-2683(200209)23:18<3125::AID-ELPS3125>3.0.CO;2-#
   Chen AS, 2013, NEUROCHEM RES, V38, P2247, DOI 10.1007/s11064-013-1132-y
   Chen MH, 2014, CELL TISSUE RES, V358, P277, DOI 10.1007/s00441-014-1946-1
   Choudhary J, 2004, NAT NEUROSCI, V7, P440, DOI 10.1038/nn1240
   Chughtai K, 2010, CHEM REV, V110, P3237, DOI 10.1021/cr100012c
   Clemis EJ, 2012, ANAL CHEM, V84, P3514, DOI 10.1021/ac202875d
   Coles JP, 2004, J CEREBR BLOOD F MET, V24, P202, DOI 10.1097/01.WCB.0000103022.98348.24
   Crecelius AC, 2005, J AM SOC MASS SPECTR, V16, P1093, DOI 10.1016/j.jasms.2005.02.026
   Devaux S, 2016, MOL CELL PROTEOMICS, V15, P2641, DOI 10.1074/mcp.M115.057794
   Didangelos A, 2016, SCI REP-UK, V6, P0, DOI 10.1038/srep21607
   Ding QX, 2006, PROTEOMICS, V6, P505, DOI 10.1002/pmic.200500296
   Ellis RC, 2005, EXP NEUROL, V193, P19, DOI 10.1016/j.expneurol.2004.11.034
   Ellis RC, 2004, J NEUROCHEM, V88, P689, DOI 10.1046/j.1471-4159.2003.02197.x
   Faul M, 2010, TRAUMATIC BRAIN INJU, V0, P1
   Feala JD, 2013, J NEUROTRAUM, V30, P1101, DOI 10.1089/neu.2012.2631
   Franck J, 2009, MOL CELL PROTEOMICS, V8, P2023, DOI 10.1074/mcp.R800016-MCP200
   Goldstein M, 1990, ANN NEUROL, V27, P327, DOI 10.1002/ana.410270315
   Grant SGN, 2003, CURR OPIN NEUROBIOL, V13, P577, DOI 10.1016/j.conb.2003.09.016
   Groseclose MR, 2007, J MASS SPECTROM, V42, P254, DOI 10.1002/jms.1177
   Guingab-cagmat JD, 2012, ELECTROPHORESIS, V33, P3786, DOI 10.1002/elps.201200326
   Gyorgy AB, 2010, J NEUROSCI METH, V192, P96, DOI 10.1016/j.jneumeth.2010.07.029
   Hanrieder J, 2009, J NEUROSCI METH, V177, P469, DOI 10.1016/j.jneumeth.2008.10.038
   Hoffman SW, 2009, CLIN NEUROPSYCHOL, V23, P1400, DOI 10.1080/13854040903369433
   Hook G, 2015, FRONT NEUROL, V6, P0, DOI 10.3389/fneur.2015.00178
   Husi H, 2001, TRENDS NEUROSCI, V24, P259, DOI 10.1016/S0166-2236(00)01792-6
   Kang SK, 2006, PROTEOMICS, V6, P2797, DOI 10.1002/pmic.200500621
   Karas M, 1988, ANAL CHEM, V60, P2299, DOI 10.1021/ac00171a028
   Kobeissy FH, 2008, EXPERT REV PROTEOMIC, V5, P293, DOI 10.1586/14789450.5.2.293
   Kumar A, 2012, BRAIN BEHAV IMMUN, V26, P1191, DOI 10.1016/j.bbi.2012.06.008
   Kwon BK, 2011, CLIN CHEM LAB MED, V49, P425, DOI 10.1515/CCLM.2011.068
   Kwon BK, 2010, J NEUROTRAUM, V27, P669, DOI 10.1089/neu.2009.1080
   Lakshmanan R, 2010, NEUROCRIT CARE, V12, P324, DOI 10.1007/s12028-010-9342-5
   Li CG, 2007, IEEE SIGNAL PROC MAG, V24, P136, DOI 10.1109/MSP.2007.323279
   Liu MC, 2006, BIOCHEM J, V394, P715, DOI 10.1042/BJ20050905
   Liu W, 2015, SCI REP-UK, V5, P0, DOI 10.1038/srep16911
   Loov C, 2013, PLOS ONE, V8, P0, DOI 10.1371/journal.pone.0055983
   Mainini V, 2013, MOL BIOSYST, V9, P1101, DOI 10.1039/c2mb25296a
   Mcdonnell LA, 2007, MASS SPECTROM REV, V26, P606, DOI 10.1002/mas.20124
   Menon DK, 2004, CRIT CARE MED, V32, P1384, DOI 10.1097/01.CCM.0000127777.16609.08
   Moghieb A, 2016, MOL CELL PROTEOMICS, V15, P2379, DOI 10.1074/mcp.M116.058115
   *nat CTRINJPREV, 2003, REP C MILD TRAUM BRA, V0, P1
   Norris JL, 2013, CHEM REV, V113, P2309, DOI 10.1021/cr3004295
   Ordikhani F, 2016, INT J PHARMACEUT, V16, P0
   Papurica M, 2016, CLIN LAB, V62, P977, DOI 10.7754/Clin.Lab.2015.151103
   Raghupathi R, 2004, BRAIN PATHOL, V14, P215, DOI 10.1111/j.1750-3639.2004.tb00056.x
   Rao VLR, 2003, J NEUROSCI RES, V71, P208, DOI 10.1002/jnr.10486
   Reed TT, 2009, J CELL MOL MED, V13, P2019, DOI 10.1111/j.1582-4934.2008.00478.x
   Rosenberg GA, 1995, J NEUROTRAUM, V12, P833, DOI 10.1089/neu.1995.12.833
   Roux A, 2016, J NEUROSCI METH, V272, P19, DOI 10.1016/j.jneumeth.2016.02.004
   Seeley EH, 2008, P NATL ACAD SCI USA, V105, P18126, DOI 10.1073/pnas.0801374105
   Smith DH, 2003, NEUROMOL MED, V4, P59, DOI 10.1385/NMM:4:1-2:59
   Springer JE, 1997, J NEUROCHEM, V69, P1592, DOI 10.1046/j.1471-4159.1997.69041592.x
   Stammers AT, 2012, J NEUROSCI RES, V90, P782, DOI 10.1002/jnr.22820
   Sugiura Y, 2006, ANAL CHEM, V78, P8227, DOI 10.1021/ac060974v
   Tanaka K, 1988, RAPID COMMUN MASS SP, V2, P151, DOI 10.1002/rcm.1290020802, 10.1002/RCM.1290020802
   Taverna D, 2015, ANAL CHEM, V87, P670, DOI 10.1021/ac503479a
   Timofeev I, 2011, BRAIN, V134, P484, DOI 10.1093/brain/awq353
   Tsai MC, 2008, MOL CELL PROTEOMICS, V7, P1668, DOI 10.1074/mcp.M800076-MCP200
   Van HOVEERA, 2010, J CHROMATOGR A, V1217, P3946, DOI 10.1016/j.chroma.2010.01.033
   Wang KKW, 2000, TRENDS NEUROSCI, V23, P20, DOI 10.1016/S0166-2236(99)01479-4
   Whitehead SN, 2011, PLOS ONE, V6, P0, DOI 10.1371/journal.pone.0020808
   Woods AS, 2013, ACS CHEM NEUROSCI, V4, P594, DOI 10.1021/cn300216h
   Wu P, 2013, J NEUROTRAUM, V30, P775, DOI 10.1089/neu.2012.2391
   Xu BH, 2016, BRAIN RES, V1642, P344, DOI 10.1016/j.brainres.2016.04.008
   Yamasaki K, 2009, SPINE, V34, P323, DOI 10.1097/BRS.0b013e318193a1de
   Yan XD, 2010, NEUROCHEM INT, V56, P971, DOI 10.1016/j.neuint.2010.04.007
   Yang ZH, 2015, TRENDS NEUROSCI, V38, P364, DOI 10.1016/j.tins.2015.04.003
   Zhang HQ, 2014, EXP THER MED, V8, P1835, DOI 10.3892/etm.2014.2021
   Zhang P, 2016, J PROTEOMICS, V133, P93, DOI 10.1016/j.jprot.2015.12.014
   Zhang SX, 2000, J NEUROPATH EXP NEUR, V59, P287, DOI 10.1093/jnen/59.4.287
   Zhang X, 2005, J CEREB BLOOD FLOW M, V26, P915
NR 80
TC 14
Z9 16
U1 1
U2 7
PU SPRINGER
PI NEW YORK
PA 233 SPRING ST, NEW YORK, NY 10013 USA
SN 1528-4042
EI 1534-6293
J9 CURR NEUROL NEUROSCI
JI Curr. Neurol. Neurosci. Rep.
PD MAR 15
PY 2017
VL 17
IS 3
BP 
EP 
DI 10.1007/s11910-017-0736-z
PG 11
WC Clinical Neurology; Neurosciences
SC Neurosciences & Neurology
GA EP5GI
UT WOS:000397406600004
PM 28283963
DA 2022-04-27
ER

PT J
AU Chen, YJ
   Liu, Y
   Lin, SD
   Yang, SG
   Que, HP
   Liu, SJ
AF Chen, Yujian
   Liu, Yong
   Lin, Shide
   Yang, Shuguang
   Que, Haiping
   Liu, Shaojun
TI Identification of Novel SCIRR69-Interacting Proteins During ER Stress Using SILAC-Immunoprecipitation Quantitative Proteomics Approach
SO NEUROMOLECULAR MEDICINE
LA English
DT Article
DE Quantitative proteomics; SILAC; Protein interaction; SCIRR69; ER stress
ID endoplasmic-reticulum stress; double-strand break; mass-spectrometry; transcription factor; sideroflexin family; statistical-model; creb/atf family; element; proteolysis; interactome
AB Spinal cord injury and regeneration-related protein #69 (SCIRR69),also known as cAMP-responsive element-binding protein 3-like 2, belongs to the CREB/ATF family, some members of which play significant roles in ER stress. However, it is still not fully elucidated whether SCIRR69 involves in ER stress and its biochemical and functional roles during ER stress. In this study, we firstly treated fetal rat spinal cord neuron cells (SCN) and PC12 cells with ER stress activator thapsigargin (TG) or tunicamycin (TM) and then detected the expression pattern of SCIRR69 in response to ER stress at mRNA and protein levels using real-time PCR assay and immunoblotting. Results showed that the expression pattern of SCIRR69 was largely consistent with those of ER stress marker (ATF6, BIP and CHOP) at either mRNA level or protein level, implying that SCIRR69 may play important roles in ER stress. Subsequently, we used stable isotope labeling by amino acids in cell culture (SILAC)-immunoprecipitation quantitative proteomics to identify interaction partners of SCIRR69 during TG-induced ER stress in PC12 cells and found that transitional endoplasmic reticulum ATPase (TERA) and sideroflexin-1 (SFXN1) were potential SCIRR69-interacting proteins. The interaction between SCIRR69 and TERA or SFXN1 was validated using co-immunoprecipitation. Those results provide some clues for novel signaling nexuses that made by interactions between SCIRR69 and TERA or SFXN1. Our findings may facilitate a better understanding of the fundamental functions of SCIRR69 during ER stress.
C1 [Chen, Yujian; Liu, Yong; Lin, Shide; Yang, Shuguang; Que, Haiping; Liu, Shaojun] Inst Basic Med Sci, Dept Neurobiol, State Key Lab Prote, Beijing 100850, Peoples R China.
   [Lin, Shide] Jinan Mil Command, Dept Spinal Cord Injury, Gen Hosp, Jinan 250031, Peoples R China.
RP Liu, Y; Liu, SJ (通讯作者)，Inst Basic Med Sci, Dept Neurobiol, State Key Lab Prote, Beijing 100850, Peoples R China.
EM liuyongxiao1225@hotmail.com; liusj@bmi.ac.cn
FU Chinese National Natural Science FoundationNational Natural Science Foundation of China (NSFC) [81471155, 81370051]
CR Acs K, 2011, NAT STRUCT MOL BIOL, V18, P1345, DOI 10.1038/nsmb.2188
   Cox J, 2008, NAT BIOTECHNOL, V26, P1367, DOI 10.1038/nbt.1511
   Emmott E, 2013, J VIROL, V87, P9486, DOI 10.1128/JVI.00321-13
   Engin F, 2010, DIABETES OBES METAB, V12, P108, DOI 10.1111/j.1463-1326.2010.01282.x
   Fleming MD, 2001, GENE DEV, V15, P652, DOI 10.1101/gad.873001
   Fowler SL, 2013, J PROTEOME RES, V12, P2597, DOI 10.1021/pr301166p
   Fujita K, 2013, NAT COMMUN, V4, P0, DOI 10.1038/ncomms2828
   Kehat I, 2006, ANN NY ACAD SCI, V1080, P97, DOI 10.1196/annals.1380.009
   Keller A, 2002, ANAL CHEM, V74, P5383, DOI 10.1021/ac025747h
   Kittler R, 2004, NATURE, V432, P1036, DOI 10.1038/nature03159
   Li XJ, 2010, DEV DYNAM, V239, P2742, DOI 10.1002/dvdy.22401
   Liu Y, 2013, NEUROMOL MED, V15, P605, DOI 10.1007/s12017-013-8245-y
   Ma ZL, 2012, MOL BIOL REP, V39, P7665, DOI 10.1007/s11033-012-1601-4
   Meerang M, 2011, NAT CELL BIOL, V13, P1376, DOI 10.1038/ncb2367
   Miotto G, 2007, FUNGAL GENET BIOL, V44, P740, DOI 10.1016/j.fgb.2006.12.004
   Murakami T, 2006, J NEUROCHEM, V96, P1090, DOI 10.1111/j.1471-4159.2005.03596.x
   Nesvizhskii AI, 2003, ANAL CHEM, V75, P4646, DOI 10.1021/ac0341261
   Omori Y, 2001, NUCLEIC ACIDS RES, V29, P2154, DOI 10.1093/nar/29.10.2154
   Ribeiro A, 1994, J BIOL CHEM, V269, P31124
   Roy B, 1999, NUCLEIC ACIDS RES, V27, P1437, DOI 10.1093/nar/27.6.1437
   Shen JS, 2005, METHODS, V35, P382, DOI 10.1016/j.ymeth.2004.10.011
   Trinkle-mulcahy L, 2008, J CELL BIOL, V183, P223, DOI 10.1083/jcb.200805092
   Trinkle-mulcahy L, 2012, PROTEOMICS, V12, P1623, DOI 10.1002/pmic.201100438
   Walter P, 2011, SCIENCE, V334, P1081, DOI 10.1126/science.1209038
   Wang SY, 2012, J CELL BIOL, V197, P857, DOI 10.1083/jcb.201110131
   Williamson MP, 2010, BIOCHEM SOC T, V38, P875, DOI 10.1042/BST0380875
   Woodman PG, 2003, J CELL SCI, V116, P4283, DOI 10.1242/jcs.00817
   Ye X, 2003, BIOCHEM GENET, V41, P119, DOI 10.1023/A:1022026001114
   Ye YH, 2001, NATURE, V414, P652, DOI 10.1038/414652a
   Ye YH, 2004, NATURE, V429, P841, DOI 10.1038/nature02656
   Yoshida H, 2000, MOL CELL BIOL, V20, P6755, DOI 10.1128/MCB.20.18.6755-6767.2000
   Yoshida H, 1998, J BIOL CHEM, V273, P33741, DOI 10.1074/jbc.273.50.33741
   Zhong XY, 2004, J BIOL CHEM, V279, P45676, DOI 10.1074/jbc.M409034200
NR 33
TC 1
Z9 1
U1 2
U2 9
PU HUMANA PRESS INC
PI TOTOWA
PA 999 RIVERVIEW DRIVE SUITE 208, TOTOWA, NJ 07512 USA
SN 1535-1084
EI 1559-1174
J9 NEUROMOL MED
JI Neuromol. Med.
PD MAR 15
PY 2017
VL 19
IS 1
BP 81
EP 93
DI 10.1007/s12017-016-8431-9
PG 13
WC Neurosciences
SC Neurosciences & Neurology
GA EN5EX
UT WOS:000396029500008
PM 27488499
DA 2022-04-27
ER

PT J
AU Hirbec, HE
   Noristani, HN
   Perrin, FE
AF Hirbec, Helene E.
   Noristani, Harun N.
   Perrin, Florence E.
TI Microglia Responses in Acute and Chronic Neurological Diseases: What Microglia-Specific Transcriptomic Studies Taught (and did Not Teach) Us
SO FRONTIERS IN AGING NEUROSCIENCE
LA English
DT Review
DE microglia; cell-specific transcriptomics; CNS traumatisms; neurodegenerative diseases; peripheral immune challenges; glioma
ID spinal-cord-injury; amyotrophic-lateral-sclerosis; traumatic brain-injury; gene-expression signature; central-nervous-system; alzheimers-disease; mouse model; neuropathic pain; amyloid deposition; cerebral-cortex
AB Over the last decade, microglia have been acknowledged to be key players in central nervous system (CNS) under both physiological and pathological conditions. They constantly survey the CNS environment and as immune cells, in pathological contexts, they provide the first host defense and orchestrate the immune response. It is well recognized that under pathological conditions microglia have both sequential and simultaneous, beneficial and detrimental effects. Cell-specific transcriptomics recently became popular in Neuroscience field allowing concurrent monitoring of the expression of numerous genes in a given cell population. Moreover, by comparing two or more conditions, these approaches permit to unbiasedly identify deregulated genes and pathways. A growing number of studies have thus investigated microglial transcriptome remodeling over the course of neuropathological conditions and highlighted the molecular diversity of microglial response to different diseases. In the present work, we restrict our review to microglia obtained directly from in vivo samples and not cell culture, and to studies using whole-genome strategies. We first critically review the different methods developed to decipher microglia transcriptome. In particular, we compare advantages and drawbacks of flow cytometry and laser microdissection to isolate pure microglia population as well as identification of deregulated microglial genes obtained via RNA sequencing (RNA-Seq) vs. microarrays approaches. Second, we summarize insights obtained from microglia transcriptomes in traumatic brain and spinal cord injuries, pain and more chronic neurological conditions including Amyotrophic lateral sclerosis (ALS), Alzheimer disease (AD) and Multiple sclerosis (MS). Transcriptomic responses of microglia in other non-neurodegenerative CNS disorders such as gliomas and sepsis are also addressed. Third, we present a comparison of the most activated pathways in each neuropathological condition using Gene ontology (GO) classification and highlight the diversity of microglia response to insults focusing on their pro- and anti-inflammatory signatures. Finally, we discuss the potential of the latest technological advances, in particular, single cell RNA-Seq to unravel the individual microglial response diversity in neuropathological contexts.
C1 [Hirbec, Helene E.] Univ Montpellier, INSERM, U1191, Inst Funct Genom,CNRS,UMR5203, Montpellier, France.
   [Hirbec, Helene E.] Lab Excellence Ion Channel Sci & Therapeut LabEx, Montpellier, France.
   [Noristani, Harun N.; Perrin, Florence E.] Univ Montpellier, INSERM, U1198, Montpellier, France.
   [Noristani, Harun N.; Perrin, Florence E.] EPHE, Paris, France.
RP Hirbec, HE (通讯作者)，Univ Montpellier, INSERM, U1191, Inst Funct Genom,CNRS,UMR5203, Montpellier, France.; Hirbec, HE (通讯作者)，Lab Excellence Ion Channel Sci & Therapeut LabEx, Montpellier, France.; Perrin, FE (通讯作者)，Univ Montpellier, INSERM, U1198, Montpellier, France.; Perrin, FE (通讯作者)，EPHE, Paris, France.
EM helene.hirbec@igf.cnrs.fr; florence.perrin@inserm.fr
FU French Government; ANR-FNSFrench National Research Agency (ANR); GliALS [ANR-14-CE36-0009-01]; patient organizations "Demain Debout Aquitaine''; Verticale; FRANCE-ALZHEIMER; Program Investissement d'Avenir "LabEx Ion Channel Science and Therapeutics''
CR Aguzzi A, 2013, SCIENCE, V339, P156, DOI 10.1126/science.1227901
   Bedard A, 2007, GLIA, V55, P777, DOI 10.1002/glia.20477
   Bennett ML, 2016, P NATL ACAD SCI USA, V113, PE1738, DOI 10.1073/pnas.1525528113
   Beutner C, 2013, GLIA, V61, P1429, DOI 10.1002/glia.22524
   Bossers K, 2010, BRAIN, V133, P3699, DOI 10.1093/brain/awq258
   Bottomly D, 2011, PLOS ONE, V6, P0, DOI 10.1371/journal.pone.0017820
   Bowerman M, 2013, FRONT CELL NEUROSCI, V7, P0, DOI 10.3389/fncel.2013.00214
   Brites D, 2014, FRONT CELL NEUROSCI, V8, P0, DOI 10.3389/fncel.2014.00117
   Butovsky O, 2014, NAT NEUROSCI, V17, P131, DOI 10.1038/nn.3599
   Cao T, 2012, NEUROSCIENCE, V225, P65, DOI 10.1016/j.neuroscience.2012.08.058
   Castellano JM, 2012, P NATL ACAD SCI USA, V109, P15502, DOI 10.1073/pnas.1206446109
   Chiu IM, 2013, CELL REP, V4, P385, DOI 10.1016/j.celrep.2013.06.018
   Costigan M, 2009, ANNU REV NEUROSCI, V32, P1, DOI 10.1146/annurev.neuro.051508.135531
   Crotti A, 2016, IMMUNITY, V44, P505, DOI 10.1016/j.immuni.2016.02.013
   Dantzer R, 2008, NAT REV NEUROSCI, V9, P46, DOI 10.1038/nrn2297
   Dash PK, 2004, NEUROCHEM RES, V29, P1275, DOI 10.1023/B:NERE.0000023614.30084.eb
   David S, 2011, NAT REV NEUROSCI, V12, P388, DOI 10.1038/nrn3053
   Dworkin RH, 2003, ARCH NEUROL-CHICAGO, V60, P1524, DOI 10.1001/archneur.60.11.1524
   Elali A, 2016, FRONT CELL DEV BIOL, V4, P0, DOI 10.3389/fcell.2016.00072
   Furlan JC, 2013, CAN J NEUROL SCI, V40, P456, DOI 10.1017/S0317167100014530
   Gautier EL, 2012, NAT IMMUNOL, V13, P1118, DOI 10.1038/ni.2419
   Gerber YN, 2012, PLOS ONE, V7, P0, DOI 10.1371/journal.pone.0036000
   Godbout JP, 2005, FASEB J, V19, P1329, DOI 10.1096/fj.05-3776fje
   Gonzalez-pena D, 2016, PLOS ONE, V11, P0, DOI 10.1371/journal.pone.0150858
   Gosselin D, 2017, SCIENCE, V356, P0, DOI 10.1126/science.aal3222
   Grabert K, 2016, NAT NEUROSCI, V19, P504, DOI 10.1038/nn.4222
   Hambardzumyan D, 2016, NAT NEUROSCI, V19, P20, DOI 10.1038/nn.4185
   Hanisch UK, 2013, FRONT CELL NEUROSCI, V7, P0, DOI 10.3389/fncel.2013.00065
   Hart PH, 1988, J IMMUNOL, V141, P1516
   Hashimoto M, 2007, J NEUROSCI, V27, P3603, DOI 10.1523/JNEUROSCI.4805-06.2007
   Heneka MT, 2014, NAT REV IMMUNOL, V14, P463, DOI 10.1038/nri3705
   Hernandez-ontiveros DG, 2013, FRONT NEUROL, V4, P0, DOI 10.3389/fneur.2013.00030
   Hickman SE, 2013, NAT NEUROSCI, V16, P1896, DOI 10.1038/nn.3554
   Hirasawa T, 2005, J NEUROSCI RES, V81, P357, DOI 10.1002/jnr.20480
   Holtman IR, 2015, GLIA, V63, P1495, DOI 10.1002/glia.22810
   Holtman IR, 2015, ACTA NEUROPATHOL COM, V3, P0, DOI 10.1186/s40478-015-0203-5
   Huang HC, 2015, CANCER INFORM, V14, P57, DOI 10.4137/CIN.S21631
   Itagaki S, 1989, J NEUROIMMUNOL, V24, P173, DOI 10.1016/0165-5728(89)90115-X
   Jeong H, 2016, PAIN, V157, P964, DOI 10.1097/j.pain.0000000000000470
   Jung S, 2000, MOL CELL BIOL, V20, P4106, DOI 10.1128/MCB.20.11.4106-4114.2000
   Kabba JA, 2018, CELL MOL NEUROBIOL, V38, P53, DOI 10.1007/s10571-017-0504-2
   Kamphuis W, 2012, GLIA, V60, P615, DOI 10.1002/glia.22295
   Karch CM, 2015, BIOL PSYCHIAT, V77, P43, DOI 10.1016/j.biopsych.2014.05.006
   Keren-shaul H, 2017, CELL, V169, P1276, DOI 10.1016/j.cell.2017.05.018
   Kettenmann H, 2013, NEURON, V77, P10, DOI 10.1016/j.neuron.2012.12.023
   Kettenmann H, 2011, PHYSIOL REV, V91, P461, DOI 10.1152/physrev.00011.2010
   Kigerl KA, 2009, J NEUROSCI, V29, P13435, DOI 10.1523/JNEUROSCI.3257-09.2009
   Kobori N, 2002, MOL BRAIN RES, V104, P148, DOI 10.1016/S0169-328X(02)00331-5
   Krabbe KS, 2005, BRAIN BEHAV IMMUN, V19, P453, DOI 10.1016/j.bbi.2005.04.010
   Kroner A, 2014, NEURON, V83, P1098, DOI 10.1016/j.neuron.2014.07.027
   Lambertsen KL, 2009, J NEUROSCI, V29, P1319, DOI 10.1523/JNEUROSCI.5505-08.2009
   Leblond CS, 2014, EXP NEUROL, V262, P91, DOI 10.1016/j.expneurol.2014.04.013
   Lee JK, 2010, NEURON, V66, P663, DOI 10.1016/j.neuron.2010.05.002
   Lee J, 2016, EXP NEUROBIOL, V25, P233, DOI 10.5607/en.2016.25.5.233
   Lemstra AW, 2007, J NEUROINFLAMM, V4, P0, DOI 10.1186/1742-2094-4-4
   Lewis ND, 2014, J NEUROIMMUNOL, V277, P26, DOI 10.1016/j.jneuroim.2014.09.014
   Masgrau R, 2017, TRENDS MOL MED, V23, P486, DOI 10.1016/j.molmed.2017.04.005
   Matcovitch-natan O, 2016, SCIENCE, V353, P0, DOI 10.1126/science.aad8670
   Matzilevich DA, 2002, J NEUROSCI RES, V67, P646, DOI 10.1002/jnr.10157
   Morgan D, 2005, J NEUROPATH EXP NEUR, V64, P743, DOI 10.1097/01.jnen.0000178444.33972.e0
   Mukaino M, 2010, EXP NEUROL, V224, P403, DOI 10.1016/j.expneurol.2010.04.020
   Nguyen R, 2016, CAN J NEUROL SCI, V43, P774, DOI 10.1017/cjn.2016.290
   Noristani HN, 2017, FRONT MOL NEUROSCI, V10, P0, DOI 10.3389/fnmol.2017.00090
   Noristani HN, 2016, MOL NEURODEGENER, V11, P0, DOI 10.1186/s13024-016-0133-0
   Noristani HN, 2015, MOL NEURODEGENER, V10, P0, DOI 10.1186/s13024-015-0023-x
   Olah M, 2012, GLIA, V60, P306, DOI 10.1002/glia.21266
   Orre M, 2014, NEUROBIOL AGING, V35, P2746, DOI 10.1016/j.neurobiolaging.2014.06.004
   Orre M, 2014, NEUROBIOL AGING, V35, P1, DOI 10.1016/j.neurobiolaging.2013.07.008
   Orre M, 2013, BRAIN, V136, P1415, DOI 10.1093/brain/awt083
   Parakalan R, 2012, BMC NEUROSCI, V13, P0, DOI 10.1186/1471-2202-13-64
   Perrin FE, 2005, HUM MOL GENET, V14, P3309, DOI 10.1093/hmg/ddi357
   Perrin FE, 2005, BRAIN, V128, P854, DOI 10.1093/brain/awh407
   Perry VH, 2010, ACTA NEUROPATHOL, V120, P277, DOI 10.1007/s00401-010-0722-x
   Philips T, 2014, EXP NEUROL, V262, P111, DOI 10.1016/j.expneurol.2014.05.015
   Qiu CHENGXUAN, 2009, DIALOGUES CLIN NEUROSCI, V11, P111
   Ransohoff RM, 2016, SCIENCE, V353, P777, DOI 10.1126/science.aag2590
   Ransohoff RM, 2015, NAT REV NEUROL, V11, P0, DOI 10.1038/nrneurol.2015.14
   Ransohoff RM, 2009, ANNU REV IMMUNOL, V27, P119, DOI 10.1146/annurev.immunol.021908.132528
   Redell JB, 2013, J NEUROTRAUM, V30, P752, DOI 10.1089/neu.2012.2437
   Reichenberg A, 2001, ARCH GEN PSYCHIAT, V58, P445, DOI 10.1001/archpsyc.58.5.445
   Rizzi L, 2014, BIOMED RES INT, V2014, P0, DOI 10.1155/2014/908915
   Rogers JT, 2011, J NEUROSCI, V31, P16241, DOI 10.1523/JNEUROSCI.3667-11.2011
   Ruan LF, 2009, CURR ALZHEIMER RES, V6, P531, DOI 10.2174/156720509790147070
   Samal BB, 2015, J MOL NEUROSCI, V57, P282, DOI 10.1007/s12031-015-0626-2
   Sanchez-mejias E, 2016, ACTA NEUROPATHOL, V132, P897, DOI 10.1007/s00401-016-1630-5
   Schafer DP, 2012, NEURON, V74, P691, DOI 10.1016/j.neuron.2012.03.026
   Selkoe DJ, 2001, J ALZHEIMERS DIS, V3, P75, DOI 10.3233/JAD-2001-3111
   Semmler A, 2005, J CHEM NEUROANAT, V30, P144, DOI 10.1016/j.jchemneu.2005.07.003
   Serrano-pozo A, 2016, AM J PATHOL, V186, P375, DOI 10.1016/j.ajpath.2015.10.010
   Shi LL, 2017, BMC GENOMICS, V18, P0, DOI 10.1186/s12864-017-3532-x
   Sierra A, 2016, GLIA, V64, P1801, DOI 10.1002/glia.23046
   Skene NG, 2016, FRONT NEUROSCI-SWITZ, V10, P0, DOI 10.3389/fnins.2016.00016
   Smith HS, 2010, PAIN PHYSICIAN, V13, P295
   Solga AC, 2015, GLIA, V63, P531, DOI 10.1002/glia.22754
   Srinivasan K, 2016, NAT COMMUN, V7, P0, DOI 10.1038/ncomms11295
   Starossom SC, 2011, BRAIN BEHAV IMMUN, V25, P991, DOI 10.1016/j.bbi.2010.11.002
   Stellwagen D, 2006, NATURE, V440, P1054, DOI 10.1038/nature04671
   Szulzewsky F, 2016, GLIA, V64, P1416, DOI 10.1002/glia.23014
   Szulzewsky F, 2015, PLOS ONE, V10, P0, DOI 10.1371/journal.pone.0116644
   Thakkar JP, 2014, CANCER EPIDEM BIOMAR, V23, P1985, DOI 10.1158/1055-9965.EPI-14-0275
   Tian DS, 2007, BRAIN RES, V1154, P206, DOI 10.1016/j.brainres.2007.04.005
   Tremblay ME, 2010, PLOS BIOL, V8, P0, DOI 10.1371/journal.pbio.1000527
   Tsuda M, 2016, J DIABETES INVEST, V7, P17, DOI 10.1111/jdi.12379
   Wang C, 2014, NAT BIOTECHNOL, V32, P926, DOI 10.1038/nbt.3001
   Wang YM, 2015, CELL, V160, P1061, DOI 10.1016/j.cell.2015.01.049
   Wei HH, 2009, J NEUROINFLAMM, V6, P0, DOI 10.1186/1742-2094-6-19
   Wirz KTS, 2013, NEUROBIOL AGING, V34, P1328, DOI 10.1016/j.neurobiolaging.2012.11.008
   Wolf SA, 2017, ANNU REV PHYSIOL, V79, P619, DOI 10.1146/annurev-physiol-022516-034406
   Wolf Y, 2013, FRONT CELL NEUROSCI, V7, P0, DOI 10.3389/fncel.2013.00026
   Xu Y, 2015, BRAIN BEHAV IMMUN, V50, P298, DOI 10.1016/j.bbi.2015.07.015
   Yamasaki R, 2014, J EXP MED, V211, P1533, DOI 10.1084/jem.20132477
   Yandell K, 2015, SCIENTIST, V0, P0
   Zhang B, 2013, CELL, V153, P707, DOI 10.1016/j.cell.2013.03.030
   Zhang Y, 2014, J NEUROSCI, V34, P11929, DOI 10.1523/JNEUROSCI.1860-14.2014, 10.11772/j.issn.1001-9081.2014.07.1929
   Zhu Y, 2017, J NEUROSCI, V37, P2362, DOI 10.1523/JNEUROSCI.2751-16.2017
NR 115
TC 33
Z9 34
U1 2
U2 23
PU FRONTIERS MEDIA SA
PI LAUSANNE
PA AVENUE DU TRIBUNAL FEDERAL 34, LAUSANNE, CH-1015, SWITZERLAND
SN 1663-4365
EI 
J9 FRONT AGING NEUROSCI
JI Front. Aging Neurosci.
PD JUL 21
PY 2017
VL 9
IS 
BP 
EP 
DI 10.3389/fnagi.2017.00227
PG 18
WC Geriatrics & Gerontology; Neurosciences
SC Geriatrics & Gerontology; Neurosciences & Neurology
GA FB5NK
UT WOS:000406188400001
DA 2022-04-27
ER

PT J
AU Zhu, ZC
   Wang, DF
   Jiao, W
   Chen, G
   Cao, Y
   Zhang, QF
   Wang, JQ
AF Zhu, Zhuangchen
   Wang, Defeng
   Jiao, Wei
   Chen, Guang
   Cao, Yan
   Zhang, Qingfu
   Wang, Junqin
TI Bioinformatics analyses of pathways and gene predictions in IL-1 alpha and IL-1 beta knockout mice with spinal cord injury
SO ACTA HISTOCHEMICA
LA English
DT Article
DE Spinal cord injury; Differentially expressed genes; Pathway enrichment analysis; Protein protein interaction; miRNA
ID hematopoietic stem-cell; survival factor; messenger-rna; expression; apoptosis; differentiate; normalization; degeneration; inflammation; webgestalt
AB Purpose: This study aimed to explore the potential genes and pathways regulated in spinal cord injury (SCI) model mice with IL-l alpha and IL-1 beta knockout (KO). Methods: Gene expression profile GSE70302, which includes data from injured spinal cord of 4 IL-l alpha-KO mice, 4 IL-1 beta-K0 mice and 4 C57BL with 6 mice as controls was downloaded from the Gene Expression Omnibus database. The differentially expressed genes (DEGs) of the IL-l alpha-KO or IL-1 beta-KO vs. control, and IL-l alpha-KO vs. IL-1 beta-Ko groups were screened, followed by function enrichment and protein-protein interaction (PPI) analyses. Finally, miRNAs associated with SCI that may target the DEGs were predicted. Results: A total of 579 and 992 DEGs were selected from the IL-l alpha-KO vs. control group and the IL-1 beta-KO vs. control group, respectively, and 208 genes common between the 2 comparison groups were identified. Additionally, 526 DEGs were identified from the IL-l alpha-KO vs. IL-1 beta-KO groups. These DEGs were significantly enriched in functions and pathways associated with ion transport, neuron apoptotic processes and inflammatory responses. The common genes were enriched in the pathways for cytokine-cytokine receptor interaction. DEGs of IL-l alpha-KO vs. IL-1 beta-KO were significantly enriched in the immune system, hematopoietic cell lineage and PI3K-Akt signalling pathway-associated biological processes and pathways. The PPI network consisted of 76 nodes, such as Saa2, Kenai, Scn8a, CcIS, Cc128 and Pink/. A total of 94 miRNAs, including mir-17-5P and mir-30a-5p were predicted that could target the DEGs. Conclusion: IL-l alpha and IL-1 beta may play important roles in SCI by regulating ion transport, inflammation and neuron apoptotic processes and their associated genes or miRNAs. Compared with IL-I beta-KO, IL-l alpha-KO may improve the outcome of SCI via the alteration of hematopoietic cell lineage and PI3K-Akt signalling pathways.
C1 [Zhu, Zhuangchen; Wang, Defeng; Jiao, Wei; Chen, Guang; Cao, Yan; Zhang, Qingfu; Wang, Junqin] Taishan Med Univ, Dept Orthoped, Affiliated Hosp, 706 Taishan St, Tai An 271000, Shandong, Peoples R China.
RP Zhu, ZC (通讯作者)，Taishan Med Univ, Dept Orthoped, Affiliated Hosp, 706 Taishan St, Tai An 271000, Shandong, Peoples R China.
EM zhucehnz@126.com
FU Shandong Province Pharmaceutical Technology Development Program, China [2015-261]; Projects of Medical and Health Technology Development program in Shandong Province, China [2014WS0502]; Taishan Medical University Cultivate High-level Task Projects, China [2014GCCO2]; Projects of Health Science and Technology Association in Shandong Province, China [2016BJ0009]
CR Acarin L, 2000, EUR J NEUROSCI, V12, P3505, DOI 10.1046/j.1460-9568.2000.00226.x
   Allan SM, 2001, NAT REV NEUROSCI, V2, P734, DOI 10.1038/35094583
   Allan SM, 2005, NAT REV IMMUNOL, V5, P629, DOI 10.1038/nri1664
   Ashburner M, 2000, NAT GENET, V25, P25, DOI 10.1038/75556
   Bains M, 2012, BBA-MOL BASIS DIS, V1822, P675, DOI 10.1016/j.bbadis.2011.10.017
   Bareyre FM, 2003, TRENDS NEUROSCI, V26, P555, DOI 10.1016/j.tins.2003.08.004
   Bastien D, 2015, J NEUROSCI, V35, P10715, DOI 10.1523/JNEUROSCI.0498-15.2015
   Beck KD, 2010, BRAIN, V133, P433, DOI 10.1093/brain/awp322
   Benjamini Y, 1995, J R STAT SOC B, V57, P289, DOI 10.1111/j.2517-6161.1995.tb02031.x
   Bolstad BM, 2003, BIOINFORMATICS, V19, P185, DOI 10.1093/bioinformatics/19.2.185
   Caldwell JH, 2000, P NATL ACAD SCI USA, V97, P5616, DOI 10.1073/pnas.090034797
   Carmel JB, 2001, PHYSIOL GENOMICS, V7, P201, DOI 10.1152/physiolgenomics.00074.2001
   Carvalho BS, 2010, BIOINFORMATICS, V26, P2363, DOI 10.1093/bioinformatics/btq431
   Crowe MJ, 1997, NAT MED, V3, P73, DOI 10.1038/nm0197-73
   David S, 2005, CLIN NEUROIMMUNOLOGY, V0, P53
   Di GIOVANNIS, 2003, ANN NEUROL, V53, P454, DOI 10.1002/ana.10472
   Dittmer S, 2011, J CELL SCI, V124, P252, DOI 10.1242/jcs.068759
   Franceschini A, 2013, NUCLEIC ACIDS RES, V41, PD808, DOI 10.1093/nar/gks1094
   Hausmann O, 2003, SPINAL CORD, V41, P369, DOI 10.1038/sj.sc.3101483
   Hayashi M, 2000, J NEUROTRAUM, V17, P203, DOI 10.1089/neu.2000.17.203
   He XL, 2006, PLOS GENET, V2, P826, DOI 10.1371/journal.pgen.0020088
   Huang DW, 2007, GENOME BIOL, V8, P0, DOI 10.1186/gb-2007-8-9-r183
   Hwang L, 2013, INT J MOL MED, V31, P1047, DOI 10.3892/ijmm.2013.1301
   Irizarry RA, 2003, BIOSTATISTICS, V4, P249, DOI 10.1093/biostatistics/4.2.249
   Irizarry RA, 2003, NUCLEIC ACIDS RES, V31, P0, DOI 10.1093/nar/gng015
   Jung SY, 2014, EXP THER MED, V7, P587, DOI 10.3892/etm.2013.1451
   Kanehisa M, 2000, NUCLEIC ACIDS RES, V28, P27, DOI 10.1093/nar/28.1.27
   Koshizuka S, 2004, J NEUROPATH EXP NEUR, V63, P64, DOI 10.1093/jnen/63.1.64
   Lagasse E, 2000, NAT MED, V6, P1229, DOI 10.1038/81326
   Lopachin RM, 1999, J NEUROPHYSIOL, V82, P2143, DOI 10.1152/jn.1999.82.5.2143
   Mcmahon MS, 2008, BULL HOSP JT DIS, V66, P280
   Nesic O, 2002, J NEUROSCI RES, V68, P406, DOI 10.1002/jnr.10171
   Petit A, 2005, J BIOL CHEM, V280, P34025, DOI 10.1074/jbc.M505143200
   Qiu J, 2009, LANCET NEUROL, V8, P606, DOI 10.1016/S1474-4422(09)70162-0
   Schwab ME, 1996, PHYSIOL REV, V76, P319, DOI 10.1152/physrev.1996.76.2.319
   Shannon P, 2003, GENOME RES, V13, P2498, DOI 10.1101/gr.1239303
   Shin DY, 2012, INT J MOL SCI, V13, P14158, DOI 10.3390/ijms131114158
   Shioya M, 2010, NEUROPATH APPL NEURO, V36, P320, DOI 10.1111/j.1365-2990.2010.01076.x
   Smyth GK, 2005, BIOINFORMATICS COMPU, V39, P7
   Song GQ, 2001, J NEUROCHEM, V79, P804, DOI 10.1046/j.1471-4159.2001.00626.x
   Wang CX, 1997, BRAIN RES, V759, P190, DOI 10.1016/S0006-8993(97)00254-0
   Wang J, 2013, NUCLEIC ACIDS RES, V41, PW77, DOI 10.1093/nar/gkt439
   Wulff H, 2009, NAT REV DRUG DISCOV, V8, P982, DOI 10.1038/nrd2983
   Zhang B, 2005, NUCLEIC ACIDS RES, V33, PW741, DOI 10.1093/nar/gki475
   Zhang YA-NI, 2006, NAN FANG YI KE DA XUE XUE BAO, V26, P53
NR 45
TC 4
Z9 4
U1 0
U2 1
PU ELSEVIER GMBH
PI MUNICH
PA HACKERBRUCKE 6, 80335 MUNICH, GERMANY
SN 0065-1281
EI 1618-0372
J9 ACTA HISTOCHEM
JI Acta Histochem.
PD JUN 15
PY 2017
VL 119
IS 7
BP 663
EP 670
DI 10.1016/j.acthis.2017.07.007
PG 8
WC Cell Biology
SC Cell Biology
GA FK3KO
UT WOS:000413384200001
PM 28851482
DA 2022-04-27
ER

PT J
AU Lim, JH
   Koh, S
   Thomas, R
   Breen, M
   Olby, NJ
AF Lim, Ji-Hey
   Koh, Sehwon
   Thomas, Rachael
   Breen, Matthew
   Olby, Natasha J.
TI Evaluation of gene expression and DNA copy number profiles of adipose tissue-derived stromal cells and consecutive neurosphere-like cells generated from dogs with naturally occurring spinal cord injury
SO AMERICAN JOURNAL OF VETERINARY RESEARCH
LA English
DT Article
ID mesenchymal stem-cell; bone-marrow; fda regulation; differentiation; therapy; transformation; proliferation; progenitor; aberration; aneuploidy
AB OBJECTIVE To evaluate gene expression and DNA copy number in adipose tissuederived stromal cells (ADSCs) and in ADSC-derived neurosphere-like cell clusters (ADSC-NSCs) generated from tissues of chronically paraplegic dogs. ANIMALS 14 client-owned paraplegic dogs. PROCEDURES Dorsal subcutaneous adipose tissue (<1 cm(3)) was collected under general anesthesia; ADSCs were isolated and cultured. Third-passage ADSCs were cultured in neural cell induction medium to generate ADSC-NSCs. Relative gene expression of mesenchymal cell surface marker CD90 and neural progenitor marker nestin was assessed in ADSCs and ADSC-NSCs from 3 dogs by quantitative real-time PCR assay; expression of these and various neural lineage genes was evaluated for the same dogs by reverse transcription PCR assay. Percentages of cells expressing CD90, nestin, glial fibrillary acidic protein (GFAP), and tubulin beta 3 class III (TUJ1) proteins were determined by flow cytometry for all dogs. The DNA copy number stability (in samples from 6 dogs) and neural cell differentiation (14 dogs) were assessed with array-comparative genomic hybridization analysis and immunocytochemical evaluation, respectively. RESULTS ADSCs and ADSC-NSCs expressed neural cell progenitor and differentiation markers; GFAP and microtubule-associated protein 2 were expressed by ADSC-NSCs but not ADSCs. Relative gene expression of CD90 and nestin was subjectively higher in ADSC-NSCs than in ADSCs. Percentages of ADSC-NSCs expressing nestin, GFAP, and TUJ1 proteins were substantially higher than those of ADSCs. Cells expressing neuronal and glial markers were generated from ADSC-NSCs and had no DNA copy number instability detectable by the methods used. CONCLUSIONS AND CLINICAL RELEVANCE Results suggested ADSCs can potentially be a safe and clinically relevant autologous source for canine neural progenitor cells. Further research is needed to verify these findings.
C1 [Lim, Ji-Hey; Olby, Natasha J.] North Carolina State Univ, Dept Clin Sci, Coll Vet Med, Raleigh, NC 27606 USA.
   [Koh, Sehwon; Thomas, Rachael; Breen, Matthew] North Carolina State Univ, Dept Mol Biomed Sci, Coll Vet Med, Raleigh, NC 27606 USA.
   [Thomas, Rachael; Breen, Matthew; Olby, Natasha J.] North Carolina State Univ, Comparat Med Inst, Coll Vet Med, Raleigh, NC 27606 USA.
   [Lim, Ji-Hey] Univ Florida, Coll Vet Med, Dept Small Anim Clin Sci, Gainesville, FL 32610 USA.
   [Koh, Sehwon] Duke Univ, Med Ctr, Dept Cell Biol, Durham, NC 27710 USA.
RP Olby, NJ (通讯作者)，North Carolina State Univ, Dept Clin Sci, Coll Vet Med, Raleigh, NC 27606 USA.; Olby, NJ (通讯作者)，North Carolina State Univ, Comparat Med Inst, Coll Vet Med, Raleigh, NC 27606 USA.
EM Natasha_olby@ncsu.edu
FU Morris Animal Foundation [D10CA-040]
CR Aust L, 2004, CYTOTHERAPY, V6, P7, DOI 10.1080/14653240310004539
   Banerjee S, 2014, STEM CELL TRANSL MED, V3, P1322, DOI 10.5966/sctm.2013-0178
   Ben-david U, 2012, STEM CELLS, V30, P612, DOI 10.1002/stem.1057
   Bunnell BA, 2006, BIOCHEM BIOPH RES CO, V343, P762, DOI 10.1016/j.bbrc.2006.03.033
   Chen WK, 2009, GENOME RES, V19, P500, DOI 10.1101/gr.083741.108
   Cosson S, 2015, STEM CELL TRANSL MED, V4, P156, DOI 10.5966/sctm.2014-0203
   Dasari VENKATARAMESH, 2014, WORLD J STEM CELLS, V6, P120, DOI 10.4252/wjsc.v6.i2.120
   Deng WW, 2001, BIOCHEM BIOPH RES CO, V282, P148, DOI 10.1006/bbrc.2001.4570
   Fink DW, 2009, SCIENCE, V324, P1662, DOI 10.1126/science.1173712
   Lambert APF, 2009, DIFFERENTIATION, V77, P221, DOI 10.1016/j.diff.2008.10.016
   Gimble JM, 2003, CYTOTHERAPY, V5, P362, DOI 10.1080/14653240310003026
   Guercio A, 2013, CELL BIOL INT, V37, P789, DOI 10.1002/cbin.10090
   Halme DG, 2006, NEW ENGL J MED, V355, P1730, DOI 10.1056/NEJMhpr063086
   Harris VK, 2012, STEM CELL TRANSL MED, V1, P536, DOI 10.5966/sctm.2012-0015
   He JT, 2012, MOL CELL PROTEOMICS, V11, P0, DOI 10.1074/mcp.M111.010744
   Hermann A, 2004, J CELL SCI, V117, P4411, DOI 10.1242/jcs.01307
   Hermann A, 2006, J NEUROSCI RES, V83, P1502, DOI 10.1002/jnr.20840
   Hu BY, 2010, P NATL ACAD SCI USA, V107, P4335, DOI 10.1073/pnas.0910012107
   Hyun I, 2008, CELL STEM CELL, V3, P607, DOI 10.1016/j.stem.2008.11.009
   Kim M, 2012, MECH AGEING DEV, V133, P215, DOI 10.1016/j.mad.2012.03.014
   Kim SU, 2009, J NEUROSCI RES, V87, P2183, DOI 10.1002/jnr.22054
   Kisiel AH, 2012, AM J VET RES, V73, P1305, DOI 10.2460/ajvr.73.8.1305
   Koh S, 2013, STEM CELLS DEV, V22, P951, DOI 10.1089/scd.2012.0393
   Kumar S, 2008, GENE THER, V15, P711, DOI 10.1038/gt.2008.35
   Laurent LC, 2011, CELL STEM CELL, V8, P106, DOI 10.1016/j.stem.2010.12.003
   Lees JS, 2012, INT J STROKE, V7, P582, DOI 10.1111/j.1747-4949.2012.00797.x
   Lim JH, 2012, AM J VET RES, V73, P1963, DOI 10.2460/ajvr.73.12.1963
   Lim JH, 2010, CELL REPROGRAM, V12, P417, DOI 10.1089/cell.2009.0093
   Magdolen URSULA, 2010, CANCER GENOMICS & PROTEOMICS, V7, P61
   Marquis-gravel G, 2014, CAN J CARDIOL, V30, P1378, DOI 10.1016/j.cjca.2014.03.026
   Marx C, 2015, STEM CELLS DEV, V24, P803, DOI 10.1089/scd.2014.0407
   Morikawa S, 2009, BIOCHEM BIOPH RES CO, V379, P1114, DOI 10.1016/j.bbrc.2009.01.031
   Neupane M, 2008, TISSUE ENG PT A, V14, P1007, DOI 10.1089/ten.tea.2007.0207, 10.1089/tea.2007.0207
   Nicholas TJ, 2009, GENOME RES, V19, P491, DOI 10.1101/gr.084715.108
   Omeir R, 2015, CHROMOSOME RES, V23, P663, DOI 10.1007/s10577-015-9474-8
   Osada N, 2014, DNA RES, V21, P673, DOI 10.1093/dnares/dsu029
   Padilla-nash HM, 2013, CARCINOGENESIS, V34, P1929, DOI 10.1093/carcin/bgt138
   Park SS, 2012, CYTOTHERAPY, V14, P584, DOI 10.3109/14653249.2012.658913
   Pittenger MF, 1999, SCIENCE, V284, P143, DOI 10.1126/science.284.5411.143
   Reeves A, 2012, ADV EXP MED BIOL, V760, P16
   Rooney GE, 2009, STEM CELLS DEV, V18, P387, DOI 10.1089/scd.2008.0080
   Ryu HH, 2012, J VET MED SCI, V74, P1617, DOI 10.1292/jvms.12-0065
   Sauerzweig S, 2009, EXP CELL RES, V315, P50, DOI 10.1016/j.yexcr.2008.10.007
   Schaffler A, 2007, STEM CELLS, V25, P818, DOI 10.1634/stemcells.2006-0589
   Schmittgen TD, 2008, NAT PROTOC, V3, P1101, DOI 10.1038/nprot.2008.73
   Sethe S, 2006, AGEING RES REV, V5, P91, DOI 10.1016/j.arr.2005.10.001
   Thomas R, 2017, VET COMP ONCOL, V15, P852, DOI 10.1111/vco.12227
   Thomas R, 2011, LEUKEMIA LYMPHOMA, V52, P1321, DOI 10.3109/10428194.2011.559802
   Thuret S, 2006, NAT REV NEUROSCI, V7, P628, DOI 10.1038/nrn1955
   Wilcox JT, 2011, PLOS ONE, V6, P0, DOI 10.1371/journal.pone.0019768
   Wislet-gendebien S, 2003, J CELL SCI, V116, P3295, DOI 10.1242/jcs.00639
   Wislet-gendebien S, 2005, STEM CELLS, V23, P392, DOI 10.1634/stemcells.2004-0149
   Zuk PA, 2002, MOL BIOL CELL, V13, P4279, DOI 10.1091/mbc.E02-02-0105
NR 53
TC 1
Z9 1
U1 0
U2 3
PU AMER VETERINARY MEDICAL ASSOC
PI SCHAUMBURG
PA 1931 N MEACHAM RD SUITE 100, SCHAUMBURG, IL 60173-4360 USA
SN 0002-9645
EI 1943-5681
J9 AM J VET RES
JI Am. J. Vet. Res.
PD MAR 15
PY 2017
VL 78
IS 3
BP 371
EP 380
DI 
PG 10
WC Veterinary Sciences
SC Veterinary Sciences
GA EQ0WI
UT WOS:000397790900023
PM 28240957
DA 2022-04-27
ER

PT J
AU Streijger, F
   Skinnider, MA
   Rogalski, JC
   Balshaw, R
   Shannon, CP
   Prudova, A
   Belanger, L
   Ritchie, L
   Tsang, A
   Christie, S
   Parent, S
   Mac-Thiong, JM
   Bailey, C
   Urquhart, J
   Ailon, T
   Paquette, S
   Boyd, M
   Street, J
   Fisher, CG
   Dvorak, MF
   Borchers, CH
   Foster, LJ
   Kwon, BK
AF Streijger, Femke
   Skinnider, Michael A.
   Rogalski, Jason C.
   Balshaw, Robert
   Shannon, Casey P.
   Prudova, Anna
   Belanger, Lise
   Ritchie, Leanna
   Tsang, Angela
   Christie, Sean
   Parent, Stefan
   Mac-Thiong, Jean-Marc
   Bailey, Christopher
   Urquhart, Jennifer
   Ailon, Tamir
   Paquette, Scott
   Boyd, Michael
   Street, John
   Fisher, Charles G.
   Dvorak, Marcel F.
   Borchers, Christoph H.
   Foster, Leonard J.
   Kwon, Brian K.
TI A Targeted Proteomics Analysis of Cerebrospinal Fluid after Acute Human Spinal Cord Injury
SO JOURNAL OF NEUROTRAUMA
LA English
DT Article
DE biomarkers; CSF; injury severity; proteomics; SCI
ID traumatic brain-injury; coagulation-factor-xii; ischemia-reperfusion injury; kallikrein-kinin system; clinical-trial; neurological classification; international standard; structural biomarker; therapeutic target; contusion injury
AB Efforts to validate novel therapies in acute clinical trials for spinal cord injury (SCI) are impeded by the lack of objective quantitative measures that reflect injury severity and accurately predict neurological recovery. Therefore, a strong rationale exists for establishing neurochemical biomarkers that objectively quantify injury severity and predict outcome. Here, we conducted a targeted proteomics analysis of cerebrospinal fluid (CSF) samples derived from 29 acute SCI patients (American Spinal Injury Association Impairment Scale [AIS] A, B, or C) acquired at 24, 48, and 72h post-injury. From a total of 165 proteins, we identified 27 potential biomarkers of injury severity (baseline AIS A, B, or C), with triosephosphate isomerase having the strongest relationship to AIS grade. The majority of affected proteins (24 of 27) were more abundant in samples from AIS A patients than in those from AIS C patients, suggesting that for the most part, these proteins are released into the CSF more readily with more severe trauma to the spinal cord. We then analyzed the relationship between CSF protein abundance and neurological recovery. For AIS grade improvement over 6 months, we identified 34 proteins that were associated with AIS grade conversion (p<0.05); however, these associations were not statistically significant after adjusting for multiple comparisons. For total motor score (TMS) recovery over 6 months, after adjusting for baseline neurological injury level, we identified 46 proteins with a statistically significant association with TMS recovery. Twenty-two of these proteins were among the 27 proteins that were related to baseline AIS grade, consistent with the notion that protein markers that reflect a more severe injury also appropriately predict a poorer recovery of motor function. In summary, this study provides a description of the CSF proteome changes that occur after acute human SCI, and reveals a number of protein candidates for further validation as potential biomarkers of injury severity.
C1 [Streijger, Femke; Kwon, Brian K.] Univ British Columbia, Int Collaborat Repair Discoveries ICORD, Blusson Spinal Cord Ctr, Vancouver, BC, Canada.
   [Skinnider, Michael A.; Rogalski, Jason C.; Prudova, Anna; Foster, Leonard J.] Univ British Columbia, Dept Biochem & Mol Biol, Vancouver, BC, Canada.
   [Skinnider, Michael A.; Rogalski, Jason C.; Prudova, Anna; Foster, Leonard J.] Univ British Columbia, Michael Smith Labs, Vancouver, BC, Canada.
   [Skinnider, Michael A.] Univ British Columbia, Genome Sci & Technol Grad Program, Vancouver, BC, Canada.
   [Ailon, Tamir; Paquette, Scott; Boyd, Michael] Univ British Columbia, Vancouver Spine Surg Inst, Div Neurosurg, Vancouver, BC, Canada.
   [Ailon, Tamir; Paquette, Scott; Boyd, Michael] Univ British Columbia, Dept Orthopaed, Vancouver, BC, Canada.
   [Balshaw, Robert] BC Ctr Dis Control, Vancouver, BC, Canada.
   [Balshaw, Robert; Shannon, Casey P.] PROOF Ctr Excellence, Vancouver, BC, Canada.
   [Belanger, Lise; Ritchie, Leanna; Tsang, Angela] Vancouver Spine Program, Vancouver, BC, Canada.
   [Christie, Sean] Dalhousie Univ, Halifax Infirm Halifax, Div Neurosurg, Halifax, NS, Canada.
   [Parent, Stefan; Mac-Thiong, Jean-Marc] Univ Montreal, Hop Sacre Coeur Montreal, Dept Surg, Montreal, PQ, Canada.
   [Parent, Stefan; Mac-Thiong, Jean-Marc] Univ Montreal, Dept Surg, Chu St Justine, Montreal, PQ, Canada.
   [Bailey, Christopher; Urquhart, Jennifer] Univ Western Ontario, London Hlth Sci Ctr, Div Orthopaed Surg, London, ON, Canada.
   [Borchers, Christoph H.] UVic Genome BC Prote Ctr, Victoria, BC, Canada.
RP Kwon, BK (通讯作者)，Univ British Columbia, Dept Orthopaed, Int Collaborat Repair Discoveries ICORD, Blusson Spinal Cord Ctr, 6th Floor,VGH 818 West 10th Ave, Vancouver, BC V5Z 1M9, Canada.
EM brian.kwon@ubc.ca
FU Rick Hansen Institute; Paralyzed Veterans of America; Craig Neilsen Foundation; Brain Canada; VGH & UBC Hospital Foundation
CR Adams RA, 2007, CURR MED CHEM, V14, P2925, DOI 10.2174/092986707782360015
   Albert-weissenberger C, 2014, FRONT CELL NEUROSCI, V8, P0, DOI 10.3389/fncel.2014.00345
   Austinat M, 2009, STROKE, V40, P285, DOI 10.1161/STROKEAHA.108.526673
   Bergamaschini L, 1998, ALZ DIS ASSOC DIS, V12, P102, DOI 10.1097/00002093-199806000-00008
   Bost F, 1998, EUR J BIOCHEM, V252, P339, DOI 10.1046/j.1432-1327.1998.2520339.x
   Boulos S, 2007, J NEUROSCI RES, V85, P3089, DOI 10.1002/jnr.21429
   Burkhard PR, 2001, NEUROLOGY, V56, P1528, DOI 10.1212/WNL.56.11.1528
   Burns AS, 2003, J NEUROTRAUM, V20, P477, DOI 10.1089/089771503765355540
   Cao F, 2008, J CLIN NEUROSCI, V15, P541, DOI 10.1016/j.jocn.2007.05.014
   Cao KAL, 2011, BMC BIOINFORMATICS, V12, P0, DOI 10.1186/1471-2105-12-253
   Chan QWT, 2006, MOL CELL PROTEOMICS, V5, P2252, DOI 10.1074/mcp.M600197-MCP200
   Chen AS, 2013, NEUROCHEM RES, V38, P2247, DOI 10.1007/s11064-013-1132-y
   Chen AS, 2010, J NEUROTRAUM, V27, P263, DOI 10.1089/neu.2009.1051
   Davalos D, 2012, NAT COMMUN, V3, P0, DOI 10.1038/ncomms2230
   De Simoni MG, 2004, AM J PATHOL, V164, P1857, DOI 10.1016/S0002-9440(10)63744-3
   Ding QX, 2006, PROTEOMICS, V6, P505, DOI 10.1002/pmic.200500296
   Fawcett JW, 2007, SPINAL CORD, V45, P190, DOI 10.1038/sj.sc.3102007
   Fehlings MG, 2010, SPINE, V35, PS166, DOI 10.1097/BRS.0b013e3181f386f6
   Fu HA, 2000, ANNU REV PHARMACOL, V40, P617, DOI 10.1146/annurev.pharmtox.40.1.617
   Gao Q, 2012, NEURAL REGEN RES, V7, P1534, DOI 10.3969/j.issn.1673-5374.2012.20.002
   Gesuete R, 2009, ANN NEUROL, V66, P332, DOI 10.1002/ana.21740
   Gilmer LK, 2009, J NEUROTRAUM, V26, P1271, DOI 10.1089/neu.2008.0857
   Gobel K, 2016, NAT COMMUN, V7, P0, DOI 10.1038/ncomms11626
   Gomes-osman J, 2016, J NEUROTRAUM, V33, P425, DOI 10.1089/neu.2014.3812
   Hawryluk GWJ, 2008, NEUROSURG FOCUS, V25, P0, DOI 10.3171/FOC.2008.25.11.E14
   Heydenreich N, 2012, STROKE, V43, P2457, DOI 10.1161/STROKEAHA.112.660340
   Hopp S, 2016, ANN NEUROL, V79, P970, DOI 10.1002/ana.24655
   Hopp S, 2015, NEURAL REGEN RES, V10, P885, DOI 10.4103/1673-5374.158339
   Hsich G, 1996, NEW ENGL J MED, V335, P924, DOI 10.1056/NEJM199609263351303
   Kang SK, 2006, PROTEOMICS, V6, P2797, DOI 10.1002/pmic.200500621
   Kirshblum SC, 2011, J SPINAL CORD MED, V34, P547, DOI 10.1179/107902611X13186000420242
   Kleinschnitz C, 2006, J EXP MED, V203, P513, DOI 10.1084/jem.20052458
   Krenzlin H, 2016, INT J MOL SCI, V17, P0, DOI 10.3390/ijms17010084
   Krueger H, 2013, CHRON DIS INJ CAN, V33, P113
   Kuhle J, 2015, J NEUROL NEUROSUR PS, V86, P273, DOI 10.1136/jnnp-2013-307454
   Kwon BK, 2017, J NEUROTRAUM, V34, P567, DOI 10.1089/neu.2016.4435
   Kwon BK, 2011, CLIN CHEM LAB MED, V49, P425, DOI 10.1515/CCLM.2011.068
   Kwon BK, 2010, J NEUROTRAUM, V27, P669, DOI 10.1089/neu.2009.1080
   Lammertse DP, 2013, SPINAL CORD, V51, P2, DOI 10.1038/sc.2012.137
   Lee RS, 2012, J CLIN NEUROSCI, V19, P1338, DOI 10.1016/j.jocn.2012.02.015
   Leeb-lundberg LMF, 2005, PHARMACOL REV, V57, P27, DOI 10.1124/pr.57.1.2
   Longhi L, 2008, ACTA NEUROCHIR SUPPL, V102, P381, DOI 10.1007/978-3-211-85578-2_73
   Longhi L, 2009, CRIT CARE MED, V37, P659, DOI 10.1097/CCM.0b013e318195998a
   Loy DN, 2005, NEUROSURGERY, V56, P391, DOI 10.1227/01.NEU.0000148906.83616.D2
   Lubieniecka JM, 2011, PLOS ONE, V6, P0, DOI 10.1371/journal.pone.0019247
   Marincola FM, 2011, J INTERN MED, V270, P123, DOI 10.1111/j.1365-2796.2011.02402.x
   Marklund N, 2006, NEUROCHEM RES, V31, P1085, DOI 10.1007/s11064-006-9120-0
   Moghieb A, 2016, MOL CELL PROTEOMICS, V15, P2379, DOI 10.1074/mcp.M116.058115
   Mohammed Y, 2014, J PROTEOMICS, V106, P151, DOI 10.1016/j.jprot.2014.04.018
   Mostacada K, 2015, EXP NEUROL, V271, P390, DOI 10.1016/j.expneurol.2015.07.006
   Namikawa K, 1998, MOL BRAIN RES, V55, P315, DOI 10.1016/S0169-328X(98)00012-6
   Ng MTL, 2011, TRANSL STROKE RES, V2, P474, DOI 10.1007/s12975-011-0109-x
   Noonan VK, 2012, NEUROEPIDEMIOLOGY, V38, P219, DOI 10.1159/000336014
   Percy AJ, 2014, J PROTEOME RES, V13, P3733, DOI 10.1021/pr500317d
   Pouw MH, 2014, SPINAL CORD, V52, P428, DOI 10.1038/sc.2014.26
   Priebe MM, 2007, ARCH PHYS MED REHAB, V88, PS84, DOI 10.1016/j.apmr.2006.12.005
   Rappsilber J, 2003, ANAL CHEM, V75, P663, DOI 10.1021/ac026117i
   Raslan F, 2010, J CEREBR BLOOD F MET, V30, P1477, DOI 10.1038/jcbfm.2010.28
   Ritchie ME, 2015, NUCLEIC ACIDS RES, V43, P0, DOI 10.1093/nar/gkv007
   Sengupta MB, 2014, PLOS ONE, V9, P0, DOI 10.1371/journal.pone.0110885
   Siman R, 2004, NEUROBIOL DIS, V16, P311, DOI 10.1016/j.nbd.2004.03.016
   Singh A, 2014, CLIN EPIDEMIOL, V6, P309, DOI 10.2147/CLEP.S68889
   Sullivan PG, 2007, J NEUROTRAUM, V24, P991, DOI 10.1089/neu.2006.0242
   Takahashi H, 1999, CLIN DIAGN LAB IMMUN, V6, P983, DOI 10.1128/CDLI.6.6.983-985.1999
   Tator CH, 2006, NEUROSURGERY, V59, P957, DOI 10.1227/01.NEU.0000245591.16087.89
   Tei R, 2008, NEUROL RES, V30, P761, DOI 10.1179/174313208X284241
   Van DIJKW, 2013, LANDES BIOSCIENCE, V0, P633
   Walden K, 2016, SPINAL CORD, V54, P197, DOI 10.1038/sc.2015.137
   Wang CY, 2011, J BIOMED SCI, V18, P0, DOI 10.1186/1423-0127-18-13
   Xie J, 2003, BLOOD, V101, P4005, DOI 10.1182/blood-2002-11-3368
   Yan XD, 2010, NEUROCHEM INT, V56, P971, DOI 10.1016/j.neuint.2010.04.007
   Yan XD, 2009, J NEUROTRAUM, V26, P179, DOI 10.1089/neu.2008.0533, 10.1089/NEU.2008.0533
   Yokobori S, 2015, WORLD NEUROSURG, V83, P867, DOI 10.1016/j.wneu.2013.03.012
   Zetterberg H, 2016, REV CELL BIOL MOL ME, V2, P62
NR 74
TC 17
Z9 18
U1 0
U2 8
PU MARY ANN LIEBERT, INC
PI NEW ROCHELLE
PA 140 HUGUENOT STREET, 3RD FL, NEW ROCHELLE, NY 10801 USA
SN 0897-7151
EI 1557-9042
J9 J NEUROTRAUM
JI J. Neurotrauma
PD JUN 15
PY 2017
VL 34
IS 12
BP 2054
EP 2068
DI 10.1089/neu.2016.4879
PG 15
WC Critical Care Medicine; Clinical Neurology; Neurosciences
SC General & Internal Medicine; Neurosciences & Neurology
GA EX0AN
UT WOS:000402880600006
PM 28276985
DA 2022-04-27
ER

PT J
AU Valentin-Kahan, A
   Garcia-Tejedor, GB
   Robello, C
   Trujillo-Cenoz, O
   Russo, RE
   Alvarez-Valin, F
AF Valentin-Kahan, Adrian
   Garcia-Tejedor, Gabriela B.
   Robello, Carlos
   Trujillo-Cenoz, Omar
   Russo, Raul E.
   Alvarez-Valin, Fernando
TI Gene Expression Profiling in the Injured Spinal Cord of Trachemys scripta elegans: An Amniote with Self-Repair Capabilities
SO FRONTIERS IN MOLECULAR NEUROSCIENCE
LA English
DT Article
DE spinal cord injuries; genomics; RNAseq analysis; turtles; amniotes; animal models; axon regeneration; glial scarring
ID endothelial growth-factor; stem-cell; matrix metalloproteinase-2; molecular phylogeny; functional recovery; anoxia tolerance; regeneration; turtle; system; brain
AB Slider turtles are the only known amniotes with self-repair mechanisms of the spinal cord that lead to substantial functional recovery. Their strategic phylogenetic position makes them a relevant model to investigate the peculiar genetic programs that allow anatomical reconnection in some vertebrate groups but are absent in others. Here, we analyze the gene expression profile of the response to spinal cord injury (SCI) in the turtle Trachemys scripta elegans. We found that this response comprises more than 1000 genes affecting diverse functions: reaction to ischemic insult, extracellular matrix re-organization, cell proliferation and death, immune response, and inflammation. Genes related to synapses and cholesterol biosynthesis are down-regulated. The analysis of the evolutionary distribution of these genes shows that almost all are present in most vertebrates. Additionally, we failed to find genes that were exclusive of regenerating taxa. The comparison of expression patterns among species shows that the response to SCI in the turtle is more similar to that of mice and non-regenerative Xenopus than to Xenopus during its regenerative stage. This observation, along with the lack of conserved " regeneration genes" and the current accepted phylogenetic placement of turtles (sister group of crocodilians and birds), indicates that the ability of spinal cord self-repair of turtles does not represent the retention of an ancestral vertebrate character. Instead, our results suggest that turtles developed this capability from a non-regenerative ancestor (i. e., a lineage specific innovation) that was achieved by re-organizing gene expression patterns on an essentially non-regenerative genetic background. Among the genes activated by SCI exclusively in turtles, those related to anoxia tolerance, extracellular matrix remodeling, and axonal regrowth are good candidates to underlie functional recovery.
C1 [Valentin-Kahan, Adrian; Garcia-Tejedor, Gabriela B.; Trujillo-Cenoz, Omar; Russo, Raul E.] Inst Invest Biol Clemente Estable, Dept Cellular & Mol Neurophysiol, Montevideo, Uruguay.
   [Robello, Carlos] Inst Pasteur Montevideo, Mol Biol Unit, Montevideo, Uruguay.
   [Robello, Carlos] Univ Republica, Fac Med, Dept Bioquim, Montevideo, Uruguay.
   [Alvarez-Valin, Fernando] Univ Republica, Fac Ciencias, Unidad Genom Evolut, Secc Biomatemat, Montevideo, Uruguay.
RP Alvarez-Valin, F (通讯作者)，Univ Republica, Fac Ciencias, Unidad Genom Evolut, Secc Biomatemat, Montevideo, Uruguay.
EM falvarez@fcien.edu.uy
FU Comision Sectorial de Investigacion Cientifica (CSIC, Universidad de la Republica, Uruguay) [I+D-2014-327]
CR Alvarado AS, 2006, NAT REV GENET, V7, P873, DOI 10.1038/nrg1923
   Anders S, 2010, GENOME BIOL, V11, P0, DOI 10.1186/gb-2010-11-10-r106
   Avivi A, 2010, P NATL ACAD SCI USA, V107, P21570, DOI 10.1073/pnas.1015379107
   Bagheri-yarmand R, 2000, J BIOL CHEM, V275, P39451, DOI 10.1074/jbc.M006150200
   Bastian M, 2009, 3 INT AAAI C WEBL SO, V8, P361, DOI 10.13140/2.1.1341.1520
   Beck KD, 2010, BRAIN, V133, P433, DOI 10.1093/brain/awp322
   Becker T, 1997, J COMP NEUROL, V377, P577, DOI 10.1002/(SICI)1096-9861(19970127)377:4<577::AID-CNE8>3.0.CO;2-#
   Birukova AA, 2009, AM J RESP CELL MOL, V40, P99, DOI 10.1165/rcmb.2008-0099OC
   Blondel VD, 2008, J STAT MECH-THEORY E, V0, P0, DOI DOI 10.1088/1742-5468/2008/10/P10008
   Bowers CA, 2016, NEURAL REGEN RES, V11, P882, DOI 10.4103/1673-5374.184450
   Cabelguen JM, 2010, PROG BRAIN RES, V187, P149, DOI 10.1016/B978-0-444-53613-6.00010-1, 10.1016/S0079-6123(10)87010-4
   Chadwick W, 2011, PLOS ONE, V6, P0, DOI 10.1371/journal.pone.0021638
   Chen GC, 2011, VIRUSES-BASEL, V3, P2065, DOI 10.3390/v3112065
   Chen KN, 2013, PLOS ONE, V8, P0, DOI 10.1371/journal.pone.0072567
   Chen Z, 2013, NEUROSCIENCE, V239, P139, DOI 10.1016/j.neuroscience.2012.12.043
   Chevallier S, 2004, EUR J NEUROSCI, V20, P1995, DOI 10.1111/j.1460-9568.2004.03671.x
   Conesa A, 2005, BIOINFORMATICS, V21, P3674, DOI 10.1093/bioinformatics/bti610
   Demircan K, 2013, NEUROSCI LETT, V544, P25, DOI 10.1016/j.neulet.2013.02.064
   Dias TB, 2012, J NEUROSCI, V32, P3245, DOI 10.1523/JNEUROSCI.6398-11.2012
   Diaz QUIROZJF, 2013, BIOCHEM J, V451, P353, DOI 10.1042/BJ20121807
   Facchiano F, 2002, J NEUROSURG, V97, P161, DOI 10.3171/jns.2002.97.1.0161
   Fawcett JW, 1999, BRAIN RES BULL, V49, P377, DOI 10.1016/S0361-9230(99)00072-6
   Franz S, 2012, EXP NEUROL, V235, P62, DOI 10.1016/j.expneurol.2011.01.015
   Fritz U, 2012, J ZOOL SYST EVOL RES, V50, P125, DOI 10.1111/j.1439-0469.2011.00647.x
   Gadani SP, 2015, NEURON, V87, P47, DOI 10.1016/j.neuron.2015.05.019
   Gaete M, 2012, NEURAL DEV, V7, P0, DOI 10.1186/1749-8104-7-13
   Garcia G, 2012, J NEUROCHEM, V121, P996, DOI 10.1111/j.1471-4159.2012.07750.x
   Geng J, 2015, EVODEVO, V6, P0, DOI 10.1186/s13227-015-0006-6
   Godwin JW, 2014, DIFFERENTIATION, V87, P66, DOI 10.1016/j.diff.2014.02.002
   Goussev S, 2003, J NEUROSURG, V99, P188, DOI 10.3171/spi.2003.99.2.0188
   Harty M, 2003, DEV DYNAM, V226, P268, DOI 10.1002/dvdy.10239
   Hashimoto M, 2004, ACTA NEUROPATHOL, V107, P250, DOI 10.1007/s00401-003-0805-z
   Hedges SB, 2012, BMC BIOL, V10, P0, DOI 10.1186/1741-7007-10-64
   Hedges SB, 1999, SCIENCE, V283, P998, DOI 10.1126/science.283.5404.998
   Herrera JJ, 2009, J NEUROTRAUM, V26, P995, DOI 10.1089/neu.2008.0779, 10.1089/neu.2008-0779
   Horn KP, 2008, J NEUROSCI, V28, P9330, DOI 10.1523/JNEUROSCI.2488-08.2008
   Hui SP, 2014, PLOS ONE, V9, P0, DOI 10.1371/journal.pone.0084212
   Rehermann MI, 2011, CELL TISSUE RES, V344, P415, DOI 10.1007/s00441-011-1173-y
   Rehermann MI, 2009, J COMP NEUROL, V515, P197, DOI 10.1002/cne.22061
   Iwabe N, 2005, MOL BIOL EVOL, V22, P810, DOI 10.1093/molbev/msi075
   Jackson DC, 2002, J PHYSIOL-LONDON, V543, P731, DOI 10.1113/jphysiol.2002.024729
   Jaderstad J, 2010, P NATL ACAD SCI USA, V107, P5184, DOI 10.1073/pnas.0915134107
   Kaneko S, 2006, NAT MED, V12, P1380, DOI 10.1038/nm1505
   Kanno HIROSHI, 2013, WORLD J STEM CELLS, V5, P163, DOI 10.4252/wjsc.v5.i4.163
   Kaufman J, 1995, IMMUNOL REV, V143, P63, DOI 10.1111/j.1600-065X.1995.tb00670.x
   Kim Y, 2012, PLOS ONE, V7, P0, DOI 10.1371/journal.pone.0033664
   Koniski AD, 1992, DEV COMP IMMUNOL, V16, P441, DOI 10.1016/0145-305X(92)90028-B
   Krivoruchko A, 2015, BBA-GEN SUBJECTS, V1850, P1188, DOI 10.1016/j.bbagen.2015.02.001
   Krivoruchko A, 2014, BBA-GEN SUBJECTS, V1840, P3000, DOI 10.1016/j.bbagen.2014.06.001
   Langmead B, 2012, NAT METHODS, V9, P357, DOI 10.1038/NMETH.1923, 10.1038/nmeth.1923
   Lecomte MD, 2015, P NATL ACAD SCI USA, V112, P8726, DOI 10.1073/pnas.1501029112
   Lee AS, 2013, NAT MED, V19, P998, DOI 10.1038/nm.3267
   Lee-liu D, 2014, NEURAL DEV, V9, P0, DOI 10.1186/1749-8104-9-12
   Li J, 2013, BIOMED RES INT, V2013, P0, DOI 10.1155/2013/786475
   Lord PW, 2003, BIOINFORMATICS, V19, P1275, DOI 10.1093/bioinformatics/btg153
   Love MI, 2014, GENOME BIOL, V15, P0, DOI 10.1186/s13059-014-0550-8
   Love NR, 2013, NAT CELL BIOL, V15, P222, DOI 10.1038/ncb2659
   Lutz PL, 2003, EXP GERONTOL, V38, P797, DOI 10.1016/S0531-5565(03)00111-6
   Mckeon RJ, 1991, J NEUROSCI, V11, P3398
   Mecollari V, 2014, FRONT CELL NEUROSCI, V8, P0, DOI 10.3389/fncel.2014.00328
   Milton SL, 2006, J BIOMED SCI, V13, P509, DOI 10.1007/s11373-006-9084-8
   Mokalled MH, 2016, SCIENCE, V354, P630, DOI 10.1126/science.aaf2679
   Morrison SJ, 2000, CELL, V101, P499, DOI 10.1016/S0092-8674(00)80860-0
   Nayak G, 2009, J NEUROCHEM, V110, P603, DOI 10.1111/j.1471-4159.2009.06157.x
   Neirinckx V, 2014, STEM CELLS, V32, P829, DOI 10.1002/stem.1579
   Nilsson GE, 2004, J CEREBR BLOOD F MET, V24, P475, DOI 10.1097/00004647-200405000-00001
   Noble LJ, 2002, J NEUROSCI, V22, P7526
   Pamenter ME, 2008, J EXP BIOL, V211, P3512, DOI 10.1242/jeb.021949
   Park E, 2004, J NEUROTRAUM, V21, P754, DOI 10.1089/0897715041269641
   Patel CB, 2009, J NEUROTRAUM, V26, P1005, DOI 10.1089/neu.2008.0860
   Pek M, 1997, J EXP BIOL, V200, P1913
   Reynolds DN, 2004, ANN NY ACAD SCI, V1035, P165, DOI 10.1196/annals.1332.011
   Rivera S, 2010, J NEUROSCI, V30, P15337, DOI 10.1523/JNEUROSCI.3467-10.2010
   Rosenstein JM, 2010, ORGANOGENESIS, V6, P107, DOI 10.4161/org.6.2.11687
   Rosenstein JM, 2003, J NEUROSCI, V23, P11036
   Sandner B, 2012, CELL TISSUE RES, V349, P349, DOI 10.1007/s00441-012-1363-2
   Shaffer HB, 2013, GENOME BIOL, V14, P0, DOI 10.1186/gb-2013-14-3-r28
   Shechter R, 2011, PLOS ONE, V6, P0, DOI 10.1371/journal.pone.0027969
   Shubayev VI, 2004, J NEUROSCI RES, V77, P229, DOI 10.1002/jnr.20160
   Shubayev VI, 2002, J PERIPHER NERV SYST, V7, P28, DOI 10.1046/j.1529-8027.2002.02003.x
   Silva NA, 2014, PROG NEUROBIOL, V114, P25, DOI 10.1016/j.pneurobio.2013.11.002
   Storey KB, 2007, COMP BIOCHEM PHYS A, V147, P263, DOI 10.1016/j.cbpa.2006.03.019
   Sundberg LM, 2011, J NEUROTRAUM, V28, P565, DOI 10.1089/neu.2010.1533
   Tanaka EM, 2009, NAT REV NEUROSCI, V10, P713, DOI 10.1038/nrn2707
   Thomas PD, 2003, GENOME RES, V13, P2129, DOI 10.1101/gr.772403
   Torres-espin A, 2013, PLOS ONE, V8, P0, DOI 10.1371/journal.pone.0076141
   Trapnell C, 2012, NAT PROTOC, V7, P562, DOI 10.1038/nprot.2012.016
   Trapnell C, 2009, BIOINFORMATICS, V25, P1105, DOI 10.1093/bioinformatics/btp120
   Ultsch GR, 1984, PHYSIOL ZOOL, V57, P620, DOI 10.1086/physzool.57.6.30155988
   Van ELZENR, 2008, EXPERT REV PROTEOMIC, V5, P263, DOI 10.1586/14789450.5.2.263
   Van HORSSENJ, 2006, NEUROPATH APPL NEURO, V32, P585, DOI 10.1111/j.1365-2990.2006.00766.x
   Veeravalli KK, 2009, NEUROBIOL DIS, V36, P200, DOI 10.1016/j.nbd.2009.07.012
   Velardo MJ, 2004, J NEUROSCI, V24, P8562, DOI 10.1523/JNEUROSCI.3316-04.2004
   Verslegers M, 2013, PROG NEUROBIOL, V105, P60, DOI 10.1016/j.pneurobio.2013.03.004
   Wells JEA, 2003, J NEUROSCI, V23, P10107, DOI 10.1523/jneurosci.23-31-10107.2003
   Widenfalk J, 2003, NEUROSCIENCE, V120, P951, DOI 10.1016/S0306-4522(03)00399-3
   Zardoya R, 2001, NATURWISSENSCHAFTEN, V88, P193, DOI 10.1007/s001140100228
   Zhang HQ, 2011, NEUROTHERAPEUTICS, V8, P206, DOI 10.1007/s13311-011-0038-0
   Zukor KA, 2011, NEURAL DEV, V6, P0, DOI 10.1186/1749-8104-6-1
NR 99
TC 4
Z9 4
U1 2
U2 19
PU FRONTIERS MEDIA SA
PI LAUSANNE
PA AVENUE DU TRIBUNAL FEDERAL 34, LAUSANNE, CH-1015, SWITZERLAND
SN 1662-5099
EI 
J9 FRONT MOL NEUROSCI
JI Front. Molec. Neurosci.
PD FEB 7
PY 2017
VL 10
IS 
BP 
EP 
DI 10.3389/fnmol.2017.00017
PG 20
WC Neurosciences
SC Neurosciences & Neurology
GA EJ5VD
UT WOS:000393285800001
PM 28223917
DA 2022-04-27
ER

PT J
AU Zhang, G
   Yang, P
AF Zhang, Guan
   Yang, Ping
TI Bioinformatics Genes and Pathway Analysis for Chronic Neuropathic Pain after Spinal Cord Injury
SO BIOMED RESEARCH INTERNATIONAL
LA English
DT Review
ID receptor ccr5; nerve injury; expression; microglia; transplantation; astrocyte; cell; hypersensitivity; prevalence; chemokine
AB It is well known spinal cord injury (SCI) can cause chronic neuropathic pain (NP); however its underlying molecular mechanisms remain elusive. This study aimed to disclose differentially expressed genes (DEGs) and activated signaling pathways in association with SCI induced chronic NP, in order to identify its diagnostic and therapeutic targets. Microarray dataset GSE5296 has been downloaded from Gene Expression Omnibus (GEO) database. Significant analysis of microarray (SAM), Kyoto Encyclopedia of Genes and Genomes (KEGG) pathway enrichment analysis, and pathway network analysis have been used to compare changes of DEGs and signaling pathways between the SCI and sham-injury group. As a result, DEGs analysis showed there were 592 DEGs with significantly altered expression; among them Ccl3 expression showed the highest upregulation which implicated its association with SCI induced chronic NP. Moreover, KEGG analysis found 209 pathways changed significantly; among them the most significantly activated one is MAPK signaling pathway, which is in line with KEGG analysis results. Our results show Ccl3 is highly associated with SCI induced chronic NP; as the exosomes with Ccl3 can be easily and efficiently detected in peripheral blood, Ccl3 may serve as a potential prognostic target for the diagnosis and treatment of SCI induced chronic NP.
C1 [Zhang, Guan; Yang, Ping] Third Mil Med Univ, Chongqing Key Lab Neurobiol, Dept Neurobiol, Chongqing 400038, Peoples R China.
   [Zhang, Guan] Third Mil Med Univ, Cadet Brigade, Chongqing 400038, Peoples R China.
RP Yang, P (通讯作者)，Third Mil Med Univ, Chongqing Key Lab Neurobiol, Dept Neurobiol, Chongqing 400038, Peoples R China.
EM cp_yang_1999@yahoo.com
FU National Natural Science Foundation of China (NSFC)National Natural Science Foundation of China (NSFC) [81171719]; Chongqing Natural Science of Foundation of China (CSTC) [2008 BB5281]
CR Abbadie C, 2005, TRENDS IMMUNOL, V26, P529, DOI 10.1016/j.it.2005.08.001
   Abbadie C, 2003, P NATL ACAD SCI USA, V100, P7947, DOI 10.1073/pnas.1331358100
   Allison DB, 2006, NAT REV GENET, V7, P55, DOI 10.1038/nrg1749
   Baastrup C, 2012, PAIN MANAG, V2, P87, DOI 10.2217/PMT.11.70, 10.2217/pmt.11.70
   Benjamini Y, 1995, J R STAT SOC B, V57, P289, DOI 10.1111/j.2517-6161.1995.tb02031.x
   Biering-sorensen F, 2015, SPINAL CORD, V53, P890, DOI 10.1038/sc.2015.101
   Boddeke EWGM, 1999, J NEUROIMMUNOL, V98, P176, DOI 10.1016/S0165-5728(99)00096-X
   Bouhassira D, 2008, PAIN, V136, P380, DOI 10.1016/j.pain.2007.08.013
   Bryce TN, 2012, SPINAL CORD, V50, P413, DOI 10.1038/sc.2011.156
   Chen CX, 2016, NEUROCHEM RES, V41, P3250, DOI 10.1007/s11064-016-2051-5
   Chen GQ, 2015, MOL MED REP, V12, P2465, DOI 10.3892/mmr.2015.3670
   Chen TY, 2011, J IMMUNOL, V186, P2219, DOI 10.4049/jimmunol.1002991
   Cheng ZJ, 2016, INT J MOL SCI, V17, P0, DOI 10.3390/ijms17091380
   Chivet M, 2012, FRONT PHYSIOL, V3, P1
   Chu TC, 2014, BRAIN RES BULL, V107, P18, DOI 10.1016/j.brainresbull.2014.05.003
   Coull JAM, 2005, NATURE, V438, P1017, DOI 10.1038/nature04223
   Dorf ME, 2000, J NEUROIMMUNOL, V111, P109, DOI 10.1016/S0165-5728(00)00371-4
   Echeverry S, 2008, PAIN, V135, P37, DOI 10.1016/j.pain.2007.05.002
   Eisen MB, 1998, P NATL ACAD SCI USA, V95, P14863, DOI 10.1073/pnas.95.25.14863
   Finnerup NB, 2009, SOMATOSENS MOT RES, V20, P71
   Finnerup NB, 2007, EXP NEUROL, V205, P190, DOI 10.1016/j.expneurol.2007.01.026
   Finnerup NB, 2014, J PAIN, V15, P40, DOI 10.1016/j.jpain.2013.09.008
   Finnerup NB, 2012, CURR PAIN HEADACHE R, V16, P207, DOI 10.1007/s11916-012-0259-x
   Foley PL, 2013, PAIN, V154, P632, DOI 10.1016/j.pain.2012.12.002
   Gao YJ, 2009, J NEUROSCI, V29, P4096, DOI 10.1523/JNEUROSCI.3623-08.2009
   Gautier L, 2004, BIOINFORMATICS, V20, P307, DOI 10.1093/bioinformatics/btg405
   Gomez-soriano J, 2012, SPINAL CORD, V50, P711, DOI 10.1038/sc.2012.69
   Hains BC, 2006, J NEUROSCI, V26, P4308, DOI 10.1523/JNEUROSCI.0003-06.2006
   Hanisch UK, 2002, GLIA, V40, P140, DOI 10.1002/glia.10161
   Janas AM, 2016, BBA-BIOMEMBRANES, V1858, P1139, DOI 10.1016/j.bbamem.2016.02.011
   Ji RR, 2007, MOL PAIN, V3, P0, DOI 10.1186/1744-8069-3-33
   Jones KL, 2011, BRIT J PHARMACOL, V162, P1453, DOI 10.1111/j.1476-5381.2010.01147.x
   Kapur K, 2007, GENOME BIOL, V8, P0, DOI 10.1186/gb-2007-8-5-r82
   Kiguchi N, 2013, CYTOKINE, V64, P666, DOI 10.1016/j.cyto.2013.09.019
   Kiguchi N, 2012, CURR OPIN PHARMACOL, V12, P55, DOI 10.1016/j.coph.2011.10.007
   Kiguchi N, 2010, NEUROSCI LETT, V484, P17, DOI 10.1016/j.neulet.2010.07.085
   Klit H, 2009, LANCET NEUROL, V8, P857, DOI 10.1016/S1474-4422(09)70176-0
   Knerlich-lukoschus F, 2015, MEDIAT INFLAMM, V2015, P0, DOI 10.1155/2015/486758
   Knerlich-lukoschus F, 2011, J NEUROSURG-SPINE, V14, P583, DOI 10.3171/2010.12.SPINE10480
   Kumar S, 2003, NAT REV DRUG DISCOV, V2, P717, DOI 10.1038/nrd1177
   Kumru H, 2012, CLIN NEUROPHYSIOL, V123, P598, DOI 10.1016/j.clinph.2011.07.038
   Kwiatkowski K, 2016, PROG NEURO-PSYCHOPH, V64, P68, DOI 10.1016/j.pnpbp.2015.07.005
   Lazennec G, 2010, TRENDS MOL MED, V16, P133, DOI 10.1016/j.molmed.2010.01.003
   Ledeboer A, 2005, PAIN, V115, P71, DOI 10.1016/j.pain.2005.02.009
   Lopez-leal R, 2016, CELL MOL NEUROBIOL, V36, P429, DOI 10.1007/s10571-015-0314-3
   Luo Y, 2015, MOL MED REP, V12, P8294, DOI 10.3892/mmr.2015.4425
   Margolis JM, 2014, J PAIN RES, V7, P379, DOI 10.2147/JPR.S63796
   Matsushita K, 2014, ANESTHESIOLOGY, V120, P1491, DOI 10.1097/ALN.0000000000000190
   New PW, 2014, SPINAL CORD, V52, P123, DOI 10.1038/sc.2012.160
   Nicaise C, 2015, WORLD J STEM CELLS, V7, P380, DOI 10.4252/wjsc.v7.i2.380
   Noble M, 2011, NEUROTHERAPEUTICS, V8, P677, DOI 10.1007/s13311-011-0071-z
   Oh SB, 2001, J NEUROSCI, V21, P5027, DOI 10.1523/JNEUROSCI.21-14-05027.2001
   Okamoto K, 2001, EXP NEUROL, V169, P386, DOI 10.1006/exnr.2001.7677
   R DEIGP, 2008, SAM SIGNIFICANCE ANA, V0, P1755
   Raghavendra V, 2003, J PHARMACOL EXP THER, V306, P624, DOI 10.1124/jpet.103.052407
   Sabelstrom H, 2014, EXP NEUROL, V260, P44, DOI 10.1016/j.expneurol.2013.01.026
   Schena M, 1995, SCIENCE, V270, P467, DOI 10.1126/science.270.5235.467
   Schena M, 1996, P NATL ACAD SCI USA, V93, P10614, DOI 10.1073/pnas.93.20.10614
   Seyedhassantehrani N, 2016, INTEGR BIOL-UK, V8, P624, DOI 10.1039/c6ib00003g
   Shamash S, 2002, J NEUROSCI, V22, P3052, DOI 10.1523/JNEUROSCI.22-08-03052.2002
   Siddall PJ, 2003, PAIN, V103, P249, DOI 10.1016/S0304-3959(02)00452-9
   Sorce S, 2011, PROG NEUROBIOL, V93, P297, DOI 10.1016/j.pneurobio.2010.12.003
   Storey JD, 2002, J ROY STAT SOC B, V64, P479, DOI 10.1111/1467-9868.00346
   Sun SY, 2016, MOL IMMUNOL, V77, P184, DOI 10.1016/j.molimm.2016.08.006
   Svensson CI, 2005, J NEUROCHEM, V92, P1508, DOI 10.1111/j.1471-4159.2004.02996.x
   Torrance N, 2006, J PAIN, V7, P281, DOI 10.1016/j.jpain.2005.11.008
   Tsuda M, 2003, NATURE, V424, P778, DOI 10.1038/nature01786
   Tsuda M, 2005, TRENDS NEUROSCI, V28, P101, DOI 10.1016/j.tins.2004.12.002
   Tusher VG, 2001, P NATL ACAD SCI USA, V98, P5116, DOI 10.1073/pnas.091062498
   Vierck CJ, 2000, PAIN, V89, P1, DOI 10.1016/S0304-3959(00)00463-2
   Xia L, 2016, J MOL NEUROSCI, V59, P411, DOI 10.1007/s12031-016-0748-1
   Xu J, 2015, NEUROSCI LETT, V595, P30, DOI 10.1016/j.neulet.2015.04.004
   Zeilig G, 2012, BRAIN, V135, P418, DOI 10.1093/brain/awr270
   Zhang C, 2014, J HUAZHONG U SCI-MED, V34, P554, DOI 10.1007/s11596-014-1314-0
   Zhang H, 2016, J ORTHOPAEDIC SURG R, V11, P0
   Zhang JY, 2017, MOL NEUROBIOL, V54, P943, DOI 10.1007/s12035-016-9709-5
NR 76
TC 24
Z9 24
U1 1
U2 8
PU HINDAWI LTD
PI LONDON
PA ADAM HOUSE, 3RD FLR, 1 FITZROY SQ, LONDON, W1T 5HF, ENGLAND
SN 2314-6133
EI 2314-6141
J9 BIOMED RES INT
JI Biomed Res. Int.
PD JUN 15
PY 2017
VL 2017
IS 
BP 
EP 
DI 10.1155/2017/6423021
PG 11
WC Biotechnology & Applied Microbiology; Medicine, Research & Experimental
SC Biotechnology & Applied Microbiology; Research & Experimental Medicine
GA FJ6LB
UT WOS:000412868200001
PM 29164149
DA 2022-04-27
ER

PT J
AU Gilmour, LJ
   Jeffery, ND
   Miles, K
   Riedesel, E
AF Gilmour, Lindsey J.
   Jeffery, Nick D.
   Miles, Kristina
   Riedesel, Elizabeth
TI SINGLE-SHOT TURBO SPIN ECHO PULSE SEQUENCE FINDINGS IN DOGS WITH AND WITHOUT PROGRESSIVE MYELOMALACIA
SO VETERINARY RADIOLOGY & ULTRASOUND
LA English
DT Article
DE canine; MRI; progressive ascending myelomalacia; single-shot turbo spin echo; spinal cord
ID intervertebral-disk herniation; hemorrhagic myelomalacia; cord-injury; paraplegia
AB Progressive myelomalacia is an uncommon type of ischemic, hemorrhagic spinal cord infarction. Diagnosis can be difficult, but prompt recognition is important. We hypothesized that cerebrospinal fluid signal attenuation on magnetic resonance (MR) images would be more extensive in dogs that developed progressive myelomalacia vs. control dogs. A retrospective analytic cohort study was designed. Dogs were included if they presented for acute paraplegia and loss of deep pain perception and had undergone MR imaging using both sagittal single-shot turbo spin echo (SSTSE) and standard sagittal T2-weighted fast spin echo (T2W) pulse sequences. Dogs were divided into progressive myelomalacia and control groups for comparisons. All MR examinations were evaluated by three reviewers blinded to patient outcome. Length of cerebrospinal fluid attenuation was recorded as a ratio to the length of the L2 vertebral body in SSTSE and T2W sequences (CSF:L2(SSTSE) and CSF:L2(T2), respectively). Length of intramedullary spinal cord hyperintensity was recorded as a ratio to the length of the L2 vertebral body in T2W sequences. A total of 21 dogs were included (five in the progressive myelomalacia group and 16 in the control group). The mean CSF:L2(SSTSE) attenuation value was significantly higher in dogs that developed progressive myelomalacia (CSF:L2(SSTSE) = 10.7) compared to controls (CSF:L2(SSTSE) = 5.4; P = 0.015). A cut off ratio of attenuation >7.4 provided optimal differentiation between groups in this study. Findings supported the conclusion that dogs with CSF:L2(SSTSE) <= 7.4 are unlikely to develop progressive myelomalacia while dogs with CSF:L2(SSTSE) > 7.4 are indeterminate for progressive myelomalacia. (C) American College of Veterinary Radiology.
C1 [Gilmour, Lindsey J.; Jeffery, Nick D.; Miles, Kristina; Riedesel, Elizabeth] Iowa State Univ, Coll Vet Med, Dept Vet Clin Sci, 1600 South 16th St, Ames, IA 50011 USA.
   [Gilmour, Lindsey J.] Texas A&M Univ, Coll Vet Med, Vet Large Anim Clin Sci, College Stn, TX 77845 USA.
RP Gilmour, LJ (通讯作者)，Texas A&M Univ, Coll Vet Med, Vet Large Anim Clin Sci, College Stn, TX 77845 USA.
EM lgilmour@cvm.tamu.edu
CR Amsellem PM, 2003, COMP CONT EDUC PRACT, V25, P256
   Glass E, 2009, VET NEUROANATOMY CLI, V0, P0
   Griffin JF, 2015, SPINAL CORD, V53, P278, DOI 10.1038/sc.2014.244
   Griffiths IR, 1972, J SMALL ANIM PRACT, V13, P425, DOI 10.1111/j.1748-5827.1972.tb06870.x
   Ito D, 2005, JAVMA-J AM VET MED A, V227, P1454, DOI 10.2460/javma.2005.227.1454
   Jeffery ND, 2016, JAVMA-J AM VET MED A, V248, P386, DOI 10.2460/javma.248.4.386
   Mann CM, 2007, SEM SPINE SURG, V19, P272
   Marquis A, 2015, J NEUROL SCI, V353, P63, DOI 10.1016/j.jns.2015.04.003
   Okada M, 2010, JAVMA-J AM VET MED A, V237, P1160, DOI 10.2460/javma.237.10.1160
   Olby NJ, 2012, VET SURG SMALL ANIMA, V1, P374
   Pease A, 2006, VET RADIOL ULTRASOUN, V47, P254, DOI 10.1111/j.1740-8261.2006.00136.x
   Platt SR, 2006, VET RADIOL ULTRASOUN, V47, P78, DOI 10.1111/j.1740-8261.2005.00109.x
   Schoumanclaeys E, 1990, AM J NEURORADIOL, V11, P959
   Zilio DD, 2013, PESQUI VET BRASIL, V33, P219, DOI 10.1590/S0100-736X2013000200014
NR 14
TC 8
Z9 8
U1 0
U2 6
PU WILEY
PI HOBOKEN
PA 111 RIVER ST, HOBOKEN 07030-5774, NJ USA
SN 1058-8183
EI 1740-8261
J9 VET RADIOL ULTRASOUN
JI Vet. Radiol. Ultrasound
PD MAR-APR 15
PY 2017
VL 58
IS 2
BP 197
EP 205
DI 10.1111/vru.12463
PG 9
WC Veterinary Sciences
SC Veterinary Sciences
GA EP6EJ
UT WOS:000397470800011
PM 27977066
DA 2022-04-27
ER

PT J
AU Rizzo, F
   Ramirez, A
   Compagnucci, C
   Salani, S
   Melzi, V
   Bordoni, A
   Fortunato, F
   Niceforo, A
   Bresolin, N
   Comi, GP
   Bertini, E
   Nizzardo, M
   Corti, S
AF Rizzo, Federica
   Ramirez, Agnese
   Compagnucci, Claudia
   Salani, Sabrina
   Melzi, Valentina
   Bordoni, Andreina
   Fortunato, Francesco
   Niceforo, Alessia
   Bresolin, Nereo
   Comi, Giacomo P.
   Bertini, Enrico
   Nizzardo, Monica
   Corti, Stefania
TI Genome-wide RNA-seq of iPSC-derived motor neurons indicates selective cytoskeletal perturbation in Brown-Vialetto disease that is partially rescued by riboflavin
SO SCIENTIFIC REPORTS
LA English
DT Article
ID amyotrophic-lateral-sclerosis; spinal muscular-atrophy; neurofilament heavy gene; van laere syndrome; subunit-nf-l; functional-characterization; superoxide-dismutase; mutant sod1; mouse model; transporter
AB Riboflavin is essential in numerous cellular oxidation/reduction reactions but is not synthesized by mammalian cells. Riboflavin absorption occurs through the human riboflavin transporters RFVT1 and RFVT3 in the intestine and RFVT2 in the brain. Mutations in these genes are causative for the Brown-Vialetto-Van Laere (BVVL), childhood-onset syndrome characterized by a variety of cranial nerve palsies as well as by spinal cord motor neuron (MN) degeneration. Why mutations in RFVTs result in a neural cell-selective disorder is unclear. As a novel tool to gain insights into the pathomechanisms underlying the disease, we generated MNs from induced pluripotent stem cells (iPSCs) derived from BVVL patients as an in vitro disease model. BVVL-MNs explained a reduction in axon elongation, partially improved by riboflavin supplementation. RNA sequencing profiles and protein studies of the cytoskeletal structures showed a perturbation in the neurofilament composition in BVVL-MNs. Furthermore, exploring the autophagy-lysosome pathway, we observed a reduced autophagic/mitophagic flux in patient MNs. These features represent emerging pathogenetic mechanisms in BVVL-associated neurodegeneration, partially rescued by riboflavin supplementation. Our data showed that this therapeutic strategy could have some limits in rescuing all of the disease features, suggesting the need to develop complementary novel therapeutic strategies.
C1 [Rizzo, Federica; Ramirez, Agnese; Salani, Sabrina; Melzi, Valentina; Bordoni, Andreina; Fortunato, Francesco; Bresolin, Nereo; Comi, Giacomo P.; Nizzardo, Monica; Corti, Stefania] Univ Milan, IRCCS Fdn Ca Granda Osped Maggiore Policlin, Dept Pathophysiol & Transplantat DEPT, Dino Ferrari Ctr,Neurosci Sect,Neurol Unit, Milan, Italy.
   [Compagnucci, Claudia; Niceforo, Alessia; Bertini, Enrico] Bambino Gesu Childrens Res Hosp, Lab Mol Med, Unit Neuromuscular & Neurodegenerat Disorders, Rome, Italy.
RP Corti, S (通讯作者)，Univ Milan, IRCCS Fdn Ca Granda Osped Maggiore Policlin, Dept Pathophysiol & Transplantat DEPT, Dino Ferrari Ctr,Neurosci Sect,Neurol Unit, Milan, Italy.
EM stefania.corti@unimi.it
FU Associazione Amici del Centro Dino Ferrarri
CR Al-chalabi A, 1999, HUM MOL GENET, V8, P157, DOI 10.1093/hmg/8.2.157
   Allodi I, 2016, SCI REP-UK, V6, P0, DOI 10.1038/srep25960
   Ashrafi G, 2013, CELL DEATH DIFFER, V20, P31, DOI 10.1038/cdd.2012.81
   Bartolini A, 2015, CANCER RES, V75, P4265, DOI 10.1158/0008-5472.CAN-15-0649
   Bergeron C, 1994, J NEUROPATH EXP NEUR, V53, P221, DOI 10.1097/00005072-199405000-00002
   Blagosklonny MV, 2007, J CELL BIOCHEM, V102, P1389, DOI 10.1002/jcb.21602
   Bosch AM, 2011, J INHERIT METAB DIS, V34, P159, DOI 10.1007/s10545-010-9242-z
   Boukhelifa M, 2001, MOL BIOL CELL, V12, P2721, DOI 10.1091/mbc.12.9.2721
   Braathen GJ, 2016, ACTA NEUROL SCAND, V134, P67, DOI 10.1111/ane.12515
   Bresolin N, 1985, NEUROLOGY, V35, P802, DOI 10.1212/WNL.35.6.802
   Brown M, 1894, J ANAT PHYSIOL, V28, P194
   Brown M, 1894, J ANATOMY PHYSL, V28, P191
   Bruijn LI, 1998, SCIENCE, V281, P1851, DOI 10.1126/science.281.5384.1851
   Carpenter S, 1968, NEUROLOGY, V18, P841, DOI 10.1212/WNL.18.9.841
   Carrozzo R, 2014, MITOCHONDRION, V18, P49, DOI 10.1016/j.mito.2014.09.006
   Chen H, 2014, CELL STEM CELL, V14, P796, DOI 10.1016/j.stem.2014.02.004
   Choi WS, 2011, J CELL BIOL, V192, P873, DOI 10.1083/jcb.201009132
   Ciccolella M, 2013, J MED GENET, V50, P104, DOI 10.1136/jmedgenet-2012-101204
   Ciccolella M, 2012, NEUROMUSCULAR DISORD, V22, P1075, DOI 10.1016/j.nmd.2012.05.007
   Compagnucci C, 2016, ONCOTARGET, V7, P19414, DOI 10.18632/oncotarget.6838
   Cornelius N, 2014, HUM MOL GENET, V23, P4285, DOI 10.1093/hmg/ddu146
   Corti S, 2012, SCI TRANSL MED, V4, P0, DOI 10.1126/scitranslmed.3004108
   Corti S, 2012, EXP CELL RES, V318, P1528, DOI 10.1016/j.yexcr.2012.02.040
   Cote F, 1993, CELL, V73, P35, DOI 10.1016/0092-8674(93)90158-M
   Couillard-despres S, 1998, P NATL ACAD SCI USA, V95, P9626, DOI 10.1073/pnas.95.16.9626
   Crugnola V, 2010, ARCH NEUROL-CHICAGO, V67, P849, DOI 10.1001/archneurol.2010.128
   Eberhart J, 2000, DEV NEUROSCI-BASEL, V22, P237, DOI 10.1159/000017446
   Faravelli I, 2014, STEM CELL RES THER, V5, P0, DOI 10.1186/scrt476
   Foley AR, 2014, BRAIN, V137, P44, DOI 10.1093/brain/awt315
   Francis DA, 1993, NEUROPATH APPL NEURO, V19, P91, DOI 10.1111/j.1365-2990.1993.tb00409.x
   Frattini E, 2015, MOL CELL NEUROSCI, V64, P44, DOI 10.1016/j.mcn.2014.12.005
   Fujimura M, 2010, J NUTR, V140, P1722, DOI 10.3945/jn.110.128330
   Gingras M, 2007, J NEUROSCI METH, V163, P111, DOI 10.1016/j.jneumeth.2007.02.024
   Green P, 2010, AM J HUM GENET, V86, P485, DOI 10.1016/j.ajhg.2010.02.006
   Gurney ME, 1994, SCIENCE, V264, P1772, DOI 10.1126/science.8209258
   Hirano A, 1984, J NEUROPATH EXP NEUR, V43, P461, DOI 10.1097/00005072-198409000-00001
   Huang DW, 2009, NAT PROTOC, V4, P44, DOI 10.1038/nprot.2008.211
   Jaeger B, 2016, J INHERIT METAB DIS, V39, P559, DOI 10.1007/s10545-016-9924-2
   Johnson JO, 2010, AM J HUM GENET, V87, P567, DOI 10.1016/j.ajhg.2010.05.021
   Kaplan MP, 1990, J NEUROSCI, V10, P2735
   Kiskinis E, 2014, CELL STEM CELL, V14, P781, DOI 10.1016/j.stem.2014.03.004
   Komatsu M, 2007, CELL DEATH DIFFER, V14, P887, DOI 10.1038/sj.cdd.4402120
   Kong JM, 2000, NEUROSCI LETT, V281, P72, DOI 10.1016/S0304-3940(00)00808-9
   Kubli DA, 2012, CIRC RES, V111, P1208, DOI 10.1161/CIRCRESAHA.112.265819
   Lienhart WD, 2013, ARCH BIOCHEM BIOPHYS, V535, P150, DOI 10.1016/j.abb.2013.02.015
   Lin XL, 2017, ONCOTARGET, V0, P0
   Maeda N, 2015, FRONT NEUROSCI-SWITZ, V9, P0, DOI 10.3389/fnins.2015.00098
   Meier J, 1999, J NEUROPATH EXP NEUR, V58, P1099, DOI 10.1097/00005072-199910000-00009
   Nassif M, 2014, AUTOPHAGY, V10, P1256, DOI 10.4161/auto.28784
   Ng SY, 2015, CELL STEM CELL, V17, P569, DOI 10.1016/j.stem.2015.08.003
   Nizzardo M, 2015, SCI REP-UK, V5, P0, DOI 10.1038/srep11746
   Powers HJ, 2003, AM J CLIN NUTR, V77, P1352
   Ren Y, 2005, J BIOL CHEM, V280, P34105, DOI 10.1074/jbc.M503483200
   Rizzo F, 2016, HUM MOL GENET, V25, P4266, DOI 10.1093/hmg/ddw258
   Rosemberg S, 1982, EUR NEUROL, V21, P84, DOI 10.1159/000115459
   Rosenberg GA, 2009, LANCET NEUROL, V8, P205, DOI 10.1016/S1474-4422(09)70016-X
   Sasaki S, 2015, NEUROSCI LETT, V598, P79, DOI 10.1016/j.neulet.2015.05.025
   Sathasivam S, 2008, ORPHANET J RARE DIS, V3, P0, DOI 10.1186/1750-1172-3-9
   Sbacchi S, 2010, CURR GENOMICS, V11, P136, DOI 10.2174/138920210790886880
   Schafer MK, 2017, BRAIN PATHOL, V27, P459, DOI 10.1111/bpa.12422
   Sferra A, 2016, AM J HUM GENET, V99, P974, DOI 10.1016/j.ajhg.2016.08.006
   Subramanian A, 2005, P NATL ACAD SCI USA, V102, P15545, DOI 10.1073/pnas.0506580102
   Tain LS, 2009, FLY, V3, P278, DOI 10.4161/fly.10309
   Van BATTUMEY, 2015, LANCET NEUROL, V14, P532, DOI 10.1016/S1474-4422(14)70257-1
   Van HOECKEA, 2012, NAT MED, V18, P1418, DOI 10.1038/nm.2901
   Vanlaere JE, 1977, REV NEUROL, V133, P119
   Ventruti A, 2007, CURR NEUROL NEUROSCI, V7, P443, DOI 10.1007/s11910-007-0068-5
   Wada T, 2009, PLOS ONE, V4, P0, DOI 10.1371/journal.pone.0006722
   Wong PC, 1995, J CELL BIOL, V130, P1413, DOI 10.1083/jcb.130.6.1413
   Xu ZS, 1993, CELL, V73, P23, DOI 10.1016/0092-8674(93)90157-L
   Yao Y, 2010, J NUTR, V140, P1220, DOI 10.3945/jn.110.122911
   Yonezawa A, 2008, AM J PHYSIOL-CELL PH, V295, PC632, DOI 10.1152/ajpcell.00019.2008
   Zempleni J, 1995, ANN NUTR METAB, V39, P224, DOI 10.1159/000177866
NR 73
TC 13
Z9 13
U1 0
U2 2
PU NATURE PUBLISHING GROUP
PI LONDON
PA MACMILLAN BUILDING, 4 CRINAN ST, LONDON N1 9XW, ENGLAND
SN 2045-2322
EI 
J9 SCI REP-UK
JI Sci Rep
PD APR 6
PY 2017
VL 7
IS 
BP 
EP 
DI 10.1038/srep46271
PG 13
WC Multidisciplinary Sciences
SC Science & Technology - Other Topics
GA FX2HW
UT WOS:000425881300001
PM 28382968
DA 2022-04-27
ER

PT J
AU Hoch, MJ
   Rispoli, J
   Bruno, M
   Wauchope, M
   Lui, YW
   Shepherd, TM
AF Hoch, Michael J.
   Rispoli, Joanne
   Bruno, Mary
   Wauchope, Mervin
   Lui, Yvonne W.
   Shepherd, Timothy M.
TI Clinical utility for diffusion MRI sequence in emergency and inpatient spine protocols
SO CLINICAL IMAGING
LA English
DT Review
DE MRI; DWI; Spine imaging
ID cord infarction; weighted mri; coefficient value; epidural hematoma; prediction; children; disease; injury; motion; tumor
AB Diffusion imaging of the spine has the potential to change clinical management, but is challenging due to the small size of the cord and susceptibility artifacts from adjacent structures. Reduced field-of-view (rFOV) diffusion can improve image quality by decreasing the echo train length. Over the past 2 years, we have acquired a rFOV diffusion sequence for MRI spine protocols on most inpatients and emergency room patients. We provide selected imaging diagnoses to illustrate the utility of including diffusion spine MRI in clinical practice. Our experiences support using diffusion MRI to improve diagnostic certainty and facilitate prompt treatment or clinical management (C) 2017 Elsevier Inc. All rights reserved.
C1 [Hoch, Michael J.; Rispoli, Joanne; Bruno, Mary; Wauchope, Mervin; Lui, Yvonne W.; Shepherd, Timothy M.] NYU, Langone Med Ctr, Dept Radiol, 660 First Ave, New York, NY 10016 USA.
   [Bruno, Mary; Shepherd, Timothy M.] Ctr Adv Imaging Innovat & Res, 660 First Ave, New York, NY 10016 USA.
RP Hoch, MJ (通讯作者)，1364 Clifton Rd NE, Atlanta, GA 30322 USA.
EM michael.hoch@emory.edu
FU National Institute of AgingUnited States Department of Health & Human ServicesNational Institutes of Health (NIH) - USANIH National Institute on Aging (NIA) [NIH1K23 AG048622-01]; National Institute for Neurological Disorders and StrokeUnited States Department of Health & Human ServicesNational Institutes of Health (NIH) - USANIH National Institute of Neurological Disorders & Stroke (NINDS) [NIH RO1 NS039135-11, R21 NS090349]; Center for Advanced Imaging Innovation and Research, an NIH NIBIB Biomedical Technology Resource Center [P41EB017183]
CR Andre JALALB, 2010, TOP MAGN RESON IMAGING, V21, P367, DOI 10.1097/RMR.0b013e31823e65a1
   Bammer R, 2003, EUR J RADIOL, V45, P169, DOI 10.1016/S0720-048X(02)00303-0
   Baruah D, 2015, CURR PROBL DIAGN RAD, V44, P256, DOI 10.1067/j.cpradiol.2014.12.004
   Byun WM, 2002, AM J NEURORADIOL, V23, P906
   Choudhri AF, 2014, NEURORADIOLOGY, V56, P169, DOI 10.1007/s00234-013-1316-9
   Darouiche RO, 2006, NEW ENGL J MED, V355, P2012, DOI 10.1056/NEJMra055111
   Ducreux D, 2006, AM J NEURORADIOL, V27, P214
   Dunbar JAT, 2010, CLIN RADIOL, V65, P974, DOI 10.1016/j.crad.2010.03.015
   Eastwood JD, 2002, AM J NEURORADIOL, V23, P496
   Eguchi Y, 2011, SPINE, V36, PE198, DOI 10.1097/BRS.0b013e3181d5ff05
   Endo T, 2014, SPINAL CORD, V52, P729, DOI 10.1038/sc.2014.53
   Fanning NF, 2006, PEDIATR RADIOL, V36, P26, DOI 10.1007/s00247-005-0019-8
   Fawzy F, 2013, EGYPT J RADIOL NUC M, V44, P265, DOI 10.1016/j.ejrnm.2013.01.010
   Figley CR, 2007, MAGN RESON MED, V58, P185, DOI 10.1002/mrm.21260
   Fung HS, 2003, RADIOGRAPHICS, V23, P179, DOI 10.1148/rg.231025043
   Gold MENACHEM, 2015, TOP MAGN RESON IMAGING, V24, P325, DOI 10.1097/RMR.0000000000000069
   Hayes LL, 2012, PEDIATR RADIOL, V42, P1009, DOI 10.1007/s00247-011-2295-9
   Hodge MH, 2007, AM J NEURORADIOL, V28, P84
   Holder CA, 2000, AM J NEURORADIOL, V21, P1799
   Kamble RAVINDRAB, 2011, INDIAN J RADIOL IMAGING, V21, P221, DOI 10.4103/0971-3026.85372
   Kim J, 2012, EUR SOC RAD 2012 ANN, V0, P0
   Kister I, 2016, MULT SCLER RELAT DIS, V9, P62, DOI 10.1016/j.msard.2016.04.005
   Kolstad F, 2006, J NEUROSURG-SPINE, V5, P264, DOI 10.3171/spi.2006.5.3.264
   Kuker W, 2004, J NEUROL, V251, P818, DOI 10.1007/s00415-004-0434-z
   Liao CC, 2004, J NEUROSURG, V100, P38, DOI 10.3171/spi.2004.100.1.0038
   Luypaert R, 2001, EUR J RADIOL, V38, P19, DOI 10.1016/S0720-048X(01)00286-8
   Madhok R, 2016, J CLIN DIAGN RES, V10, PTC19, DOI 10.7860/JCDR/2016/20520.8344
   Masson C, 2004, J NEUROL NEUROSUR PS, V75, P1431, DOI 10.1136/jnnp.2003.031724
   Mirvis SE, 2004, MR IMAGING SPINE SPI, V0, P0
   Moritani T, 2014, BRIT J RADIOL, V87, P0, DOI 10.1259/bjr.20140011
   Mulcahey MJ, 2013, SPINAL CORD, V51, P532, DOI 10.1038/sc.2013.36
   Norenberg MD, 2004, J NEUROTRAUM, V21, P429, DOI 10.1089/089771504323004575
   Parag Y, 2010, AM SOC NEUR ANN M 20, V0, P0
   Patel KB, 2014, AM J NEURORADIOL, V35, P1647, DOI 10.3174/ajnr.A3948
   Porter DA, 2009, MAGN RESON MED, V62, P468, DOI 10.1002/mrm.22024
   Rieseberg S, 2002, MAGN RESON MED, V47, P1186, DOI 10.1002/mrm.10157
   Samson RS, 2016, PLOS ONE, V11, P0, DOI 10.1371/journal.pone.0155557
   Saritas EU, 2008, MAGN RESON MED, V60, P468, DOI 10.1002/mrm.21640
   Setzer M, 2010, J NEUROSURG-SPINE, V13, P371, DOI 10.3171/2010.3.SPINE09399
   Shanbhogue KP, 2016, RADIOL CLIN N AM, V54, P409, DOI 10.1016/j.rcl.2015.12.004
   Shanmuganathan K, 2008, AM J NEURORADIOL, V29, P655, DOI 10.3174/ajnr.A0916
   Shepherd TM, 2017, AM J NEURORADIOL, V38, P387, DOI 10.3174/ajnr.A4981
   Skare S, 2007, MAGN RESON MED, V57, P881, DOI 10.1002/mrm.21176
   Tanenbaum LN, 2013, MAGN RESON IMAGING C, V21, P299, DOI 10.1016/j.mric.2012.12.002
   Tanenbaum LN, 2011, APPL RADIOL 0328, V0, P0
   Tuchman A, 2014, NEUROSURG FOCUS, V37, P0, DOI 10.3171/2014.6.FOCUS14261
   Wargo CJ, 2013, MAGN RESON IMAGING, V31, P1349, DOI 10.1016/j.mri.2013.05.003
   Wheeler-kingshott CAM, 2010, DIFFUSION MRI, V0, P661
   Wilm BJ, 2007, MAGN RESON MED, V57, P625, DOI 10.1002/mrm.21167
   Wingerchuk DM, 2015, INT CONSENSUS DIAGNO, V0, P177
   Zaharchuk G, 2011, AM J NEURORADIOL, V32, P813, DOI 10.3174/ajnr.A2418
NR 51
TC 0
Z9 0
U1 1
U2 7
PU ELSEVIER SCIENCE INC
PI NEW YORK
PA 360 PARK AVE SOUTH, NEW YORK, NY 10010-1710 USA
SN 0899-7071
EI 1873-4499
J9 CLIN IMAG
JI Clin. Imaging
PD SEP-OCT 15
PY 2017
VL 45
IS 
BP 37
EP 50
DI 10.1016/j.clinimag.2017.05.021
PG 14
WC Radiology, Nuclear Medicine & Medical Imaging
SC Radiology, Nuclear Medicine & Medical Imaging
GA FF6VO
UT WOS:000409155300010
PM 28601735
DA 2022-04-27
ER

PT J
AU Chen, CJ
   Liu, DZ
   Yao, WF
   Gu, Y
   Huang, F
   Hei, ZQ
   Li, X
AF Chen, Chao-Jin
   Liu, De-Zhao
   Yao, Wei-Feng
   Gu, Yu
   Huang, Fei
   Hei, Zi-Qing
   Li, Xiang
TI Identification of key genes and pathways associated with neuropathic pain in uninjured dorsal root ganglion by using bioinformatic analysis
SO JOURNAL OF PAIN RESEARCH
LA English
DT Article
DE spinal nerve ligation; neuropathic pain; uninjured afferent; bioinformatic analysis; microarray
ID spinal nerve ligation; catenin signaling pathway; cell apoptosis; neuron; injury; expression; protein; cord; inflammation; recovery
AB Purpose: Neuropathic pain is a complex chronic condition occurring post-nervous system damage. The transcriptional reprogramming of injured dorsal root ganglia (DRGs) drives neuropathic pain. However, few comparative analyses using high-throughput platforms have investigated uninjured DRG in neuropathic pain, and potential interactions among differentially expressed genes (DEGs) and pathways were not taken into consideration. The aim of this study was to identify changes in genes and pathways associated with neuropathic pain in uninjured L4 DRG after L5 spinal nerve ligation (SNL) by using bioinformatic analysis. Materials and methods: The microarray profile GSE24982 was downloaded from the Gene Expression Omnibus database to identify DEGs between DRGs in SNL and sham rats. The prioritization for these DEGs was performed using the Toppgene database followed by gene ontology and pathway enrichment analyses. The relationships among DEGs from the protein interactive perspective were analyzed using protein-protein interaction (PPI) network and module analysis. Real-time polymerase chain reaction (PCR) and Western blotting were used to confirm the expression of DEGs in the rodent neuropathic pain model. Results: A total of 206 DEGs that might play a role in neuropathic pain were identified in L4 DRG, of which 75 were upregulated and 131 were downregulated. The upregulated DEGs were enriched in biological processes related to transcription regulation and molecular functions such as DNA binding, cell cycle, and the FoxO signaling pathway. Ctnnb1 protein had the highest connectivity degrees in the PPI network. The in vivo studies also validated that mRNA and protein levels of Ctnnb1 were upregulated in both L4 and L5 DRGs. Conclusion: This study provides insight into the functional gene sets and pathways associated with neuropathic pain in L4 uninjured DRG after L5 SNL, which might promote our understanding of the molecular mechanisms underlying the development of neuropathic pain.
C1 [Chen, Chao-Jin; Liu, De-Zhao; Yao, Wei-Feng; Gu, Yu; Huang, Fei; Hei, Zi-Qing; Li, Xiang] Sun Yat Sen Univ, Affiliated Hosp 3, Dept Anesthesiol, 600 Tianhe Rd, Guangzhou 510630, Guangdong, Peoples R China.
RP Li, X (通讯作者)，Sun Yat Sen Univ, Affiliated Hosp 3, Dept Anesthesiol, 600 Tianhe Rd, Guangzhou 510630, Guangdong, Peoples R China.
EM lixiang86-26@163.com
FU National Natural Science Foundation of ChinaNational Natural Science Foundation of China (NSFC) [81701104]; Natural Science Foundation of Guangdong Province, ChinaNational Natural Science Foundation of Guangdong Province [2016A030310157]
CR Alvarez-garcia O, 2017, J ORTHOP RES, V0, P0
   Backonja MISHA-MIROSLAV, 2006, CURR PAIN HEADACHE REP, V10, P34, DOI 10.1007/s11916-006-0007-1
   Berger JV, 2011, BRAIN RES REV, V67, P282, DOI 10.1016/j.brainresrev.2011.03.003
   Chen J, 2009, NUCLEIC ACIDS RES, V37, PW305, DOI 10.1093/nar/gkp427
   Colloca L, 2017, NAT REV DIS PRIMERS, V3, P0, DOI 10.1038/nrdp.2017.2
   Dixit M, 2015, PLOS ONE, V10, P0, DOI 10.1371/journal.pone.0144541
   Dixon WJ, 1980, ANNU REV PHARMACOL, V20, P441, DOI 10.1146/annurev.pa.20.040180.002301
   Djouhri L, 2012, PAIN, V153, P1824, DOI 10.1016/j.pain.2012.04.019
   Engle MP, 2012, J COMP NEUROL, V520, P1663, DOI 10.1002/cne.23005
   Finnerup NB, 2005, PAIN, V118, P289, DOI 10.1016/j.pain.2005.08.013
   Fukuoka T, 2001, J NEUROSCI, V21, P4891, DOI 10.1523/JNEUROSCI.21-13-04891.2001
   Gao K, 2016, J NEUROCHEM, V138, P139, DOI 10.1111/jnc.13382
   He SQ, 2014, NEUROSCIENCE, V261, P43, DOI 10.1016/j.neuroscience.2013.12.041
   Huang DW, 2009, NAT PROTOC, V4, P44, DOI 10.1038/nprot.2008.211
   Huang DW, 2009, NUCLEIC ACIDS RES, V37, P1, DOI 10.1093/nar/gkn923
   Hunter S, 2009, NUCLEIC ACIDS RES, V37, PD211, DOI 10.1093/nar/gkn785
   Jeong W, 2012, PLOS ONE, V7, P0, DOI 10.1371/journal.pone.0049204
   Kim SH, 1992, PAIN, V50, P355, DOI 10.1016/0304-3959(92)90041-9
   Liu YB, 2008, J NEUROSCI, V28, P8376, DOI 10.1523/JNEUROSCI.1939-08.2008
   Lu GB, 2016, NEURAL REGEN RES, V11, P1816, DOI 10.4103/1673-5374.194753
   Lv L, 2015, J EXP CLIN CANC RES, V34, P0, DOI 10.1186/s13046-015-0233-7
   Macdonald BT, 2009, DEV CELL, V17, P9, DOI 10.1016/j.devcel.2009.06.016
   Onishi K, 2014, CURR OPIN NEUROBIOL, V27, P232, DOI 10.1016/j.conb.2014.05.005
   Pan CW, 2017, EMBO J, V36, P995, DOI 10.15252/embj.201695534
   Pan X, 2017, SCI REP-UK, V7, P0, DOI 10.1038/srep44597
   Simon R, 2007, CANCER INFORM, V3, P11
   Smith T, 2015, NEUROSCIENCE, V295, P90, DOI 10.1016/j.neuroscience.2015.03.041
   Stelzer GIL, 2016, CURR PROTOC BIOINFORMATICS, V54, P0, DOI 10.1002/cpbi.5
   Suh HI, 2011, ACTA NEUROCHIR, V153, P1003, DOI 10.1007/s00701-011-0945-1
   Szklarczyk D, 2015, NUCLEIC ACIDS RES, V43, PD447, DOI 10.1093/nar/gku1003
   Takasu K, 2011, J PAIN, V12, P1130, DOI 10.1016/j.jpain.2011.04.003
   Troyanskaya O, 2001, BIOINFORMATICS, V17, P520, DOI 10.1093/bioinformatics/17.6.520
   Van STEENWINCKELJ, 2011, J NEUROSCI, V31, P5865, DOI 10.1523/JNEUROSCI.5986-10.2011
   Von SCHACKD, 2011, PLOS ONE, V6, P0, DOI 10.1371/journal.pone.0017670
   Wang J, 2017, NEUROL RES, V39, P176, DOI 10.1080/01616412.2016.1273590
   Xi SY, 2013, CLIN LUNG CANCER, V14, P658, DOI 10.1016/j.cllc.2013.04.011, 10.1016/j.dlc.2013.04.011
   Yang YK, 2014, EUR REV MED PHARMACO, V18, P2152
   Zang Y, 2015, BRAIN BEHAV IMMUN, V44, P37, DOI 10.1016/j.bbi.2014.08.003
   Zhang XQ, 2010, CELL MOL NEUROBIOL, V30, P885, DOI 10.1007/s10571-010-9517-9
   Zhang YK, 2013, J CLIN INVEST, V123, P2268, DOI 10.1172/JCI65364
NR 40
TC 19
Z9 19
U1 0
U2 4
PU DOVE MEDICAL PRESS LTD
PI ALBANY
PA PO BOX 300-008, ALBANY, AUCKLAND 0752, NEW ZEALAND
SN 1178-7090
EI 
J9 J PAIN RES
JI J. Pain Res.
PD JUN 15
PY 2017
VL 10
IS 
BP 2665
EP 2674
DI 10.2147/JPR.S143431
PG 10
WC Clinical Neurology
SC Neurosciences & Neurology
GA FM6QV
UT WOS:000415182200001
PM 29180893
DA 2022-04-27
ER

PT J
AU Wang, J
   Ma, SH
   Tao, R
   Xia, LJ
   Liu, L
   Jiang, YH
AF Wang, Jing
   Ma, Song-He
   Tao, Rong
   Xia, Ling-Jie
   Liu, Lin
   Jiang, Ying-Hai
TI Gene expression profile changes in rat dorsal horn after sciatic nerve injury
SO NEUROLOGICAL RESEARCH
LA English
DT Article
DE Sciatic nerve injury; differentially expressed genes; enrichment analysis; protein-protein interaction; module analysis; adult; age-independent
ID monocyte chemoattractant protein-1; neuropathic pain; spinal-cord; chemokine receptor; sensory neuron; kappa-b; rac2; mechanism; disease; model
AB Objective: This study aims to investigate gene expression changes in rat dorsal horns after sciatic nerve injury (SNI).Methods: The GSE18803 microarray data collected from young and adult rats were downloaded from GEO. After preprocessing, differentially expressed genes (DEGs) between SNI and sham-operated groups were selected using Limma package, in young and adult group, respectively, followed by Venn analysis. Then, enrichment analyses were performed for these DEGs using DAVID. The STRING database was used to identify protein-protein interactions (PPIs) among these DEGs, and the module network was further extracted using plugin ClusterONE. Finally, protein domain enrichment analysis of DEGs in each module was performed using InterPro database.Results: Totally, 210 and 50 DEGs were identified in adult and young group, respectively. Among them, 160 were specific in adult group (e.g. CCL2, NF-(k)B1 and RAC2); 9 were specific in young group (e.g. ILF3 and LYVE1); and 41 were common in both two groups (e.g. FCER1G, C1QA, C1QB and C1QC). The up-regulated DEGs were mostly enriched in immune response-related biological processes, as well as 15 immune- and inflammation-related pathways. Then, two modules were identified in PPI network. CCL2 and NF-(k)B1 had high connectivity degrees in module 1, and RAC2, FCER1G and CD68 in module 2.Conclusion:CCL2, NF-(k)B1, RAC2, FCER1G and C1Q may contribute to the generation of neuropathic pain after SNI via immune and defense pathways. Among the five genes, the first three are specific in adult population, while the latter two are age-independent. They all might function through involvement of these immune or inflammatory pathways.
C1 [Wang, Jing; Ma, Song-He; Tao, Rong; Xia, Ling-Jie; Liu, Lin; Jiang, Ying-Hai] Zhengzhou Univ, Peoples Hosp, Henan Prov Peoples Hosp, Dept Pain Management, Zhengzhou, Peoples R China.
RP Ma, SH (通讯作者)，Zhengzhou Univ, Peoples Hosp, Henan Prov Peoples Hosp, Dept Pain Management, Zhengzhou, Peoples R China.
EM songhemashm@sina.com
CR Abolghasemian M, 2013, SHAFA ORTHOP J, V1, P2
   Aoki-kinoshita KIYOKOF, 2007, V396, V0, P71
   Ashburner M, 2000, NAT GENET, V25, P25, DOI 10.1038/75556
   Baron R, 2010, LANCET NEUROL, V9, P807, DOI 10.1016/S1474-4422(10)70143-5
   Beuche W, 1984, J NEUROCYTOL, V13, P767, DOI 10.1007/BF01148493
   Calvo M, 2012, LANCET NEUROL, V11, P629, DOI 10.1016/S1474-4422(12)70134-5
   Charo IF, 2006, NEW ENGL J MED, V354, P610, DOI 10.1056/NEJMra052723
   Chen H, 2011, BMC BIOINFORMATICS, V12, P0, DOI 10.1186/1471-2105-12-35
   Costigan M, 2002, BMC NEUROSCI, V3, P0, DOI 10.1186/1471-2202-3-16
   Costigan M, 2009, J NEUROSCI, V29, P14415, DOI 10.1523/JNEUROSCI.4569-09.2009
   Dawes JM, 2013, NEUROSCI LETT, V557, P1, DOI 10.1016/j.neulet.2013.10.004
   Diboun I, 2006, BMC GENOMICS, V7, P0, DOI 10.1186/1471-2164-7-252
   Diebold BA, 2001, NAT IMMUNOL, V2, P211, DOI 10.1038/85259
   Dooley JL, 2009, AM J PHYSIOL-LUNG C, V297, PL1091, DOI 10.1152/ajplung.90471.2008
   Doth AH, 2010, PAIN, V149, P338, DOI 10.1016/j.pain.2010.02.034
   Franceschini A, 2013, NUCLEIC ACIDS RES, V41, PD808, DOI 10.1093/nar/gks1094
   Fu ES, 2010, PAIN, V148, P509, DOI 10.1016/j.pain.2010.01.001
   Griffin RS, 2007, J NEUROSCI, V27, P8699, DOI 10.1523/JNEUROSCI.2018-07.2007
   Gushchina S, 2009, MOL CELL NEUROSCI, V40, P207, DOI 10.1016/j.mcn.2008.10.010
   Huang DW, 2009, NAT PROTOC, V4, P44, DOI 10.1038/nprot.2008.211
   Kishore U, 2000, IMMUNOPHARMACOLOGY, V49, P159, DOI 10.1016/S0162-3109(00)80301-X
   Ma VY, 1998, BRAIN RES, V797, P243, DOI 10.1016/S0006-8993(98)00380-1
   Mika J, 2003, J NEUROCHEM, V85, P32, DOI 10.1046/j.1471-4159.85.s2.20_5.x
   Mulder NJ, 2008, CURR PROTOCOLS BIOIN, V0, P0
   Nadeau S, 2011, J NEUROSCI, V31, P12533, DOI 10.1523/JNEUROSCI.2840-11.2011
   Ravetch JV, 1998, ANNU REV IMMUNOL, V16, P421, DOI 10.1146/annurev.immunol.16.1.421
   Roberts AW, 1999, IMMUNITY, V10, P183, DOI 10.1016/S1074-7613(00)80019-9
   Saleh A, 2013, NEUROPHARMACOLOGY, V65, P65, DOI 10.1016/j.neuropharm.2012.09.015
   Segerer S, 2000, J AM SOC NEPHROL, V11, P152, DOI 10.1681/ASN.V111152
   Serrano A, 2010, MOL PAIN, V6, P0, DOI 10.1186/1744-8069-6-90
   Shannon P, 2003, GENOME RES, V13, P2498, DOI 10.1101/gr.1239303
   Sontheimer RD, 2005, J INVEST DERMATOL, V125, P14, DOI 10.1111/j.0022-202X.2005.23673.x
   Tegeder I, 2004, J NEUROSCI, V24, P1637, DOI 10.1523/JNEUROSCI.3118-03.2004
   Thacker MA, 2009, EUR J PAIN, V13, P263, DOI 10.1016/j.ejpain.2008.04.017
   Tofaris GK, 2002, J NEUROSCI, V22, P6696
   Wennerberg K, 2004, J CELL SCI, V117, P1301, DOI 10.1242/jcs.01118
   White FA, 2005, P NATL ACAD SCI USA, V102, P14092, DOI 10.1073/pnas.0503496102
   Woolf CJ, 2007, NEURON, V55, P353, DOI 10.1016/j.neuron.2007.07.016
   Wu H, 2014, PLOS ONE, V9, P0, DOI 10.1371/journal.pone.0091856
   Yang LA, 2004, EUR J NEUROSCI, V19, P871, DOI 10.1111/j.0953-816X.2004.03121.x
   Yang YK, 2014, EUR REV MED PHARMACO, V18, P2152
NR 41
TC 10
Z9 11
U1 0
U2 2
PU TAYLOR & FRANCIS LTD
PI ABINGDON
PA 2-4 PARK SQUARE, MILTON PARK, ABINGDON OR14 4RN, OXON, ENGLAND
SN 0161-6412
EI 1743-1328
J9 NEUROL RES
JI Neurol. Res.
PD FEB 15
PY 2017
VL 39
IS 2
BP 176
EP 182
DI 10.1080/01616412.2016.1273590
PG 7
WC Clinical Neurology; Neurosciences
SC Neurosciences & Neurology
GA EK3AN
UT WOS:000393798400010
PM 28033741
DA 2022-04-27
ER

PT J
AU Feng, YM
   Ge, XY
   Meng, LY
   Scull, J
   Li, JL
   Tian, X
   Zhang, T
   Jin, WH
   Cheng, HY
   Wang, X
   Tokita, M
   Liu, PF
   Mei, H
   Wang, Y
   Li, FY
   Schmitt, ES
   Zhang, V
   Muzny, D
   Wen, S
   Chen, Z
   Yang, YP
   Beaudet, AL
   Liu, XM
   Eng, CM
   Xia, F
   Wong, LJ
   Zhang, JL
AF Feng, Yanming
   Ge, Xiaoyan
   Meng, Linyan
   Scull, Jennifer
   Li, Jianli
   Tian, Xia
   Zhang, Tao
   Jin, Weihong
   Cheng, Hanyin
   Wang, Xia
   Tokita, Mari
   Liu, Pengfei
   Mei, Hui
   Wang, Yue
   Li, Fangyuan
   Schmitt, Eric S.
   Zhang, V.
   Muzny, Donna
   Wen, Shu
   Chen, Zhao
   Yang, Yaping
   Beaudet, Arthur L.
   Liu, Xiaoming
   Eng, Christine M.
   Xia, Fan
   Wong, Lee-Jun
   Zhang, Jinglan
TI The next generation of population-based spinal muscular atrophy carrier screening: comprehensive pan-ethnic SMN1 copy-number and sequence variant analysis by massively parallel sequencing
SO GENETICS IN MEDICINE
LA English
DT Article
DE carrier screening testing; copy-number analysis; next-generation sequencing; SMN1; spinal muscular atrophy
ID dependent probe amplification; high-throughput; sma; diagnosis; identification; validation; prediction; gene; pcr
AB Purpose: To investigate pan-ethnic SMN1 copy-number and sequence variation by hybridization-based target enrichment coupled with massively parallel sequencing or next-generation sequencing (NGS). Methods: NGS reads aligned to SMN1 and SMN2 exon 7 were quantified to determine the total combined copy number of SMN1 and SMN2. The ratio of SMN1 to SMN2 was calculated based on a single-nucleotide difference that distinguishes the two genes. SMN1 copy-number results were compared between the NGS and quantitative polymerase chain reaction and/or multiplex ligation-dependent probe amplification. The NGS data set was also queried for the g.27134T>G single-nucleotide polymorphism (SNP) and other SMN1 sequence pathogenic variants. Results: The sensitivity of the test to detect spinal muscular atrophy (SMA) carriers with one copy of SMN1 was 100% (95% confidence interval (CI): 95.9-100%; n = 90) and specificity was 99.6% (95% CI: 99.4-99.7%; n = 6,648). Detection of the g.27134T>G SNP by NGS was 100% concordant with an restriction fragment-length polymorphism method (n = 493). Ten single-nucleotide variants in SMN1 were detectable by NGS and confirmed by gene-specific amplicon-based sequencing. This comprehensive approach yielded SMA carrier detection rates of 90.3-95.0% in five ethnic groups studied. Conclusion: We have developed a novel, comprehensive SMN1 copy-number and sequence variant analysis method by NGS that demonstrated improved SMA carrier detection rates across the entire population examined.
C1 [Feng, Yanming; Ge, Xiaoyan; Meng, Linyan; Scull, Jennifer; Wang, Xia; Tokita, Mari; Liu, Pengfei; Mei, Hui; Wang, Yue; Li, Fangyuan; Zhang, V.; Muzny, Donna; Wen, Shu; Chen, Zhao; Yang, Yaping; Beaudet, Arthur L.; Eng, Christine M.; Xia, Fan; Wong, Lee-Jun; Zhang, Jinglan] Baylor Coll Med, Dept Mol & Human Genet, Houston, TX 77030 USA.
   [Feng, Yanming; Li, Jianli; Tian, Xia; Zhang, Tao; Jin, Weihong; Cheng, Hanyin; Schmitt, Eric S.; Eng, Christine M.] Baylor Genet Labs, Houston, TX USA.
   [Muzny, Donna] Baylor Coll Med, Human Genome Sequencing Ctr, Houston, TX 77030 USA.
   [Zhang, V.] Univ Texas Houston, Hlth Sci Ctr, Sch Publ Hlth, Dept Epidemiol Human Genet & Environm Sci, Houston, TX USA.
   [Liu, Xiaoming] AmCare Genom Lab, Guangzhou, Guangdong, Peoples R China.
RP Wong, LJ; Zhang, JL (通讯作者)，Baylor Coll Med, Dept Mol & Human Genet, Houston, TX 77030 USA.
EM ljwong@bcm.edu; jinglanz@bcm.edu
CR Abuli A, 2016, HUM MUTAT, V37, P516, DOI 10.1002/humu.22989
   Arkblad EL, 2006, NEUROMUSCULAR DISORD, V16, P830, DOI 10.1016/j.nmd.2006.08.011
   Cusco I, 2002, HUM MUTAT, V20, P452, DOI 10.1002/humu.10144
   Cusco I, 2001, HUM GENET, V108, P222, DOI 10.1007/s004390000452
   Dubowitz V, 1995, NEUROMUSCULAR DISORD, V5, P3, DOI 10.1016/0960-8966(94)00075-K
   Emery AEH, 1976, J NEUROL SCI, V29, P83, DOI 10.1016/0022-510X(76)90082-4
   Feldkotter M, 2002, AM J HUM GENET, V70, P358, DOI 10.1086/338627
   Feng YM, 2015, GENET MED, V17, P99, DOI 10.1038/gim.2014.80
   Forreryd A, 2014, BMC GENOMICS, V15, P0, DOI 10.1186/1471-2164-15-379
   Hallam S, 2014, J MOL DIAGN, V16, P180, DOI 10.1016/j.jmoldx.2013.10.006
   Haque IS, 2016, JAMA-J AM MED ASSOC, V316, P734, DOI 10.1001/jama.2016.11139
   Hendrickson BC, 2009, J MED GENET, V46, P641, DOI 10.1136/jmg.2009.066969
   Larson JL, 2015, BMC MED GENET, V16, P0, DOI 10.1186/s12881-015-0246-2
   Lindsay SJ, 2006, AM J HUM GENET, V79, P890, DOI 10.1086/508709
   Liu CG, 2004, P NATL ACAD SCI USA, V101, P9740, DOI 10.1073/pnas.0403293101
   Lorson CL, 1999, P NATL ACAD SCI USA, V96, P6307, DOI 10.1073/pnas.96.11.6307
   Luo MJ, 2014, GENET MED, V16, P149, DOI 10.1038/gim.2013.84
   Macdonald WK, 2014, PRENATAL DIAG, V34, P1219, DOI 10.1002/pd.4459
   Mandelker D, 2016, GENET MED, V18, P1282, DOI 10.1038/gim.2016.58
   Mcandrew PE, 1997, AM J HUM GENET, V60, P1411, DOI 10.1086/515465
   Contreras-capetillo SN, 2015, EXP THER MED, V9, P2053, DOI 10.3892/etm.2015.2436
   Prior TW, 2016, GENET MED, V18, P752, DOI 10.1038/gim.2016.76
   Prior TW, 2008, GENET MED, V10, P340, DOI 10.1097/GIM.0b013e318188d069
   Retterer K, 2015, GENET MED, V17, P623, DOI 10.1038/gim.2014.160
   Schouten JP, 2002, NUCLEIC ACIDS RES, V30, P0, DOI 10.1093/nar/gnf056
   Sugarman EA, 2012, EUR J HUM GENET, V20, P27, DOI 10.1038/ejhg.2011.134
   Swoboda KJ, 2005, ANN NEUROL, V57, P704, DOI 10.1002/ana.20473
   Vandersteege G, 1995, LANCET, V345, P985, DOI 10.1016/S0140-6736(95)90732-7
   Yang YP, 2014, JAMA-J AM MED ASSOC, V312, P1870, DOI 10.1001/jama.2014.14601
   Yang YP, 2013, NEW ENGL J MED, V369, P1502, DOI 10.1056/NEJMoa1306555
   Zhu SY, 2010, EUR J HUM GENET, V18, P978, DOI 10.1038/ejhg.2010.54
NR 31
TC 32
Z9 40
U1 0
U2 12
PU NATURE PUBLISHING GROUP
PI NEW YORK
PA 75 VARICK ST, 9TH FLR, NEW YORK, NY 10013-1917 USA
SN 1098-3600
EI 1530-0366
J9 GENET MED
JI Genet. Med.
PD AUG 15
PY 2017
VL 19
IS 8
BP 936
EP 944
DI 10.1038/gim.2016.215
PG 9
WC Genetics & Heredity
SC Genetics & Heredity
GA FC6KG
UT WOS:000406948400013
PM 28125085
DA 2022-04-27
ER

PT J
AU Bjorkum, AA
   Oveland, E
   Stuhr, L
   Havnes, MB
   Berven, F
   Gronning, M
   Hope, A
AF Bjorkum, Alvhild Alette
   Oveland, Eystein
   Stuhr, Linda
   Havnes, Marianne Bjordal
   Berven, Frode
   Gronning, Marit
   Hope, Arvid
TI Fast hyperbaric decompression after heliox saturation altered the brain proteome in rats
SO PLOS ONE
LA English
DT Article
ID clathrin-mediated endocytosis; cyclin-dependent kinase-5; s100b protein; white-matter; spinal-cord; sickness; diver; mri; injury; cdk5
AB Better understanding of the physiological mechanisms and neurological symptoms involved in the development of decompression sickness could contribute to improvements of diving procedures. The main objective of the present study was to determine effects on the brain proteome of fast decompression (1 bar/20 s) compared to controls (1 bar/10 min) after heliox saturation diving, using rats in a model system. The protein S100B, considered a biomarker for brain injury, was not significantly different in serum samples from one week before, immediately after, and one week after the dive. Alterations in the rat brain proteome due to fast decompression were investigated using both iontrap and orbitrap LC-MS, and 967 and 1062 proteins were quantified, respectively. Based on the significantly regulated proteins in the iontrap (56) and orbitrap (128) datasets, the networks "synaptic vesicle fusion and recycling in nerve terminals" and "translation initiation" were significantly enriched in a system biological database analysis (Metacore). Ribosomal proteins (RLA2, RS10) and the proteins hippocalcin-like protein 4 and proteasome subunit beta type-7 were significantly upregulated in both datasets. The heat shock protein 105 kDa, Rho-associated protein kinase 2 and Dynamin-1 were significantly downregulated in both datasets. Another main effect of hyperbaric fast decompression in our experiment is inhibition of endocytosis and stimulation of exocytosis of vesicles in the presynaptic nerve terminal. In addition, fast decompression affected several proteins taking parts in these two main mechanisms of synaptic strength, especially alteration in CDK5/calcineurin are associated with a broad range of neurological disorders. In summary, fast decompression after heliox saturation affected the brain proteome in a rat model for diving, potentially disturbing protein homeostasis, e.g. in synaptic vesicles, and destabilizing cytoskeletal components. Data are available via ProteomeXchange with identifier PXD006349
C1 [Bjorkum, Alvhild Alette] Western Norway Univ Appl Sci, Dept Biomed Lab Sci & Chem Engn, Bergen, Norway.
   [Oveland, Eystein; Berven, Frode] Univ Bergen, Fac Med & Dent, Dept Biomed, Prote Unit, Bergen, Norway.
   [Oveland, Eystein; Gronning, Marit] Univ Bergen, Fac Med & Dent, Dept Clin Med, Bergen, Norway.
   [Stuhr, Linda] Univ Bergen, Fac Med & Dent, Dept Biomed, Bergen, Norway.
   [Havnes, Marianne Bjordal] Norwegian Univ Sci & Technol, Fac Med & Hlth Sci, Dept Circulat & Med Imaging, Trondheim, Norway.
   [Gronning, Marit] Haukeland Hosp, Dept Occupat Med, Bergen, Norway.
   [Hope, Arvid] NUI AS, Bergen, Norway.
RP Bjorkum, AA (通讯作者)，Western Norway Univ Appl Sci, Dept Biomed Lab Sci & Chem Engn, Bergen, Norway.
EM Alvhild.Bjorkum@hvl.no
FU Norwegian Research CouncilResearch Council of NorwayEuropean Commission [220546]; NUI AS
CR Balestra C, 2016, FRONT PSYCHOL, V7, P0, DOI 10.3389/fpsyg.2016.00696
   Berle M, 2010, FLUIDS BARRIERS CNS, V7, P0, DOI 10.1186/1743-8454-7-8
   Berle M, 2011, FLUIDS BARRIERS CNS, V8, P0, DOI 10.1186/2045-8118-8-19
   Calcagnile O, 2016, BMC NEUROL, V16, P0, DOI 10.1186/s12883-016-0723-z
   Cheung ZH, 2012, TRENDS CELL BIOL, V22, P169, DOI 10.1016/j.tcb.2011.11.003
   Connolly DM, 2015, AEROSP MED HUM PERF, V86, P928, DOI 10.3357/AMHP.4392.2015
   Cox J, 2012, BMC BIOINFORMATICS, V13, P0, DOI 10.1186/1471-2105-13-S16-S12
   Dadas A, 2016, FLUIDS BARRIERS CNS, V13, P0, DOI 10.1186/s12987-016-0045-y
   Dutka AJ, 2003, PHYSL MED DIVING, V0, P0
   Eftedal I, 2013, PHYSIOL GENOMICS, V45, P965, DOI 10.1152/physiolgenomics.00164.2012
   Fassio ANNA, 2016, FRONT SYNAPTIC NEUROSCI, V8, P10, DOI 10.3389/fnsyn.2016.00010
   Ferrazzano PA, 2008, MAGNETIC RESONANCE I, V0, P0
   Fletcher AI, 1999, J BIOL CHEM, V274, P4027, DOI 10.1074/jbc.274.7.4027
   Forestier A, 2015, HEMOGLOBIN, V39, P438, DOI 10.3109/03630269.2015.1065882
   Gempp E, 2014, DIVING HYPERB MED, V44, P26
   Gronning M, 2005, UNDERSEA HYPERBAR M, V32, P397
   Gronning M, 2011, J NEUROL SCI, V304, P17, DOI 10.1016/j.jns.2011.01.021
   Haslene-hox H, 2011, PLOS ONE, V6, P0, DOI 10.1371/journal.pone.0019217
   Havnes MB, 2013, EUR J APPL PHYSIOL, V113, P1405, DOI 10.1007/s00421-012-2565-8
   Hemelryck W, 2014, SCAND J MED SCI SPOR, V24, P928, DOI 10.1111/sms.12100
   Hennedige T, 2012, J MED IMAG RADIAT ON, V56, P282, DOI 10.1111/j.1754-9485.2012.02386.x
   Hope A, 2006, 1993 CONS C REV, V0, P0
   Hope A, 2015, UNDERSEA HYPERBAR M, V42, P57
   Jallul S, 2007, SPINAL CORD, V45, P116, DOI 10.1038/sj.sc.3101923
   Kajimoto Y, 1993, J NEUROCHEM, V61, P1091, DOI 10.1111/j.1471-4159.1993.tb03624.x
   Kei PL, 2007, J NEUROIMAGING, V17, P378, DOI 10.1111/j.1552-6569.2007.00122.x
   Lee SY, 2004, P NATL ACAD SCI USA, V101, P546, DOI 10.1073/pnas.0307813100
   Mclinden KRISTINAA, 2012, BRAIN DISORD THER, V2012, P001
   Moen G, 2010, ACTA RADIOL, V51, P1050, DOI 10.3109/02841851.2010.515245
   Roberts AJ, 2013, NAT REV MOL CELL BIO, V14, P713, DOI 10.1038/nrm3667
   Roy PK, 2015, COMPUT MED IMAG GRAP, V45, P102, DOI 10.1016/j.compmedimag.2015.08.005
   Skogland S, 2002, J APPL PHYSIOL, V92, P2633, DOI 10.1152/japplphysiol.00795.2001
   Su SC, 2011, ANNU REV CELL DEV BI, V27, P465, DOI 10.1146/annurev-cellbio-092910-154023
   Szklarczyk D, 2015, NUCLEIC ACIDS RES, V43, PD447, DOI 10.1093/nar/gku1003
   Takei K, 2001, TRENDS CELL BIOL, V11, P385, DOI 10.1016/S0962-8924(01)02082-7
   Thompson WH, 2016, NEUROIMAGE-CLIN, V12, P1004, DOI 10.1016/j.nicl.2016.05.005
   Todnem K, 1991, BRIT J IND MED, V48, P258
   Tomizawa K, 2003, J CELL BIOL, V163, P813, DOI 10.1083/jcb.200308110
   Vaudel M, 2015, NAT BIOTECHNOL, V33, P22, DOI 10.1038/nbt.3109
   Vaudel M, 2011, PROTEOMICS, V11, P996, DOI 10.1002/pmic.201000595
   Vizcaino JA, 2014, NAT BIOTECHNOL, V32, P223, DOI 10.1038/nbt.2839
   Vizcaino JA, 2013, NUCLEIC ACIDS RES, V41, PD1063, DOI 10.1093/nar/gks1262
   Yardan T, 2011, J PAK MED ASSOC, V61, P276
NR 43
TC 2
Z9 2
U1 0
U2 7
PU PUBLIC LIBRARY SCIENCE
PI SAN FRANCISCO
PA 1160 BATTERY STREET, STE 100, SAN FRANCISCO, CA 94111 USA
SN 1932-6203
EI 
J9 PLOS ONE
JI PLoS One
PD OCT 4
PY 2017
VL 12
IS 10
BP 
EP 
DI 10.1371/journal.pone.0185765
PG 16
WC Multidisciplinary Sciences
SC Science & Technology - Other Topics
GA FI7FU
UT WOS:000412163100043
PM 28977037
DA 2022-04-27
ER

PT J
AU Xiao, Y
   Wang, WS
   Chen, LG
   Chen, JY
   Jiang, PP
   Fu, XQ
   Nie, XL
   Kwan, HY
   Liu, YY
   Zhao, XS
AF Xiao, Ya
   Wang, Wanshan
   Chen, Liguo
   Chen, Jieyu
   Jiang, Pingping
   Fu, Xiuqiong
   Nie, Xiaoli
   Kwan, Hiuyee
   Liu, Yanyan
   Zhao, Xiaoshan
TI The effects of short-term high-fat feeding on exercise capacity: multi-tissue transcriptome changes by RNA sequencing analysis
SO LIPIDS IN HEALTH AND DISEASE
LA English
DT Article
DE RNA Sequencing; High-fat feeding; Exercise capacity; Multi-tissue; Short-term
ID gene-expression; c57bl/6j mice; spinal-cord; diet; rat; endurance; fatigue; injury; mouse; differentiation
AB Background: The effects of short-term high fat diets on physiology are elusive and the molecular changes following fat overconsumption remain largely unknown. In this study, we aimed to evaluate exercise capacity in mice fed with a high fat diet (HFD) for 3 days and investigate the molecular mechanisms in the early response to high-fat feeding. Methods: Exercise capacity was assessed by weight-loaded swimming test in mice fed a control diet (10 kcal% fat) or a HFD (60 kcal% fat) for 3 days. Global gene expression of ten important tissues (brain, heart, liver, spleen, lung, kidney, stomach, duodenum, skeletal muscle and blood) was analyzed using RNA Sequencing. Results: A HFD for just 3 days can induce 71% decrease of exercise performance prior to substantial weight gain (P <0. 01). Principle component analysis revealed that differential gene expression patterns existed in the ten tissues. Out of which, the brain, spleen and lung were demonstrated to have more pronounced transcriptional changes than other tissues. Biological process analysis for differentially expressed genes in the brain, spleen and lung showed that dysregulation of peripheral and central immune response had been implicated in the early stage of HFD exposure. Neurotransmission related genes and circulatory system process related genes were significantly down-regulated in the brain and lung, respectively. Conclusions: Our findings provide new insights for the deleterious effects of high-fat feeding, especially revealing that the lung maybe as a new important target attacked by short-term high-fat feeding.
C1 [Xiao, Ya; Chen, Liguo] Jinan Univ, Sch Med, Dept Tradit Chinese Med, Guangzhou, Guangdong, Peoples R China.
   [Xiao, Ya; Chen, Jieyu; Jiang, Pingping; Nie, Xiaoli; Liu, Yanyan; Zhao, Xiaoshan] Southern Med Univ, Sch Tradit Chinese Med, Guangzhou, Guangdong, Peoples R China.
   [Wang, Wanshan] Southern Med Univ, Ctr Expt Anim, Guangzhou, Guangdong, Peoples R China.
   [Fu, Xiuqiong; Kwan, Hiuyee] Hong Kong Baptist Univ, Sch Chinese Med, Hong Kong, Hong Kong, Peoples R China.
RP Liu, YY; Zhao, XS (通讯作者)，Southern Med Univ, Sch Tradit Chinese Med, Guangzhou, Guangdong, Peoples R China.
EM siyecao2015@163.com; zhaoxs0609@163.com
FU National Science Foundation of ChinaNational Natural Science Foundation of China (NSFC) [81373707, 81403447, 81603520]; Natural Science Foundation of Guangdong Province, ChinaNational Natural Science Foundation of Guangdong Province [2014A030313292, 2014A030310072, 2016A030310084]; Science & Technical Plan of Guangzhou, Guangdong, China [2014Y2-00504]; Administration of Traditional Medicine of Guangdong province [20161063]; Fundamental Research Funds for the Central UniversitiesFundamental Research Funds for the Central Universities [21616315]; Special Funds for the Cultivation of Guangdong College Students Scientific and Technological Innovation [pdjh2016b0093]
CR Anderegg A, 2013, PLOS GENET, V9, P0, DOI 10.1371/journal.pgen.1003973
   Arndt B, 2011, PLOS ONE, V6, P0, DOI 10.1371/journal.pone.0023761
   Baxter GF, 2004, BASIC RES CARDIOL, V99, P90, DOI 10.1007/s00395-004-0458-7
   Brumovsky P, 2007, NEUROSCIENCE, V147, P469, DOI 10.1016/j.neuroscience.2007.02.068
   Cui J, 2012, NUTRITION, V28, P275, DOI 10.1016/j.nut.2011.10.016
   Davis RS, 2004, INT IMMUNOL, V16, P1343, DOI 10.1093/intimm/dxh137
   De Giorgio MR, 2009, CLIN CHIM ACTA, V406, P103, DOI 10.1016/j.cca.2009.06.004
   de Wilde J, 2008, PHYSIOL GENOMICS, V32, P360, DOI 10.1152/physiolgenomics.00219.2007
   Ding YQ, 2004, DEVELOPMENT, V131, P3693, DOI 10.1242/dev.01250
   Elias LAB, 2008, NEURON, V59, P679, DOI 10.1016/j.neuron.2008.08.017
   Hp T, 2008, NUCL ACIDS RES, V36, P0
   Iellem A, 2001, J EXP MED, V194, P847, DOI 10.1084/jem.194.6.847
   Jin ES, 2013, METABOLISM, V62, P152, DOI 10.1016/j.metabol.2012.07.012
   Katafuchi T, 2005, EUR J NEUROSCI, V22, P2817, DOI 10.1111/j.1460-9568.2005.04478.x
   Kawano H, 2003, EXP NEUROL, V182, P103, DOI 10.1016/S0014-4886(03)00030-X
   Lapachet RAB, 1996, J APPL PHYSIOL, V80, P1173, DOI 10.1152/jappl.1996.80.4.1173
   Lee YS, 2011, DIABETES, V60, P2474, DOI 10.2337/db11-0194
   Mathes WF, 2010, BEHAV BRAIN RES, V210, P155, DOI 10.1016/j.bbr.2010.02.016
   Miller WC, 1984, J APPL PHYSIOL, V56, P78, DOI 10.1152/jappl.1984.56.1.78
   Mitaka C, 1998, CHEST, V114, P223, DOI 10.1378/chest.114.1.223
   Miyazaki Y, 2008, SCAND J IMMUNOL, V67, P230, DOI 10.1111/j.1365-3083.2007.02062.x
   Murray AJ, 2009, FASEB J, V23, P4353, DOI 10.1096/fj.09-139691
   Naura AS, 2009, LAB INVEST, V89, P1243, DOI 10.1038/labinvest.2009.98
   Nishikawa S, 2012, TOXICOL PATHOL, V40, P71, DOI 10.1177/0192623311422078
   Petit V, 2007, J LIPID RES, V48, P278, DOI 10.1194/jlr.M600283-JLR200
   Rabe TI, 2012, NEURAL DEV, V7, P0, DOI 10.1186/1749-8104-7-39
   Raper JA, 2014, J APPL PHYSIOL, V117, P1371, DOI 10.1152/japplphysiol.00456.2014
   Riccardi G, 2004, CLIN NUTR, V23, P447, DOI 10.1016/j.clnu.2004.02.006
   Robinson MD, 2010, BIOINFORMATICS, V26, P139, DOI 10.1093/bioinformatics/btp616
   Rosenblum MD, 2004, BLOOD, V103, P2691, DOI 10.1182/blood-2003-09-3184
   Rossi D, 2000, ANNU REV IMMUNOL, V18, P217, DOI 10.1146/annurev.immunol.18.1.217
   Simi B, 1991, J APPL PHYSIOL, V71, P197, DOI 10.1152/jappl.1991.71.1.197
   Tan W, 2012, INT J BIOL MACROMOL, V50, P59, DOI 10.1016/j.ijbiomac.2011.09.019
   Thaler JP, 2012, J CLIN INVEST, V122, P153, DOI 10.1172/JCI59660
   Tremblay AJ, 2013, AM J CLIN NUTR, V98, P32, DOI 10.3945/ajcn.113.060251
   Van AMPTINGMTJ, 2012, INFECT IMMUN, V80, P1115, DOI 10.1128/IAI.06165-11
   Wang L, 2011, CELL PROLIFERAT, V44, P291, DOI 10.1111/j.1365-2184.2011.00752.x
   Wang L, 2012, IMMUNOL RES, V52, P258, DOI 10.1007/s12026-012-8337-z
   Wang SY, 2012, MOLECULES, V17, P11864, DOI 10.3390/molecules171011864
   Wermers JD, 2011, GASTROENTEROLOGY, V140, P1526, DOI 10.1053/j.gastro.2011.01.044
   Wu RM, 2014, ACTA PHARMACOL SIN, V35, P1274, DOI 10.1038/aps.2014.70
   Xu SW, 2011, FISH SHELLFISH IMMUN, V30, P600, DOI 10.1016/j.fsi.2010.12.009
   Yoshioka M, 2008, OBESITY, V16, P2302, DOI 10.1038/oby.2008.352
NR 43
TC 4
Z9 4
U1 3
U2 13
PU BIOMED CENTRAL LTD
PI LONDON
PA 236 GRAYS INN RD, FLOOR 6, LONDON WC1X 8HL, ENGLAND
SN 1476-511X
EI 
J9 LIPIDS HEALTH DIS
JI Lipids Health Dis.
PD FEB 2
PY 2017
VL 16
IS 
BP 
EP 
DI 10.1186/s12944-017-0424-7
PG 12
WC Biochemistry & Molecular Biology; Nutrition & Dietetics
SC Biochemistry & Molecular Biology; Nutrition & Dietetics
GA EO6BO
UT WOS:000396776900001
PM 28153015
DA 2022-04-27
ER

PT J
AU Noristani, HN
   Gerber, YN
   Sabourin, JC
   Le Corre, M
   Lonjon, N
   Mestre-Frances, N
   Hirbec, HE
   Perrin, FE
AF Noristani, Harun N.
   Gerber, Yannick N.
   Sabourin, Jean-Charles
   Le Corre, Marine
   Lonjon, Nicolas
   Mestre-Frances, Nadine
   Hirbec, Helene E.
   Perrin, Florence E.
TI RNA-Seq Analysis of Microglia Reveals Time-Dependent Activation of Specific Genetic Programs following Spinal Cord Injury
SO FRONTIERS IN MOLECULAR NEUROSCIENCE
LA English
DT Article
DE spinal cord injuries; microglia; RNA sequencing; DNA damage; BRCA1; non-human primate
ID mouse model; alzheimers-disease; nonhuman-primate; brain-development; adult brain; transcriptome; macrophage; expression; cell; neuron
AB Neurons have inherent competence to regrow following injury, although not spontaneously. Spinal cord injury (SCI) induces a pronounced neuroinflammation driven by resident microglia and infiltrating peripheral macrophages. Microglia are the first reactive glial population after SCI and participate in recruitment of monocyte-derived macrophages to the lesion site. Both positive and negative influence of microglia and macrophages on axonal regeneration had been reported after SCI, raising the issue whether their response depends on time post-lesion or different lesion severity. We analyzed molecular alterations in microglia at several time-points after different SCI severities using RNA-sequencing. We demonstrate that activation of microglia is time-dependent post-injury but is independent of lesion severity. Early transcriptomic response of microglia after SCI involves proliferation and neuroprotection, which is then switched to neuroinflammation at later stages. Moreover, SCI induces an autologous microglial expression of astrocytic markers with over 6% of microglia expressing glial fibrillary acidic protein and vimentin from as early as 72 h post-lesion and up to 6 weeks after injury. We also identified the potential involvement of DNA damage and in particular tumor suppressor gene breast cancer susceptibility gene 1 (Brca1) in microglia after SCI. Finally, we established that BRCA1 protein is specifically expressed in non-human primate spinal microglia and is upregulated after SCI. Our data provide the first transcriptomic analysis of microglia at multiple stages after different SCI severities. Injury-induced microglia expression of astrocytic markers at RNA and protein levels demonstrates novel insights into microglia plasticity. Finally, increased microglia expression of BRCA1 in rodents and non-human primate model of SCI, suggests the involvement of oncogenic proteins after CNS lesion.
C1 [Noristani, Harun N.; Gerber, Yannick N.; Lonjon, Nicolas; Mestre-Frances, Nadine; Perrin, Florence E.] Univ Montpellier, MMDN, Montpellier, France.
   [Noristani, Harun N.; Gerber, Yannick N.; Lonjon, Nicolas; Mestre-Frances, Nadine; Perrin, Florence E.] INSERM, U1198, EPHE, Montpellier, France.
   [Noristani, Harun N.; Gerber, Yannick N.; Le Corre, Marine; Perrin, Florence E.] INSERM, U1051, Montpellier, France.
   [Gerber, Yannick N.; Sabourin, Jean-Charles; Perrin, Florence E.] Univ Basque Country, Ikerbasque, Basque Fdn Sci, Integrat Biol Neurodegenerat, Bilbao, Spain.
   [Gerber, Yannick N.; Sabourin, Jean-Charles; Perrin, Florence E.] Univ Basque Country, Dept Neurosci, Bilbao, Spain.
   [Le Corre, Marine; Lonjon, Nicolas] Gui de Chauliac Hosp, Dept Neurosurg, Montpellier, France.
   [Hirbec, Helene E.] CNRS, UMR5203, INSERM, Inst Funct Genom,U1191, Montpellier, France.
RP Perrin, FE (通讯作者)，Univ Montpellier, MMDN, Montpellier, France.; Perrin, FE (通讯作者)，INSERM, U1198, EPHE, Montpellier, France.; Perrin, FE (通讯作者)，INSERM, U1051, Montpellier, France.; Perrin, FE (通讯作者)，Univ Basque Country, Ikerbasque, Basque Fdn Sci, Integrat Biol Neurodegenerat, Bilbao, Spain.; Perrin, FE (通讯作者)，Univ Basque Country, Dept Neurosci, Bilbao, Spain.
EM florence.perrin@inserm.fr
FU Spanish Government, Plan Nacional de I+D+ISpanish Government [PI10/00709]; Government of the Basque Country grant (Proyectos de Investigacion Sanitaria and Fondo Comun de Cooperacion Aquitania-Euskadi); French Government; ANR-FNS grantFrench National Research Agency (ANR); GliALS [ANR-14-CE36-0009-01]; patient organization "Demain Debout Aquitaine"; patient organization "Verticale"; Spanish Government, ISCIII-Subdireccion General de Evaluacion y Fomento de la investigacion [PI10/00709]
CR Bae I, 2004, CANCER RES, V64, P7893, DOI 10.1158/0008-5472.CAN-04-1119
   Bennett ML, 2016, P NATL ACAD SCI USA, V113, PE1738, DOI 10.1073/pnas.1525528113
   Beutner C, 2013, GLIA, V61, P1429, DOI 10.1002/glia.22524
   Blomster LV, 2013, EXP NEUROL, V247, P226, DOI 10.1016/j.expneurol.2013.05.002
   Butovsky O, 2014, NAT NEUROSCI, V17, P131, DOI 10.1038/nn.3599
   Cahoy JD, 2008, J NEUROSCI, V28, P264, DOI 10.1523/JNEUROSCI.4178-07.2008
   Chiu IM, 2013, CELL REP, V4, P385, DOI 10.1016/j.celrep.2013.06.018
   Cooney SJ, 2014, FREE RADICAL RES, V48, P929, DOI 10.3109/10715762.2014.927578
   Courtine G, 2007, NAT MED, V13, P561, DOI 10.1038/nm1595
   David S, 2011, NAT REV NEUROSCI, V12, P388, DOI 10.1038/nrn3053
   Deng KW, 2009, J NEUROSCI, V29, P9545, DOI 10.1523/JNEUROSCI.1175-09.2009
   Donnelly DJ, 2011, J NEUROSCI, V31, P9910, DOI 10.1523/JNEUROSCI.2114-11.2011
   Elmore MRP, 2014, NEURON, V82, P380, DOI 10.1016/j.neuron.2014.02.040
   Friedli L, 2015, SCI TRANSL MED, V7, P0, DOI 10.1126/scitranslmed.aac5811
   Gautier EL, 2012, NAT IMMUNOL, V13, P1118, DOI 10.1038/ni.2419
   Geissmann F, 2003, IMMUNITY, V19, P71, DOI 10.1016/S1074-7613(03)00174-2
   Gerber YN, 2012, PLOS ONE, V7, P0, DOI 10.1371/journal.pone.0036000
   Ginhoux F, 2016, NAT IMMUNOL, V17, P34, DOI 10.1038/ni.3324
   Gosselin D, 2014, CELL, V159, P1327, DOI 10.1016/j.cell.2014.11.023
   Gowen LC, 1996, NAT GENET, V12, P191, DOI 10.1038/ng0296-191
   Graeber MB, 1988, J NEUROCYTOL, V17, P573, DOI 10.1007/BF01189811
   Greenhalgh AD, 2016, BRAIN BEHAV IMMUN, V56, P61, DOI 10.1016/j.bbi.2016.04.013
   Greenhalgh AD, 2014, J NEUROSCI, V34, P6316, DOI 10.1523/JNEUROSCI.4912-13.2014
   Hashimoto M, 2007, J NEUROSCI, V27, P3603, DOI 10.1523/JNEUROSCI.4805-06.2007
   Hickman SE, 2013, NAT NEUROSCI, V16, P1896, DOI 10.1038/nn.3554
   Huysentruyt LC, 2011, ASN NEURO, V3, P183, DOI 10.1042/AN20110011
   Ibi D, 2013, GLIA, V61, P679, DOI 10.1002/glia.22461
   Johnson N, 2011, NAT MED, V17, P875, DOI 10.1038/nm.2377
   Jung S, 2000, MOL CELL BIOL, V20, P4106, DOI 10.1128/MCB.20.11.4106-4114.2000
   Kettenmann H, 2011, PHYSIOL REV, V91, P461, DOI 10.1152/physrev.00011.2010
   Kiewe P, 2009, ANN HEMATOL, V88, P1177, DOI 10.1007/s00277-009-0751-5
   Kigerl KA, 2009, J NEUROSCI, V29, P13435, DOI 10.1523/JNEUROSCI.3257-09.2009
   King TM, 2007, ANN HUM GENET, V71, P719, DOI 10.1111/j.1469-1809.2007.00377.x
   Kroner A, 2014, NEURON, V83, P1098, DOI 10.1016/j.neuron.2014.07.027
   Laird AS, 2010, PLOS ONE, V5, P0, DOI 10.1371/journal.pone.0013368
   Lambertsen KL, 2009, J NEUROSCI, V29, P1319, DOI 10.1523/JNEUROSCI.5505-08.2009
   Lee DH, 2013, NEUROSCI BULL, V29, P436, DOI 10.1007/s12264-013-1365-4
   Liao B, 2012, EXP NEUROL, V237, P147, DOI 10.1016/j.expneurol.2012.06.011
   Liu B, 2014, ONCOL LETT, V7, P1733, DOI 10.3892/ol.2014.1929
   Liu S, 2008, BRAIN RES, V1231, P63, DOI 10.1016/j.brainres.2008.07.035
   Mantha AK, 2014, MITOCHONDRION, V16, P38, DOI 10.1016/j.mito.2013.10.007
   Mildner A, 2007, NAT NEUROSCI, V10, P1544, DOI 10.1038/nn2015
   Montesinos-rongen M, 2008, LEUKEMIA, V22, P400, DOI 10.1038/sj.leu.2405019
   Mukaino M, 2010, EXP NEUROL, V224, P403, DOI 10.1016/j.expneurol.2010.04.020
   Niidome T, 2008, BIOCHEM BIOPH RES CO, V370, P184, DOI 10.1016/j.bbrc.2008.03.068
   Nishimura S, 2014, EXP NEUROL, V261, P171, DOI 10.1016/j.expneurol.2014.05.021
   Nonaka H, 2009, BIOCHEM BIOPH RES CO, V380, P60, DOI 10.1016/j.bbrc.2009.01.027
   Noristani HN, 2010, EUR J NEUROSCI, V32, P71, DOI 10.1111/j.1460-9568.2010.07274.x
   Noristani HN, 2015, FRONT NEUROANAT, V9, P0, DOI 10.3389/fnana.2015.00024
   Noristani HN, 2016, ONCOTARGET, V7, P83831, DOI 10.18632/oncotarget.13780
   Noristani HN, 2016, MOL NEURODEGENER, V11, P0, DOI 10.1186/s13024-016-0133-0
   Noristani HN, 2015, MOL NEURODEGENER, V10, P0, DOI 10.1186/s13024-015-0023-x
   Olah M, 2012, GLIA, V60, P306, DOI 10.1002/glia.21266
   Pao GM, 2014, P NATL ACAD SCI USA, V111, PE1240, DOI 10.1073/pnas.1400783111
   Parakalan R, 2012, BMC NEUROSCI, V13, P0, DOI 10.1186/1471-2202-13-64
   Perrin FE, 2005, BRAIN, V128, P854, DOI 10.1093/brain/awh407
   Ponomarev ED, 2005, J NEUROSCI RES, V81, P374, DOI 10.1002/jnr.20488
   Popovich PG, 1996, EXP NEUROL, V142, P258, DOI 10.1006/exnr.1996.0196
   Popovich PG, 1999, EXP NEUROL, V158, P351, DOI 10.1006/exnr.1999.7118
   Popovich PG, 2001, J NEUROPATH EXP NEUR, V60, P676, DOI 10.1093/jnen/60.7.676
   Ransohoff RM, 2016, NAT NEUROSCI, V19, P987, DOI 10.1038/nn.4338
   Rodriguez JJ, 2010, CELL DEATH DIS, V1, P0, DOI 10.1038/cddis.2009.2
   Ryan CL, 2009, BMC NEUROSCI, V10, P0, DOI 10.1186/1471-2202-10-130
   Saiwai H, 2013, J NEUROCHEM, V125, P74, DOI 10.1111/jnc.12135
   Schmitz GERD, 2009, CENTRAL NERVOUS SYSTEM AGENTS IN MEDICINAL CHEMISTRY, V9, P307
   Shechter R, 2013, IMMUNITY, V38, P555, DOI 10.1016/j.immuni.2013.02.012
   Shechter R, 2009, PLOS MED, V6, P0, DOI 10.1371/journal.pmed.1000113
   Shi LL, 2017, BMC GENOMICS, V18, P0, DOI 10.1186/s12864-017-3532-x
   Szulzewsky F, 2016, GLIA, V64, P1416, DOI 10.1002/glia.23014
   Tian DS, 2007, BRAIN RES, V1154, P206, DOI 10.1016/j.brainres.2007.04.005
   Trias E, 2013, FRONT CELL NEUROSCI, V7, P0, DOI 10.3389/fncel.2013.00274
   Vurusaner B, 2012, FREE RADICAL BIO MED, V52, P7, DOI 10.1016/j.freeradbiomed.2011.09.035
   Wells JEA, 2003, J NEUROSCI, V23, P10107, DOI 10.1523/jneurosci.23-31-10107.2003
   Wohl SG, 2011, PLOS ONE, V6, P0, DOI 10.1371/journal.pone.0022408
   Wolf Y, 2013, FRONT CELL NEUROSCI, V7, P0, DOI 10.3389/fncel.2013.00026
   Xue J, 2014, IMMUNITY, V40, P274, DOI 10.1016/j.immuni.2014.01.006
   Zamanian JL, 2012, J NEUROSCI, V32, P6391, DOI 10.1523/JNEUROSCI.6221-11.2012
   Zhang Y, 2014, J NEUROSCI, V34, P11929, DOI 10.1523/JNEUROSCI.1860-14.2014, 10.11772/j.issn.1001-9081.2014.07.1929
NR 78
TC 41
Z9 41
U1 0
U2 19
PU FRONTIERS MEDIA SA
PI LAUSANNE
PA PO BOX 110, EPFL INNOVATION PARK, BUILDING I, LAUSANNE, 1015, SWITZERLAND
SN 1662-5099
EI 
J9 FRONT MOL NEUROSCI
JI Front. Molec. Neurosci.
PD APR 3
PY 2017
VL 10
IS 
BP 
EP 
DI 10.3389/fnmol.2017.00090
PG 16
WC Neurosciences
SC Neurosciences & Neurology
GA EQ3SP
UT WOS:000397993300001
PM 28420963
DA 2022-04-27
ER
