# Supplementary material for: Bibliometric analysis of research on gene expression in spinal cord injury
Source: Front Mol Neurosci. 2022 Oct 31;15:1023692. doi: 10.3389/fnmol.2022.1023692 (PMC9661966; doi:10.3389/fnmol.2022.1023692)
Supplement: Supplementary file 7 [file Data_Sheet_4.zip › download2018u21.txt]

PT J
AU Wang, YM
   Ye, F
   Huang, CY
   Xue, FL
   Li, YY
   Gao, SW
   Qiu, ZT
   Li, S
   Chen, QC
   Zhou, HQ
   Song, YY
   Huang, WQ
   Tan, WL
   Wang, ZX
AF Wang, Yimin
   Ye, Fang
   Huang, Chanyan
   Xue, Faling
   Li, Yingyuan
   Gao, Shaowei
   Qiu, Zeting
   Li, Si
   Chen, Qinchang
   Zhou, Huaqiang
   Song, Yiyan
   Huang, Wenqi
   Tan, Wulin
   Wang, Zhongxing
TI Bioinformatic Analysis of Potential Biomarkers for Spinal Cord-injured Patients with Intractable Neuropathic Pain
SO CLINICAL JOURNAL OF PAIN
LA English
DT Article
DE bioinformatics; biomarkers; neuropathic pain; spinal cord injured
ID up-regulation; hypersensitivity; astrocyte; activation; contribute; expression; depression; neuron; pathway; disease
AB Background:Neuropathic pain is one of the common complications after spinal cord injury (SCI), affecting individuals' quality of life. The molecular mechanism for neuropathic pain after SCI is still unclear. We aimed to discover potential genes and microRNAs (miRNAs) related to neuropathic pain by the bioinformatics method.Methods:Microarray data of GSE69901 were obtained from Gene Expression Omnibus (GEO) database. Peripheral blood samples from individuals with or without neuropathic pain after SCI were collected. Twelve samples from individuals with neuropathic pain and 13 samples from individuals without pain as controls were included in the downloaded microarray. Differentially expressed genes (DEGs) between the neuropathic pain group and the control group were detected using the GEO2R online tool. Functional enrichment analysis of DEGs was performed using the DAVID database. Protein-protein interaction network was constructed from the STRING database. MiRNAs targeting these DEGs were obtained from the miRNet database. A merged miRNA-DEG network was constructed and analyzed with Cytoscape software.Results:In total, 1134 DEGs were identified between individuals with or without neuropathic pain (case and control), and 454 biological processes were enriched. We identified 4 targeted miRNAs, including mir-204-5p, mir-519d-3p, mir-20b-5p, mir-6838-5p, which may be potential biomarkers for SCI patients.Conclusion:Protein modification and regulation of the biological process of the central nervous system may be a risk factor in SCI. Certain genes and miRNAs may be potential biomarkers for the prediction of and potential targets for the prevention and treatment of neuropathic pain after SCI.
C1 [Wang, Yimin; Ye, Fang; Huang, Chanyan; Xue, Faling; Li, Yingyuan; Gao, Shaowei; Huang, Wenqi; Tan, Wulin; Wang, Zhongxing] Sun Yat Sen Univ, Affiliated Hosp 1, Dept Anesthesiol, 58 Zhongshan Rd 2, Guangzhou 510080, Guangdong, Peoples R China.
   [Wang, Yimin] Guangdong Second Prov Gen Hosp, Dept Anesthesiol, Guangzhou, Guangdong, Peoples R China.
   [Qiu, Zeting; Li, Si; Chen, Qinchang; Zhou, Huaqiang; Song, Yiyan] Sun Yat Sen Univ, Zhongshan Sch Med, Guangzhou, Guangdong, Peoples R China.
RP Wang, ZX (通讯作者)，Sun Yat Sen Univ, Affiliated Hosp 1, Dept Anesthesiol, 58 Zhongshan Rd 2, Guangzhou 510080, Guangdong, Peoples R China.
EM doctorwzx@126.com
FU Natural Scientific Foundation of Guangdong Province [2016A030313255]; Foundation of Sun Yat-sen University for Young Teachers [16ykpy36]
CR Alvarez MI, 2015, GLIA, V63, P287, DOI 10.1002/glia.22751
   Arora V, 2011, PSYCHONEUROENDOCRINO, V36, P1570, DOI 10.1016/j.psyneuen.2011.04.012
   Catalan V, 2015, ACTA DIABETOL, V52, P257, DOI 10.1007/s00592-014-0632-9
   Chiang CY, 2012, NEUROCHEM RES, V37, P2419, DOI 10.1007/s11064-012-0801-6
   Cragg JJ, 2015, NEUROEPIDEMIOLOGY, V44, P130, DOI 10.1159/000377726
   Dominguez E, 2008, J NEUROCHEM, V107, P50, DOI 10.1111/j.1471-4159.2008.05566.x
   Fan YN, 2016, NUCLEIC ACIDS RES, V44, PW135, DOI 10.1093/nar/gkw288
   Fin BS, 2016, J BRAIN SCI, V12, P3
   Finnerup NB, 2014, J PAIN, V15, P40, DOI 10.1016/j.jpain.2013.09.008
   Flahaut M, 2009, ONCOGENE, V28, P2245, DOI 10.1038/onc.2009.80
   Hagen EM, 2015, PAIN THER, V4, P51, DOI 10.1007/s40122-015-0033-y
   Harry J, 2000, PAIN, V85, P301
   Hirsch S, 2014, SCHMERZ, V28, P532, DOI 10.1007/s00482-014-1460-0
   Huang DW, 2009, NAT PROTOC, V4, P44, DOI 10.1038/nprot.2008.211
   Huang DW, 2009, NUCLEIC ACIDS RES, V37, P1, DOI 10.1093/nar/gkn923
   Hwang IK, 2010, FREE RADICAL BIO MED, V48, P1242, DOI 10.1016/j.freeradbiomed.2010.02.007
   Ikeda H, 2012, MOL PAIN, V8, P0, DOI 10.1186/1744-8069-8-43
   Jensen M, 2012, CELL CYCLE, V11, P2585, DOI 10.4161/cc.21138
   Ji RR, 2002, J NEUROSCI, V22, P478, DOI 10.1523/JNEUROSCI.22-02-00478.2002
   Ji RR, 2013, PAIN, V154, PS10, DOI 10.1016/j.pain.2013.06.022
   Koyanagi S, 2016, NAT COMMUN, V7, P0, DOI 10.1038/ncomms13102
   Lerman G, 2014, PLOS ONE, V9, P0, DOI 10.1371/journal.pone.0107467
   Lim C, 2014, CYTOKINE GROWTH F R, V25, P257, DOI 10.1016/j.cytogfr.2014.04.005
   Lu Y, 2014, PAIN, V155, P2618, DOI 10.1016/j.pain.2014.09.027
   Luo C, 2015, PSYCHOPHARMACOLOGY, V232, P4433, DOI 10.1007/s00213-015-4071-2
   Mannion RJ, 1999, P NATL ACAD SCI USA, V96, P9385, DOI 10.1073/pnas.96.16.9385
   Mardones MD, 2016, MOL BRAIN, V9, P0, DOI 10.1186/s13041-016-0209-3
   Michaelidis TM, 2008, CELL TISSUE RES, V331, P193, DOI 10.1007/s00441-007-0476-5
   Neumann S, 1996, NATURE, V384, P360, DOI 10.1038/384360a0
   Park OK, 2010, J NEUROL SCI, V294, P7, DOI 10.1016/j.jns.2010.04.013
   Ramer LM, 2012, FRONT PHYSIOL, V3, P0, DOI 10.3389/fphys.2012.00257
   Saito R, 2012, NAT METHODS, V9, P1069, DOI 10.1038/NMETH.2212, 10.1038/nmeth.2212
   Sanna MD, 2016, NEUROPHARMACOLOGY, V105, P543, DOI 10.1016/j.neuropharm.2016.02.016
   Szklarczyk D, 2011, NUCLEIC ACIDS RES, V39, PD561, DOI 10.1093/nar/gkq973
   Vadivelu S, 2013, NEUROSURG FOCUS, V35, P0, DOI 10.3171/2013.6.FOCUS13235
   Van DIJKB, 2015, J ORTHOP RES, V33, P1724, DOI 10.1002/jor.22946
   Wang JX, 2015, IEEE ACM T COMPUT BI, V12, P815, DOI 10.1109/TCBB.2014.2361348
   Woller SA, 2013, EXP NEUROL, V247, P328, DOI 10.1016/j.expneurol.2013.03.008
   Woolf CJ, 2004, ANN INTERN MED, V140, P441, DOI 10.7326/0003-4819-140-8-200404200-00010
   Woolf CJ, 1991, PAIN, V44, P293, DOI 10.1016/0304-3959(91)90100-C
   Wu ZZ, 2013, PAIN, V154, P2130, DOI 10.1016/j.pain.2013.06.040
   Yu SB, 2013, BONE, V56, P234, DOI 10.1016/j.bone.2013.06.019
   Zhao XF, 2013, INT J CLIN EXP PATHO, V6, P148
   Zychowska M, 2016, EUR J PHARMACOL, V791, P377, DOI 10.1016/j.ejphar.2016.09.019
NR 44
TC 15
Z9 16
U1 1
U2 18
PU LIPPINCOTT WILLIAMS & WILKINS
PI PHILADELPHIA
PA TWO COMMERCE SQ, 2001 MARKET ST, PHILADELPHIA, PA 19103 USA
SN 0749-8047
EI 1536-5409
J9 CLIN J PAIN
JI Clin. J. Pain
PD SEP 15
PY 2018
VL 34
IS 9
BP 825
EP 830
DI 10.1097/AJP.0000000000000608
PG 6
WC Anesthesiology; Clinical Neurology
SC Anesthesiology; Neurosciences & Neurology
GA GQ2BM
UT WOS:000441449400006
PM 29547407
DA 2022-04-27
ER

PT J
AU Camargo, M
   Intasqui, P
   Bertolla, RP
AF Camargo, Mariana
   Intasqui, Paula
   Bertolla, Ricardo Pimenta
TI Understanding the seminal plasma proteome and its role in male fertility
SO BASIC AND CLINICAL ANDROLOGY
LA English
DT Review
DE Male infertility; Proteome; Oxidative stress; Semen analysis; Seminal plasma; Sperm DNA fragmentation; Spinal cord injury; Varicocele
ID spinal-cord-injury; sex gland fluid; male-infertility; oxidative stress; sperm dna; nonobstructive azoospermia; functional-aspect; men; varicocele; identification
AB Seminal plasma is a complex fluid comprised of secretions from the seminal vesicles, the prostate, bulbourethral glands and from the seminiferous tubule lumen / epididymides / vasa deferentia. While it has been established that seminal plasma serves not only as a medium to carry, protect, and nourish sperm after ejaculation up to fertilization, but also as a functional modulator of sperm function, there is still a need to properly characterize the molecular make-up of seminal plasma in fertile men, and to understand how this is altered in different causes of male infertility. The main purpose of this manuscript was to review articles that studied the human seminal plasma proteome, ranging from characterizing a fertile seminal plasma proteomic map to studies comparing seminal plasma from fertile and infertile men, and comparing seminal plasma of fertile or normozoospermic men to a diverse range of biological causes for male infertility. Finally, this review has focused on the association between semen and sperm functional quality and the seminal plasma proteome, in order to demonstrate cellular and molecular mechanisms of male infertility. Due to the untargeted nature of the majority of the studies presented in this review, and to the diverse range of techniques utilized to study the seminal plasma proteomic composition, many differentially expressed proteins were observed. However, in general, it seems that there is a seminal plasma proteome associated to male fertility, and that different biological conditions or cellular phenotypes shift its pathways away from its homeostatic condition to altered energy production pathways. Moreover, it seems there is an inflammatory component to the seminal plasma of infertile men. In conclusion, there are a number of studies focused on the proteomic composition of human seminal plasma; downstream confirmatory studies will help to understand specific pathways of infertility in different biological conditions.
C1 [Camargo, Mariana; Intasqui, Paula; Bertolla, Ricardo Pimenta] Univ Fed Sao Paulo, Div Urol, Dept Surg, R Embau 231, BR-04039060 Sao Paulo, SP, Brazil.
   [Bertolla, Ricardo Pimenta] Hosp Sao Paulo, Sao Paulo, Brazil.
RP Bertolla, RP (通讯作者)，Univ Fed Sao Paulo, Div Urol, Dept Surg, R Embau 231, BR-04039060 Sao Paulo, SP, Brazil.; Bertolla, RP (通讯作者)，Hosp Sao Paulo, Sao Paulo, Brazil.
EM rbertolla@yahoo.com
FU Sao Paulo Research FoundationFundacao de Amparo a Pesquisa do Estado de Sao Paulo (FAPESP) [2014/17185-6]; Brazilian National Council for Scientific and Technological Development - CNPqConselho Nacional de Desenvolvimento Cientifico e Tecnologico (CNPQ) [306616/2013-0]; Sao Paulo research Foundation - FAPESPFundacao de Amparo a Pesquisa do Estado de Sao Paulo (FAPESP) [2014/11493-0]
CR Antoniassi MP, 2016, BJU INT, V118, P814, DOI 10.1111/bju.13539
   Barazani Y, 2014, UROL CLIN N AM, V41, P55, DOI 10.1016/j.ucl.2013.08.017
   Barazani Y, 2012, ASIAN J ANDROL, V14, P525, DOI 10.1038/aja.2012.29
   Batruch I, 2012, J PROTEOME RES, V11, P1503, DOI 10.1021/pr200812p
   Batruch I, 2011, J PROTEOME RES, V10, P941, DOI 10.1021/pr100745u
   Behrouzi B, 2013, SYST BIOL REPROD MED, V59, P153, DOI 10.3109/19396368.2013.775396
   Belardin LB, 2016, J ASSIST REPROD GEN, V33, P1657, DOI 10.1007/s10815-016-0808-z
   Bieniek JM, 2016, ASIAN J ANDROL, V18, P426, DOI 10.4103/1008-682X.175781
   Blumer CG, 2012, BJU INT, V109, P259, DOI 10.1111/j.1464-410X.2011.10240.x
   Borini A, 2006, HUM REPROD, V21, P2876, DOI 10.1093/humrep/del251
   Brackett NL, 2000, J UROLOGY, V164, P712, DOI 10.1016/S0022-5347(05)67287-4
   Brackett NL, 1996, J UROLOGY, V155, P1632, DOI 10.1016/S0022-5347(01)66148-2
   Cadavid JANGELAP, 2014, J HUM REPROD SCI, V7, P206, DOI 10.4103/0974-1208.142485
   Camargo M, 2015, FERTIL STERIL, V104, PE10, DOI 10.1016/j.fertnstert.2015.07.031
   Camargo M, 2013, HUM REPROD, V28, P33, DOI 10.1093/humrep/des357
   Camargo M, 2016, ASIAN J ANDROL, V18, P194, DOI 10.4103/1008-682X.168788
   Chan OC, 2001, ANAT EMBRYOL, V204, P117, DOI 10.1007/s004290100186
   Chen H, 2002, REPRODUCTION, V124, P491, DOI 10.1530/reprod/124.4.491
   Collins JA, 2008, FERTIL STERIL, V89, P823, DOI 10.1016/j.fertnstert.2007.04.055
   Da SILVABF, 2016, MOL CELL PROTEOMICS, V15, P1424, DOI 10.1074/mcp.M115.052175
   Da SILVABF, 2013, FERTIL STERIL, V100, P959, DOI 10.1016/j.fertnstert.2013.06.009
   Davalieva K, 2012, BALK J MED GENET, V15, P35, DOI 10.2478/v10034-012-0016-9
   De Jonge C, 2005, HUM REPROD UPDATE, V11, P205, DOI 10.1093/humupd/dmi010
   Del GIUDICEPT, 2016, ANDROLOGY-US, V4, P447, DOI 10.1111/andr.12174
   Del GIUDICEPT, 2013, FERTIL STERIL, V100, P667, DOI 10.1016/j.fertnstert.2013.04.036
   Drabovich AP, 2014, NAT REV UROL, V11, P278, DOI 10.1038/nrurol.2014.74
   Drabovich AP, 2013, SCI TRANSL MED, V5, P0, DOI 10.1126/scitranslmed.3006260
   Drabovich AP, 2011, MOL CELL PROTEOMICS, V10, P0, DOI [10.1074/mcp.M110.004127, 10.1074/mcp.M110.004127-1]
   Dubin L, 1977, UROLOGY, V10, P446, DOI 10.1016/0090-4295(77)90132-7
   Evenson DONALDP, 2013, METHODS MOL BIOL, V927, P147
   Fariello RM, 2012, HUM REPROD, V27, P3140, DOI 10.1093/humrep/des287
   Giacomini E, 2015, REPROD BIOMED ONLINE, V30, P522, DOI 10.1016/j.rbmo.2015.01.010
   Henault MA, 1996, J REPROD FERTIL, V108, P199, DOI 10.1530/jrf.0.1080199
   Herwig R, 2013, FERTIL STERIL, V100, P355, DOI 10.1016/j.fertnstert.2013.03.048
   Ibrahim E, 2016, ANDROLOGY-US, V4, P13, DOI 10.1111/andr.12119
   Ibrahim EMAD, 2018, J SPINAL CORD MED, V41, P567, DOI 10.1080/10790268.2017.1320875
   Intasqui P, 2016, FERTIL STERIL, V105, P617, DOI 10.1016/j.fertnstert.2015.11.005
   Intasqui P, 2015, FERTIL STERIL, V104, P292, DOI 10.1016/j.fertnstert.2015.04.037
   Intasqui P, 2013, BJU INT, V112, P835, DOI 10.1111/bju.12233
   Jiang HY, 2001, ANAT EMBRYOL, V203, P343, DOI 10.1007/s004290100159
   Korbakis D, 2017, BMC MED, V15, P0, DOI 10.1186/s12916-017-0817-5
   Korbakis D, 2015, MOL CELL PROTEOMICS, V14, P1517, DOI 10.1074/mcp.M114.047571
   Legare C, 2013, FERTIL STERIL, V100, P1253, DOI 10.1016/j.fertnstert.2013.07.1984
   Masson P, 2014, UROL CLIN N AM, V41, P129, DOI 10.1016/j.ucl.2013.08.001
   Milardi D, 2014, J CLIN ENDOCR METAB, V99, P2813, DOI 10.1210/jc.2013-4148
   Milardi D, 2013, MOL REPROD DEV, V80, P350, DOI 10.1002/mrd.22178
   Milardi D, 2012, FERTIL STERIL, V97, P67, DOI 10.1016/j.fertnstert.2011.10.013
   Moura AA, 2006, J ANDROL, V27, P201, DOI 10.2164/jandrol.05089
   Moura AA, 2007, ANIM REPROD SCI, V98, P169, DOI 10.1016/j.anireprosci.2006.03.012
   Naughton CK, 2001, HUM REPROD UPDATE, V7, P473, DOI 10.1093/humupd/7.5.473
   Oehninger S, 2014, FERTIL STERIL, V102, P1528, DOI 10.1016/j.fertnstert.2014.09.044
   Pilch B, 2006, GENOME BIOL, V7, P0, DOI 10.1186/gb-2006-7-5-r40
   Plant TM, 2014, KNOBIL NEILLS PHYSL, V0, P0
   Practice COMMAMERSOCREPRODMED, 2015, FERTIL STERIL, V103, PE18, DOI 10.1016/j.fertnstert.2014.12.103
   Rebhan M, 1997, TRENDS GENET, V13, P163, DOI 10.1016/S0168-9525(97)01103-7
   Robert M, 1994, INT J ANDROL, V17, P232, DOI 10.1111/j.1365-2605.1994.tb01248.x
   Robertson SA, 2005, CELL TISSUE RES, V322, P43, DOI 10.1007/s00441-005-1127-3
   Rolland AD, 2013, HUM REPROD, V28, P199, DOI 10.1093/humrep/des360
   Rui H, 1984, INT J ANDROL, V7, P509, DOI 10.1111/j.1365-2605.1984.tb00808.x
   Sharma R, 2013, REPROD BIOL ENDOCRIN, V11, P0, DOI 10.1186/1477-7827-11-85
   Sharma R, 2013, REPROD BIOL ENDOCRIN, V11, P0, DOI 10.1186/1477-7827-11-38
   Souza CEA, 2008, ANIM REPROD SCI, V105, P72, DOI 10.1016/j.anireprosci.2007.11.027
   Starita-geribaldi M, 2001, MOL HUM REPROD, V7, P715, DOI 10.1093/molehr/7.8.715
   Uhlen M, 2010, NAT BIOTECHNOL, V28, P1248, DOI 10.1038/nbt1210-1248
   Wang J, 2009, ASIAN J ANDROL, V11, P484, DOI 10.1038/aja.2009.26
   Yamakawa K, 2007, J ANDROL, V28, P858, DOI 10.2164/jandrol.107.002824
   Zini A, 2011, SYST BIOL REPROD MED, V57, P78, DOI 10.3109/19396368.2010.515704
   Zylbersztejn DS, 2013, FERTIL STERIL, V99, P92, DOI 10.1016/j.fertnstert.2012.08.048
NR 68
TC 35
Z9 37
U1 1
U2 3
PU BMC
PI LONDON
PA CAMPUS, 4 CRINAN ST, LONDON N1 9XW, ENGLAND
SN 
EI 2051-4190
J9 BASIC CLIN ANDROL
JI Basic Clin. Androl.
PD JUN 4
PY 2018
VL 28
IS 
BP 
EP 
DI 10.1186/s12610-018-0071-5
PG 12
WC Andrology
SC Endocrinology & Metabolism
GA GZ8DK
UT WOS:000449716600001
PM 29881623
DA 2022-04-27
ER

PT J
AU Mishra, A
   Verma, M
AF Mishra, Alok
   Verma, Mukesh
TI Therapeutic Aspects of Stem Cells in Regenerative Medicine
SO OMICS TECHNOLOGIES AND BIO-ENGINEERING: TOWARDS IMPROVING QUALITY OF LIFE, VOL 1: EMERGING FIELDS, ANIMAL AND MEDICAL BIOTECHNOLOGIES
LA English
DT Article; Book Chapter
ID spinal-cord-injury; bone-marrow; stromal cell; double-blind; transplantation; differentiation; tissue; cancer; repair; radiation
C1 [Mishra, Alok] NIH, Bldg 10, Bethesda, MD 20892 USA.
   [Verma, Mukesh] NIH, Rockville, MD USA.
RP Mishra, A (通讯作者)，NIH, Bldg 10, Bethesda, MD 20892 USA.
CR Amer MEM, 2011, EUR J GASTROEN HEPAT, V23, P936, DOI 10.1097/MEG.0b013e3283488b00
   Chen YX, 2015, J RADIAT RES, V56, P700, DOI 10.1093/jrr/rrv026
   Dulamea A, 2015, J MED LIFE, V8, P24
   Eaglstein WH, 1998, ADV WOUND CARE, V11, P1
   Feng F, 2010, ORAL DIS, V16, P20, DOI 10.1111/j.1601-0825.2009.01593.x
   Gee AP, 2010, CYTOTHERAPY, V12, P684, DOI 10.3109/14653249.2010.487900
   Goland R, 2014, EBIOMEDICINE, V1, P93, DOI 10.1016/j.ebiom.2014.10.018
   Hare JM, 2009, J AM COLL CARDIOL, V54, P2277, DOI 10.1016/j.jacc.2009.06.055
   Hassink RJ, 2003, TRENDS MOL MED, V9, P436, DOI 10.1016/j.molmed.2003.08.002
   Hu JC, 2011, BIOCHEM BIOPH RES CO, V408, P437, DOI 10.1016/j.bbrc.2011.04.042
   Hu Y, 2013, CLIN INTERV AGING, V8, P1467, DOI 10.2147/CIA.S47350
   Irokawa D, 2010, DENT MATER J, V29, P721, DOI 10.4012/dmj.2010-033
   Kitamura M, 2011, J DENT RES, V90, P35, DOI 10.1177/0022034510384616
   Kon E, 1900, V49, V0, P328
   Kroon E, 2008, NAT BIOTECHNOL, V26, P443, DOI 10.1038/nbt1393
   Kuang S, 2008, CELL STEM CELL, V2, P22, DOI 10.1016/j.stem.2007.12.012
   Leclerc T, 2011, CELL PROLIFERAT, V44, P48, DOI 10.1111/j.1365-2184.2010.00727.x
   Li M, 2014, FRONT CELL DEV BIOL, V2, P0, DOI 10.3389/fcell.2014.00009
   Lin SZ, 2015, CELL TRANSPLANT, V24, P311, DOI 10.3727/096368915X686814
   Makino S, 1999, J CLIN INVEST, V103, P697, DOI 10.1172/JCI5298
   Mansouri A, 2012, ISRN ENDOCRINOL, V2012, P0, DOI [10.5402/2012/640956, DOI 10.5402/2012/640956]
   Masjkur J, 2016, DIABETES, V65, P314, DOI 10.2337/db15-1099
   Miranville A, 2004, CIRCULATION, V110, P349, DOI 10.1161/01.CIR.0000135466.16823.D0
   Mohamadnejad M, 2013, LIVER INT, V33, P1490, DOI 10.1111/liv.12228
   Nakamizo A, 2005, CANCER RES, V65, P3307, DOI 10.1158/0008-5472.CAN-04-1874
   Nakamura K, 2004, GENE THER, V11, P1155, DOI 10.1038/sj.gt.3302276
   Ohgushi H, 1989, ACTA ORTHOP SCAND, V60, P334, DOI 10.3109/17453678909149289
   Orlic D, 2005, CYTOTHERAPY, V7, P3, DOI 10.1080/14653240510018028
   Orlic D, 2004, INT J CARDIOL, V95, PS16, DOI 10.1016/S0167-5273(04)90005-8
   Orlic D, 2003, PEDIATR TRANSPLANT, V7, P86, DOI 10.1034/j.1399-3046.7.s3.13.x
   Orlic D, 2002, CIRC RES, V91, P1092, DOI 10.1161/01.RES.0000046045.00846.B0
   Orlic D, 2003, ANN NY ACAD SCI, V996, P152, DOI 10.1111/j.1749-6632.2003.tb03243.x
   Pasche B, 2002, BEST PRACT RES CL GA, V16, P331, DOI 10.1053/bega.2002.0289
   Pellegrini G, 1998, MED BIOL ENG COMPUT, V36, P778, DOI 10.1007/BF02518885
   Plander M, 2011, ANN HEMATOL, V90, P1381, DOI 10.1007/s00277-011-1218-z
   Povsic TJ, 2016, CURR CARDIOL REP, V18, P0, DOI 10.1007/s11886-015-0693-6
   Ramasamy TS, 2013, TISSUE ENG PT A, V19, P360, DOI 10.1089/ten.tea.2012.0190
   Rashid ST, 2010, J CLIN INVEST, V120, P3127, DOI 10.1172/JCI43122
   Rocha V, 1998, BONE MARROW TRANSPL, V21, P0
   Sanchez-ramos J, 2000, EXP NEUROL, V164, P247, DOI 10.1006/exnr.2000.7389
   Saporta S, 2003, J HEMATOTH STEM CELL, V12, P271, DOI 10.1089/152581603322023007
   Savitz SI, 2014, STROKE, V45, P634, DOI 10.1161/STROKEAHA.113.003379
   Schultz E, 1996, DEV BIOL, V175, P84, DOI 10.1006/dbio.1996.0097
   Seo BM, 2004, LANCET, V364, P149, DOI 10.1016/S0140-6736(04)16627-0
   Shin JY, 2014, AUTOPHAGY, V10, P32, DOI 10.4161/auto.26508
   Shinagawa K, 2013, INT J CANCER, V132, P813, DOI 10.1002/ijc.27735
   Si-tayeb K, 2010, HEPATOLOGY, V51, P297, DOI 10.1002/hep.23354
   Song PP, 2013, BIOSCI TRENDS, V7, P157, DOI 10.5582/bst.2013.v7.3.157
   Su YJ, 2015, ONCOTARGET, V6, P38029, DOI 10.18632/oncotarget.5703
   Sykova E, 2006, CELL TRANSPLANT, V15, P675, DOI 10.3727/000000006783464381
   Thomas ED, 1957, NEW ENGL J MED, V257, P491, DOI 10.1056/NEJM195709122571102
   Trachtenberg B, 2011, AM HEART J, V161, P487, DOI 10.1016/j.ahj.2010.11.024
   Tsai MY, 2011, BIOCHEM BIOPH RES CO, V411, P477, DOI 10.1016/j.bbrc.2011.06.113
   Tsolaki E, 2015, WORLD J GASTROENTERO, V21, P12334, DOI 10.3748/wjg.v21.i43.12334
   Tzameret A, 2014, EXP EYE RES, V118, P135, DOI 10.1016/j.exer.2013.10.023
   Vacanti CA, 2001, NEW ENGL J MED, V344, P1511, DOI 10.1056/NEJM200105173442004
   Venkataramana NK, 2010, TRANSL RES, V155, P62, DOI 10.1016/j.trsl.2009.07.006
   Wakitani S, 1994, J BONE JOINT SURG AM, V76A, P579, DOI 10.2106/00004623-199404000-00013
   Wolfe-coote S, 1998, MICROSC RES TECHNIQ, V43, P322, DOI 10.1002/(SICI)1097-0029(19981115)43:4<322::AID-JEMT6>3.0.CO;2-7
   Yin PT, 2016, BIOMATERIALS, V81, P46, DOI 10.1016/j.biomaterials.2015.11.023
   Yoon SH, 2007, STEM CELLS, V25, P2066, DOI 10.1634/stemcells.2006-0807
   Zhao QJ, 2009, CYTOTHERAPY, V11, P414, DOI 10.1080/14653240902849754
NR 62
TC 0
Z9 0
U1 0
U2 0
PU ACADEMIC PRESS LTD-ELSEVIER SCIENCE LTD
PI LONDON
PA 24-28 OVAL ROAD, LONDON NW1 7DX, ENGLAND
SN 
EI 
J9 
PD JUN 15
PY 2018
VL 0
IS 
BP 497
EP 505
DI 10.1016/B978-0-12-804659-3.00021-X
PG 9
WC Biotechnology & Applied Microbiology; Engineering, Biomedical
SC Biotechnology & Applied Microbiology; Engineering
GA BN0EN
UT WOS:000472755200021
DA 2022-04-27
ER

PT J
AU Jiang, YJ
   Cao, SQ
   Gao, LB
   Wang, YY
   Zhou, B
   Hu, X
   Pu, Y
   Li, ZL
   Wang, Q
   Xiao, X
   Zhao, L
   Wang, S
   Liang, WB
   Zhang, L
AF Jiang, You-jing
   Cao, Shu-qiang
   Gao, Lin-bo
   Wang, Yan-yun
   Zhou, Bin
   Hu, Xin
   Pu, Yan
   Li, Zhi-long
   Wang, Qian
   Xiao, Xiao
   Zhao, Li
   Wang, Shuan
   Liang, Wei-bo
   Zhang, Lin
TI Circular Ribonucleic Acid Expression Profile in Mouse Cortex after Traumatic Brain Injury
SO JOURNAL OF NEUROTRAUMA
LA English
DT Article
DE bioinformatic analysis; ceRNA; circular RNAs (circRNAs); RNA-seq; traumatic brain injury (TBI)
ID controlled cortical impact; protects cerebral autoregulation; spinal-cord-injury; neural stem-cell; hippocampal necrosis; erk mapk; receptor; kinase; rna; pathophysiology
AB Traumatic brain injury (TBI) causes high rates of worldwide death and morbidity because of the complex secondary injury cascade. Circular ribonucleic acid (RNA) (circRNA), a type of RNA that forms a covalently closed continuous loop, may be involved in the regulation of secondary injury because it is expressed widely in the brain and contributes to a large class of post-transcriptional regulators. Deep RNA sequencing (RNA-seq) and bioinformatic analysis were performed to investigate the expression profile and function of circRNAs in the mouse cortex after controlled cortical impact (CCI). A total of 19,794 circRNAs were identified, and 1315 were annotated in circBase. There were 191 filtered differentially expressed circRNAs (98 for up-regulated and 93 for down-regulated). The gene ontology and Kyoto Encyclopedia of Genes and Genomes analyses indicated that inflammation, cell death, and repair of damage were the main biological processes and molecular mechanisms related to altered circRNAs. The pathway-circRNA interaction network revealed three core circRNAs and five corepathways related to TBI. The circRNA-messenger RNA (mRNA) interaction network and competitive endogenous RNA (ceRNA) analysis suggested potential microRNA (miRNA) sponges and target mRNAs. In addition to five optimal circRNA-miRNA-mRNA pairs were analyzed, circRNA_16895-miRNA myosin-10 (Myo 10) was predicted to regulate fragment crystallizable gamma receptors (Fc gamma R)-mediated phagocytosis pathway. Four circRNAs were selected for quantitative real-time polymerase chain reaction analysis to validate the sequencing data. Our results provide promising functions of circRNAs aberrantly expressed in TBI to explore molecular mechanisms and potential therapeutic targets for its therapy.
C1 [Jiang, You-jing; Cao, Shu-qiang; Pu, Yan; Li, Zhi-long; Wang, Qian; Xiao, Xiao; Zhao, Li; Wang, Shuan; Liang, Wei-bo; Zhang, Lin] Sichuan Univ, West China Sch Basic Sci & Forens Med, Dept Forens Genet, Chengdu 610041, Sichuan, Peoples R China.
   [Gao, Lin-bo; Wang, Yan-yun; Zhou, Bin; Zhang, Lin] Sichuan Univ, Lab Mol Translat Med,West China Univ Hosp 2, West China Inst Women & Childrens Hlth,Minist Edu, Key Lab Obstet & Gynecol & Pediat Dis & Birth Def, Chengdu, Sichuan, Peoples R China.
   [Hu, Xin] Sichuan Univ, West China Hosp, Dept Neurosurg, Chengdu, Sichuan, Peoples R China.
   [Hu, Xin] Sichuan Univ, West China Hosp, West China Brain Res Ctr, Chengdu, Sichuan, Peoples R China.
RP Liang, WB; Zhang, L (通讯作者)，Sichuan Univ, West China Sch Basic Sci & Forens Med, Dept Forens Genet, Chengdu 610041, Sichuan, Peoples R China.
EM liangweibo@scu.edu.cn; zhanglin@scu.edu.cn
FU National Natural Science Foundation of ChinaNational Natural Science Foundation of China (NSFC) [81471827]
CR Algattas H, 2014, INT J MOL SCI, V15, P309, DOI 10.3390/ijms15010309
   Armstead WM, 2016, J NEUROTRAUM, V33, P1761, DOI 10.1089/neu.2015.4290
   Bell JD, 2009, CELL DEATH DIFFER, V16, P1665, DOI 10.1038/cdd.2009.106
   Berrout J, 2012, BRAIN RES, V1436, P1, DOI 10.1016/j.brainres.2011.11.044
   Brody DL, 2007, J NEUROTRAUM, V24, P657, DOI 10.1089/neu.2006.0011
   Brody DL, 2015, MOL CELL NEUROSCI, V66, P91, DOI 10.1016/j.mcn.2015.02.005
   Chen T, 2017, NEUROCHEM RES, V42, P3073, DOI 10.1007/s11064-017-2340-7
   Chen W, 2016, TRENDS NEUROSCI, V39, P597, DOI 10.1016/j.tins.2016.06.006
   Curvello V, 2017, BRAIN RES, V1670, P118, DOI 10.1016/j.brainres.2017.06.010
   Deng ZF, 2018, CEREB CORTEX 2018, V0, P0
   Ferguson AR, 2008, J NEUROSCI, V28, P11391, DOI 10.1523/JNEUROSCI.3708-08.2008
   Filiano AJ, 2017, NAT REV NEUROSCI, V18, P375, DOI 10.1038/nrn.2017.39
   Finsterer J, 2014, INT J CARDIOL, V177, P322, DOI 10.1016/j.ijcard.2014.08.101
   Fiorino A, 2016, INT J BIOCHEM CELL B, V78, P162, DOI 10.1016/j.biocel.2016.07.013
   Gao Y, 2015, GENOME BIOL, V16, P0, DOI 10.1186/s13059-014-0571-3
   Glazar P, 2014, RNA, V20, P1666, DOI 10.1261/rna.043687.113
   Guilliams M, 2014, NAT REV IMMUNOL, V14, P94, DOI 10.1038/nri3582
   Hansen TB, 2013, NATURE, V495, P384, DOI 10.1038/nature11993
   Herman DS, 2012, NEW ENGL J MED, V366, P619, DOI 10.1056/NEJMoa1110186
   Hinson JT, 2015, SCIENCE, V349, P982, DOI 10.1126/science.aaa5458
   Hipp N, 2017, NAT COMMUN, V8, P0, DOI 10.1038/s41467-017-01475-7
   Hoppmann N, 2015, BRAIN, V138, P902, DOI 10.1093/brain/awu408
   Ju XD, 2014, CEREB CORTEX, V24, P1259, DOI 10.1093/cercor/bhs407
   Kipnis J, 2016, SCIENCE, V353, P766, DOI 10.1126/science.aag2638
   Krishnamoorthy V, 2016, CHEST, V149, P1325, DOI 10.1016/j.chest.2015.12.014
   Kuwahara M, 2016, NAT COMMUN, V7, P0, DOI 10.1038/ncomms12596
   Kuwahara M, 2014, NAT COMMUN, V5, P0, DOI 10.1038/ncomms4555
   Lange S, 2005, SCIENCE, V308, P1599, DOI 10.1126/science.1110463
   Li D, 2017, J NEUROINFLAMM, V14, P0, DOI 10.1186/s12974-017-0841-6
   Li D, 2017, BRAIN RES, V1654, P1, DOI 10.1016/j.brainres.2016.10.013
   Li ML, 2017, CANCER LETT, V391, P20, DOI 10.1016/j.canlet.2016.12.027
   Lighthall JW, 1988, J NEUROTRAUM, V5, P1, DOI 10.1089/neu.1988.5.1
   Lu D, 2016, FRONT GENET, V7, P0, DOI [10.3389/fgene.2015.00053, 10.3389/fgene.2016.00053]
   Lu KT, 2015, PFLUG ARCH EUR J PHY, V467, P1651, DOI 10.1007/s00424-014-1588-x
   Lyu Q, 2017, CELL TRANSPLANT, V26, P1622, DOI 10.1177/0963689717723014
   Ma CC, 2016, J EXP CLIN CANC RES, V35, P0, DOI 10.1186/s13046-016-0367-2
   Ma J, 2017, PLOS ONE, V12, P0, DOI 10.1371/journal.pone.0172178
   Meldrum BS, 2000, J NUTR, V130, P1007S, DOI 10.1093/jn/130.4.1007S
   Mellios N, 2018, MOL PSYCHIATR, V23, P1051, DOI 10.1038/mp.2017.86
   Memczak S, 2013, NATURE, V495, P333, DOI 10.1038/nature11928
   Micu I, 2006, NATURE, V439, P988, DOI 10.1038/nature04474
   Miller G, 2010, SCIENCE, V328, P297, DOI 10.1126/science.328.5976.297
   Mo MS, 2017, ONCOTARGET, V8, P15, DOI 10.18632/oncotarget.13905
   Modigliani SD, 2014, NAT COMMUN, V5, P0, DOI 10.1038/ncomms5335
   Moon Y, 2011, NEUROREPORT, V22, P304, DOI 10.1097/WNR.0b013e3283460265
   Osier ND, 2016, FRONT NEUROL, V7, P0, DOI 10.3389/fneur.2016.00134
   Ozisik K, 2004, AM J TRANSPLANT, V4, P900, DOI 10.1111/j.1600-6143.2004.00448.x
   Prins M, 2013, DIS MODEL MECH, V6, P1307, DOI 10.1242/dmm.011585
   Rubiano AM, 2015, NATURE, V527, PS193, DOI 10.1038/nature16035
   Russo MV, 2016, SCIENCE, V353, P783, DOI 10.1126/science.aaf6260
   Saika R, 2017, J NEUROINFLAMM, V14, P0, DOI 10.1186/s12974-017-0884-8
   Santra M, 2016, J NEUROCHEM, V136, P118, DOI 10.1111/jnc.13394
   Schafer S, 2017, NAT GENET, V49, P46, DOI 10.1038/ng.3719
   Smith DH, 1995, J NEUROTRAUM, V12, P169, DOI 10.1089/neu.1995.12.169
   Spaethling J, 2012, NEUROBIOL DIS, V46, P646, DOI 10.1016/j.nbd.2012.03.003
   Sung JK, 2003, BRAIN RES, V959, P29, DOI 10.1016/S0006-8993(02)03717-4
   Truettner JS, 2011, J CEREBR BLOOD F MET, V31, P1897, DOI 10.1038/jcbfm.2011.33
   Venneti S, 2012, BRAIN PATHOL, V22, P522, DOI 10.1111/j.1750-3639.2011.00551.x
   Wang CF, 2017, J NEUROTRAUM, V34, P2100, DOI 10.1089/neu.2016.4642
   Wang WX, 2017, PROG NEURO-PSYCHOPH, V73, P104, DOI 10.1016/j.pnpbp.2016.02.011
   Weber KL, 2004, NATURE, V431, P325, DOI 10.1038/nature02834
   Werner C, 2007, BRIT J ANAESTH, V99, P4, DOI 10.1093/bja/aem131
   Xia HP, 2010, J BIOL CHEM, V285, P36995, DOI 10.1074/jbc.M110.133744
   Xiong ZG, 2004, CELL, V118, P687, DOI 10.1016/j.cell.2004.08.026
   Yang H, 2017, ACTA PHARMACOL SIN, V38, P168, DOI 10.1038/aps.2016.130
   Yang J, 2015, CELL, V160, P161, DOI 10.1016/j.cell.2014.11.053
   Yang TS, 2018, REDOX BIOL, V15, P159, DOI 10.1016/j.redox.2017.11.025
   Yilmaz G, 2006, CIRCULATION, V113, P2105, DOI 10.1161/CIRCULATIONAHA.105.593046
   Zhao B, 2017, MED SCI MONITOR, V23, P1872, DOI 10.12659/MSM.901055
   Zheng QP, 2016, NAT COMMUN, V7, P0, DOI 10.1038/ncomms11215
NR 70
TC 16
Z9 18
U1 5
U2 14
PU MARY ANN LIEBERT, INC
PI NEW ROCHELLE
PA 140 HUGUENOT STREET, 3RD FL, NEW ROCHELLE, NY 10801 USA
SN 0897-7151
EI 1557-9042
J9 J NEUROTRAUM
JI J. Neurotrauma
PD APR 15
PY 2018
VL 36
IS 7
BP 1018
EP 1028
DI 10.1089/neu.2018.5647
PG 11
WC Critical Care Medicine; Clinical Neurology; Neurosciences
SC General & Internal Medicine; Neurosciences & Neurology
GA HQ4DT
UT WOS:000450807900001
PM 30261810
DA 2022-04-27
ER

PT J
AU Liu, XM
   Zhang, Q
   Wang, WX
   Zuo, DJ
   Wang, J
   Zhou, F
   Niu, LP
   Li, XY
   Qin, SP
   Kou, YB
   Kong, FY
   Pan, W
   Wang, YG
   Gao, DS
   Sun, H
   Meves, JM
   Zheng, KY
   Tang, RX
AF Liu, Xiaomei
   Zhang, Qing
   Wang, Weixiao
   Zuo, Dongjiao
   Wang, Jing
   Zhou, Feng
   Niu, Liping
   Li, Xiangyang
   Qin, Suping
   Kou, Yanbo
   Kong, Fanyun
   Pan, Wei
   Wang, Yugang
   Gao, Dianshuai
   Sun, Hong
   Meves, Jessica M.
   Zheng, Kuiyang
   Tang, Renxian
TI Analysis of Long Noncoding RNA and mRNA Expression Profiles in IL-9-Activated Astrocytes and EAE Mice
SO CELLULAR PHYSIOLOGY AND BIOCHEMISTRY
LA English
DT Article
DE Multiple sclerosis; Experimental autoimmune encephalomyelitis; LncRNAs; Astrocytes; IL-9
ID experimental autoimmune encephalomyeliti; central-nervous-system; multiple-sclerosis; disease; inflammation; neurodegeneration; plasticity; evolution; complex
AB Background/Aims: Multiple sclerosis (MS) is an autoimmune disease in the central nervous system associated with demyelination and axonal injury. Astrocyte activation is involved in the pathogenesis of MS and experimental autoimmune encephalomyelitis (EAE), an animal model of MS. This study was designed to find potential IncRNAs in EAE mice and activated astrocytes. Methods: we performed microarray analysis of IncRNAs from the brain tissues of EAE mice and primary mouse astrocytes treated with IL-9(50 ng/ml). 12 IncRNAs were validated through real-time PCR. Gene ontology and KEGG pathway analysis were applied to explore the potential functions of IncRNAs. Results: Differentially expressed 3300 IncRNAs and 3250 mRNAs were in the brain tissues of EAE mice, and 3748 IncRNAs and 3332 mRNAs were in activated astrocytes. Notably, there were 2 co-up-regulated IncRNAs and 3 co-down regulated IncRNAs both in the brain tissues of EAE mice and in activated astrocytes, including Gm14005, Gm12478, mouselincRNA1117, AK080435, and mouselincRNA0681, which regulate the ER calcium flux kinetics, zinc finger protein and cell apoptosis. Similarly, there were 7 mRNAs co-up-regulated and 2 mRNAs co-down-regulated both in vivo and in vitro. Gene ontology and KEGG pathway analysis showed that the biological functions of differentially expressed mRNAs were associated with metabolism, development and inflammation. The results of real time PCR validation were consistent with the data from the microarrays. Conclusions: Our data uncovered the expression profiles of IncRNAs and mRNAs in vivo and in vitro, which may help delineate the mechanisms of astrocyte activation during MS/EAE process. (C) 2018 The Author(s) Published by Karger AG, Basel.
C1 [Liu, Xiaomei] Xuzhou Med Univ, Jiangsu Key Lab New Drug Res & Clin Pharm, Xuzhou, Jiangsu, Peoples R China.
   [Liu, Xiaomei; Wang, Weixiao; Zuo, Dongjiao; Wang, Jing; Zhou, Feng; Niu, Liping; Li, Xiangyang; Qin, Suping; Kou, Yanbo; Kong, Fanyun; Pan, Wei; Wang, Yugang; Zheng, Kuiyang; Tang, Renxian] Xuzhou Med Univ, Jiangsu Key Lab Immun & Metab, Dept Pathogen Biol & Immunol, Xuzhou, Jiangsu, Peoples R China.
   [Liu, Xiaomei; Wang, Weixiao; Zuo, Dongjiao; Wang, Jing; Zhou, Feng; Niu, Liping; Li, Xiangyang; Qin, Suping; Kou, Yanbo; Kong, Fanyun; Pan, Wei; Wang, Yugang; Zheng, Kuiyang; Tang, Renxian] Xuzhou Med Univ, Lab Infect & Immun, Xuzhou, Jiangsu, Peoples R China.
   [Zhang, Qing] Xuzhou Tumor Hosp, Clin Lab, Xuzhou, Jiangsu, Peoples R China.
   [Gao, Dianshuai] Xuzhou Med Univ, Dept Neurobiol & Anat, Xuzhou, Jiangsu, Peoples R China.
   [Sun, Hong] Xuzhou Med Univ, Dept Physiol, Xuzhou, Jiangsu, Peoples R China.
   [Meves, Jessica M.] Univ Calif San Diego, Sch Med, Dept Neurosci, La Jolla, CA 92093 USA.
RP Zheng, KY; Tang, RX (通讯作者)，Xuzhou Med Univ, Jiangsu Key Lab Immunometab, 209 Tongshan Rd, Xuzhou, Jiangsu, Peoples R China.; Zheng, KY; Tang, RX (通讯作者)，Xuzhou Med Univ, Dept Pathogen Biol & Immunol, 209 Tongshan Rd, Xuzhou, Jiangsu, Peoples R China.
EM zky02@163.com; tangrenxian-t@163.com
FU Natural Science Foundation of Jiangsu ProvinceNatural Science Foundation of Jiangsu Province [BK20151168, BK20141136]; Dean Special Foundation of Xuzhou Medical University [2012KJZ10]; Xuzhou Technology Bureau Foundation [KC14SH074]; Jiangsu Key Laboratory of Brain Disease Bioinformation [2015KF01]; Jiangsu Key Laboratory Foundation of New Drug Research and Clinical Pharmacy; Priority Academic Program Development of Jiangsu Higher Education Institutions (PAPD); National Natural Science Foundation of ChinaNational Natural Science Foundation of China (NSFC) [81501762, 81461138036]; Natural Science Foundation of the Jiangsu Higher Education Institutions [15KJB310025]; Graduate Innovation Program in Science and Technology of Jiangsu Province [KYLX16_1132]
CR Atianand MK, 2014, TRENDS MOL MED, V20, P623, DOI 10.1016/j.molmed.2014.09.002
   Briggs JA, 2015, NEURON, V88, P861, DOI 10.1016/j.neuron.2015.09.045
   Dong XM, 2015, PLOS GENET, V11, P0, DOI 10.1371/journal.pgen.1005669
   Fatica A, 2014, NAT REV GENET, V15, P7, DOI 10.1038/nrg3606
   Fitzgerald KA, 2014, CURR OPIN IMMUNOL, V26, P140, DOI 10.1016/j.coi.2013.12.001
   Gibb EA, 2011, PLOS ONE, V6, P0, DOI 10.1371/journal.pone.0025915
   Giraud SN, 2010, P NATL ACAD SCI USA, V107, P8416, DOI 10.1073/pnas.0910627107
   Haroon F, 2011, J IMMUNOL, V186, P6521, DOI 10.4049/jimmunol.1001135
   Hauser SL, 2006, NEURON, V52, P61, DOI 10.1016/j.neuron.2006.09.011
   He DY, 2017, NEURON, V93, P362, DOI 10.1016/j.neuron.2016.11.044
   Hrdlickova B, 2014, GENOME MED, V6, P0, DOI 10.1186/s13073-014-0088-0
   Jager A, 2009, J IMMUNOL, V183, P7169, DOI 10.4049/jimmunol.0901906
   Johnson R, 2012, NEUROBIOL DIS, V46, P245, DOI 10.1016/j.nbd.2011.12.006
   Kang ZZ, 2010, IMMUNITY, V32, P414, DOI 10.1016/j.immuni.2010.03.004
   Lee JT, 2012, SCIENCE, V338, P1435, DOI 10.1126/science.1231776
   Li HM, 2010, J IMMUNOL, V185, P4095, DOI 10.4049/jimmunol.1000986
   Liu XM, 2014, J BIOL CHEM, V289, P28971, DOI 10.1074/jbc.M114.577429
   Mercer TR, 2009, NAT REV GENET, V10, P155, DOI 10.1038/nrg2521
   Prensner JR, 2013, NAT GENET, V45, P1392, DOI 10.1038/ng.2771
   Qureshi IA, 2012, NAT REV NEUROSCI, V13, P528, DOI 10.1038/nrn3234
   Sigdel KR, 2015, J IMMUNOL RES, V2015, P0, DOI 10.1155/2015/848790
   Skripuletz T, 2013, BRAIN, V136, P147, DOI 10.1093/brain/aws262
   Sofroniew MV, 2010, ACTA NEUROPATHOL, V119, P7, DOI 10.1007/s00401-009-0619-8
   Steinman L, 2014, ANNU REV IMMUNOL, V32, P257, DOI 10.1146/annurev-immunol-032713-120227
   Wapinski O, 2011, TRENDS CELL BIOL, V21, P354, DOI 10.1016/j.tcb.2011.04.001
   Wilson EH, 2010, J CLIN INVEST, V120, P1368, DOI 10.1172/JCI41911
   Wu GC, 2015, AUTOIMMUN REV, V14, P798, DOI 10.1016/j.autrev.2015.05.004
   Yun HM, 2015, ONCOTARGET, V6, P20875, DOI 10.18632/oncotarget.5205
   Zhang FF, 2016, J AUTOIMMUN, V75, P96, DOI 10.1016/j.jaut.2016.07.012
   Zhang XJ, 2017, J NEUROSCI, V37, P1797, DOI 10.1523/JNEUROSCI.3389-16.2017
   Zhou Y, 2011, J IMMUNOL, V186, P4415, DOI 10.4049/jimmunol.1003307
NR 31
TC 12
Z9 12
U1 1
U2 7
PU KARGER
PI BASEL
PA ALLSCHWILERSTRASSE 10, CH-4009 BASEL, SWITZERLAND
SN 1015-8987
EI 1421-9778
J9 CELL PHYSIOL BIOCHEM
JI Cell. Physiol. Biochem.
PD JUN 15
PY 2018
VL 45
IS 5
BP 1986
EP 1998
DI 10.1159/000487975
PG 13
WC Cell Biology; Physiology
SC Cell Biology; Physiology
GA GB3IJ
UT WOS:000428950000022
PM 29518786
DA 2022-04-27
ER

PT J
AU Zhou, HX
   Shi, ZJ
   Kang, Y
   Wang, Y
   Lu, L
   Pan, B
   Liu, J
   Li, XY
   Liu, L
   Wei, ZJ
   Kong, XH
   Feng, SQ
AF Zhou, Hengxing
   Shi, Zhongju
   Kang, Yi
   Wang, Yao
   Lu, Lu
   Pan, Bin
   Liu, Jun
   Li, Xueying
   Liu, Lu
   Wei, Zhijian
   Kong, Xiaohong
   Feng, Shiqing
TI Investigation of candidate long noncoding RNAs and messenger RNAs in the immediate phase of spinal cord injury based on gene expression profiles
SO GENE
LA English
DT Article
DE Spinal cord injury; Long noncoding RNA; Messenger RNA; Immediate phase; Microarray analysis
ID neural progenitor cell; functional recovery; role; pathophysiology; mechanism; protein; differentiation; interleukin-6; inflammation; regeneration
AB Spinal cord injury (SCI) is a serious devastating condition and it has a high mortality rate and morbidity rate. The early pathological changes in the immediate phase of SCI may play a major part in the development of secondary injury. Alterations in the expression of many long noncoding RNAs (lncRNAs) have been shown to play fundamental roles in the diseases of the central nervous system. However, the roles of lncRNAs and messenger RNAs (mRNAs) in the immediate phase of SCI are not clear. We examined the expression of mRNAs and lncRNAs in a rat model at 2 h after SCI and identified the differentially expressed lncRNAs (DE lncRNAs) and differentially expressed mRNAs (DE mRNAs) using microarray analysis. 772 DE IncRNAs and 992 DE mRNAs were identified in spinal cord samples in the immediate phase following SCI compared with control samples. Moreover, Gene Ontology (GO) term annotation results showed that CXCR chemokine receptor binding, neutrophil apoptotic process, neutrophil migration, neutrophil extravasation, macrophage differentiation, monocyte chemotaxis and cellular response to interleukin-1 (IL-1) were the main significantly enriched GO terms. The results of Kyoto Encyclopedia of Genes and Genomes (KEGG) enrichment analysis showed that the DEGs were enriched in toll like receptor signaling pathway, p53 signaling pathway, MAPK signaling pathway and Jak-STAT signaling pathway. IL6, MBOAT4, FOS, TNF, JUN, STAT3, CSF2, MYC, CCL2 and FGF2 were the top 10 high-degree hub nodes and may be important targets in the immediate phase of SCI. The current study on provides novel insights into how IncRNAs and mRNAs regulate the pathogenesis of the immediate phase after SCI.
C1 [Zhou, Hengxing; Shi, Zhongju; Kang, Yi; Wang, Yao; Lu, Lu; Liu, Jun; Liu, Lu; Wei, Zhijian; Feng, Shiqing] Tianjin Med Univ, Dept Orthopaed, Gen Hosp, 154 Anshan Rd, Tianjin 300052, Peoples R China.
   [Pan, Bin] Xuzhou Med Univ, Affiliated Hosp, Dept Orthopaed, Xuzhou, Jiangsu, Peoples R China.
   [Li, Xueying] Tianjin Med Univ, Dept Immunol, Educ Minist China, Key Lab Inununo Microenvironm & Dis, Tianjin, Peoples R China.
   [Kong, Xiaohong] Nankai Univ, Sch Med, Lab 221, Tianjin, Peoples R China.
RP Feng, SQ (通讯作者)，Tianjin Med Univ, Dept Orthopaed, Gen Hosp, 154 Anshan Rd, Tianjin 300052, Peoples R China.; Kong, XH (通讯作者)，Nankai Univ, Sch Med, Lab 221, Tianjin, Peoples R China.
EM kxhnku@126.com; sqfeng@tmu.edu.cn
FU National Natural Science Foundation of ChinaNational Natural Science Foundation of China (NSFC) [81501899, 81702147]; State Key Program of the National Natural Science Foundation of ChinaNational Natural Science Foundation of China (NSFC) [81330042]; International Cooperation Program of National Natural Science Foundation of ChinaNational Natural Science Foundation of China (NSFC) [81620108018]; Special Program for Sino-Russian Joint Research - Ministry of Science and Technology, China [2014DFR31210]; Tianjin Science and Technology Committee, China [13RCGFSY19000, 14ZCZDSY00044]
CR Acioglu C, 2016, BRAIN BEHAV IMMUN, V56, P310, DOI 10.1016/j.bbi.2016.03.027
   Allan SM, 2005, NAT REV IMMUNOL, V5, P629, DOI 10.1038/nri1664
   Ban DX, 2009, BRAIN RES, V1256, P149, DOI 10.1016/j.brainres.2008.11.098
   Batagov AO, 2013, BMC SYST BIOL, V7, P0, DOI 10.1186/1752-0509-7-S3-S11
   Bullitt E, 1990, J COMP NEUROL, V296, P517, DOI 10.1002/cne.902960402
   Chen NN, 2016, NEUROCHEM RES, V41, P3052, DOI 10.1007/s11064-016-2024-8
   Ding Y, 2016, BIOMED RES INT, V2016, P0, DOI 10.1155/2016/9249401
   Donnelly DJ, 2008, EXP NEUROL, V209, P378, DOI 10.1016/j.expneurol.2007.06.009
   Franceschini A, 2013, NUCLEIC ACIDS RES, V41, PD808, DOI 10.1093/nar/gks1094
   Gadient RA, 1995, ANN NY ACAD SCI, V762, P403
   Goldshmit Y, 2014, BRAIN BEHAV, V4, P187, DOI 10.1002/brb3.172
   Herrmann JE, 2008, J NEUROSCI, V28, P7231, DOI 10.1523/JNEUROSCI.1709-08.2008
   Hirano T, 1986, NATURE, V324, P73, DOI 10.1038/324073a0
   Hook MA, 2011, BRAIN BEHAV IMMUN, V25, P349, DOI 10.1016/j.bbi.2010.10.018
   Impellizzeri D, 2015, IMMUNOBIOLOGY, V220, P1039, DOI 10.1016/j.imbio.2015.05.013
   Jin Y, 2016, NEUROSCIENCE, V320, P69, DOI 10.1016/j.neuroscience.2016.01.066
   Kakulas BA, 2004, SPINAL CORD, V42, P549, DOI 10.1038/sj.sc.3101670
   Lang C, 2013, EMBO REP, V14, P931, DOI 10.1038/embor.2013.117
   Lee ST, 2011, EXP NEUROL, V227, P172, DOI 10.1016/j.expneurol.2010.10.012
   Liu JM, 2017, SCI REP-UK, V7, P0, DOI 10.1038/s41598-017-00141-8
   Luker KE, 2009, BIOTECHNIQUES, V47, P625, DOI 10.2144/000113126
   Mines M, 2007, CURR MED CHEM, V14, P2456, DOI 10.2174/092986707782023686
   Neirinckx V, 2014, J NEUROINFLAMM, V11, P0, DOI 10.1186/s12974-014-0150-2
   Norenberg MD, 2004, J NEUROTRAUM, V21, P429, DOI 10.1089/089771504323004575
   Noristani HN, 2016, ONCOTARGET, V7, P83831, DOI 10.18632/oncotarget.13780
   Pan B, 2017, NEURAL REGEN RES, V12, P2084, DOI 10.4103/1673-5374.221168
   Pineau I, 2007, J COMP NEUROL, V500, P267, DOI 10.1002/cne.21149
   Ponting CP, 2009, CELL, V136, P629, DOI 10.1016/j.cell.2009.02.006
   Profyris C, 2004, NEUROBIOL DIS, V15, P415, DOI 10.1016/j.nbd.2003.11.015
   Rinn JL, 2012, ANNU REV BIOCHEM, V81, P145, DOI 10.1146/annurev-biochem-051410-092902
   Rowland JW, 2008, NEUROSURG FOCUS, V25, P0, DOI 10.3171/FOC.2008.25.11.E2
   Schneiders J, 2015, BRAIN BEHAV IMMUN, V48, P147, DOI 10.1016/j.bbi.2015.03.008
   Shi LB, 2016, GENE, V592, P128, DOI 10.1016/j.gene.2016.07.037
   Shi ZJ, 2018, J CELL MOL MED, V22, P2055, DOI 10.1111/jcmm.13515
   Shi ZJ, 2017, INT J NEUROSCI, V127, P1104, DOI 10.1080/00207454.2017.1323208
   Simi A, 2007, BIOCHEM SOC T, V35, P1122, DOI 10.1042/BST0351122
   Smoot ME, 2011, BIOINFORMATICS, V27, P431, DOI 10.1093/bioinformatics/btq675
   Sroga JM, 2003, J COMP NEUROL, V462, P223, DOI 10.1002/cne.10736
   Stivers NS, 2017, EXP NEUROL, V294, P1, DOI 10.1016/j.expneurol.2017.04.012
   Szklarczyk D, 2017, NUCLEIC ACIDS RES, V45, PD362, DOI 10.1093/nar/gkw937
   Tardivo V, 2015, INT J NEUROSCI, V125, P81, DOI 10.3109/00207454.2014.908877
   Tator CH, 1997, J NEUROSURG, V86, P483, DOI 10.3171/jns.1997.86.3.0483
   Tator CH, 1995, BRAIN PATHOL, V5, P407, DOI 10.1111/j.1750-3639.1995.tb00619.x
   Vandercappellen J, 2008, CANCER LETT, V267, P226, DOI 10.1016/j.canlet.2008.04.050
   Wang GD, 2017, ONCOTARGET, V8, P11629, DOI 10.18632/oncotarget.14619
   Wang KC, 2011, MOL CELL, V43, P904, DOI 10.1016/j.molcel.2011.08.018
   Wrathall JR, 1996, EXP NEUROL, V137, P119, DOI 10.1006/exnr.1996.0012
   Wu P, 2013, BRAIN RES BULL, V97, P69, DOI 10.1016/j.brainresbull.2013.06.001
   Yamauchi K, 2006, J NEUROCHEM, V96, P1060, DOI 10.1111/j.1471-4159.2005.03559.x
   Yang P, 2012, EXP NEUROL, V236, P19, DOI 10.1016/j.expneurol.2012.03.019
   Yu B, 2015, PROG NEUROBIOL, V134, P122, DOI 10.1016/j.pneurobio.2015.09.006
   Zhang JL, 2015, INT J BIOCHEM CELL B, V60, P43, DOI 10.1016/j.biocel.2014.12.020
   Zu JN, 2014, ACTA HISTOCHEM, V116, P1331, DOI 10.1016/j.acthis.2014.08.004
NR 53
TC 13
Z9 16
U1 2
U2 15
PU ELSEVIER
PI AMSTERDAM
PA RADARWEG 29, 1043 NX AMSTERDAM, NETHERLANDS
SN 0378-1119
EI 1879-0038
J9 GENE
JI Gene
PD JUN 30
PY 2018
VL 661
IS 
BP 119
EP 125
DI 10.1016/j.gene.2018.03.074
PG 7
WC Genetics & Heredity
SC Genetics & Heredity
GA GG2GH
UT WOS:000432507700013
PM 29580899
DA 2022-04-27
ER

PT J
AU Zhu, X
   Evans, KN
   El-gharbawy, A
   Lee, JY
   Brooker, JE
   Jabbour, N
   Tyler-Kabara, EC
   Madan-Khertarpal, S
   Losee, JE
   Goldstein, JA
AF Zhu, Xiao
   Evans, Kelly N.
   El-gharbawy, Areeg
   Lee, Jonathan Y.
   Brooker, Jack E.
   Jabbour, Noel
   Tyler-Kabara, Elizabeth C.
   Madan-Khertarpal, Suneeta
   Losee, Joseph E.
   Goldstein, Jesse A.
TI Cervical Spine Injury From Unrecognized Craniocervical Instability in Severe Pierre Robin Sequence Associated With Skeletal Dysplasia
SO CLEFT PALATE-CRANIOFACIAL JOURNAL
LA English
DT Article
DE Pierre Robin sequence; skeletal dysplasia; type II collagenopathy; craniocervical instability; odontoid fracture; spinal cord compression
AB Pierre Robin Sequence (PRS) can be associated with skeletal dysplasias, presenting with craniocervical instability and devastating spinal injury if unrecognized. The authors present the case of an infant with PRS and a type II collagenopathy who underwent multiple airway-securing procedures requiring spinal manipulation before craniocervical instability was identified. This resulted in severe cervical cord compression due to odontoid fracture and occipitoatlantoaxial instability. This case highlights the importance of early cervical spine imaging and cautious manipulation in infants with PRS and suspected skeletal dysplasia.
C1 [Zhu, Xiao; Lee, Jonathan Y.; Brooker, Jack E.; Losee, Joseph E.; Goldstein, Jesse A.] Univ Pittsburgh, Sch Med, Div Pediat Plast Surg, Pittsburgh, PA USA.
   [Evans, Kelly N.] Univ Washington, Sch Med, Div Craniofacial Med, Seattle, WA USA.
   [El-gharbawy, Areeg; Madan-Khertarpal, Suneeta] Univ Pittsburgh, Sch Med, Div Med Genet, Pittsburgh, PA USA.
   [Jabbour, Noel] Univ Pittsburgh, Sch Med, Div Pediat Otolaryngol, Pittsburgh, PA USA.
   [Tyler-Kabara, Elizabeth C.] Univ Pittsburgh, Sch Med, Div Pediat Neurol Surg, Pittsburgh, PA USA.
RP Goldstein, JA (通讯作者)，One Childrens Hosp Dr,4401 Penn Ave,Fac Pavil, Pittsburgh, PA 15224 USA.
EM jesse.goldstein@chp.edu
CR Barr RM, 2016, J CRANIOFAC SURG, V27, P1674, DOI 10.1097/SCS.0000000000002903
   Cogswell JJ, 1974, ARCH DIS CHILD, V49, P905, DOI 10.1136/adc.49.11.905
   Cohen MM, 1999, AM J MED GENET, V84, P311
   Cunningham ML, 2016, 73 ANN M AM CLEFT PA, V0, P0
   Gamble JG, 1985, J PEDIATR ORTHOPED, V5, P475, DOI 10.1097/01241398-198507000-00018
   Ghanem I, 2008, J CHILD ORTHOP, V2, P71, DOI 10.1007/s11832-008-0092-2
   Jakobsen LP, 2006, CLEFT PALATE-CRAN J, V43, P155, DOI 10.1597/05-008.1
   Kannu P, 2012, J PAEDIATR CHILD H, V48, PE38, DOI 10.1111/j.1440-1754.2010.01979.x
   Krakow D, 2010, GENET MED, V12, P327, DOI 10.1097/GIM.0b013e3181daae9b
   Lachman RS, 1997, PEDIATR RADIOL, V27, P402, DOI 10.1007/s002470050156
   Molnar S, 2007, SPINE, V32, PE501, DOI 10.1097/BRS.0b013e31811ea310
   Tan TY, 2013, AM J MED GENET C, V163, P295, DOI 10.1002/ajmg.c.31374
   Zochowski CGGA, 2012, PLASTIC SURG, V0, P803
NR 13
TC 2
Z9 3
U1 0
U2 0
PU ALLIANCE COMMUNICATIONS GROUP DIVISION ALLEN PRESS
PI LAWRENCE
PA 810 EAST 10TH STREET, LAWRENCE, KS 66044 USA
SN 1055-6656
EI 1545-1569
J9 CLEFT PALATE-CRAN J
JI Cleft Palate-Craniofac. J.
PD MAY 15
PY 2018
VL 55
IS 5
BP 773
EP 777
DI 10.1177/1055665618758102
PG 5
WC Dentistry, Oral Surgery & Medicine; Surgery
SC Dentistry, Oral Surgery & Medicine; Surgery
GA GD2OS
UT WOS:000430340500020
PM 29489401
DA 2022-04-27
ER

PT J
AU Wang, HK
   Zhou, YL
   Cong, M
   Zhang, L
   Gu, XS
   Tang, X
AF Wang, Hongkui
   Zhou, Youlang
   Cong, Meng
   Zhang, Li
   Gu, Xiaosong
   Tang, Xin
TI Comparative transcriptomic profiling of peripheral efferent and afferent nerve fibres at different developmental stages in mice
SO SCIENTIFIC REPORTS
LA English
DT Article
ID schwann-cell; axon regeneration; spinal-cord; motor axon; wallerian degeneration; signaling pathway; sensory axon; b-receptor; system; gaba
AB Peripheral nerve injury impairs motor and sensory function in humans, and its functional recovery largely depends on the axonal outgrowth required for the accurate reinnervation of appropriate targets. To better understand how motor and sensory nerve fibres select their terminal pathways, an unbiased cDNA microarray analysis was conducted to examine differential gene expression patterns in peripheral efferent and afferent fibres at different developmental stages in mice. Gene ontology (GO) and Kyoto Enrichment of Genes and Genomes (KEGG) analyses revealed common and distinct features of enrichment for differentially expressed genes during motor and sensory nerve fibre development. Ingenuity Pathway Analysis (IPA) further indicated that the key differentially expressed genes were associated with trans-synaptic neurexin-neuroligin signalling components and a variety of gammaam-inobutyric acid (GABA) receptors. The aim of this study was to generate a framework of gene networks regulated during motor and sensory neuron differentiation/maturation. These data may provide new clues regarding the underlying cellular and molecular mechanisms that determine the intrinsic capacity of neurons to regenerate after peripheral nerve injury. Our findings may thus facilitate further development of a potential intervention to manipulate the therapeutic efficiency of peripheral nerve repair in the clinic.
C1 [Wang, Hongkui; Zhou, Youlang; Cong, Meng; Zhang, Li; Gu, Xiaosong; Tang, Xin] Nantong Univ, Coinnovat Ctr Neuroregenerat, Key Lab Neuroregenerat Jiangsu, Nantong 226001, JS, Peoples R China.
   [Wang, Hongkui; Zhou, Youlang; Cong, Meng; Zhang, Li; Gu, Xiaosong; Tang, Xin] Nantong Univ, Coinnovat Ctr Neuroregenerat, Minist Educ, Nantong 226001, JS, Peoples R China.
   [Zhou, Youlang] Nantong Univ, Dept Hand Surg, Hand Surg Res Ctr, Affiliated Hosp, Nantong 226001, JS, Peoples R China.
RP Gu, XS; Tang, X (通讯作者)，Nantong Univ, Coinnovat Ctr Neuroregenerat, Key Lab Neuroregenerat Jiangsu, Nantong 226001, JS, Peoples R China.; Gu, XS; Tang, X (通讯作者)，Nantong Univ, Coinnovat Ctr Neuroregenerat, Minist Educ, Nantong 226001, JS, Peoples R China.
EM nervegu@ntu.edu.cn; tangxin@ntu.edu.cn
FU National Key Research and Development Program of China [31730031]; National Natural Science Foundation of ChinaNational Natural Science Foundation of China (NSFC) [81771999, 81401796]; Six Talent Peaks Program of Jiangsu Province [WSW-038]
CR Abdullah M, 2013, EXP NEUROL, V249, P1, DOI 10.1016/j.expneurol.2013.07.019
   Abe N, 2008, CURR OPIN NEUROBIOL, V18, P276, DOI 10.1016/j.conb.2008.06.005
   Bellen HJ, 1998, TRENDS NEUROSCI, V21, P444, DOI 10.1016/S0166-2236(98)01267-3
   Blockus H, 2016, DEVELOPMENT, V143, P3037, DOI 10.1242/dev.132829
   Blockus H, 2014, CURR OPIN NEUROBIOL, V27, P82, DOI 10.1016/j.conb.2014.03.003
   Brushart TM, 2013, EXP NEUROL, V247, P272, DOI 10.1016/j.expneurol.2013.05.007
   Brushart TME, 1988, J NEUROSCI, V8, P1026
   Carozzi V, 2008, CNS NEUROL DISORD-DR, V7, P348, DOI 10.2174/187152708786441876
   Carr L, 2017, PLOS ONE, V12, P0, DOI 10.1371/journal.pone.0172736
   Case LC, 2005, CURR BIOL, V15, PR749, DOI 10.1016/j.cub.2005.09.008
   Castelnovo LF, 2017, NEURAL REGEN RES, V12, P1013, DOI 10.4103/1673-5374.211172
   Chandran V, 2016, NEURON, V89, P956, DOI 10.1016/j.neuron.2016.01.034
   Corell M, 2015, J NEUROSCI RES, V93, P285, DOI 10.1002/jnr.23489
   Czarnecki A, 2014, J NEUROSCI, V34, P6389, DOI 10.1523/JNEUROSCI.2664-13.2014
   Deng L, 2007, J NEUROSCI, V27, P10860, DOI 10.1523/JNEUROSCI.2744-07.2007
   Dulin JN, 2018, NAT COMMUN, V9, P0, DOI 10.1038/s41467-017-02613-x
   Faroni A, 2014, GLIA, V62, P548, DOI 10.1002/glia.22625
   Frank E, 1990, J NEUROBIOL, V21, P33, DOI 10.1002/neu.480210104
   Freeman MR, 2014, CURR OPIN NEUROBIOL, V27, P224, DOI 10.1016/j.conb.2014.05.001
   Fuccillo MV, 2015, NEURON, V87, P326, DOI 10.1016/j.neuron.2015.06.028
   Gaiarsa JL, 2013, FRONT CELL NEUROSCI, V7, P0, DOI 10.3389/fncel.2013.00206
   Gibson DA, 2011, DEVELOPMENT, V138, P183, DOI 10.1242/dev.046441
   Gu XS, 2014, BIOMATERIALS, V35, P6143, DOI 10.1016/j.biomaterials.2014.04.064
   Harvey P, 2010, P NATL ACAD SCI USA, V107, P11585, DOI 10.1073/pnas.1003287107
   He QR, 2012, NEUROSCI LETT, V521, P57, DOI 10.1016/j.neulet.2012.05.059
   He QR, 2012, J PROTEOME RES, V11, P3077, DOI 10.1021/pr300186t
   He ZG, 2016, NEURON, V90, P437, DOI 10.1016/j.neuron.2016.04.022
   Hoke A, 2006, J NEUROSCI, V26, P9646, DOI 10.1523/JNEUROSCI.1620-06.2006
   Huang DW, 2009, NAT PROTOC, V4, P44, DOI 10.1038/nprot.2008.211
   Imai F, 2016, J NEUROSCI, V36, P5724, DOI 10.1523/JNEUROSCI.2146-15.2016
   Jesuraj NJ, 2012, J NEUROSCI RES, V90, P96, DOI 10.1002/jnr.22752
   Kim M, 2017, DEV BIOL, V432, P178, DOI 10.1016/j.ydbio.2017.09.038
   Lallemend F, 2012, TRENDS NEUROSCI, V35, P373, DOI 10.1016/j.tins.2012.03.006
   Laskowski MB, 1988, J NEUROSCI, V8, P3094
   Li SY, 2015, SCI REP-UK, V5, P0, DOI 10.1038/srep16888
   Magnaghi V, 2006, J MOL NEUROSCI, V28, P89, DOI 10.1385/JMN:28:1:89
   Magnaghi V, 2004, EUR J NEUROSCI, V19, P2641, DOI 10.1111/j.0953-816X.2004.03368.x
   Melfi S, 2017, J NEUROCHEM, V141, P165, DOI 10.1111/jnc.13951
   Meves JM, 2016, NEURON, V92, P0, DOI 10.1016/j.neuron.2016.10.012
   Newbern JM, 2011, NEURON, V69, P91, DOI 10.1016/j.neuron.2010.12.003
   Ozdinler PH, 2002, J NEUROSCI, V22, P4540, DOI 10.1523/JNEUROSCI.22-11-04540.2002
   Procacci P, 2013, FRONT CELL NEUROSCI, V6, P0, DOI 10.3389/fncel.2012.00068
   Redett R, 2005, J NEUROSCI, V25, P9406, DOI 10.1523/JNEUROSCI.3105-05.2005
   Russell AB, 1997, J NEUROSCI, V17, P4734
   Scheiffele P, 2000, CELL, V101, P657, DOI 10.1016/S0092-8674(00)80877-6
   Smith CC, 2017, J NEUROSCI, V37, P6372, DOI 10.1523/JNEUROSCI.0149-17.2017
   Spejo AB, 2015, NEUROPHARMACOLOGY, V96, P113, DOI 10.1016/j.neuropharm.2014.11.002
   Tang X, 2013, MOL CELL BIOCHEM, V378, P237, DOI 10.1007/s11010-013-1614-x
   Tedeschi A, 2017, CURR OPIN NEUROBIOL, V42, P118, DOI 10.1016/j.conb.2016.12.005
   Terenzio M, 2017, NEURON, V96, P667, DOI 10.1016/j.neuron.2017.10.015
   Wang Y, 2013, GLIA, V61, P710, DOI 10.1002/glia.22464
   Wright MC, 2014, J NEUROSCI, V34, P1689, DOI 10.1523/JNEUROSCI.3822-13.2014
   Yi S, 2017, FRONT CELL NEUROSCI, V11, P0, DOI 10.3389/fncel.2017.00022
NR 53
TC 1
Z9 1
U1 1
U2 12
PU NATURE PUBLISHING GROUP
PI LONDON
PA MACMILLAN BUILDING, 4 CRINAN ST, LONDON N1 9XW, ENGLAND
SN 2045-2322
EI 
J9 SCI REP-UK
JI Sci Rep
PD AUG 10
PY 2018
VL 8
IS 
BP 
EP 
DI 10.1038/s41598-018-30463-0
PG 13
WC Multidisciplinary Sciences
SC Science & Technology - Other Topics
GA GQ0HW
UT WOS:000441300700034
PM 30097601
DA 2022-04-27
ER

PT J
AU Stephens, KE
   Chen, ZY
   Sivanesan, E
   Raja, SN
   Linderoth, B
   Taverna, SD
   Guan, Y
AF Stephens, Kimberly E.
   Chen, Zhiyong
   Sivanesan, Eellan
   Raja, Srinivasa N.
   Linderoth, Bengt
   Taverna, Sean D.
   Guan, Yun
TI RNA-seq of spinal cord from nerve-injured rats after spinal cord stimulation
SO MOLECULAR PAIN
LA English
DT Article
DE RNA-seq; gene expression; spinal cord stimulation; nerve injury; pain; spinal cord
ID postsynaptic density protein; neuropathic pain; nmda receptor; mechanical hypersensitivity; dependent inhibition; safe principle; dorsal-column; animal-model; hyperalgesia; algorithm
AB Spinal cord stimulation has become an important modality in pain treatment especially for neuropathic pain conditions refractory to pharmacotherapy. However, the molecular control of inhibitory and excitatory mechanisms observed after spinal cord stimulation are poorly understood. Here, we used RNA-seq to identify differences in the expression of genes and gene networks in spinal cord tissue from nerve-injured rats with and without repetitive conventional spinal cord stimulation treatment. Five weeks after chronic constrictive injury to the left sciatic nerve, male and female rats were randomized to receive repetitive spinal cord stimulation or no treatment. Rats receiving spinal cord stimulation underwent epidural placement of a miniature stimulating electrode and received seven sessions of spinal cord stimulation (50 Hz, 80% motor threshold, 0.2 ms, constant current bipolar stimulation, 120 min/session) over four consecutive days. Within 2 h after the last spinal cord stimulation treatment, the L4-L6 spinal segments ipsilateral to the side of nerve injury were harvested and used to generate libraries for RNA-seq. Our RNA-seq data suggest further increases of many existing upregulated immune responses in chronic constrictive injury rats after repetitive spinal cord stimulation, including transcription of cell surface receptors and activation of non-neuronal cells. We also demonstrate that repetitive spinal cord stimulation represses transcription of several key synaptic signaling genes that encode scaffold proteins in the post-synaptic density. Our transcriptional studies suggest a potential relationship between specific genes and the therapeutic effects observed in patients undergoing conventional spinal cord stimulation after nerve injury. Furthermore, our results may help identify new therapeutic targets for improving the efficacy of conventional spinal cord stimulation and other chronic pain treatments.
C1 [Stephens, Kimberly E.; Taverna, Sean D.] Johns Hopkins Univ, Dept Pharmacol & Mol Sci, Sch Med, Baltimore, MA USA.
   [Stephens, Kimberly E.; Taverna, Sean D.] Johns Hopkins Univ, Ctr Epigenet, Sch Med, Baltimore, MA USA.
   [Stephens, Kimberly E.; Chen, Zhiyong; Sivanesan, Eellan; Raja, Srinivasa N.; Guan, Yun] Johns Hopkins Univ, Sch Med, Dept Anesthesia & Crit Care Med, Baltimore, MA USA.
   [Chen, Zhiyong] Chinese Acad Med Sci, Inst Basic Med Sci, Dept Human Anat Histol & Embryol, Peking Union Med Coll,Sch Basic Med,Neurosci Ctr, Beijing, Peoples R China.
   [Linderoth, Bengt] Karolinska Inst, Div Funct Neurosurg, Dept Clin Neurosci, Stockholm, Sweden.
   [Guan, Yun] Johns Hopkins Univ, Sch Med, Dept Neurol Surg, Baltimore, MA USA.
RP Guan, Y (通讯作者)，Johns Hopkins Univ, Div Pain Med, Dept Anesthesiol & Crit Care Med, Sch Med, 720 Rutland Ave,Ross 350, Baltimore, MD 21205 USA.; Taverna, SD (通讯作者)，Johns Hopkins Univ, Dept Pharmacol & Mol Sci, Sch Med, 855 N Wolfe St,Rangos 575, Baltimore, MD 21205 USA.; Taverna, SD (通讯作者)，Johns Hopkins Univ, Ctr Epigenet, Sch Med, 855 N Wolfe St,Rangos 575, Baltimore, MD 21205 USA.
EM staverna@jhmi.edu; yguan1@jhmi.edu
FU National Institutes of Health (Bethesda, Maryland, USA)United States Department of Health & Human ServicesNational Institutes of Health (NIH) - USANIH National Institute of Neurological Disorders & Stroke (NINDS) [F32NR015728, R01NS070814, R21NS099879, GM118760]; Johns Hopkins Blaustein Pain Research Fund; Blaustein Pain Fund; Neurosurgery Pain Research Institute at the Johns Hopkins University; National Center for Complementary & Integrative HealthUnited States Department of Health & Human ServicesNational Institutes of Health (NIH) - USA [R01AT009401] Funding Source: NIH RePORTER; NATIONAL INSTITUTE OF GENERAL MEDICAL SCIENCESUnited States Department of Health & Human ServicesNational Institutes of Health (NIH) - USANIH National Institute of General Medical Sciences (NIGMS) [T32GM075774, R01GM118760] Funding Source: NIH RePORTER; NATIONAL INSTITUTE OF NEUROLOGICAL DISORDERS AND STROKEUnited States Department of Health & Human ServicesNational Institutes of Health (NIH) - USANIH National Institute of Neurological Disorders & Stroke (NINDS) [R21NS099879, R01NS070814] Funding Source: NIH RePORTER; NATIONAL INSTITUTE OF NURSING RESEARCHUnited States Department of Health & Human ServicesNational Institutes of Health (NIH) - USANIH National Institute of Nursing Research (NINR) [F32NR015728] Funding Source: NIH RePORTER
CR Achour SB, 2010, NEUROCHEM INT, V57, P440, DOI 10.1016/j.neuint.2010.02.013
   Bats C, 2007, NEURON, V53, P719, DOI 10.1016/j.neuron.2007.01.030
   Beique JC, 2006, P NATL ACAD SCI USA, V103, P19535, DOI 10.1073/pnas.0608492103
   Bennett GJ, 1988, PAIN, V33, P87, DOI 10.1016/0304-3959(88)90209-6
   Bredt DS, 2003, NEURON, V40, P361, DOI 10.1016/S0896-6273(03)00640-8
   Chaplan SR, 1994, J NEUROSCI METH, V53, P55, DOI 10.1016/0165-0270(94)90144-9
   Chen J, 2009, NUCLEIC ACIDS RES, V37, PW305, DOI 10.1093/nar/gkp427
   Chen L, 2000, NATURE, V408, P936, DOI 10.1038/35050030
   Cui JG, 1996, PAIN, V66, P287, DOI 10.1016/0304-3959(96)03069-2
   Deer TR, 2014, NEUROMODULATION, V17, P515, DOI 10.1111/ner.12208
   Dixon WJ, 1980, ANNU REV PHARMACOL, V20, P441, DOI 10.1146/annurev.pa.20.040180.002301
   Falowski S, 2012, J NEUROSURG SCI, V56, P287
   Foreman RD, 2012, INT REV NEUROBIOL, V107, P87, DOI 10.1016/B978-0-12-404706-8.00006-1
   Gattlen C, 2016, INT J MOL SCI, V17, P0, DOI 10.3390/ijms17030352
   Goldstein EZ, 2016, EXP NEUROL, V283, P550, DOI 10.1016/j.expneurol.2016.05.001
   Guan Y, 2012, CURR PAIN HEADACHE R, V16, P217, DOI 10.1007/s11916-012-0260-4
   Guan Y, 2010, ANESTHESIOLOGY, V113, P1392, DOI 10.1097/ALN.0b013e3181fcd95c
   Harmar AJ, 2009, NUCLEIC ACIDS RES, V37, PD680, DOI 10.1093/nar/gkn728
   Jin XM, 2016, J BIOCHEM, V159, P491, DOI 10.1093/jb/mvw009
   Kim D, 2015, NAT METHODS, V12, P357, DOI 10.1038/NMETH.3317, 10.1038/nmeth.3317
   Kornau HC, 1995, SCIENCE, V269, P1737, DOI 10.1126/science.7569905
   Kotani , 2004, J OSAKA DENT U, V38, P89
   Krames E, 2009, NEUROMODULATION, V12, P104, DOI 10.1111/j.1525-1403.2009.00197.x
   Krames ES, 2011, NEUROMODULATION, V14, P299, DOI 10.1111/j.1525-1403.2011.00373.x
   Kumar K, 2007, PAIN, V132, P179, DOI 10.1016/j.pain.2007.07.028
   Lacagnina MJ, 2018, PHARMACOL THERAPEUT, V184, P145, DOI 10.1016/j.pharmthera.2017.10.006
   Liao Y, 2014, BIOINFORMATICS, V30, P923, DOI 10.1093/bioinformatics/btt656
   Lind AL, 2016, NEUROMODULATION, V19, P549, DOI 10.1111/ner.12473
   Linderoth B, 2017, NEUROMODULATION, V20, P525, DOI 10.1111/ner.12624
   Linderoth B, 2010, ANESTHESIOLOGY, V113, P1265, DOI 10.1097/ALN.0b013e3181fcf590
   Love MI, 2014, GENOME BIOL, V15, P0, DOI 10.1186/s13059-014-0550-8
   Ma Q-P, 2002, PROG INFLAM RES, V0, P83
   Maeda Y, 2008, PAIN, V138, P143, DOI 10.1016/j.pain.2007.11.016
   Melzack R, 1965, SCIENCE, V150, P971, DOI 10.1126/science.150.3699.971
   Miletic G, 2005, NEUROSCI LETT, V386, P189, DOI 10.1016/j.neulet.2005.06.007
   Miletic G, 2010, PAIN, V149, P152, DOI 10.1016/j.pain.2010.02.001
   Naisbitt S, 1997, J NEUROSCI, V17, P5687
   Nicoll RA, 2006, SCIENCE, V311, P1253, DOI 10.1126/science.1123339
   Petrenko AB, 2003, ANESTH ANALG, V97, P1108, DOI 10.1213/01.ANE.0000081061.12235.55
   Racca C, 2000, J NEUROSCI, V20, P2512
   Rasmussen AH, 2017, MOL BRAIN, V10, P0, DOI 10.1186/s13041-017-0324-9
   Robinson JT, 2011, NAT BIOTECHNOL, V29, P24, DOI 10.1038/nbt.1754
   Roth FC, 2012, NEURAL PLAST, V2012, P0, DOI 10.1155/2012/805830
   Sato KL, 2014, ANESTH ANALG, V118, P464, DOI 10.1213/ANE.0000000000000047
   Schechtmann G, 2008, PAIN, V139, P136, DOI 10.1016/j.pain.2008.03.023
   Schrepf A, 2015, BRAIN BEHAV IMMUN, V49, P66, DOI 10.1016/j.bbi.2015.03.003
   Sdrulla AD, 2018, PAIN PRACT, V18, P1048, DOI 10.1111/papr.12692
   Shechter R, 2013, ANESTHESIOLOGY, V119, P422, DOI 10.1097/ALN.0b013e31829bd9e2
   Sheng M, 2000, J CELL SCI, V113, P1851
   Song ZY, 2011, PAIN, V152, P1666, DOI 10.1016/j.pain.2011.03.012
   Stephens KE, 2017, BIORXIV, V0, P0
   Tao F, 2003, NEUROSCIENCE, V117, P731, DOI 10.1016/S0306-4522(02)00801-1
   Tao F, 2001, NEUROREPORT, V12, P3251, DOI 10.1097/00001756-200110290-00022
   Tilley DM, 2016, REGION ANESTH PAIN M, V41, P750, DOI 10.1097/AAP.0000000000000452
   Tsuda M, 2016, J DIABETES INVEST, V7, P17, DOI 10.1111/jdi.12379
   Vallejo R, 2016, NEUROMODULATION, V19, P576, DOI 10.1111/ner.12465
   Van DERWALS, 2015, SPRINGERPLUS, V4, P0, DOI 10.1186/s40064-015-1009-4
   Yakhnitsa V, 1999, PAIN, V79, P223, DOI 10.1016/S0304-3959(98)00169-9
   Yang F, 2014, EUR J PAIN, V18, P978, DOI 10.1002/j.1532-2149.2013.00443.x
   Yang F, 2016, PAIN, V157, P2582, DOI 10.1097/j.pain.0000000000000680
NR 60
TC 19
Z9 19
U1 3
U2 10
PU SAGE PUBLICATIONS INC
PI THOUSAND OAKS
PA 2455 TELLER RD, THOUSAND OAKS, CA 91320 USA
SN 
EI 1744-8069
J9 MOL PAIN
JI Mol. Pain
PD DEC 10
PY 2018
VL 14
IS 
BP 
EP 
DI 10.1177/1744806918817429
PG 13
WC Neurosciences
SC Neurosciences & Neurology
GA HD9CK
UT WOS:000452857900001
PM 30451078
DA 2022-04-27
ER

PT J
AU Wang, Q
   He, ZG
   Li, ZX
   Li, SY
   Chen, YL
   Feng, MH
   Hong, QX
   Xiang, HB
AF Wang, Quan
   He, Zhi-Gang
   Li, Zhi-Xiao
   Li, Shun-Yuan
   Chen, Ying-Le
   Feng, Mao-Hui
   Hong, Qing-Xiong
   Xiang, Hong-Bing
TI Bioinformatics analysis of gene expression profile data to screen key genes involved in cardiac ischemia-reperfusion injury
SO INTERNATIONAL JOURNAL OF CLINICAL AND EXPERIMENTAL MEDICINE
LA English
DT Article
DE Cardiac ischemia/reperfusion injury; differentially expressed genes; functional enrichment analysis; pathway analysis
ID acute myocardial-infarction; long noncoding rna; ischemia/reperfusion injury; lncrna expression; neuropathic pain; kidney injury; spinal-cord; cell; mice; protection
AB In the present study, whole genome mRNA expression profiles in cardiac ischemia regions of rats with cardiac ischemia/reperfusion injury were analyzed to identify unique target genes. A total of 544 differentially expressed genes were identified between normal and cardiac ischemia samples. Our results identified ten key genes CXCR1, GLP1R, CCL21, GRK1, oxidative stress induced growth inhibitor 1 (OSGIN1), iroquois homeobox 1 (IRX1), opioid binding protein/cell adhesion molecule-like (OPCML), gi vertical bar 672075288 vertical bar ref vertical bar XR_595614.1 vertical bar, NON-RATT008949, XR_601753.1, NONRATT008080 were related to cardiac ischemia/reperfusion injury. These candidate genes were further examined in a cardiac ischemia/reperfusion model so as to provide important therapeutic targets for the treatment of local cardiac injury.
C1 [Wang, Quan; He, Zhi-Gang; Li, Zhi-Xiao; Xiang, Hong-Bing] Huazhong Univ Sci & Technol, Tongji Med Coll, Dept Anesthesiol & Pain Med, Tongji Hosp, Wuhan 430030, Hubei, Peoples R China.
   [He, Zhi-Gang] Huazhong Univ Sci & Technol, Tongji Hosp, Tongji Med Coll, Dept Emergency Med, Wuhan 430030, Hubei, Peoples R China.
   [Li, Shun-Yuan; Chen, Ying-Le] Fujian Med Univ, Affiliated Quanzhou Hosp 1, Dept Anesthesiol, Quanzhou 362000, Peoples R China.
   [Feng, Mao-Hui] Wuhan Univ, Dept Oncol, Wuhan Peritoneal Canc Clin Med Res Ctr, Zhongnan Hosp,Hubei Key Lab Tumor Biol Behav, Wuhan 430071, Hubei, Peoples R China.
   [Feng, Mao-Hui] Hubei Canc Clin Study Ctr, Wuhan 430071, Hubei, Peoples R China.
   [Hong, Qing-Xiong] Guangdong Prov Hosp Chinese Med, Dept Anesthesiol, Guangzhou 510120, Guangdong, Peoples R China.
RP Xiang, HB (通讯作者)，Huazhong Univ Sci & Technol, Tongji Med Coll, Dept Anesthesiol & Pain Med, Tongji Hosp, Wuhan 430030, Hubei, Peoples R China.; Hong, QX (通讯作者)，Guangdong Prov Hosp Chinese Med, Dept Anesthesiol, Guangzhou 510120, Guangdong, Peoples R China.
EM hqx1095@163.com; xhbtj2004@163.com
FU National Natural Science Foundation of P.R. ChinaNational Natural Science Foundation of China (NSFC) [81670240, 81770283]; National Natural Science Foundation of Hubei Province [2016CFB625]; Medical innovation project in Fujian Province [2017-CX-48]
CR Basalay MV, 2016, CARDIOVASC RES, V112, P669, DOI 10.1093/cvr/cvw216
   Bei YH, 2017, BASIC RES CARDIOL, V112, P0, DOI 10.1007/s00395-017-0628-z
   Boon RA, 2016, J AM COLL CARDIOL, V67, P1214, DOI 10.1016/j.jacc.2015.12.051
   Borst O, 2011, CELL PHYSIOL BIOCHEM, V28, P1, DOI 10.1159/000331708
   Bottomly D, 2011, PLOS ONE, V6, P0, DOI 10.1371/journal.pone.0017820
   Cervia D, 2008, J NEUROCHEM, V106, P2224, DOI 10.1111/j.1471-4159.2008.05556.x
   Chandran S, 2017, J AM HEART ASSOC, V6, P0, DOI 10.1161/JAHA.117.005868
   He ZG, 2017, J ANESTH PERIOPER ME, V4, P220, DOI 10.24015/JAPM.2017.0020
   Huang CH, 2015, EUR J CARDIO-THORAC, V48, P382, DOI 10.1093/ejcts/ezu453
   Huang ZQ, 2015, EUR J PHARMACOL, V762, P1, DOI 10.1016/j.ejphar.2015.05.028
   Jiang BC, 2015, MOL PAIN, V11, P0, DOI 10.1186/s12990-015-0047-9
   Kim ND, 2013, NAT MED, V19, P1208, DOI 10.1038/nm.3367
   Kimura S, 2012, PATHOL INT, V62, P675, DOI 10.1111/j.1440-1827.2012.02854.x
   Leonard DA, 2011, CORONARY ARTERY DIS, V22, P491, DOI 10.1097/MCA.0b013e32834b67e2
   Liu BW, 2017, ONCOTARGET, V8, P74423, DOI 10.18632/oncotarget.20148
   Liu QQ, 2017, ONCOTARGET, V8, P53465, DOI 10.18632/oncotarget.18584
   Liu TT, 2016, ONCOTARGET, V7, P69256, DOI 10.18632/oncotarget.11956
   Liu TT, 2017, BBA-MOL BASIS DIS, V1863, P1222, DOI 10.1016/j.bbadis.2017.03.011
   Murphy E, 2008, PHYSIOL REV, V88, P581, DOI 10.1152/physrev.00024.2007
   Murry CE, 1986, CIRCULATION, V74, P1124, DOI 10.1161/01.CIR.74.5.1124
   Nihei T, 2014, CIRC J, V78, P1183, DOI 10.1253/circj.CJ-13-1458
   Opfermann P, 2015, CLIN EXP IMMUNOL, V180, P131, DOI 10.1111/cei.12488
   Orom UA, 2010, CELL, V143, P46, DOI 10.1016/j.cell.2010.09.001
   Patterson TA, 2006, NAT BIOTECHNOL, V24, P1140, DOI 10.1038/nbt1242
   Pisarenko OI, 2015, PEPTIDES, V73, P67, DOI 10.1016/j.peptides.2015.09.001
   Wang SQ, 2016, 2016 INTERNATIONAL ACADEMIC CONFERENCE ON HUMAN SOCIETY AND CULTURE (HSC 2016), V0, P12
   Xu AJ, 2016, INT J CLIN EXP MED, V9, P2549
   Xu JZ, 2009, CYTOTHERAPY, V11, P990, DOI 10.3109/14653240903233099
   Zhang L, 2014, MOL BIOL REP, V41, P4389, DOI 10.1007/s11033-014-3310-7
   Zhao XL, 2013, NAT NEUROSCI, V16, P1024, DOI 10.1038/nn.3438
   Zouggari Y, 2013, NAT MED, V19, P1273, DOI 10.1038/nm.3284
NR 31
TC 8
Z9 8
U1 4
U2 27
PU E-CENTURY PUBLISHING CORP
PI MADISON
PA 40 WHITE OAKS LN, MADISON, WI 53711 USA
SN 1940-5901
EI 
J9 INT J CLIN EXP MED
JI Int. J. Clin. Exp. Med.
PD JUN 15
PY 2018
VL 11
IS 5
BP 4955
EP 4966
DI 
PG 12
WC Medicine, Research & Experimental
SC Research & Experimental Medicine
GA GI0AJ
UT WOS:000434031300073
DA 2022-04-27
ER

PT J
AU Zhao, SJ
   Zhou, W
   Chen, J
   Luo, YJ
   Yin, GY
AF Zhao, Shu-Jie
   Zhou, Wei
   Chen, Jian
   Luo, Yong-Jun
   Yin, Guo-Yong
TI Bioinformatics analysis of the molecular mechanisms underlying traumatic spinal cord injury
SO MOLECULAR MEDICINE REPORTS
LA English
DT Article
DE traumatic spinal cord injury; transcriptome; Kyoto Encyclopedia of Genes and Genomes pathway; protein-protein interaction network
ID vitamin-d deficiency; gene-expression; neuroprotection; biosynthesis; regeneration; inflammation; recovery; model; rat
AB Spinal cord injury (SCI) is a cause of disability. The present study aimed to investigate the molecular mechanisms involved in traumatic SCI. Transcriptome data under accession no. GSE5296, including 96 chips, were downloaded from the Gene Expression Omnibus database. The raw data were normalized and differentially expressed genes (DEGs) were identified. Furthermore, Kyoto Encyclopedia of Genes and Genomes pathway and Gene Ontology enrichment analysis of up- and downregulated DEGs was performed. Additionally, a protein-protein interaction network was constructed and the expression patterns of different genes were determined. Compared with sham samples, there were 374, 707, 1,322, 1,475, 1,724 and 1,342 DEGs identified at 0.5, 4, 24 and 72 h, and 7 and 28 days post-injury, respectively. At 24 and 72 h, and 7 days following injury, the upregulated DEGs were markedly enriched in inflammatory response' and immune process'. Downregulated DEGs were predominantly enriched in neuronal function-associated pathways and steroid biosynthesis' process. Protein-protein interaction network analysis demonstrated similar results. Trend charts further demonstrated that the inflammatory and neuronal functions were altered in a temporal and site-specific manner. The present study provided an insight into the molecular mechanisms underlying traumatic SCI, which may benefit future SCI research and aid in therapy development.
C1 [Zhao, Shu-Jie; Zhou, Wei; Chen, Jian; Luo, Yong-Jun; Yin, Guo-Yong] Nanjing Med Univ, Dept Orthoped, Affiliated Hosp 1, 300 Guangzhou Rd, Nanjing 210029, Jiangsu, Peoples R China.
RP Yin, GY (通讯作者)，Nanjing Med Univ, Dept Orthoped, Affiliated Hosp 1, 300 Guangzhou Rd, Nanjing 210029, Jiangsu, Peoples R China.
EM guoyong_yin@sina.com
FU National Natural Science Foundation of ChinaNational Natural Science Foundation of China (NSFC) [8177235, 81520108018, 81472080]; Jiangsu Committee of Science and Technology-Social Development Plan [BE2017755]; Nanjing Committee of Science and Technology [201505005]
CR Ahuja CS, 2017, NAT REV DIS PRIMERS, V3, P0, DOI 10.1038/nrdp.2017.18
   Ahuja CS, 2016, STEM CELL TRANSL MED, V5, P914, DOI 10.5966/sctm.2015-0381
   Bareyre FM, 2003, TRENDS NEUROSCI, V26, P555, DOI 10.1016/j.tins.2003.08.004
   Bauman WA, 2005, J SPINAL CORD MED, V28, P203, DOI 10.1080/10790268.2005.11753813
   Brotfain E, 2016, CURR NEUROPHARMACOL, V14, P641, DOI 10.2174/1570159X14666160309123554
   Carmel JB, 2001, PHYSIOL GENOMICS, V7, P201, DOI 10.1152/physiolgenomics.00074.2001
   Carvalho BS, 2010, BIOINFORMATICS, V26, P2363, DOI 10.1093/bioinformatics/btq431
   Chen GQ, 2015, MOL MED REP, V12, P2465, DOI 10.3892/mmr.2015.3670
   David BT, 2013, NEUROBIOL DIS, V54, P194, DOI 10.1016/j.nbd.2012.12.012
   Di GIOVANNIS, 2003, ANN NEUROL, V53, P454, DOI 10.1002/ana.10472
   Duan HM, 2015, P NATL ACAD SCI USA, V112, P13360, DOI 10.1073/pnas.1510176112
   Eftekharpour E, 2017, CURR MOL PHARMACOL, V10, P141, DOI 10.2174/1874467209666160112123322
   Elkabes S, 2014, EXP NEUROL, V259, P28, DOI 10.1016/j.expneurol.2014.01.008
   Flueck JL, 2017, SPINAL CORD, V55, P428, DOI 10.1038/sc.2016.155
   Ghayee HK, 2007, REV ENDOCR METAB DIS, V8, P289, DOI 10.1007/s11154-007-9052-2
   Giatti S, 2015, J STEROID BIOCHEM, V153, P127, DOI 10.1016/j.jsbmb.2015.03.002
   Hu JZ, 2013, J NEUROL SCI, V324, P94, DOI 10.1016/j.jns.2012.10.009
   Huang DW, 2009, NAT PROTOC, V4, P44, DOI 10.1038/nprot.2008.211
   Jia XF, 2013, J INTENSIVE CARE MED, V28, P12, DOI 10.1177/0885066611403270
   Jin W, 2014, INFLAMM RES, V63, P381, DOI 10.1007/s00011-014-0710-z
   Kim YH, 2017, CLIN ORTHOP SURG, V9, P1, DOI 10.4055/cios.2017.9.1.1
   Kinoshita T, 2013, SPINAL CORD, V51, P508, DOI 10.1038/sc.2013.4
   Kjell J, 2016, DIS MODEL MECH, V9, P1125, DOI 10.1242/dmm.025833
   Oleson CV, 2010, J SPINAL CORD MED, V33, P202, DOI 10.1080/10790268.2010.11689697
   Saghazadeh A, 2017, BIOMED PHARMACOTHER, V92, P128, DOI 10.1016/j.biopha.2017.05.048
   Schroepfer GJ, 1981, ANNU REV BIOCHEM, V50, P585, DOI 10.1146/annurev.bi.50.070181.003101
   Shannon P, 2003, GENOME RES, V13, P2498, DOI 10.1101/gr.1239303
   Siddiqui AM, 2015, PROG BRAIN RES, V218, P15, DOI 10.1016/bs.pbr.2014.12.007
   Sun NN, 2015, INT J MOL SCI, V16, P25982, DOI 10.3390/ijms161125934
   Tuem KB, 2017, FRONT NEUROL, V8, P0, DOI 10.3389/fneur.2017.00442
   Wang WG, 2015, MOL MED REP, V12, P7851, DOI 10.3892/mmr.2015.4442
   Wen T, 2016, SPINAL CORD, V54, P431, DOI 10.1038/sc.2015.171
   Ydens E, 2017, MOL NEUROBIOL, V54, P1482, DOI 10.1007/s12035-016-9757-x
   Zhu ZH, 2017, MOL MED REP, V16, P3929, DOI 10.3892/mmr.2017.7060
NR 34
TC 3
Z9 4
U1 1
U2 5
PU SPANDIDOS PUBL LTD
PI ATHENS
PA POB 18179, ATHENS, 116 10, GREECE
SN 1791-2997
EI 1791-3004
J9 MOL MED REP
JI Mol. Med. Rep.
PD JUN 15
PY 2018
VL 17
IS 6
BP 8484
EP 8492
DI 10.3892/mmr.2018.8918
PG 9
WC Oncology; Medicine, Research & Experimental
SC Oncology; Research & Experimental Medicine
GA GJ5AQ
UT WOS:000435394000127
PM 29693160
DA 2022-04-27
ER

PT J
AU Kathe, C
   Moon, LDF
AF Kathe, Claudia
   Moon, Lawrence D. F.
TI RNA sequencing dataset describing transcriptional changes in cervical dorsal root ganglia after bilateral pyramidotomy and forelimb intramuscular gene therapy with an adeno-associated viral vector encoding human neurotrophin-3
SO DATA IN BRIEF
LA English
DT Article; Data Paper
AB Unilateral or bilateral corticospinal tract injury in the medullary pyramids in adult rats causes anatomical and physiological changes in proprioceptive neurons projecting to the cervical spinal cord accompanied by hyperreflexia and abnormal behavioural movements including spasms. In a previous publication, we showed that "Intramuscular Neurotrophin-3 normalizes low threshold spinal reflexes, reduces spasms and improves mobility after bilateral corticospinal tract injury in rats" (Kathe et al., 2016) [1]. We hypothesize that neurotrophin-3 induces these changes by modifying gene expression in affected cervical dorsal root ganglia (DRG). Therefore in this data article, we analyzed the transcriptomes of cervical DRGs obtained during that previous study from naive rats and from rats after bilateral pyramidotomy (bPYX) with unilateral intramuscular injections of either AAV1-CMV-NT3 or AAV1-CMV-EGFP applied 24 h after injury (Kathe et al., 2016) [1]. A bioinformatic analysis enabled us to identify genes that are likely to be expressed in TrkC+ neurons after injury and which were regulated by neurotrophin-3 in the direction expected from other datasets involving knockout or overexpression of neurotrophin-3. This dataset will help us and others identify genes in sensory neurons whose expression levels are regulated by neurotrophin-3 treatment. This may help identify novel therapeutic targets to improve sensation and movement after neurological injury. Data has been deposited in the Gene Expression Omnibus (GSE82197), http://www.ncbi.nlm.nih.gov/geo/query/acc.cgi?token=avgpicgcjhknzyv&acc= GSE82197. (C) 2018 The Authors. Published by Elsevier Inc.
C1 [Kathe, Claudia; Moon, Lawrence D. F.] Kings Coll London, Wolfson Ctr Age Related Dis, Neurorestorat Grp, London, England.
   [Kathe, Claudia] Ecole Polytech Fed Lausanne, Brain Mind Inst, Ctr Neuroprosthet, Campus Biotech, Geneva, Switzerland.
RP Moon, LDF (通讯作者)，Kings Coll London, Wolfson Ctr Age Related Dis, Neurorestorat Grp, London, England.
EM lawrence.moon@kcl.ac.uk
FU Wellcome TrustWellcome TrustEuropean Commission [090532/Z/09/Z]; International Spinal Research Trust's Nathalie Rose Barr Studentship [NRB106]; Dunhill Medical TrustDunhill Medical Trust [5A21/0521]; Rosetrees TrustRosetrees Trust; European Research Council under the European Union's Seventh Framework Programme (FP/2007-2013)/ERCEuropean Research Council (ERC) [309731]; King's College London Graduate Teaching Assistant Program
CR Ferri GL, 2011, J CHEM NEUROANAT, V42, P249, DOI 10.1016/j.jchemneu.2011.05.007
   Kathe C, 2016, ELIFE, V5, P0, DOI 10.7554/eLife.18146
   Lee J, 2012, PLOS ONE, V7, P0, DOI 10.1371/journal.pone.0045551
NR 3
TC 2
Z9 2
U1 0
U2 0
PU ELSEVIER SCIENCE BV
PI AMSTERDAM
PA PO BOX 211, 1000 AE AMSTERDAM, NETHERLANDS
SN 2352-3409
EI 
J9 DATA BRIEF
JI Data Brief
PD DEC 15
PY 2018
VL 21
IS 
BP 377
EP 385
DI 10.1016/j.dib.2018.09.099
PG 9
WC Multidisciplinary Sciences
SC Science & Technology - Other Topics
GA HK4MP
UT WOS:000457925900057
PM 30364576
DA 2022-04-27
ER

PT J
AU Cobos, EJ
   Nickerson, CA
   Gao, FY
   Chandran, V
   Bravo-Caparros, I
   Gonzalez-Cano, R
   Riva, P
   Andrews, NA
   Latremoliere, A
   Seehus, CR
   Perazzoli, G
   Nieto, FR
   Joller, N
   Painter, MW
   Ma, CHE
   Omura, T
   Chesler, EJ
   Geschwind, DH
   Coppola, G
   Rangachari, M
   Woolf, CJ
   Costigan, M
AF Cobos, Enrique J.
   Nickerson, Chelsea A.
   Gao, Fuying
   Chandran, Vijayendran
   Bravo-Caparros, Inmaculada
   Gonzalez-Cano, Rafael
   Riva, Priscilla
   Andrews, Nick A.
   Latremoliere, Alban
   Seehus, Corey R.
   Perazzoli, Gloria
   Nieto, Francisco R.
   Joller, Nicole
   Painter, Michio W.
   Ma, Chi Him Eddie
   Omura, Takao
   Chesler, Elissa J.
   Geschwind, Daniel H.
   Coppola, Giovanni
   Rangachari, Manu
   Woolf, Clifford J.
   Costigan, Michael
TI Mechanistic Differences in Neuropathic Pain Modalities Revealed by Correlating Behavior with Global Expression Profiling
SO CELL REPORTS
LA English
DT Article
ID dorsal-root ganglia; nerve injury; spinal-cord; inflammatory pain; sciatic-nerve; cell; macrophage; hypersensitivity; immune; rat
AB Chronic neuropathic pain is a major morbidity of neural injury, yet its mechanisms are incompletely understood. Hypersensitivity to previously non-noxious stimuli (allodynia) is a common symptom. Here, we demonstrate that the onset of cold hypersensitivity precedes tactile allodynia in a model of partial nerve injury, and this temporal divergence was associated with major differences in global gene expression in innervating dorsal root ganglia. Transcripts whose expression change correlates with the onset of cold allodynia were nociceptor related, whereas those correlating with tactile hypersensitivity were immune cell centric. Ablation of TrpV1 lineage nociceptors resulted in mice that did not acquire cold allodynia but developed normal tactile hypersensitivity, whereas depletion of macrophages or T cells reduced neuropathic tactile allodynia but not cold hypersensitivity. We conclude that neuropathic pain incorporates reactive processes of sensory neurons and immune cells, each leading to distinct forms of hypersensitivity, potentially allowing drug development targeted to each pain type.
C1 [Cobos, Enrique J.; Nickerson, Chelsea A.; Gonzalez-Cano, Rafael; Riva, Priscilla; Andrews, Nick A.; Latremoliere, Alban; Seehus, Corey R.; Painter, Michio W.; Ma, Chi Him Eddie; Omura, Takao; Woolf, Clifford J.; Costigan, Michael] Harvard Med Sch, Boston Childrens Hosp, Kirby Neurobiol Ctr, Boston, MA 02115 USA.
   [Cobos, Enrique J.; Nickerson, Chelsea A.; Gonzalez-Cano, Rafael; Riva, Priscilla; Andrews, Nick A.; Latremoliere, Alban; Seehus, Corey R.; Painter, Michio W.; Ma, Chi Him Eddie; Omura, Takao; Woolf, Clifford J.; Costigan, Michael] Harvard Med Sch, Dept Neurobiol, Boston, MA 02115 USA.
   [Cobos, Enrique J.; Bravo-Caparros, Inmaculada; Perazzoli, Gloria; Nieto, Francisco R.] Univ Granada, Dept Pharmacol, E-18071 Granada, Spain.
   [Cobos, Enrique J.; Bravo-Caparros, Inmaculada; Perazzoli, Gloria; Nieto, Francisco R.] Univ Granada, Inst Neurosci, Fac Med, E-18071 Granada, Spain.
   [Cobos, Enrique J.; Bravo-Caparros, Inmaculada; Perazzoli, Gloria; Nieto, Francisco R.] Univ Granada, Biomed Res Ctr, E-18071 Granada, Spain.
   [Cobos, Enrique J.; Nieto, Francisco R.] Univ Hosp Complex Granada, Biosanitary Res Inst, Granada 18012, Spain.
   [Gao, Fuying; Chandran, Vijayendran; Geschwind, Daniel H.; Coppola, Giovanni] Univ Calif Los Angeles, David Geffen Sch Med, Dept Neurol, Los Angeles, CA 90095 USA.
   [Chandran, Vijayendran] Univ Florida, Dept Pediat, Sch Med, Gainesville, FL 32610 USA.
   [Perazzoli, Gloria] Univ Granada, Sch Med, Dept Anat & Embryol, E-18071 Granada, Spain.
   [Joller, Nicole] Harvard Med Sch, Brigham & Womens Hosp, Ctr Neurol Dis, Boston, MA 02115 USA.
   [Chesler, Elissa J.] Jackson Lab, 600 Main St, Bar Harbor, ME 04609 USA.
   [Rangachari, Manu] CHU Quebec, Ctr Rech, Dept Neurosci, Quebec City, PQ, Canada.
   [Rangachari, Manu] Univ Laval, Fac Med, Dept Mol Med, Quebec City, PQ G1V 0A6, Canada.
   [Costigan, Michael] Harvard Med Sch, Boston Childrens Hosp, Dept Anesthesia, Boston, MA 02115 USA.
RP Costigan, M (通讯作者)，Harvard Med Sch, Boston Childrens Hosp, Kirby Neurobiol Ctr, Boston, MA 02115 USA.; Costigan, M (通讯作者)，Harvard Med Sch, Dept Neurobiol, Boston, MA 02115 USA.; Costigan, M (通讯作者)，Harvard Med Sch, Boston Childrens Hosp, Dept Anesthesia, Boston, MA 02115 USA.
EM michael.costigan@childrens.harvard.edu
FU NIHUnited States Department of Health & Human ServicesNational Institutes of Health (NIH) - USA [R01NS074430, R01NS58870, R37NS039518]; Dr. Miriam and Sheldon G. Adelson Medical Research Foundation; NINDS Informatics Center for Neurogenetics and Neurogenomics [P30 NS062691]; Neuro-developmental Behavior Core, grant CHB IDDRC [1U54HD090255]; Spanish Ministry of Economy and Competitiveness (MINECO)Spanish Government [SAF2013-47481P, SAF2016-80540-R]; European Regional Development Fund (FEDER)European Commission; Research Program of the University of Granada; FPU grant from MINECO; Alfonso Martin Escudero fellowship; MINECOSpanish Government; Fonds de recherche du Quebec - Sante (FRQS)Fonds de la Recherche en Sante du Quebec; EUNICE KENNEDY SHRIVER NATIONAL INSTITUTE OF CHILD HEALTH & HUMAN DEVELOPMENTUnited States Department of Health & Human ServicesNational Institutes of Health (NIH) - USANIH Eunice Kennedy Shriver National Institute of Child Health & Human Development (NICHD) [U54HD090255] Funding Source: NIH RePORTER; NATIONAL INSTITUTE OF NEUROLOGICAL DISORDERS AND STROKEUnited States Department of Health & Human ServicesNational Institutes of Health (NIH) - USANIH National Institute of Neurological Disorders & Stroke (NINDS) [R01NS074430, R01NS038253, R35NS105076, P30NS062691, R01NS058870, R37NS039518] Funding Source: NIH RePORTER; NATIONAL INSTITUTE ON DRUG ABUSEUnited States Department of Health & Human ServicesNational Institutes of Health (NIH) - USANIH National Institute on Drug Abuse (NIDA)European Commission [R01DA037927] Funding Source: NIH RePORTER
CR Abe N, 2008, CURR OPIN NEUROBIOL, V18, P276, DOI 10.1016/j.conb.2008.06.005
   Abrahamsen B, 2008, SCIENCE, V321, P702, DOI 10.1126/science.1156916
   Andrade P, 2014, J NEUROSCI RES, V92, P1490, DOI 10.1002/jnr.23432
   Austin PJ, 2012, PAIN, V153, P1916, DOI 10.1016/j.pain.2012.06.005
   Biswas SK, 2012, IMMUNOL RES, V53, P11, DOI 10.1007/s12026-012-8291-9
   Brown CC, 2015, IMMUNITY, V42, P499, DOI 10.1016/j.immuni.2015.02.003
   Camilleri JP, 1995, CLIN EXP IMMUNOL, V99, P269
   Campbell JN, 2006, NEURON, V52, P77, DOI 10.1016/j.neuron.2006.09.021
   Cao L, 2008, EUR J IMMUNOL, V38, P448, DOI 10.1002/eji.200737485
   Cecorsterd I, 2002, PAIN, V100, P155, DOI 10.1016/S0304-3959(02)00275-0
   Chen G, 2015, J CLIN INVEST, V125, P3226, DOI 10.1172/JCI80883
   Chiu IM, 2014, ELIFE, V3, P0, DOI 10.7554/eLife.04660
   Colleoni M, 2010, BBA-MOL BASIS DIS, V1802, P924, DOI 10.1016/j.bbadis.2009.10.012
   Costigan M, 2002, BMC NEUROSCI, V3, P0, DOI 10.1186/1471-2202-3-16
   Costigan M, 2010, BRAIN, V133, P2519, DOI 10.1093/brain/awq195
   Costigan M, 2009, J NEUROSCI, V29, P14415, DOI 10.1523/JNEUROSCI.4569-09.2009
   Costigan M, 2009, ANNU REV NEUROSCI, V32, P1, DOI 10.1146/annurev.neuro.051508.135531
   Decosterd I, 2000, PAIN, V87, P149, DOI 10.1016/S0304-3959(00)00276-1
   Defrancesco-lisowitz A, 2015, NEUROSCIENCE, V302, P174, DOI 10.1016/j.neuroscience.2014.09.027
   Del CAMINOD, 2010, J NEUROSCI, V30, P15165, DOI 10.1523/JNEUROSCI.2580-10.2010
   Dengler EC, 2014, J NEUROINFLAMM, V11, P0, DOI 10.1186/1742-2094-11-92
   Dib-hajj SD, 2014, SCI TRANSL MED, V6, P0, DOI 10.1126/scitranslmed.3007017
   Dubovy P, 2013, INT REV NEUROBIOL, V108, P173, DOI 10.1016/B978-0-12-410499-0.00007-1
   Hu P, 2002, NEUROSCIENCE, V112, P23, DOI 10.1016/S0306-4522(02)00065-9
   Hu P, 2007, BRAIN BEHAV IMMUN, V21, P599, DOI 10.1016/j.bbi.2006.10.013
   Jaggi AS, 2011, FUND CLIN PHARMACOL, V25, P1, DOI 10.1111/j.1472-8206.2009.00801.x
   Jensen TS, 2014, LANCET NEUROL, V13, P924, DOI 10.1016/S1474-4422(14)70102-4
   Kiguchi N, 2015, PAIN, V156, P684, DOI 10.1097/j.pain.0000000000000097
   Kirillova I, 2011, J NEUROPHYSIOL, V105, P2058, DOI 10.1152/jn.00938.2010
   Kobayashi Y, 2015, J BIOL CHEM, V290, P12603, DOI 10.1074/jbc.M115.636506
   Lacroix-fralish ML, 2011, PAIN, V152, P1888, DOI 10.1016/j.pain.2011.04.014
   Lagerstrom MC, 2011, P NATL ACAD SCI USA, V108, P5789, DOI 10.1073/pnas.1013602108
   Latremoliere A, 2009, J PAIN, V10, P895, DOI 10.1016/j.jpain.2009.06.012
   Leger T, 2011, J NEUROIMMUNOL, V234, P19, DOI 10.1016/j.jneuroim.2011.01.005
   Li SY, 2015, SCI REP-UK, V5, P0, DOI 10.1038/srep16888
   Liou JT, 2011, ANESTHESIOLOGY, V114, P660, DOI 10.1097/ALN.0b013e31820b8b1e
   Lippoldt EK, 2016, P NATL ACAD SCI USA, V113, P4506, DOI 10.1073/pnas.1603294113
   Mckemy DD, 2011, EMBO J, V30, P453, DOI 10.1038/emboj.2010.350
   Mishra SK, 2011, EMBO J, V30, P582, DOI 10.1038/emboj.2010.325
   Moalem G, 2006, BRAIN RES REV, V51, P240, DOI 10.1016/j.brainresrev.2005.11.004
   Parikshak NN, 2015, NAT REV GENET, V16, P441, DOI 10.1038/nrg3934
   Pertin M, 2007, MOL PAIN, V3, P0, DOI 10.1186/1744-8069-3-21
   Roberts CA, 2015, FRONT IMMUNOL, V6, P1, DOI 10.3389/fimmu.2015.00571
   Rosas M, 2014, SCIENCE, V344, P645, DOI 10.1126/science.1251414
   Schuh CD, 2014, PAIN, V155, P545, DOI 10.1016/j.pain.2013.12.006
   Sorge RE, 2015, NAT NEUROSCI, V18, P1081, DOI 10.1038/nn.4053
   Tegeder I, 2006, NAT MED, V12, P1269, DOI 10.1038/nm1490
   Vega-avelaira D, 2009, MOL PAIN, V5, P0, DOI 10.1186/1744-8069-5-70
   Watkins LR, 2002, PHYSIOL REV, V82, P981, DOI 10.1152/physrev.00011.2002
   Wijnvoord N, 2010, MOL PAIN, V6, P0, DOI 10.1186/1744-8069-6-70
   Xu ZZ, 2015, NAT MED, V21, P1326, DOI 10.1038/nm.3978
   Zhang DJ, 2005, J IMMUNOL, V174, P6725, DOI 10.4049/jimmunol.174.11.6725
   Zhang XW, 2014, J NEUROSCI, V34, P3013, DOI 10.1523/JNEUROSCI.3681-13.2014
   Zhu X, 2014, J PAIN, V15, P516, DOI 10.1016/j.jpain.2014.01.492
NR 54
TC 63
Z9 63
U1 0
U2 20
PU CELL PRESS
PI CAMBRIDGE
PA 50 HAMPSHIRE ST, FLOOR 5, CAMBRIDGE, MA 02139 USA
SN 2211-1247
EI 
J9 CELL REP
JI Cell Reports
PD JAN 30
PY 2018
VL 22
IS 5
BP 1301
EP 1312
DI 10.1016/j.celrep.2018.01.006
PG 12
WC Cell Biology
SC Cell Biology
GA FU5MV
UT WOS:000423898500018
PM 29386116
DA 2022-04-27
ER

PT J
AU Monje, PV
   Sant, D
   Wang, GF
AF Monje, Paula V.
   Sant, David
   Wang, Gaofeng
TI Phenotypic and Functional Characteristics of Human Schwann Cells as Revealed by Cell-Based Assays and RNA-SEQ
SO MOLECULAR NEUROBIOLOGY
LA English
DT Article
DE Differentiation; Proliferation; Glia-neuron interactions; Transcriptome; cAMPsignaling; Adhesion signaling
ID olfactory ensheathing cell; peripheral-nerve tissue; spinal-cord-injury; basal lamina; in-vitro; myelin formation; sensory axon; n-cadherin; cyclic-amp; differentiation
AB This study comprehensively addresses the phenotype, function, and whole transcriptome of primary human and rodent Schwann cells (SCs) and highlights key species-specific features beyond the expected donor variability that account for the differential ability of human SCs to proliferate, differentiate, and interact with axons in vitro. Contrary to rat SCs, human SCs were insensitive to mitogenic factors other than neuregulin and presented phenotypic variants at various stages of differentiation, along with a mixture of proliferating and senescent cells, under optimal growth-promoting conditions. The responses of human SCs to cAMP-induced differentiation featured morphological changes and cell cycle exit without a concomitant increase in myelin-related proteins and lipids. Human SCs efficiently extended processes along those of other SCs (human or rat) but failed to do so when placed in co-culture with sensory neurons under conditions supportive of myelination. Indeed, axon contact-dependent human SC alignment, proliferation, and differentiation were not observed and could not be overcome by growth factor supplementation. Strikingly, RNA-seq data revealed that similar to 44 of the transcriptome contained differentially expressed genes in human and rat SCs. A bioinformatics approach further highlighted that representative SC-specific transcripts encoding myelin-related and axon growth-promoting proteins were significantly affected and that a deficient expression of key transducers of cAMP and adhesion signaling explained the fairly limited potential of human SCs to differentiate and respond to axonal cues. These results confirmed the significance of combining traditional bioassays and high-resolution genomics methods to characterize human SCs and identify genes predictive of cell function and therapeutic value.
C1 [Monje, Paula V.] Univ Miami, Miller Sch Med, Miami Project Cure Paralysis, 1095 NW 14th Terrace, Miami, FL 33136 USA.
   [Monje, Paula V.] Univ Miami, Miller Sch Med, Dept Neurol Surg, 1095 NW 14th Terrace, Miami, FL 33136 USA.
   [Sant, David; Wang, Gaofeng] Univ Miami, Miller Sch Med, Dr John T Macdonald Fdn, John P Hussman Inst Human Genom,Dept Human Genet, Miami, FL 33136 USA.
   [Wang, Gaofeng] Univ Miami, Miller Sch Med, Bascom Palmer Eye Inst, Miami, FL 33136 USA.
RP Monje, PV (通讯作者)，Univ Miami, Miller Sch Med, Miami Project Cure Paralysis, 1095 NW 14th Terrace, Miami, FL 33136 USA.; Monje, PV (通讯作者)，Univ Miami, Miller Sch Med, Dept Neurol Surg, 1095 NW 14th Terrace, Miami, FL 33136 USA.
EM pmonje@miami.edu
FU National Institutes of HealthUnited States Department of Health & Human ServicesNational Institutes of Health (NIH) - USA [1R21NS084326, 1R01NS089525]; Craig H. Neilsen Foundation [339576]; Miami Project to Cure Paralysis; Buoniconti Fund; NATIONAL EYE INSTITUTEUnited States Department of Health & Human ServicesNational Institutes of Health (NIH) - USANIH National Eye Institute (NEI) [T32EY023194] Funding Source: NIH RePORTER; NATIONAL INSTITUTE OF NEUROLOGICAL DISORDERS AND STROKEUnited States Department of Health & Human ServicesNational Institutes of Health (NIH) - USANIH National Institute of Neurological Disorders & Stroke (NINDS) [R21NS084326, R01NS089525] Funding Source: NIH RePORTER
CR Anders S, 2015, BIOINFORMATICS, V31, P166, DOI 10.1093/bioinformatics/btu638
   Andersen ND, 2016, SCI REP-UK, V6, P0, DOI 10.1038/srep31781
   Anderson KD, 2017, J NEUROTRAUM, V34, P2950, DOI 10.1089/neu.2016.4895
   Bacallao K, 2015, PLOS ONE, V10, P0, DOI 10.1371/journal.pone.0116948
   Bacallao K, 2013, PLOS ONE, V8, P0, DOI 10.1371/journal.pone.0082354
   Bansal R, 1989, J NEUROSCI RES, V24, P548, DOI 10.1002/jnr.490240413
   Barbacci EG, 1995, J BIOL CHEM, V270, P9585, DOI 10.1074/jbc.270.16.9585
   Bastidas J, 2017, GLIA, V65, P1278, DOI 10.1002/glia.23161
   Bianchini D, 1992, BRAIN RES, V570, P209, DOI 10.1016/0006-8993(92)90583-U
   Brushart TM, 2013, EXP NEUROL, V247, P272, DOI 10.1016/j.expneurol.2013.05.007
   Bunge MB, 2017, PROG BRAIN RES, V231, P107, DOI 10.1016/bs.pbr.2016.12.012
   Bunge MARYBARTLETT, 2012, HANDB CLIN NEUROL, V109, P523, DOI 10.1016/B978-0-444-52137-8.00032-2
   Bunge RP, 1986, ANNU REV NEUROSCI, V9, P305
   Casella CTB, 1996, GLIA, V17, P327, DOI 10.1002/(SICI)1098-1136(199608)17:4<327::AID-GLIA7>3.0.CO;2-W
   Casella GTB, 2000, GLIA, V30, P165, DOI 10.1002/(SICI)1098-1136(200004)30:2<165::AID-GLIA6>3.0.CO;2-L
   Dobin A, 2013, BIOINFORMATICS, V29, P15, DOI 10.1093/bioinformatics/bts635
   Eldridge CF, 1987, J CELL BIOL, V105, P1023, DOI 10.1083/jcb.105.2.1023
   Eldridge CF, 1989, J NEUROSCI, V9, P625
   Emery E, 1999, J PERIPHER NERV SYST, V4, P107
   Feltri ML, 2002, J CELL BIOL, V156, P199, DOI 10.1083/jcb.200109021
   Fregien NL, 2005, GLIA, V49, P24, DOI 10.1002/glia.20091
   Hardcastle TJ, 2010, BMC BIOINFORMATICS, V11, P0, DOI 10.1186/1471-2105-11-422
   Jessen KR, 2005, NAT REV NEUROSCI, V6, P671, DOI 10.1038/nrn1746
   Lee MM, 1999, J NEUROSCI RES, V55, P702, DOI 10.1002/(SICI)1097-4547(19990315)55:6<702::AID-JNR5>3.0.CO;2-N
   Levi ADO, 1996, J NEUROSCI METH, V68, P21, DOI 10.1016/0165-0270(96)00055-6
   Levi ADO, 1994, J NEUROSCI, V14, P1309, DOI 10.1523/JNEUROSCI.14-03-01309.1994
   Levi ADO, 1995, J NEUROSCI, V15, P1329
   Lin J, 2010, NEUROSCIENCE, V165, P168, DOI 10.1016/j.neuroscience.2009.10.032
   Mathon NF, 2001, SCIENCE, V291, P872, DOI 10.1126/science.1056782
   Mirsky R, 1990, DEVELOPMENT, V109, P105
   Mogha A, 2013, J NEUROSCI, V33, P17976, DOI 10.1523/JNEUROSCI.1809-13.2013
   Monje PV, 2010, J BIOL CHEM, V285, P31024, DOI 10.1074/jbc.M110.116970
   Monje PV, 2009, GLIA, V57, P947, DOI 10.1002/glia.20819
   Monje PV, 2008, J BIOL CHEM, V283, P34087, DOI 10.1074/jbc.M802318200
   Monje PV, 2006, GLIA, V53, P649, DOI 10.1002/glia.20330
   Morgan L, 1991, J CELL BIOL, V112, P457, DOI 10.1083/jcb.112.3.457
   Morrissey TK, 1995, J NEUROBIOL, V28, P190, DOI 10.1002/neu.480280206
   Morrissey TK, 1995, P NATL ACAD SCI USA, V92, P1431, DOI 10.1073/pnas.92.5.1431
   Morrissey TK, 1995, J NEUROBIOL, V28, P171, DOI 10.1002/neu.480280205
   Nikolsky Y, 2009, METHODS MOL BIOL, V563, P177, DOI 10.1007/978-1-60761-175-2_10
   Pinero G, 2017, MOL NEUROBIOL, V54, P8287, DOI 10.1007/s12035-016-0262-z
   Porter S, 1986, J NEUROSCI, V6, P3070
   Ravelo KM, 2018, METHODS MOL BIOL, V1739, P87, DOI 10.1007/978-1-4939-7649-2_6
   Ridley AJ, 1989, J CELL BIOL, V109, P3419, DOI 10.1083/jcb.109.6.3419
   Robinson MD, 2010, BIOINFORMATICS, V26, P139, DOI 10.1093/bioinformatics/btp616
   Soto J, 2017, GLIA, V65, P864, DOI 10.1002/glia.23131
   Sparrow N, 2012, J NEUROSCI, V32, P5284, DOI 10.1523/JNEUROSCI.6207-11.2012
   Stratton JA, 2017, ENEURO, V4, P0, DOI 10.1523/ENEURO.0307-16.2017
   Vadivelu RK, 2015, SCI REP-UK, V5, P0, DOI 10.1038/srep15083
   Walko G, 2013, GLIA, V61, P1274, DOI 10.1002/glia.22514
   Wanner IB, 2002, J NEUROSCI, V22, P4066, DOI 10.1523/JNEUROSCI.22-10-04066.2002
   Wanner IB, 2006, GLIA, V54, P439, DOI 10.1002/glia.20390
   Wanner IB, 2006, GLIA, V54, P424, DOI 10.1002/glia.20389
   Weiss T, 2016, GLIA, V64, P2133, DOI 10.1002/glia.23045
   Wewetzer K, 2011, EXP NEUROL, V229, P80, DOI 10.1016/j.expneurol.2010.08.029
   Wood PM, 1976, BRAIN RES, V115, P361, DOI 10.1016/0006-8993(76)90355-3
   Wood PM, 1975, NATURE, V256, P662, DOI 10.1038/256662a0
   Zorick TS, 1996, CURR OPIN CELL BIOL, V8, P870, DOI 10.1016/S0955-0674(96)80090-1
NR 58
TC 17
Z9 17
U1 0
U2 9
PU SPRINGER
PI NEW YORK
PA 233 SPRING ST, NEW YORK, NY 10013 USA
SN 0893-7648
EI 1559-1182
J9 MOL NEUROBIOL
JI Mol. Neurobiol.
PD AUG 15
PY 2018
VL 55
IS 8
BP 6637
EP 6660
DI 10.1007/s12035-017-0837-3
PG 24
WC Neurosciences
SC Neurosciences & Neurology
GA GO1YO
UT WOS:000439758300027
PM 29327207
DA 2022-04-27
ER

PT J
AU Lee-Liu, D
   Sun, LL
   Dovichi, NJ
   Larrain, J
AF Lee-Liu, Dasfne
   Sun, Liangliang
   Dovichi, Norman J.
   Larrain, Juan
TI Quantitative Proteomics After Spinal Cord Injury (SCI) in a Regenerative and a Nonregenerative Stage in the Frog Xenopus laevis
SO MOLECULAR & CELLULAR PROTEOMICS
LA English
DT Article
ID protein; expression; quantification; kinetics; cell
AB The capacity to regenerate the spinal cord after an injury is a coveted trait that only a limited group of nonmammalian organisms can achieve. In Xenopus laevis, this capacity is only present during larval or tadpole stages, but is absent during postmetamorphic frog stages. This provides an excellent model for comparative studies between a regenerative and a nonregenerative stage to identify the cellular and molecular mechanisms that explain this difference in regenerative potential. Here, we used iTRAQ chemistry to obtain a quantitative proteome of the spinal cord 1 day after a transection injury in regenerative and nonregenerative stage animals, and used sham operated animals as controls. We quantified a total of 6,384 proteins, with 172 showing significant differential expression in the regenerative stage and 240 in the nonregenerative stage, with an overlap of only 14 proteins. Functional enrichment analysis revealed that although the regenerative stage downregulated synapse/vesicle and mitochondrial proteins, the nonregenerative stage upregulated lipid metabolism proteins, and downregulated ribosomal and translation control proteins. Furthermore, STRING network analysis showed that proteins belonging to these groups are highly interconnected, providing interesting candidates for future functional studies. Data are available via ProteomeXchange with identifier PXD006993.
C1 [Lee-Liu, Dasfne; Larrain, Juan] Pontificia Univ Catolica Chile, Fac Biol Sci, Millennium Nucleus Regenerat Biol, Ctr Aging & Regenerat, Alameda 340, Santiago, Chile.
   [Sun, Liangliang] Michigan State Univ, Dept Chem, E Lansing, MI 48824 USA.
   [Dovichi, Norman J.] Univ Notre Dame, Dept Chem & Biochem, Notre Dame, IN 46556 USA.
RP Larrain, J (通讯作者)，Pontificia Univ Catolica Chile, Fac Biol Sci, Santiago 8331150, Chile.
EM jlarrain@bio.puc.cl
FU ICM-MINECON [RC120003]; CARE Chile UC-Centre for Aging and Regeneration [PFB 12/2007]; FONDECYTComision Nacional de Investigacion Cientifica y Tecnologica (CONICYT)CONICYT FONDECYT [1141162]; ICGEB [CRP/CHI-13-01]; NIHUnited States Department of Health & Human ServicesNational Institutes of Health (NIH) - USA [R01GM096767, R01HD084399]; L'Oreal Chile-UNESCOL'Oreal Group; CONICYT Gastos Operacionales [21120769]; EUNICE KENNEDY SHRIVER NATIONAL INSTITUTE OF CHILD HEALTH & HUMAN DEVELOPMENTUnited States Department of Health & Human ServicesNational Institutes of Health (NIH) - USANIH Eunice Kennedy Shriver National Institute of Child Health & Human Development (NICHD) [R01HD084399] Funding Source: NIH RePORTER; NATIONAL INSTITUTE OF GENERAL MEDICAL SCIENCESUnited States Department of Health & Human ServicesNational Institutes of Health (NIH) - USANIH National Institute of General Medical Sciences (NIGMS) [U54GM105816, R01GM096767] Funding Source: NIH RePORTER
CR Becker CG, 2015, DEV CELL, V32, P516, DOI 10.1016/j.devcel.2015.01.001
   Chen AS, 2010, J NEUROTRAUM, V27, P263, DOI 10.1089/neu.2009.1051
   Cox J, 2008, NAT BIOTECHNOL, V26, P1367, DOI 10.1038/nbt.1511
   de Hoon MJL, 2004, BIOINFORMATICS, V20, P1453, DOI 10.1093/bioinformatics/bth078
   Devaux S, 2016, MOL CELL PROTEOMICS, V15, P2641, DOI 10.1074/mcp.M115.057794
   Diaz QUIROZJF, 2013, BIOCHEM J, V451, P353, DOI 10.1042/BJ20121807
   Dunn JD, 2015, REDOX BIOL, V6, P472, DOI 10.1016/j.redox.2015.09.005
   Edwards-faret G, 2017, NAT PROTOC, V12, P372, DOI 10.1038/nprot.2016.177
   Estrada VERONICA, 2014, F1000PRIME REP, V6, P84, DOI 10.12703/P6-84
   Faunes F, 2016, DEV BIOL, V416, P3, DOI 10.1016/j.ydbio.2016.06.013
   Gaete M, 2012, NEURAL DEV, V7, P0, DOI 10.1186/1749-8104-7-13
   Gibbs KM, 2011, EUR J NEUROSCI, V33, P9, DOI 10.1111/j.1460-9568.2010.07477.x
   Gotz S, 2008, NUCLEIC ACIDS RES, V36, P3420, DOI 10.1093/nar/gkn176
   Hausott B, 2016, EUR J NEUROSCI, V43, P309, DOI 10.1111/ejn.13025
   Hoppa MB, 2012, NATURE, V486, P122, DOI 10.1038/nature11033
   Hulsen T, 2008, BMC GENOMICS, V9, P0, DOI 10.1186/1471-2164-9-488
   Kang SK, 2006, PROTEOMICS, V6, P2797, DOI 10.1002/pmic.200500621
   Lee-liu D, 2017, NEUROSCI LETT, V652, P82, DOI 10.1016/j.neulet.2016.09.054
   Lee-liu D, 2014, NEURAL DEV, V9, P0, DOI 10.1186/1749-8104-9-12
   Lee-liu D, 2013, GENESIS, V51, P529, DOI 10.1002/dvg.22406
   Lemasters JJ, 2006, BBA-MOL BASIS DIS, V1762, P181, DOI 10.1016/j.bbadis.2005.10.006
   Love NR, 2013, NAT CELL BIOL, V15, P222, DOI 10.1038/ncb2659
   Love NR, 2011, BMC DEV BIOL, V11, P0, DOI 10.1186/1471-213X-11-70
   Maldonado EN, 2017, FRONT ONCOL, V7, P0, DOI 10.3389/fonc.2017.00004
   Mattiasson G, 2003, NAT MED, V9, P1062, DOI 10.1038/nm903
   Munoz R, 2015, DEV BIOL, V0, P1
   Normoyle KP, 2015, TRANSL NEUROSCI, V6, P179, DOI 10.1515/tnsci-2015-0019
   Ow SY, 2008, J PROTEOME RES, V7, P1615, DOI 10.1021/pr700604v
   Peshkin L, 2015, DEV CELL, V35, P383, DOI 10.1016/j.devcel.2015.10.010
   Ross PL, 2004, MOL CELL PROTEOMICS, V3, P1154, DOI 10.1074/mcp.M400129-MCP200
   Saldanha AJ, 2004, BIOINFORMATICS, V20, P3246, DOI 10.1093/bioinformatics/bth349
   Smits AH, 2014, NUCLEIC ACIDS RES, V42, P9880, DOI 10.1093/nar/gku661
   Sun LL, 2014, SCI REP-UK, V4, P0, DOI 10.1038/srep04365
   Szklarczyk D, 2015, NUCLEIC ACIDS RES, V43, PD447, DOI 10.1093/nar/gku1003
   Tedeschi A, 2016, NEURON, V92, P419, DOI 10.1016/j.neuron.2016.09.026
   Thuret S, 2006, NAT REV NEUROSCI, V7, P628, DOI 10.1038/nrn1955
   Vizcaino JA, 2016, NUCLEIC ACIDS RES, V44, PD447, DOI 10.1093/nar/gkv1145
   Wuehr M, 2014, CURR BIOL, V24, P1467, DOI 10.1016/j.cub.2014.05.044
   Yan XD, 2009, J NEUROTRAUM, V26, P179, DOI 10.1089/neu.2008.0533, 10.1089/NEU.2008.0533
   Yan XJ, 2016, PROTEOMICS, V16, P2945, DOI 10.1002/pmic.201600262
   Zhang H, 2016, CELL REP, V16, P1536, DOI 10.1016/j.celrep.2016.06.102
NR 41
TC 10
Z9 10
U1 1
U2 13
PU AMER SOC BIOCHEMISTRY MOLECULAR BIOLOGY INC
PI BETHESDA
PA 9650 ROCKVILLE PIKE, BETHESDA, MD 20814-3996 USA
SN 1535-9476
EI 1535-9484
J9 MOL CELL PROTEOMICS
JI Mol. Cell. Proteomics
PD APR 15
PY 2018
VL 17
IS 4
BP 592
EP 606
DI 10.1074/mcp.RA117.000215
PG 15
WC Biochemical Research Methods
SC Biochemistry & Molecular Biology
GA GB1OV
UT WOS:000428821000004
PM 29358338
DA 2022-04-27
ER

PT J
AU Aiki, H
   Wada, T
   Iba, K
   Oki, G
   Sohma, H
   Yamashita, T
   Kokai, Y
AF Aiki, Hikono
   Wada, Takuro
   Iba, Kousuke
   Oki, Gosuke
   Sohma, Hitoshi
   Yamashita, Toshihiko
   Kokai, Yasuo
TI Proteomics analysis of site- and stage-specific protein expression after peripheral nerve injury
SO JOURNAL OF ORTHOPAEDIC SCIENCE
LA English
DT Article
ID fibroblast-growth-factor; spinal-cord-injury; rat sciatic-nerve; regeneration; prosaposin; peptide; neuron; complex; motor
AB Background: The peripheral nervous system has greater regenerative potential than the CNS. This fact suggests the existence of molecules that act as key factors in nerve regeneration during molecular changes in the peripheral nervous system. Methods: The right sciatic nerve of female Sprague-Dawley rats was exposed and transected at the midthigh level. Animals were sacrificed at 5, 10 or 35 days after nerve transection. Proximal and distal nerve segments (1-cm in length) were dissected. We then sought to observe overall molecular changes after peripheral nerve injury using a proteomic approach. For an overview of the identified proteins, each protein was classified according to its biological and molecular functions. We identified a number of proteins showing site- and stage-specific patterns of expression. Results: Both proximal and distal molecular changes at 5, 10 and 35 days after nerve transection were investigated, and a total of 2353 proteins were identified. Among the various expression patterns observed, aFGF and GAP-43 were found to increase in the proximal stump at 10 days after transection, and PN-1, RPL9 and prosaposin increased in the distal stump at 5 days after transection. Among these proteins, aFGF, GAP-43, PN-1 and prosaposin were found to be associated with nerve regeneration. Conclusion: We demonstrated that aFGF, GAP-43, PN-1 and prosaposin expression increased at specific stages and in specific sites, such as the proximal or distal stump, after nerve transection by comprehensive measurement using proteomics analysis. We believe that these specific expression patterns might play important roles during regeneration after nerve injury. (C) 2018 Published by Elsevier B.V. on behalf of The Japanese Orthopaedic Association.
C1 [Aiki, Hikono; Kokai, Yasuo] Sapporo Med Univ, Sch Med, Dept Biomed Engn, Sapporo, Hokkaido, Japan.
   [Aiki, Hikono; Iba, Kousuke; Oki, Gosuke; Yamashita, Toshihiko] Sapporo Med Univ, Sch Med, Dept Orthopaed Surg, Sapporo, Hokkaido, Japan.
   [Wada, Takuro] Saiseikai Otaru Hosp, Div Orthopaed Surg, Otaru, Hokkaido, Japan.
   [Sohma, Hitoshi] Sapporo Med Univ, Ctr Med Educ, Dept Educ Dev, Sapporo, Hokkaido, Japan.
RP Iba, K (通讯作者)，Sapporo Med Univ, Sch Med, Dept Orthopaed Surg, Chuo Ku, South 1,West 16, Sapporo, Hokkaido 0608543, Japan.
EM iba@sapmed.ac.jp
CR Belin S, 2015, NEURON, V86, P1000, DOI 10.1016/j.neuron.2015.03.060
   Cabrera M, 2003, MOL BIOL CELL, V14, P4114, DOI 10.1091/mbc.E03-04-0194
   Elde R, 1991, NEURON, V7, P349, DOI 10.1016/0896-6273(91)90288-B
   Grill R, 1997, J NEUROSCI, V17, P5560
   Hiraiwa M, 1999, GLIA, V26, P353, DOI 10.1002/(SICI)1098-1136(199906)26:4<353::AID-GLIA9>3.0.CO;2-G
   Ide C, 1996, NEUROSCI RES, V25, P101
   Irie M, 1999, ONCOGENE, V18, P2811, DOI 10.1038/sj.onc.1202652
   Ishihama Y, 2005, MOL CELL PROTEOMICS, V4, P1265, DOI 10.1074/mcp.M500061-MCP200
   Ishikawa R, 1992, NEUROSCI LETT, V135, P113, DOI 10.1016/0304-3940(92)90148-Z
   Jimenez CR, 2005, MOL CELL PROTEOMICS, V4, P120, DOI 10.1074/mcp.M400076-MCP200
   Katano T, 2006, PROTEOMICS, V6, P6085, DOI 10.1002/pmic.200600300
   Kotani Y, 1996, J NEUROCHEM, V66, P2019
   Lundborg G, 1987, ACTA ORTHOP SCAND, V58, P145, DOI 10.3109/17453678709146461
   Meier R, 1989, NATURE, V342, P548, DOI 10.1038/342548a0
   Meiri KF, 1986, P NATL ACAD SCI USA, V83, P3537, DOI 10.1073/pnas.83.10.3537
   Monard D, 1992, ANN NY ACAD SCI, V674, P237, DOI 10.1111/j.1749-6632.1992.tb27492.x
   Nagarajan R, 2002, P NATL ACAD SCI USA, V99, P8998, DOI 10.1073/pnas.132080999
   Nakadate K, 2008, J COMP NEUROL, V508, P94, DOI 10.1002/cne.21662
   Nikonova L, 2008, FASEB J, V22, P3925, DOI 10.1096/fj.08-108266
   Oki G, 2012, PAIN, V153, P532, DOI 10.1016/j.pain.2011.11.008
   Quintes S, 2017, NEURAL REGEN RES, V12, P1241, DOI 10.4103/1673-5374.213537
   Schwaiger FW, 2000, EUR J NEUROSCI, V12, P1165, DOI 10.1046/j.1460-9568.2000.00005.x
   Shevchenko A, 1996, ANAL CHEM, V68, P850, DOI 10.1021/ac950914h
   Shilov IV, 2007, MOL CELL PROTEOMICS, V6, P1638, DOI 10.1074/mcp.T600050-MCP200
   Skene JHP, 1981, J CELL BIOL, V89, P96, DOI 10.1083/jcb.89.1.96
   Sulaiman W, 2016, NEURAL REGEN RES, V11, P1549, DOI 10.4103/1673-5374.193223
   Thuret S, 2006, NAT REV NEUROSCI, V7, P628, DOI 10.1038/nrn1955
   Woolf CJ, 1992, J NEUROSCI, V12, P3999
   Yamashita T, 2005, MOL NEUROBIOL, V32, P105, DOI 10.1385/MN:32:2:105
   Zhou XJ, 1995, NATURE, V376, P771, DOI 10.1038/376771a0
NR 30
TC 1
Z9 2
U1 0
U2 1
PU ELSEVIER SCIENCE BV
PI AMSTERDAM
PA PO BOX 211, 1000 AE AMSTERDAM, NETHERLANDS
SN 0949-2658
EI 1436-2023
J9 J ORTHOP SCI
JI J. Orthop. Sci.
PD NOV 15
PY 2018
VL 23
IS 6
BP 1070
EP 1078
DI 10.1016/j.jos.2018.07.012
PG 9
WC Orthopedics
SC Orthopedics
GA GZ8CF
UT WOS:000449713300036
PM 30100211
DA 2022-04-27
ER

PT J
AU Hao, M
   Ji, XR
   Chen, H
   Zhang, W
   Zhang, LC
   Zhang, LH
   Tang, PF
   Lu, N
AF Hao, Ming
   Ji, Xin-ran
   Chen, Hua
   Zhang, Wei
   Zhang, Li-cheng
   Zhang, Li-hai
   Tang, Pei-fu
   Lu, Ning
TI Cell cycle and complement inhibitors may be specific for treatment of spinal cord injury in aged and young mice: transcriptomic analyses
SO NEURAL REGENERATION RESEARCH
LA English
DT Article
DE nerve regeneration; spinal cord injury; aged; young; transcriptome; differentially expressed genes; protein-protein interaction network; function enrichment; inflammation; cell cycle; complement; neural regeneration
ID protein-interaction network; functional recovery; signaling pathway; rat; inflammation; activation; improve; repair; astrogliosis; damage
AB Previous studies have reported age-specific pathological and functional outcomes in young and aged patients suffering spinal cord injury, but the mechanisms remain poorly understood. In this study, we examined mice with spinal cord injury. Gene expression profiles from the Gene Expression Omnibus database (accession number GSE93561) were used, including spinal cord samples from 3 young injured mice (2-3-months old, induced by Impactor at Th9 level) and 3 control mice (2-3-months old, no treatment), as well as 2 aged injured mice (15-18-months old, induced by Impactor at Th9 level) and 2 control mice (15-18-months old, no treatment). Differentially expressed genes (DEGs) in spinal cord tissue from injured and control mice were identified using the Linear Models for Microarray data method, with a threshold of adjusted P < 0.05 and vertical bar logFC(fold change)vertical bar > 1.5. Protein-protein interaction networks were constructed using data from the STRING database, followed by module analysis by Cytoscape software to screen crucial genes. Kyoto encyclopedia of genes and genomes pathway and Gene Ontology enrichment analyses were performed to investigate the underlying functions of DEGs using Database for Annotation, Visualization and Integrated Discovery. Consequently, 1,604 and 1,153 DEGs were identified between injured and normal control mice in spinal cord tissue of aged and young mice, respectively. Furthermore, a Venn diagram showed that 960 DEGs were shared among aged and young mice, while 644 and 193 DEGs were specific to aged and young mice, respectively. Functional enrichment indicates that shared DEGs are involved in osteoclast differentiation, extracellular matrix-receptor interaction, nuclear factor-kappa B signaling pathway, and focal adhesion. Unique genes for aged and young injured groups were involved in the cell cycle (upregulation of PLK1) and complement (upregulation of C3) activation, respectively. These findings were confirmed by functional analysis of genes in modules (common, 4; aged, 2; young, 1) screened from protein-protein interaction networks. Accordingly, cell cycle and complement inhibitors may be specific treatments for spinal cord injury in aged and young mice, respectively.
C1 [Hao, Ming; Ji, Xin-ran; Chen, Hua; Zhang, Wei; Zhang, Li-cheng; Zhang, Li-hai; Tang, Pei-fu; Lu, Ning] Peoples Liberat Army, Gen Hosp, Hosp 301, Dept Orthoped Surg, Beijing, Peoples R China.
RP Lu, N (通讯作者)，Peoples Liberat Army, Gen Hosp, Hosp 301, Dept Orthoped Surg, Beijing, Peoples R China.
EM luning301@126.com
FU National Science Fund for Distinguished Young Scientists of China [81601052]
CR Anderson AJ, 2004, J NEUROTRAUM, V21, P1831, DOI 10.1089/neu.2004.21.1831
   Bader GD, 2003, BMC BIOINFORMATICS, V4, P0, DOI 10.1186/1471-2105-4-2
   Bassermann F, 2008, CELL, V134, P256, DOI 10.1016/j.cell.2008.05.043
   Bigford GE, 2012, PLOS ONE, V7, P0, DOI 10.1371/journal.pone.0041073
   Biggins P, 2017, J NEUROTRAUM, V34, P2075
   Brennan FH, 2016, ANN CLIN TRANSL NEUR, V3, P495, DOI 10.1002/acn3.318
   Brennan FH, 2015, J NEUROSCI, V35, P6517, DOI 10.1523/JNEUROSCI.5218-14.2015
   Byrnes KR, 2007, BRAIN, V130, P2977, DOI 10.1093/brain/awm179
   Chou YS, 2016, INT J ONCOL, V48, P1187
   Di GIOVANNIS, 2003, ANN NEUROL, V53, P454, DOI 10.1002/ana.10472
   Elowe S, 2007, GENE DEV, V21, P2205
   Frost A, 2012, CURR ONCOL, V19, PE28, DOI 10.3747/co.19.866
   Galvan MD, 2008, J NEUROSCI, V28, P13876, DOI 10.1523/JNEUROSCI.2823-08.2008
   Geoffroy CG, 2017, NEUROSCI LETT, V652, P41, DOI 10.1016/j.neulet.2016.11.003
   Hanafusa H, 2015, NAT CELL BIOL, V17, P1024, DOI 10.1038/ncb3204
   Hooshmand MJ, 2014, IMMUN AGEING, V11, P0, DOI 10.1186/1742-4933-11-15
   Hua R, 2013, SPINAL CORD, V51, P218, DOI 10.1038/sc.2012.133
   Irizarry RA, 2003, BIOSTATISTICS, V4, P249, DOI 10.1093/biostatistics/4.2.249
   Jaerve A, 2012, PLOS ONE, V7, P0, DOI 10.1371/journal.pone.0049812
   Jia LY, 2016, NAT COMMUN, V7, P0, DOI 10.1038/ncomms10818
   Kang N, 2015, INT J CLIN EXP PATHO, V8, P1141
   Kohl M, 2011, METHODS MOL BIOL, V696, P291, DOI 10.1007/978-1-60761-987-1_18
   Krueger H, 2013, CHRON DIS INJ CAN, V33, P113
   Kumamaru H, 2012, J CELL PHYSIOL, V227, P1335, DOI 10.1002/jcp.22845
   Kumar BNP, 2015, BIOMED PHARMACOTHER, V74, P124, DOI 10.1016/j.biopha.2015.07.005
   Li L, 2014, NEUROBIOL DIS, V66, P74, DOI 10.1016/j.nbd.2014.02.008
   Li LM, 2009, BRAIN RES BULL, V78, P261, DOI 10.1016/j.brainresbull.2008.10.002
   Lu M, 2013, NEUROSCI LETT, V542, P87, DOI 10.1016/j.neulet.2013.03.004
   Nguyen HX, 2008, J NEUROINFLAMM, V5, P0, DOI 10.1186/1742-2094-5-26
   Ni HB, 2015, J SPINAL CORD MED, V38, P199, DOI 10.1179/2045772313Y.0000000179
   Pajtler KW, 2017, ONCOTARGET, V8, P6730, DOI 10.18632/oncotarget.14268
   Qi W, 2006, MOL BIOL CELL, V17, P3705, DOI 10.1091/mbc.E06-03-0240
   Qiao F, 2006, AM J PATHOL, V169, P1039, DOI 10.2353/ajpath.2006.060248
   Rabchevsky AG, 2017, NEURAL REGEN RES, V12, P1807, DOI 10.4103/1673-5374.219040
   Ravensbergen HJ, 2016, ARCH PHYS MED REHAB, V97, P1431, DOI 10.1016/j.apmr.2016.03.010
   Ren H, 2014, BIOMATERIALS, V35, P6585, DOI 10.1016/j.biomaterials.2014.04.042
   Ritchie ME, 2015, NUCLEIC ACIDS RES, V43, P0, DOI 10.1093/nar/gkv007
   Siegenthaler MM, 2008, EXP NEUROL, V213, P363, DOI 10.1016/j.expneurol.2008.06.015
   Szklarczyk D, 2015, NUCLEIC ACIDS RES, V43, PD447, DOI 10.1093/nar/gku1003
   Takano M, 2017, STEM CELL REP, V8, P509, DOI 10.1016/j.stemcr.2017.01.013
   Thissen D, 2002, J EDUC BEHAV STAT, V27, P77, DOI 10.3102/10769986027001077
   Tian DS, 2007, BRAIN RES, V1154, P206, DOI 10.1016/j.brainres.2007.04.005
   Tian DS, 2007, BRAIN RES, V1135, P177, DOI 10.1016/j.brainres.2006.11.085
   Toyoshimamorimoto F, 2002, EMBO REP, V3, P341
   Wang NN, 2015, INT J MOL SCI, V16, P1266, DOI 10.3390/ijms16011266
   Wilson JR, 2014, SPINE J, V14, P1192, DOI 10.1016/j.spinee.2013.08.005
   Wu JF, 2016, PAIN, V157, P488, DOI 10.1097/j.pain.0000000000000393
   Wu JF, 2014, J NEUROSCI, V34, P10989, DOI 10.1523/JNEUROSCI.5110-13.2014
   Wu JF, 2012, CELL CYCLE, V11, P1782, DOI 10.4161/cc.20153
   Wu JF, 2011, NEUROTHERAPEUTICS, V8, P221, DOI 10.1007/s13311-011-0028-2
   Yang J, 2013, SPINE, V38, P0
   Yarar-fisher C, 2016, AM J PHYSIOL-ENDOC M, V310, PE754, DOI 10.1152/ajpendo.00240.2015
   Yim H, 2010, P NATL ACAD SCI USA, V107, P19742, DOI 10.1073/pnas.1013557107
   Zhang B, 2016, NEUROBIOL AGING, V47, P157, DOI 10.1016/j.neurobiolaging.2016.07.029
   Zhang B, 2015, EXP NEUROL, V273, P83, DOI 10.1016/j.expneurol.2015.08.001
   Zhang W, 2016, ZHONGGUO ZUZHI GONGC, V20, P7507
NR 56
TC 8
Z9 9
U1 0
U2 3
PU MEDKNOW PUBLICATIONS & MEDIA PVT LTD
PI MUMBAI
PA B-9, KANARA BUSINESS CENTRE, OFF LINK RD, GHAKTOPAR-E, MUMBAI, 400075, INDIA
SN 1673-5374
EI 1876-7958
J9 NEURAL REGEN RES
JI Neural Regen. Res.
PD MAR 15
PY 2018
VL 13
IS 3
BP 518
EP 527
DI 10.4103/1673-5374.226405
PG 10
WC Cell Biology; Neurosciences
SC Cell Biology; Neurosciences & Neurology
GA GB9DL
UT WOS:000429374200028
PM 29623939
DA 2022-04-27
ER

PT J
AU Tica, J
   Bradbury, EJ
   Didangelos, A
AF Tica, Jure
   Bradbury, Elizabeth J.
   Didangelos, Athanasios
TI Combined Transcriptomics, Proteomics and Bioinformatics Identify Drug Targets in Spinal Cord Injury
SO INTERNATIONAL JOURNAL OF MOLECULAR SCIENCES
LA English
DT Article
DE spinal cord injury; transcriptomics; proteomics; bioinformatics
ID purine nucleoside phosphorylase; promotes functional recovery; chondroitinase abc promote; contusion injury; interaction network; axon regeneration; rat model; gene; protein; mice
AB Spinal cord injury (SCI) causes irreversible tissue damage and severe loss of neurological function. Currently, there are no approved treatments and very few therapeutic targets are under investigation. Here, we combined 4 high-throughput transcriptomics and proteomics datasets, 7 days and 8 weeks following clinically-relevant rat SCI to identify proteins with persistent differential expression post-injury. Out of thousands of differentially regulated entities our combined analysis identified 40 significantly upregulated versus 48 significantly downregulated molecules, which were persistently altered at the mRNA and protein level, 7 days and 8 weeks post-SCI. Bioinformatics analysis was then utilized to identify currently available drugs with activity against the filtered molecules and to isolate proteins with known or unknown function in SCI. Our findings revealed multiple overlooked therapeutic candidates with important bioactivity and established druggability but with unknown expression and function in SCI including the upregulated purine nucleoside phosphorylase (PNP), cathepsins A, H, Z (CTSA, CTSH, CTSZ) and proteasome protease PSMB10, as well as the downregulated ATP citrate lyase (ACLY), malic enzyme (ME1) and sodium-potassium ATPase (ATP1A3), amongst others. This work reveals previously unappreciated therapeutic candidates for SCI and available drugs, thus providing a valuable resource for further studies and potential repurposing of existing therapeutics for SCI.
C1 [Tica, Jure] Imperial Coll London, Alexander Fleming Bldg, London SW7 2AZ, England.
   [Bradbury, Elizabeth J.] Kings Coll London, Inst Psychiat Psychol & Neurosci, Wolfson CARD, London SE1 1UL, England.
   [Didangelos, Athanasios] Univ Leicester, Dept Infect Immun & Inflammat, Leicester LE1 7RH, Leics, England.
RP Didangelos, A (通讯作者)，Univ Leicester, Dept Infect Immun & Inflammat, Leicester LE1 7RH, Leics, England.
EM j.tica16@imperial.ac.uk; elizabeth.bradbury@kcl.ac.uk; ad482@leicester.ac.uk
FU RoseTrees TrustRosetrees Trust [M276, A1384]; EU 7th framework programEuropean Commission [PrimeXS 0220]; Medical Research Council (MRC)UK Research & Innovation (UKRI)Medical Research Council UK (MRC) [SNCF G1002055]; MRCUK Research & Innovation (UKRI)Medical Research Council UK (MRC) [MR/R005532/1 ERA-NET NEURON]; EUEuropean Commission [MR/R005532/1 ERA-NET NEURON]; London Law Trust; King's College London; Rosetrees TrustRosetrees Trust [M276, M276-F1] Funding Source: researchfish
CR Abate M, 2017, SCI REP-UK, V7, P0, DOI 10.1038/s41598-017-14495-6
   Aguiar PD, 2004, NEURON, V43, P169, DOI 10.1016/j.neuron.2004.06.028
   Arike L, 2014, METHODS MOL BIOL, V1156, P213, DOI 10.1007/978-1-4939-0685-7_14
   Babic IVAN, 2018, HUM ANTIBODIES, V26, P95, DOI 10.3233/HAB-170326
   Banik NL, 1986, J NEUROL SCI, V73, P245, DOI 10.1016/0022-510X(86)90149-8
   Bantia S, 2003, INT IMMUNOPHARMACOL, V3, P879, DOI 10.1016/S1567-5769(03)00076-6
   Bartus K, 2014, J NEUROSCI, V34, P4822, DOI 10.1523/JNEUROSCI.4369-13.2014
   Beigneux AP, 2004, J BIOL CHEM, V279, P9557, DOI 10.1074/jbc.M310512200
   Besse A, 2015, CELL METAB, V21, P417, DOI 10.1016/j.cmet.2015.02.008
   Bradbury EJ, 2002, NATURE, V416, P636, DOI 10.1038/416636a
   Calhan OY, 2017, BEHAV NEUROL, V2017, P0, DOI 10.1155/2017/4261873
   Carecchio M, 2018, EUR J PAEDIATR NEURO, V22, P257, DOI 10.1016/j.ejpn.2017.12.009
   Chamankhah M, 2013, BMC GENOMICS, V14, P0, DOI 10.1186/1471-2164-14-583
   Chen J, 2017, ONCOTARGET, V8, P85949, DOI 10.18632/oncotarget.20791
   Cheriyan T, 2014, SPINAL CORD, V52, P588, DOI 10.1038/sc.2014.91
   Chu Y, 2009, NEUROSCIENCE, V162, P339, DOI 10.1016/j.neuroscience.2009.04.003
   Ciccarelli R, 2001, INT J DEV NEUROSCI, V19, P395, DOI 10.1016/S0736-5748(00)00084-8
   Cregg JM, 2014, EXP NEUROL, V253, P197, DOI 10.1016/j.expneurol.2013.12.024
   Didangelos A, 2016, SCI REP-UK, V6, P0, DOI 10.1038/srep21607
   Didangelos A, 2014, J NEUROSCI, V34, P16424, DOI 10.1523/JNEUROSCI.2927-14.2014
   Didangelos A, 2011, MOL CELL PROTEOMICS, V10, P0, DOI 10.1074/mcp.M111.008128
   Didangelos A, 2010, MOL CELL PROTEOMICS, V9, P2048, DOI 10.1074/mcp.M110.001693
   Drewes AM, 1994, PARAPLEGIA, V32, P565, DOI 10.1038/sc.1994.89
   Durbin JE, 1996, CELL, V84, P443, DOI 10.1016/S0092-8674(00)81289-1
   Eftekharpour E, 2017, CURR MOL PHARMACOL, V10, P141, DOI 10.2174/1874467209666160112123322
   Elkabes S, 2014, EXP NEUROL, V259, P28, DOI 10.1016/j.expneurol.2014.01.008
   Fawcett JAMESW, 2012, HANDB CLIN NEUROL, V109, P503, DOI 10.1016/B978-0-444-52137-8.00031-0
   Fitch MT, 2008, EXP NEUROL, V209, P294, DOI 10.1016/j.expneurol.2007.05.014
   Geremia NM, 2017, EXP NEUROL, V295, P125, DOI 10.1016/j.expneurol.2017.06.002
   Gong B, 2016, FRONT MOL NEUROSCI, V9, P0, DOI 10.3389/fnmol.2016.00004
   Goodrum JF, 1990, J NEUROCHEM, V54, P1709, DOI 10.1111/j.1471-4159.1990.tb01225.x
   Griffith M, 2013, NAT METHODS, V10, P1209, DOI 10.1038/nmeth.2689, 10.1038/NMETH.2689
   Guo YJ, 2014, J NEUROSCI RES, V92, P751, DOI 10.1002/jnr.23362
   Haque A, 2016, METAB BRAIN DIS, V31, P487, DOI 10.1007/s11011-016-9801-6
   Hellal F, 2011, SCIENCE, V331, P928, DOI 10.1126/science.1201148
   Hiraiwa M, 1999, CELL MOL LIFE SCI, V56, P894, DOI 10.1007/s000180050482
   Jalil JE, 1989, CIRC RES, V64, P1041, DOI 10.1161/01.RES.64.6.1041
   James ND, 2011, J NEUROSCI, V31, P18543, DOI 10.1523/JNEUROSCI.4306-11.2011
   Kicska GA, 2001, P NATL ACAD SCI USA, V98, P4593, DOI 10.1073/pnas.071050798
   Kjell J, 2016, DIS MODEL MECH, V9, P1125, DOI 10.1242/dmm.025833
   Kjell J, 2013, J NEUROTRAUM, V30, P1805, DOI 10.1089/neu.2013.2998
   Koschutzki D, 2008, GENE REGUL SYST BIO, V2, P193, DOI 10.4137/GRSB.S702
   Krishnan ML, 2016, BRAIN BEHAV, V6, P0, DOI 10.1002/brb3.434
   Liberzon A, 2015, CELL SYST, V1, P417, DOI 10.1016/j.cels.2015.12.004
   Lopez-vales R, 2010, J NEUROSCI, V30, P3220, DOI 10.1523/JNEUROSCI.5770-09.2010
   Luo Y, 2017, J LEUKOCYTE BIOL, V102, P1333, DOI 10.1189/jlb.3RU0417-148RR
   Menet V, 2003, P NATL ACAD SCI USA, V100, P8999, DOI 10.1073/pnas.1533187100
   Meraz MA, 1996, CELL, V84, P431, DOI 10.1016/S0092-8674(00)81288-X
   Miles RW, 1998, BIOCHEMISTRY-US, V37, P8615, DOI 10.1021/bi980658d
   Mills CD, 2001, J NEUROTRAUM, V18, P743, DOI 10.1089/089771501316919111
   Nance PW, 1999, ARCH PHYS MED REHAB, V80, P243, DOI 10.1016/S0003-9993(99)90133-8
   Nesathurai S, 1998, J TRAUMA, V45, P1088, DOI 10.1097/00005373-199812000-00021
   Perretti M, 2009, NAT REV IMMUNOL, V9, P62, DOI 10.1038/nri2470
   Pinzon A, 2008, EXP NEUROL, V213, P129, DOI 10.1016/j.expneurol.2008.05.018
   Popovich PG, 1997, J COMP NEUROL, V377, P443, DOI 10.1002/(SICI)1096-9861(19970120)377:3<443::AID-CNE10>3.0.CO;2-S
   Profyris C, 2004, NEUROBIOL DIS, V15, P415, DOI 10.1016/j.nbd.2003.11.015
   Ramer LM, 2014, LANCET NEUROL, V13, P1241, DOI 10.1016/S1474-4422(14)70144-9
   Rathbone M, 2008, NUCLEOS NUCLEOT NUCL, V27, P666, DOI 10.1080/15257770802143913
   Ruschel J, 2015, SCIENCE, V348, P347, DOI 10.1126/science.aaa2958
   Saeed AI, 2006, METHOD ENZYMOL, V411, P134, DOI 10.1016/S0076-6879(06)11009-5
   Saher G, 2005, NAT NEUROSCI, V8, P468, DOI 10.1038/nn1426
   Sauer SW, 2007, NEUROCHEM INT, V50, P653, DOI 10.1016/j.neuint.2006.12.009
   Schmitt CAROLINE, 2006, SPINE J, V6, P113, DOI 10.1016/j.spinee.2005.05.379
   Searle BC, 2010, PROTEOMICS, V10, P1265, DOI 10.1002/pmic.200900437
   Sekhon LHS, 2001, SPINE, V26, PS2, DOI 10.1097/00007632-200112151-00002
   Sharif-alhoseini M, 2017, SPINAL CORD, V55, P714, DOI 10.1038/sc.2016.187
   Sharma HS, 2015, MOL NEUROBIOL, V52, P882, DOI 10.1007/s12035-015-9297-9
   Shree T, 2011, GENE DEV, V25, P2465, DOI 10.1101/gad.180331.111
   Smoot ME, 2011, BIOINFORMATICS, V27, P431, DOI 10.1093/bioinformatics/btq675
   Somech R, 2013, IMMUNOL RES, V56, P150, DOI 10.1007/s12026-012-8380-9
   Szklarczyk D, 2016, NUCLEIC ACIDS RES, V44, PD380, DOI 10.1093/nar/gkv1277
   Szklarczyk D, 2015, NUCLEIC ACIDS RES, V43, PD447, DOI 10.1093/nar/gku1003
   Teng YD, 1998, EUR J NEUROSCI, V10, P798, DOI 10.1046/j.1460-9568.1998.00100.x
   Wang XH, 2004, NAT MED, V10, P821, DOI 10.1038/nm1082
   Wu YX, 2014, NEUROSCI LETT, V580, P7, DOI 10.1016/j.neulet.2013.11.055
NR 75
TC 13
Z9 14
U1 3
U2 14
PU MDPI
PI BASEL
PA ST ALBAN-ANLAGE 66, CH-4052 BASEL, SWITZERLAND
SN 1422-0067
EI 
J9 INT J MOL SCI
JI Int. J. Mol. Sci.
PD MAY 15
PY 2018
VL 19
IS 5
BP 
EP 
DI 10.3390/ijms19051461
PG 19
WC Biochemistry & Molecular Biology; Chemistry, Multidisciplinary
SC Biochemistry & Molecular Biology; Chemistry
GA GJ4BO
UT WOS:000435297000197
PM 29758010
DA 2022-04-27
ER

PT J
AU Du, H
   Shi, J
   Wang, M
   An, SH
   Guo, XJ
   Wang, ZJ
AF Du, Hui
   Shi, Juan
   Wang, Ming
   An, Shuhong
   Guo, Xingjing
   Wang, Zhaojin
TI Analyses of gene expression profiles in the rat dorsal horn of the spinal cord using RNA sequencing in chronic constriction injury rats
SO JOURNAL OF NEUROINFLAMMATION
LA English
DT Article
DE Dorsal horn; Chronic constriction injury; RNA sequencing; Differentially expressed genes
ID sciatic-nerve injury; neuropathic pain; central sensitization; growth-factor; model; receptor; protein; transcriptome; pathogenesis; activation
AB Background: Neuropathic pain is caused by damage to the nervous system, resulting in aberrant pain, which is associated with gene expression changes in the sensory pathway. However, the molecular mechanisms are not fully understood. Methods: Wistar rats were employed for the establishment of the chronic constriction injury (CCI) models. Using the Illumina HiSeq 4000 platform, we examined differentially expressed genes (DEGs) in the rat dorsal horn by RNA sequencing (RNA-seq) between CCI and control groups. Then, enrichment analyses were performed for these DEGs using Gene Ontology (GO) function, Kyoto Encyclopedia of Genes and Genomes (KEGG) pathway, Hierarchical Cluster, and protein-protein interaction (PPI) network. Results: A total of 63 DEGs were found significantly changed with 56 upregulated (e.g., Cxcl13, C1qc, Fcgr3a) and 7 downregulated (e. g., Dusp1) at 14 days after CCI. Quantitative reverse-transcribed PCR (qRT-PCR) verified changes in 13 randomly selected DEGs. GO and KEGG biological pathway analyses showed that the upregulated DEGs were mostly enriched in immune response-related biological processes, as well as 14 immune-and inflammation-related pathways. The downregulated DEGs were enriched in inactivation of mitogen-activated protein kinase (MAPK) activity. PPI network analysis showed that Cd68, C1qc, C1qa, Laptm5, and Fcgr3a were crucial nodes with high connectivity degrees. Most of these genes which have previously been linked to immune and inflammation-related pathways have not been reported in neuropathic pain (e.g., Laptm5, Fcgr3a). Conclusions: Our results revealed that immune and defense pathways may contribute to the generation of neuropathic pain after CCI. These mRNAs may represent new therapeutic targets for the treatment of neuropathic pain.
C1 [Du, Hui] Taishan Med Univ, Dept Histol & Embryol, Tai An 271000, Shandong, Peoples R China.
   [Shi, Juan; Wang, Ming; An, Shuhong; Wang, Zhaojin] Taishan Med Univ, Dept Human Anat, Tai An 271000, Shandong, Peoples R China.
   [Guo, Xingjing] Taishan Med Univ, Dept Physiol, Tai An 271000, Shandong, Peoples R China.
RP Wang, ZJ (通讯作者)，Taishan Med Univ, Dept Human Anat, Tai An 271000, Shandong, Peoples R China.
EM zjwang@tsmc.edu.cn
FU National Natural Science Foundation of ChinaNational Natural Science Foundation of China (NSFC) [31871215]; Scientific Research Projects of Colleges and Universities in Shandong Province [J15LK07]
CR Al-mazidi S, 2018, EUR J PAIN, V22, P810, DOI 10.1002/ejp.1169
   Austin PJ, 2010, J NEUROIMMUNOL, V229, P26, DOI 10.1016/j.jneuroim.2010.08.013
   Baron R, 2010, LANCET NEUROL, V9, P807, DOI 10.1016/S1474-4422(10)70143-5
   Byrnes KR, 2011, J NEUROINFLAMM, V8, P0, DOI 10.1186/1742-2094-8-130
   Chen CJ, 2017, J PAIN RES, V10, P2665, DOI 10.2147/JPR.S143431
   Cook AD, 2018, TRENDS IMMUNOL, V39, P240, DOI 10.1016/j.it.2017.12.003
   Da SILVAJT, 2017, J BIOL REG HOMEOS AG, V31, P309
   Dodurga Y, 2015, LIFE SCI, V143, P27, DOI 10.1016/j.lfs.2015.10.005
   Fox A, 2001, PAIN, V92, P91, DOI 10.1016/S0304-3959(00)00474-7
   Frazee AC, 2015, NAT BIOTECHNOL, V33, P243, DOI 10.1038/nbt.3172
   Giardini AC, 2017, PAIN RES MANAG, V2017, P0, DOI 10.1155/2017/7429761
   Hayashi Y, 2011, J NEUROSCI, V31, P17370, DOI 10.1523/JNEUROSCI.4152-11.2011
   Hong HUIXIAO, 2013, INT J BIOINFORM RES APPL, V9, P433, DOI 10.1504/IJBRA.2013.056085
   Kallio-laine K, 2008, J PAIN, V9, P658, DOI 10.1016/j.jpain.2008.02.003
   Kawasaki Y, 2004, J NEUROSCI, V24, P8310, DOI 10.1523/JNEUROSCI.2396-04.2004
   Kiguchi N, 2018, J NEUROINFLAMM, V15, P0, DOI 10.1186/s12974-018-1133-5
   Kim D, 2015, NAT METHODS, V12, P357, DOI 10.1038/NMETH.3317, 10.1038/nmeth.3317
   Kim H, 2016, BBA-GENE REGUL MECH, V1859, P1056, DOI 10.1016/j.bbagrm.2016.05.008
   Kummer KK, 2018, FRONT MOL NEUROSCI, V10, P0, DOI 10.3389/fnmol.2017.00449
   Landry RP, 2012, J PAIN, V13, P836, DOI 10.1016/j.jpain.2012.05.013
   Leng CL, 2018, NEUROREPORT, V29, P678, DOI 10.1097/WNR.0000000000001018
   Liu H, 2018, MOL MED REP, V17, P6371, DOI 10.3892/mmr.2018.8718
   Martinez-munoz L, 2018, J LEUKOCYTE BIOL, V104, P323, DOI 10.1002/JLB.2MR1217-503R
   Monneau YR, 2017, OPEN BIOL, V7, P0, DOI 10.1098/rsob.170133
   Mortazavi A, 2008, NAT METHODS, V5, P621, DOI 10.1038/nmeth.1226
   Origasa M, 2001, MOL BRAIN RES, V88, P1, DOI 10.1016/S0169-328X(01)00005-5
   Patel MK, 2018, J ANAESTH CLIN PHARM, V34, P111, DOI 10.4103/joacp.JOACP_389_15
   Pertea M, 2015, NAT BIOTECHNOL, V33, P290, DOI 10.1038/nbt.3122
   Rahbardar MG, 2017, BIOMED PHARMACOTHER, V86, P441, DOI 10.1016/j.biopha.2016.12.049
   Silva RL, 2017, NEUROBIOL DIS, V105, P109, DOI 10.1016/j.nbd.2017.06.001
   Sivagnanam V, 2010, J NEUROIMMUNOL, V227, P111, DOI 10.1016/j.jneuroim.2010.06.021
   Sumizono M, 2018, J PAIN RES, V11, P281, DOI 10.2147/JPR.S156326
   Vallejo R, 2016, NEUROMODULATION, V19, P576, DOI 10.1111/ner.12465
   Wang J, 2017, NEUROL RES, V39, P176, DOI 10.1080/01616412.2016.1273590
   Xu JJ, 2018, J IMMUNOL, V200, P4094, DOI 10.4049/jimmunol.1701716
   Zhang Y, 2018, INFLAMMATION, V41, P569, DOI 10.1007/s10753-017-0713-3
   Zhang ZJ, 2017, CELL MOL LIFE SCI, V74, P3275, DOI 10.1007/s00018-017-2513-1
NR 37
TC 17
Z9 17
U1 2
U2 9
PU BMC
PI LONDON
PA CAMPUS, 4 CRINAN ST, LONDON N1 9XW, ENGLAND
SN 1742-2094
EI 
J9 J NEUROINFLAMM
JI J. Neuroinflamm.
PD SEP 25
PY 2018
VL 15
IS 
BP 
EP 
DI 10.1186/s12974-018-1316-0
PG 11
WC Immunology; Neurosciences
SC Immunology; Neurosciences & Neurology
GA GV0LY
UT WOS:000445754100003
PM 30253787
DA 2022-04-27
ER

PT J
AU Oliveira, M
   McConnell, JF
   Maddox, TW
   Sanchez-Masian, D
   Goncalves, R
AF Oliveira, Maria
   McConnell, James Fraser
   Maddox, Thomas W.
   Sanchez-Masian, Daniel
   Goncalves, Rita
TI Agreement between transverse T2-weighted and three-dimensional constructive interference in steady state sequences in the evaluation of spinal cord disease in dogs
SO VETERINARY RECORD
LA English
DT Article
ID clinical-application; syringomyelia
AB The constructive interference in steady state (CISS) sequence has been widely used in human neuroimaging. It has been shown to be advantageous in the evaluation of intra-axial and extra-axial cystic abnormalities, arteriovenous and dysraphic malformations and disturbances of cerebrospinal fluid circulation. To assess the utility of this technique in small animals, interpretations based on this sequence were compared with those based on T2-weighted (T2W) sequences in 145 dogs that underwent MRI of the spine for suspected spinal cord disease. Two sets of images (T2W and CISS) were reviewed separately by three observers in random order and intraobserver and interobserver agreements between both sequences were evaluated for several categorical variables. The overall agreement between T2W and CISS sequences was good. The highest agreement was observed for lesion diagnosis (0.739<k<0.928), treatment recommendation (0.715<k<0.833) and degree of spinal cord compression (0.772<k<0.952). The agreement for intramedullary intensity change (0.192<k<0.332) was lower compared with the other variables. Lesions that were predominantly characterised by focal hyperintense parenchymal changes on T2W were in some instances undetected on the CISS sequence while lesions consistent with spinal arachnoid diverticula on CISS sequences were occasionally missed on T2W. CISS enabled demonstration that lesions were directly affecting associated spinal nerves in some cases where T2W sequence was equivocal. Although CISS does not replace standard spin echo sequences, the results support inclusion of this sequence in small animal spinal MRI studies when subarachnoid diverticula or spinal nerve compression is suspected.
C1 [Oliveira, Maria] Willows Vet Ctr & Referral Serv, Solihull, W Midlands, England.
   [McConnell, James Fraser; Maddox, Thomas W.; Sanchez-Masian, Daniel; Goncalves, Rita] Univ Liverpool, Inst Vet Sci, Small Anim Teaching Hosp, Neston, England.
   [Oliveira, Maria; McConnell, James Fraser; Maddox, Thomas W.; Sanchez-Masian, Daniel; Goncalves, Rita] Univ Liverpool, Small Anim Teaching Hosp, Chester High Rd, Neston CH64 7TE, England.
RP Goncalves, R (通讯作者)，Univ Liverpool, Inst Vet Sci, Small Anim Teaching Hosp, Neston, England.
EM r.goncalves@liv.ac.uk
CR Aydin H, 2011, EURASIAN J MED, V43, P152, DOI 10.5152/eajm.2011.37
   Besta R, 2016, J CLIN DIAGNOSTIC RE, V0, P0
   Brant R, 1990, BIOMETRICS, V46, P1171, DOI 10.2307/2532457
   Casselman JW, 1993, AM J NEURORADIOL, V14, P47
   Chavhan GB, 2008, RADIOGRAPHICS, V28, P1147, DOI 10.1148/rg.284075031
   Goncalves FG, 2011, EUR NEUROL REV, V6, P138, DOI 10.17925/ENR.2011.06.02.138, 10.17925/ENR.2011.06.02.138
   Goncalves R, 2015, VET RADIOL ULTRASOUN, V56, P391, DOI 10.1111/vru.12256
   Hashiguchi K, 2007, NEURORADIOLOGY, V49, P579, DOI 10.1007/s00234-007-0225-1
   Hirai T, 2000, JMRI-J MAGN RESON IM, V11, P120, DOI 10.1002/(SICI)1522-2586(200002)11:2<120::AID-JMRI7>3.0.CO;2-Q
   Kulkami M, 2011, J MED IMAG RADIAT ON, V55, P183, DOI 10.1111/j.1754-9485.2011.02249.x
   Landis JR, 1977, BIOMETRICS, V33, P363, DOI 10.2307/2529786
   Leclerc MK, 2013, JAVMA-J AM VET MED A, V242, P1688, DOI 10.2460/javma.242.12.1688
   Ramli N, 2001, BRIT J RADIOL, V74, P862, DOI 10.1259/bjr.74.885.740862
   Roser F, 2008, J NEUROSURG-SPINE, V8, P429, DOI 10.3171/SPI/2008/8/5/429
   Scheffler K, 2003, EUR RADIOL, V13, P2409, DOI 10.1007/s00330-003-1957-x
   Tsutsumi S, 2017, SURG RADIOL ANAT, V39, P351, DOI 10.1007/s00276-016-1733-7
   Zhu YJ, 2015, NEUROSURG FOCUS, V39, P0, DOI 10.3171/2015.5.FOCUS15182
NR 17
TC 2
Z9 1
U1 0
U2 0
PU BMJ PUBLISHING GROUP
PI LONDON
PA BRITISH MED ASSOC HOUSE, TAVISTOCK SQUARE, LONDON WC1H 9JR, ENGLAND
SN 0042-4900
EI 2042-7670
J9 VET REC
JI Vet. Rec.
PD JUN 15
PY 2018
VL 182
IS 26
BP 
EP 
DI 10.1136/vr.104583
PG 7
WC Veterinary Sciences
SC Veterinary Sciences
GA GO3AT
UT WOS:000439855300021
PM 29540556
DA 2022-04-27
ER

PT J
AU Shi, GD
   Cheng, X
   Zhou, XH
   Fan, BY
   Ren, YM
   Lin, W
   Zhang, XL
   Liu, S
   Hao, Y
   Wei, ZJ
   Feng, SQ
AF Shi, Gui-Dong
   Cheng, Xin
   Zhou, Xian-Hu
   Fan, Bao-You
   Ren, Yi-Ming
   Lin, Wei
   Zhang, Xiao-Lei
   Liu, Shen
   Hao, Yan
   Wei, Zhi-Jian
   Feng, Shi-Qing
TI iTRAQ-based proteomics profiling of Schwann cells before and after peripheral nerve injury
SO IRANIAN JOURNAL OF BASIC MEDICAL SCIENCES
LA English
DT Article
DE Biomarkers; Peripheral nerve injury; Proteomics; Proteins; Schwann cells
ID mesenchymal stem-cell; spinal-cord-injury; quantitative proteomics; functional recovery; growth-factor; brain; expression; therapy; repair; gene
AB Objective(s): Schwann cells (SCs) have a wide range of applications as seed cells in the treatment of nerve injury during transplantation. However, there has been no report yet on kinds of proteomics changes that occur in Schwann cells before and after peripheral nerve injury. Materials and Methods: Activated Schwann cells (ASCs) and normal Schwann cells (NSCs) were obtained from adult Wistar rat sciatic nerves. After immunofluorescence identification, we identified differentially expressed proteins in the ASCs and NSCs using isobaric tags for relative and absolute quantitation (iTRAQ) combined with high-resolution Orbitrap liquid chromatography-mass spectrometry/mass spectrometry (LC-MS/MS). In addition, all the differentially expressed proteins were analyzed by Gene ontology (GO) analysis and Kyoto encyclopedia of genes and genomes (KEGG) pathway analysis. Finally, several differentially expressed proteins were selected for Western blot verification. Results: A total of 122 differentially expressed proteins in ASCs and NSCs were screened. GO analysis suggested that these different proteins are likely to accumulate in the cytoplasm and are associated with single-multicellular organism processes. The KEGG pathway analysis suggested that proteins related to purine metabolism were significantly enriched. The expression of Transmembrane glycoprotein NMB (GPNMB), Ectonucleotide pyrophosphatase/phosphodiesterase family member 3 (ENPP3), and other proteins were consistent with the proteomics data obtained by Western blot analysis. Conclusion: GPNMB, ENPP3, GFPT2, and other proteins may play an important role in the repair of peripheral nerve injury. This study may provide new insights into changes in SCs after peripheral nerve injury.
C1 [Shi, Gui-Dong; Cheng, Xin; Zhou, Xian-Hu; Fan, Bao-You; Ren, Yi-Ming; Lin, Wei; Zhang, Xiao-Lei; Liu, Shen; Hao, Yan; Wei, Zhi-Jian; Feng, Shi-Qing] Tianjin Med Univ, Gen Hosp, Dept Orthoped, 154 Anshan Rd, Tianjin 300052, Peoples R China.
   [Shi, Gui-Dong; Cheng, Xin; Zhou, Xian-Hu; Fan, Bao-You; Ren, Yi-Ming; Lin, Wei; Zhang, Xiao-Lei; Liu, Shen; Hao, Yan; Wei, Zhi-Jian; Feng, Shi-Qing] Minist Educ, Key Lab Postneuroinjury Neurorepair & Regenerat C, Tianjin Neurol Inst, Tianjin, Peoples R China.
RP Feng, SQ (通讯作者)，Tianjin Med Univ, Gen Hosp, Dept Orthoped, 154 Anshan Rd, Tianjin 300052, Peoples R China.
EM sqfeng@tmu.edu.cn
FU State Key Program of National Natural Science Foundation of ChinaNational Natural Science Foundation of China (NSFC) [81330042]; Ministry of Science and Technology [2014DFR31210]; International Cooperation Program of National Natural Science Foundation of ChinaNational Natural Science Foundation of China (NSFC) [81620108018]; State General Program National Natural Science Foundation of ChinaNational Natural Science Foundation of China (NSFC) [81371957]; Tianjin Science and Technology Committee, China [14ZCZDSY00044, 13RCGFSY19000]
CR Akane H, 2014, J APPL TOXICOL, V34, P1389, DOI 10.1002/jat.2971
   Ansari S, 2017, J PROSTHET DENT, V118, P455, DOI 10.1016/j.prosdent.2016.11.021
   Birbeck GL, 2015, NATURE, V527, PS167, DOI 10.1038/nature16031
   Boilly B, 2007, CANCER CELL, V31, P342
   Bollen M, 2000, CRIT REV BIOCHEM MOL, V35, P393, DOI 10.1080/10409230091169249
   Burnside MN, 2015, PEDIATR DEVEL PATHOL, V18, P59, DOI 10.2350/14-06-1516-CR.1
   Caceres M, 2007, CEREB CORTEX, V17, P2312, DOI 10.1093/cercor/bhl140
   Carlson KB, 2011, GLIA, V59, P267, DOI 10.1002/glia.21099
   Chen JW, 2016, J PROTEOMICS, V131, P163, DOI 10.1016/j.jprot.2015.10.026
   Civi S, 2016, ACTA NEUROCHIR, V158, P959, DOI 10.1007/s00701-016-2761-0
   Coughlin L, 2015, INVEST OPHTH VIS SCI, V56, P1437, DOI 10.1167/iovs.14-16126
   Dey I, 2013, GLIA, V61, P1990, DOI 10.1002/glia.22570
   Du JR, 2017, ACTA BIOMATER, V55, P296, DOI 10.1016/j.actbio.2017.04.010
   Gross G, 2016, ANNU REV PHARMACOL, V56, P59, DOI 10.1146/annurev-pharmtox-010814-124844
   Gutknecht M, 2015, CELL COMMUN SIGNAL, V13, P0, DOI 10.1186/s12964-015-0099-5
   Hu XL, 2015, SCI REP-UK, V5, P0, DOI 10.1038/srep15626
   Huang HY, 2015, J NEURORESTORATOLOGY, V3, P91, DOI 10.2147/JN.S74140
   Huber RJ, 2016, J BIOMED SCI, V23, P0, DOI 10.1186/s12929-016-0301-0
   Jankowski M, 2011, BIOCHEM BIOPH RES CO, V416, P64, DOI 10.1016/j.bbrc.2011.10.144
   Kawahara K, 2016, GLIA, V64, P1938, DOI 10.1002/glia.23034
   Keilhoff G, 1999, J NEUROSCI METH, V89, P17, DOI 10.1016/S0165-0270(99)00034-5
   Koenig HL, 1995, SCIENCE, V268, P1500, DOI 10.1126/science.7770777
   Lai BQ, 2016, BIOMATERIALS, V109, P40, DOI 10.1016/j.biomaterials.2016.08.005
   Lavdas AA, 2011, CURR GENE THER, V11, P90
   Liao CP, 2016, ONCOTARGET, V7, P61500, DOI 10.18632/oncotarget.11133
   Ma J, 2014, CANCER LETT, V355, P85, DOI 10.1016/j.canlet.2014.09.012
   Martinez ARM, 2017, AUTOIMMUN REV, V16, P335, DOI 10.1016/j.autrev.2017.02.003
   Mehrotra S, 2013, GENE, V515, P241, DOI 10.1016/j.gene.2012.12.029
   Mutka AL, 2010, J NEUROCHEM, V112, P193, DOI 10.1111/j.1471-4159.2009.06440.x
   Nonoda Y, 2013, BRAIN DEV-JPN, V35, P280, DOI 10.1016/j.braindev.2012.05.002
   Park HW, 2010, GLIA, V58, P1118, DOI 10.1002/glia.20992
   Pasquini LA, 2011, CELL DEATH DIFFER, V18, P1746, DOI 10.1038/cdd.2011.40
   Pearse DD, 2004, NAT MED, V10, P610, DOI 10.1038/nm1056
   Sarkar P, 2017, CNS DRUGS, V31, P453, DOI 10.1007/s40263-017-0429-9
   Sarvestany AA, 2014, J PROTEOME RES, V13, P4546, DOI 10.1021/pr500492j
   Shen M, 2012, PROTEOME SCI, V10, P0, DOI 10.1186/1477-5956-10-20
   Subbannayya Y, 2015, J PROTEOMICS, V127, P80, DOI 10.1016/j.jprot.2015.04.021
   Vuaden FC, 2012, EUR J PHARMACOL, V674, P422, DOI 10.1016/j.ejphar.2011.11.002
   Wang YC, 2017, J PROTEOMICS, V150, P230, DOI 10.1016/j.jprot.2016.09.008
   Weiss T, 2016, GLIA, V64, P2133, DOI 10.1002/glia.23045
   Woodhoo A, 2009, NAT NEUROSCI, V12, P839, DOI 10.1038/nn.2323
   Wu ZF, 2016, INT J MOL SCI, V17, P0, DOI 10.3390/ijms17122052
   Yang SB, 2017, SCI REP-UK, V7, P0, DOI 10.1038/srep45922
   Yi S, 2017, FRONT CELL NEUROSCI, V11, P0, DOI 10.3389/fncel.2017.00022
   Yu J, 2016, FRONT CELL NEUROSCI, V10, P0, DOI 10.3389/fncel.2016.00274
   Zawadzka M, 2010, CELL STEM CELL, V6, P578, DOI 10.1016/j.stem.2010.04.002
   Zhang LJ, 2017, GENOM PROTEOM BIOINF, V15, P110, DOI 10.1016/j.gpb.2016.11.002
   Zhang P, 2016, J PROTEOMICS, V133, P93, DOI 10.1016/j.jprot.2015.12.014
   Zhou X-H, 2017, BIOMED RES INT, V2017, P0
NR 49
TC 7
Z9 7
U1 0
U2 6
PU MASHHAD UNIV MED SCIENCES
PI MASHHAD
PA VICE-CHANCELLOR FOR RES CTR OFF IJBMS, DANESHGAH ST, PO BOX 9138813944 - 445, MASHHAD, 00000, IRAN
SN 2008-3866
EI 2008-3874
J9 IRAN J BASIC MED SCI
JI Iran. J. Basic Med. Sci.
PD AUG 15
PY 2018
VL 21
IS 8
BP 832
EP 841
DI 10.22038/IJBMS.2018.26944.6588
PG 10
WC Medicine, Research & Experimental; Pharmacology & Pharmacy
SC Research & Experimental Medicine; Pharmacology & Pharmacy
GA GL8CU
UT WOS:000437441500010
PM 30186571
DA 2022-04-27
ER
