# Supplementary material for: Bibliometric analysis of research on gene expression in spinal cord injury
Source: Front Mol Neurosci. 2022 Oct 31;15:1023692. doi: 10.3389/fnmol.2022.1023692 (PMC9661966; doi:10.3389/fnmol.2022.1023692)
Supplement: Supplementary file 7 [file Data_Sheet_4.zip › download2019u24.txt]

PT J
AU Kim, J
   Ahn, M
   Choi, Y
   Ekanayake, P
   Park, CM
   Moon, C
   Jung, K
   Tanaka, A
   Matsuda, H
   Shin, T
AF Kim, Jeongtae
   Ahn, Meejung
   Choi, Yuna
   Ekanayake, Poornima
   Park, Chul Min
   Moon, Changjong
   Jung, Kyungsook
   Tanaka, Akane
   Matsuda, Hiroshi
   Shin, Taekyun
TI Gene Expression Profile of Olfactory Transduction Signaling in an Animal Model of Human Multiple Sclerosis
SO EXPERIMENTAL NEUROBIOLOGY
LA English
DT Article
DE Experimental autoimmune encephalomyelitis; Olfactory bulb; Olfactory marker protein; Differentially expressed gene
ID experimental autoimmune encephalomyeliti; axonal-injury; dysfunction; epithelium; protein; system; bulb; inflammation; activation; pathology
AB Olfactory dysfunction occurs in multiple sclerosis in humans, as well as in an animal model of experimental autoimmune encephalomyelitis (EAE). The aim of this study was to analyze differentially expressed genes (DEGs) in olfactory bulb of EAE-affected mice by next generation sequencing, with a particular focus on changes in olfaction-related signals. EAE was induced in C57BL/6 mice following immunization with myelin oligodendrocyte glycoprotein and adjuvant. Inflammatory lesions were identified in the olfactory bulbs as well as in the spinal cord of immunized mice. Analysis of DEGs in the olfactory bulb of EAE-affected mice revealed that 44 genes were upregulated (and which were primarily related to inflammatory mediators), while 519 genes were downregulated; among the latter, olfactory marker protein and stomatin-like 3, which have been linked to olfactory signal transduction, were significantly downregulated (log2 [fold change] > 1 and p-value <0.05). These findings suggest that inflammation in the olfactory bulb of EAE-affected mice is associated with the downregulation of some olfactory signal transduction genes, particularly olfactory marker protein and stomatin-like 3, which may lead to olfactory dysfunction in an animal model of human multiple sclerosis.
C1 [Kim, Jeongtae; Ahn, Meejung; Choi, Yuna; Ekanayake, Poornima; Shin, Taekyun] Jeju Natl Univ, Dept Vet Anat, Coll Vet Med, Jeju 63243, South Korea.
   [Kim, Jeongtae; Ahn, Meejung; Choi, Yuna; Ekanayake, Poornima; Shin, Taekyun] Jeju Natl Univ, Vet Med Res Inst, Jeju 63243, South Korea.
   [Park, Chul Min] Jeju Natl Univ, Dept Obstet & Gynecol, Sch Med, Jeju 63243, South Korea.
   [Moon, Changjong] Chonnam Natl Univ, Dept Vet Anat, Coll Vet Med, Gwangju 61186, South Korea.
   [Moon, Changjong] Chonnam Natl Univ, BK21 Plus Project Team, Gwangju 61186, South Korea.
   [Jung, Kyungsook] Korea Res Inst Biosci & Biotechnol, Immunoregulatory Mat Res Ctr, Jeongeup 56212, South Korea.
   [Tanaka, Akane] Tokyo Univ Agr & Technol, Lab Comparat Anim Med, Div Anim Life Sci, Inst Agr, Tokyo 1838509, Japan.
   [Matsuda, Hiroshi] Tokyo Univ Agr & Technol, Lab Vet Mol Pathol & Therapeut, Div Anim Life Sci, Grad Sch,Inst Agr, Tokyo 1838509, Japan.
RP Shin, T (通讯作者)，Jeju Natl Univ, Dept Vet Anat, Coll Vet Med, Jeju 63243, South Korea.; Shin, T (通讯作者)，Jeju Natl Univ, Vet Med Res Inst, Jeju 63243, South Korea.
EM shint@jejunu.ac.kr
FU National Research Foundation of KoreaNational Research Foundation of Korea [NRF-2017R1A2B4012487]
CR Ahn M, 2012, BRAIN RES, V1445, P11, DOI 10.1016/j.brainres.2012.01.045
   Attems J, 2014, ACTA NEUROPATHOL, V127, P459, DOI 10.1007/s00401-014-1261-7
   Barbour J, 2008, J PROTEOME RES, V7, P1594, DOI 10.1021/pr7005796
   Bechade C, 2013, FRONT CELL NEUROSCI, V7, P0, DOI 10.3389/fncel.2013.00032
   Belluscio L, 1998, NEURON, V20, P69, DOI 10.1016/S0896-6273(00)80435-3
   Borgmann-winter K, 2015, TRANSL PSYCHIAT, V5, P0, DOI 10.1038/tp.2014.141
   Caglayan HZB, 2016, NEUROPSYCH DIS TREAT, V12, P2143, DOI 10.2147/NDT.S116195
   Caminiti F, 2014, PLOS ONE, V9, P0, DOI 10.1371/journal.pone.0103151
   Choi JM, 2016, P NATL ACAD SCI USA, V113, P10974, DOI 10.1073/pnas.1613026113
   Deluca GC, 2015, BRAIN PATHOL, V25, P543, DOI 10.1111/bpa.12209
   Dibattista M, 2016, J NEUROSCI, V36, P2995, DOI 10.1523/JNEUROSCI.4209-15.2016
   Dobin A, 2013, BIOINFORMATICS, V29, P15, DOI 10.1093/bioinformatics/bts635
   Doty RL, 2017, LANCET NEUROL, V16, P478, DOI 10.1016/S1474-4422(17)30123-0
   Forni PE, 2012, MOL NEUROBIOL, V46, P349, DOI 10.1007/s12035-012-8286-5
   Gensel JC, 2015, BRAIN RES, V1619, P1, DOI 10.1016/j.brainres.2014.12.045
   Goektas O, 2011, RHINOLOGY, V49, P221, DOI 10.4193/Rhino10.136
   Herrero-herranz E, 2008, NEUROBIOL DIS, V30, P162, DOI 10.1016/j.nbd.2008.01.001
   Hoffman AM, 2016, STEM CELLS, V34, P1709, DOI 10.1002/stem.2377
   Huttenbrink KB, 2013, DTSCH ARZTEBL INT, V110, P1, DOI 10.3238/arztebl.2013.0001
   Jiang HS, 2014, BMC BIOINFORMATICS, V15, P0, DOI 10.1186/1471-2105-15-182
   Kanageswaran N, 2015, PLOS ONE, V10, P0, DOI 10.1371/journal.pone.0113170
   Kapadia M, 2012, BEHAV BRAIN RES, V234, P303, DOI 10.1016/j.bbr.2012.07.005
   Kim J, 2018, MOL NEUROBIOL, V55, P8499, DOI 10.1007/s12035-018-1001-4
   Klymenko T, 2017, J VIROL, V91, P0, DOI 10.1128/JVI.01001-17
   Kobayakawa K, 2002, J NEUROSCI, V22, P5931
   Kohl Z, 2017, NEURAL PLAST, V2017, P0, DOI 10.1155/2017/3851262
   Kornek B, 2000, AM J PATHOL, V157, P267, DOI 10.1016/S0002-9440(10)64537-3
   Li F, 2013, J NEUROSCI, V33, P7975, DOI 10.1523/JNEUROSCI.5563-12.2013
   Lucassen EB, 2016, MULT SCLER RELAT DIS, V6, P1, DOI 10.1016/j.msard.2015.12.002
   Luna LG, 1968, MANUAL HISTOLOGIC ST, V3, P0
   Meslin C, 2011, BMC EVOL BIOL, V11, P0, DOI 10.1186/1471-2148-11-148
   Paxinos GE, 2015, RAT NERVOUS SYSTEM, V0, P0
   Rangachari M, 2013, J AUTOIMMUN, V45, P31, DOI 10.1016/j.jaut.2013.06.008
   Saito H, 2004, CELL, V119, P679, DOI 10.1016/j.cell.2004.11.021
   Schild D, 1998, PHYSIOL REV, V78, P429, DOI 10.1152/physrev.1998.78.2.429
   Schmidt FA, 2017, NEUROL-NEUROIMMUNOL, V4, P0, DOI 10.1212/NXI.0000000000000369
   Sea Y, 2014, BBA-MOL BASIS DIS, V1842, P2193, DOI 10.1016/j.bbadis.2014.08.005
   Seo Y, 2016, GLIA, V64, P2291, DOI 10.1002/glia.23077
   Shiao MS, 2012, GENOME BIOL EVOL, V4, P703, DOI 10.1093/gbe/evs039
   Shin T, 2017, ACTA HISTOCHEM, V119, P778, DOI 10.1016/j.acthis.2017.10.001
   Shin T, 2012, ANAT CELL BIOL, V45, P141, DOI 10.5115/acb.2012.45.3.141
   Shin TY, 1995, J NEUROIMMUNOL, V56, P171, DOI 10.1016/0165-5728(94)00144-D
   Shrestha B, 2017, NEUROBIOL DIS, V108, P159, DOI 10.1016/j.nbd.2017.08.010
   Tepavcevic V, 2011, J CLIN INVEST, V121, P4722, DOI 10.1172/JCI59145
   Trapnell C, 2010, NAT BIOTECHNOL, V28, P511, DOI 10.1038/nbt.1621
   Ulrich R, 2014, GLIA, V62, P1559, DOI 10.1002/glia.22700
   Zorzon M, 2000, MULT SCLER J, V6, P386, DOI 10.1191/135245800701566368
NR 47
TC 4
Z9 4
U1 0
U2 1
PU KOREAN SOC BRAIN & NEURAL SCIENCE, KOREAN SOC NEURODEGENERATIVE DISEASE
PI SEOUL
PA EXPERIMENTAL NEUROBIOLOGY,  SEOUL NATL UNIV, RM 410, BLDG 152-1, SEOUL, 151-742, SOUTH KOREA
SN 1226-2560
EI 2093-8144
J9 EXP NEUROBIOL
JI Exp. Neurobiol.
PD FEB 15
PY 2019
VL 28
IS 1
BP 74
EP 84
DI 10.5607/en.2019.28.1.74
PG 11
WC Medicine, Research & Experimental; Neurosciences
SC Research & Experimental Medicine; Neurosciences & Neurology
GA HN7RI
UT WOS:000460388900007
PM 30853826
DA 2022-04-27
ER

PT J
AU Wang, CQ
   Lv, HZ
   Li, Q
   Gong, K
   Yang, LL
   Wei, Z
   Pan, YJ
   Wang, MY
AF Wang, Chunqing
   Lv, Hangzhou
   Li, Qing
   Gong, Ke
   Yang, Lei Luo
   Wei, Zean
   Pan, Yujie
   Wang, Mingyong
TI RNA Sequencing of Peripheral Blood Revealed that the Neurotropic TRK Receptor Signaling Pathway Shows Apparent Correlation in Recovery Following Spinal Cord Injury at Small Cohort
SO JOURNAL OF MOLECULAR NEUROSCIENCE
LA English
DT Article
DE Peripheral blood; RNA sequencing; Neurotrophin TRK receptor signaling pathway; Spinal cord injury
ID functional recovery; growth; transcriptome; mechanism; survival; motor; regeneration; prognosis; improve; disease
AB Spinal cord injury (SCI) can be lethal; however, the precise mechanisms underlying healing are unclear, limiting the development of effective therapies. In this study, the molecular mechanisms involved in SCI were investigated. Clinical peripheral blood samples from normal individuals and patients with incomplete SCI (ISCI) and complete SCI (CSCI) were analyzed by RNA-Seq. The expression levels of EPHA4, CDK16, BAD, MAP2 Normal 2, EGR, and RHOB differed significantly between the SCI group and normal individuals, and these results were verified by q-PCR. A gene ontology (GO) enrichment analysis showed that differentially expressed genes were mostly enriched for the neurotrophin TRK receptor signaling pathway. We verified the expression of neurotrophic factors and found that they were all expressed most highly in the SCI group. The results of this study demonstrate that neurotrophic factors are highly expressed after SCI and the neurotrophin TRK receptor signaling pathway may be involved in the initiation of nerve system regeneration.
C1 [Wang, Chunqing; Li, Qing; Gong, Ke; Yang, Lei Luo; Wei, Zean; Pan, Yujie] Guizhou Med Univ, Affiliated Hosp, Dept Orthoped Trauma, 28 Guiyi St, Guiyang 550001, Guizhou, Peoples R China.
   [Lv, Hangzhou] Jizhong Energy Xingtai MIG Gen Hosp, Dept Rehabil, 202 Bayi St, Xingtai City 054001, Peoples R China.
   [Wang, Mingyong] Soochow Univ, Affiliated Hosp 2, Dept Orthoped, Suzhou 215004, Peoples R China.
RP Wang, CQ; Li, Q (通讯作者)，Guizhou Med Univ, Affiliated Hosp, Dept Orthoped Trauma, 28 Guiyi St, Guiyang 550001, Guizhou, Peoples R China.
EM wangchunqing@gmc.edu.cn; liq168@163.com
FU Guiyang Science and Technology Bureau fund [2018-1-88]
CR Angerer IC, 2018, CNS NEUROSCI THER, V24, P193, DOI 10.1111/cns.12793
   Blesch A, 2003, J COMP NEUROL, V467, P403, DOI 10.1002/cne.10934
   Blesch A, 2007, J NEUROSCI, V27, P10535, DOI 10.1523/JNEUROSCI.1903-07.2007
   Cohen G, 2014, J MOL NEUROSCI, V54, P574, DOI 10.1007/s12031-014-0388-2
   Crown ED, 2008, EXP NEUROL, V213, P257, DOI 10.1016/j.expneurol.2008.05.025
   Devivo MJ, 2012, SPINAL CORD, V50, P365, DOI 10.1038/sc.2011.178
   Dyjack N, 2018, J ALLERGY CLIN IMMUN, V141, P1298, DOI 10.1016/j.jaci.2017.10.046
   Fang H, 2017, EXP THER MED, V14, P652, DOI 10.3892/etm.2017.4516
   Freria CM, 2017, J NEUROSCI, V37, P3568, DOI 10.1523/JNEUROSCI.2841-16.2017
   Geissler SA, 2018, J NEURAL ENG, V15, P0, DOI 10.1088/1741-2552/aaa55c
   Goldshmit Y, 2011, PLOS ONE, V6, P0, DOI 10.1371/journal.pone.0024636
   Hu JL, 2017, NEURAL REGEN RES, V12, P525, DOI 10.4103/1673-5374.205080
   Jazayeri SB, 2015, EUR SPINE J, V24, P905, DOI 10.1007/s00586-014-3424-6
   Keefe KM, 2017, INT J MOL SCI, V18, P0, DOI 10.3390/ijms18030548
   Kim D, 2013, GENOME BIOL, V14, P0, DOI 10.1186/gb-2013-14-4-r36
   Lai ZX, 2013, BMC GENOMICS, V14, P0, DOI 10.1186/1471-2164-14-561
   Langmead B, 2009, GENOME BIOL, V10, P0, DOI 10.1186/gb-2009-10-3-r25
   Li DTH, 2018, NEUROIMAGE-CLIN, V20, P365, DOI 10.1016/j.nicl.2018.07.028
   Li JA, 2016, NEURAL REGEN RES, V11, P1824, DOI 10.4103/1673-5374.194754
   Li ZW, 2014, J NEUROINFLAMM, V11, P0, DOI 10.1186/1742-2094-11-71
   Liew CC, 2006, J LAB CLIN MED, V147, P126, DOI 10.1016/j.lab.2005.10.005
   Mao XZ, 2005, BIOINFORMATICS, V21, P3787, DOI 10.1093/bioinformatics/bti430
   Maroilley T, 2017, BMC GENOMICS, V18, P0, DOI 10.1186/s12864-017-4354-6
   Martin L, 2015, DRUG TEST ANAL, V7, P531, DOI 10.1002/dta.1705
   Mcdonald JW, 2002, LANCET, V359, P417, DOI 10.1016/S0140-6736(02)07603-1
   Ogawa M, 1993, BLOOD, V81, P2844
   Okuda S, 2008, NUCLEIC ACIDS RES, V36, PW423, DOI 10.1093/nar/gkn282
   Oyinbo CA, 2011, ACTA NEUROBIOL EXP, V71, P281
   Paquette AG, 2018, AM J OBSTET GYNECOL, V218, P0, DOI 10.1016/j.ajog.2017.12.234
   Profyris C, 2004, NEUROBIOL DIS, V15, P415, DOI 10.1016/j.nbd.2003.11.015
   Radhakrishna M, 2014, INT J REHABIL RES, V37, P349, DOI 10.1097/MRR.0000000000000081
   Rank MM, 2011, J NEUROPHYSIOL, V105, P410, DOI 10.1152/jn.00775.2010
   Richardson MF, 2017, GIGASCIENCE, V7, P0, DOI 10.1093/gigascience/gix114
   Richner M, 2014, MOL NEUROBIOL, V50, P945, DOI 10.1007/s12035-014-8706-9
   Shimizu K, 2014, FEBS LETT, V588, P3030, DOI 10.1016/j.febslet.2014.05.060
   Stevenson VL, 1996, J NEUROL, V243, P644, DOI 10.1007/BF00878660
   Sun Y, 2018, CLIN EXP IMMUNOL, V192, P33, DOI 10.1111/cei.13083
   Takahashi S, 2018, ANN THORAC SURG, V105, P1523, DOI 10.1016/j.athoracsur.2017.12.014
   Toh H, 2017, BMC GENOMICS, V18, P0, DOI 10.1186/s12864-016-3392-9
   Wang YT, 2017, J EXP CLIN CANC RES, V36, P0, DOI 10.1186/s13046-017-0569-2
   Waters RL, 1991, PARAPLEGIA, V29, P573, DOI 10.1038/sc.1991.85
   Wei ZJ, 2015, MOL MED REP, V12, P63, DOI 10.3892/mmr.2015.3395
   Wen T, 2016, SPINAL CORD, V54, P431, DOI 10.1038/sc.2015.171
   Wu JF, 2015, CELL CYCLE, V14, P3698, DOI 10.1080/15384101.2015.1104436
   Xie J, 2018, THERANOSTICS, V8, P650, DOI 10.7150/thno.21963
   Yanagi T, 2017, J DERMATOL SCI, V86, P149, DOI 10.1016/j.jdermsci.2017.02.281
   Yanagi T, 2015, CELL CYCLE, V14, P463, DOI 10.1080/15384101.2015.1006539
   Yang G, 2017, INT J MOL MED, V39, P437, DOI 10.3892/ijmm.2017.2848
   Yoon C, 2013, J BIOL CHEM, V288, P26557, DOI 10.1074/jbc.M113.478552
   Young MD, 2010, GENOME BIOL, V11, P0, DOI 10.1186/gb-2010-11-2-r14
   Yu FS, 2005, NEUROBIOL DIS, V20, P491, DOI 10.1016/j.nbd.2005.04.004
   Zhou Q, 2015, MED SCI MONITOR, V21, P3409, DOI 10.12659/MSM.894990
   Zhu ZM, 2018, HYPERTENSION, V71, P56, DOI 10.1161/HYPERTENSIONAHA.117.09848, 10.1161/HYPERTENSIONAHA.117.10527, 10.1161/HYPERTENSIONAHA.117.09944
NR 53
TC 1
Z9 1
U1 1
U2 5
PU HUMANA PRESS INC
PI TOTOWA
PA 999 RIVERVIEW DRIVE SUITE 208, TOTOWA, NJ 07512 USA
SN 0895-8696
EI 1559-1166
J9 J MOL NEUROSCI
JI J. Mol. Neurosci.
PD JUN 15
PY 2019
VL 68
IS 2
BP 221
EP 233
DI 10.1007/s12031-019-01273-4
PG 13
WC Biochemistry & Molecular Biology; Neurosciences
SC Biochemistry & Molecular Biology; Neurosciences & Neurology
GA HX8HZ
UT WOS:000467648300007
PM 30993646
DA 2022-04-27
ER

PT J
AU Gonzalez-Morales, A
   Lachen-Montes, M
   Fernandez-Irigoyen, J
   Santamaria, E
AF Gonzalez-Morales, Andrea
   Lachen-Montes, Mercedes
   Fernandez-Irigoyen, Joaquin
   Santamaria, Enrique
TI Monitoring the Cerebrospinal Fluid Cytokine Profile Using Membrane-Based Antibody Arrays
SO CEREBROSPINAL FLUID (CSF) PROTEOMICS: METHODS AND PROTOCOLS
LA English
DT Article; Book Chapter
DE CSF; Protein array; Cytokines; Neurobiology; Inflammation
ID endothelial growth-factor; glioma-cell line; messenger-rna; expression; neuroinflammation; inhibition; biomarker; induction; disease
AB The brain is the most complex organ of the human body, and the study of the different diseases and injuries that affect it is far behind the ones that affect other organs. Some of these pathologies such as neurodegenerative diseases, physical injuries, and cancer present an important alteration in its inflammatory component, which affects their outcome in a positive or negative way. For this reason, it is important to characterize the joint expression of the cytokines and growth factors (GF) that are part of this inflammatory component. The cerebrospinal fluid (CSF) is in direct contact with the brain and spinal cord, being the best biofluid to study the cytokine and GF secretion patterns of these conditions. Currently, the proteomic workflows based on mass spectrometry (MS) are unable to easily detect these proteins in CSF. In this chapter, we describe a method based on cytokine membrane arrays to characterize, in a straightforward way, the secretion profile of different cytokines and GF at once in CSF.
C1 [Gonzalez-Morales, Andrea; Lachen-Montes, Mercedes; Fernandez-Irigoyen, Joaquin; Santamaria, Enrique] Univ Publ Navarra UPNA, Complejo Hosp Navarra CHN, Clin Neuroprote Lab, Prote Unit,Navarrabiomed,IdiSNA,Proteored ISCIII, Pamplona, Spain.
RP Gonzalez-Morales, A (通讯作者)，Univ Publ Navarra UPNA, Complejo Hosp Navarra CHN, Clin Neuroprote Lab, Prote Unit,Navarrabiomed,IdiSNA,Proteored ISCIII, Pamplona, Spain.
FU Spanish Ministry of Economy and Competitiveness (MINECO)Spanish Government [SAF2014-59340-R]; Department of Economic Development from Government of Navarra [PC023-PC024, PC025, PC081-82, PI059]; Obra Social la CaixaLa Caixa Foundation; MINECOSpanish Government [PEJ-2014-A-61949]; Public University of Navarra (UPNA); UPNA; PE I+D+i 2013-2016 - ISCIII [PT17/0019]; ERDFEuropean Commission
CR Chakrabarty P, 2010, J IMMUNOL, V184, P5333, DOI 10.4049/jimmunol.0903382
   Chakrabarty P, 2010, FASEB J, V24, P548, DOI 10.1096/fj.09-141754
   Daneman R, 2015, CSH PERSPECT BIOL, V7, P0, DOI 10.1101/cshperspect.a020412
   de Boer AG, 2007, ANNU REV PHARMACOL, V47, P323, DOI 10.1146/annurev.pharmtox.47.120505.105237
   Eikelenboom P, 2010, NEURODEGENER DIS, V7, P38, DOI 10.1159/000283480
   Foreman PM, 2017, NEUROTHERAPEUTICS, V14, P333, DOI 10.1007/s13311-017-0516-0
   Fung A, 2012, BRAIN RES, V1446, P144, DOI 10.1016/j.brainres.2012.01.061
   Gabrilovich DI, 1996, NAT MED, V2, P1096, DOI 10.1038/nm1096-1096
   Gonzalez-morales ANDREA, 2018, ONCOTARGET, V9, P31045, DOI 10.18632/oncotarget.25774
   Goto M, 2015, INTRACTABLE RARE DIS, V4, P190, DOI 10.5582/irdr.2015.01035
   Halfter H, 1998, J NEURO-ONCOL, V39, P1, DOI 10.1023/A:1005901423332
   Halfter H, 1998, GROWTH FACTORS, V15, P135, DOI 10.3109/08977199809117189
   Hao CH, 2002, ACTA NEUROPATHOL, V103, P171
   Hirsch EC, 2009, LANCET NEUROL, V8, P382, DOI 10.1016/S1474-4422(09)70062-6
   Hussein MH, 2007, SHOCK, V28, P154, DOI 10.1097/shk.0b013e31803dcf55
   Jayaram S, 2014, EXPERT REV PROTEOMIC, V11, P621, DOI 10.1586/14789450.2014.939634
   Jiang H, 2017, CANCER RES, V77, P3894, DOI 10.1158/0008-5472.CAN-17-0468
   Kleijn A, 2014, PLOS ONE, V9, P0, DOI 10.1371/journal.pone.0097495
   Kwon BK, 2010, J NEUROTRAUM, V27, P669, DOI 10.1089/neu.2009.1080
   Lang FF, 2018, J CLIN ONCOL, V36, P1419, DOI 10.1200/JCO.2017.75.8219
   Li J, 2014, J NEUROINFLAMM, V11, P0, DOI 10.1186/1742-2094-11-35
   Maalouf SW, 2012, J DERMATOL SCI, V66, P108, DOI 10.1016/j.jdermsci.2012.02.009
   Macron C, 2018, J PROTEOME RES, V17, P4113, DOI 10.1021/acs.jproteome.8b00300
   Magana-maldonado R, 2016, BIOMED RES INT, V2016, P0, DOI 10.1155/2016/7487313
   Murphy GM, 1995, NEUROSCI LETT, V196, P153, DOI 10.1016/0304-3940(95)11862-Q
   Nicola NA, 1994, STEM CELLS, V12, P3
   Perry VH, 2010, NAT REV NEUROL, V6, P193, DOI 10.1038/nrneurol.2010.17
   Reiss Y, 2005, BRAIN PATHOL, V15, P311
   Salmiheimo ANE, 2016, J CANCER, V7, P42, DOI 10.7150/jca.12923
   Schroeder GD, 2017, SPINE J, V17, P129, DOI 10.1016/j.spinee.2016.08.006
   Shweiki D, 1995, P NATL ACAD SCI USA, V92, P768, DOI 10.1073/pnas.92.3.768
   Sylvester FA, 2014, J PEDIATR GASTR NUTR, V59, P553, DOI 10.1097/MPG.0000000000000480
   Tsai MC, 2008, SURG NEUROL, V70, P19, DOI 10.1016/j.surneu.2007.09.033
   Tyanova S, 2016, NAT METHODS, V13, P731, DOI 10.1038/NMETH.3901, 10.1038/nmeth.3901
   Van GOOLAJ, 2012, EXPERT REV PROTEOMIC, V9, P165, DOI 10.1586/EPR.12.6, 10.1586/epr.12.6
   Van MEIRE, 1990, CANCER RES, V50, P6683
   Wen PY, 2008, NEW ENGL J MED, V359, P492, DOI 10.1056/NEJMra0708126
   Westermark B, 2012, UPSALA J MED SCI, V117, P251, DOI 10.3109/03009734.2012.676574
   Wilcock DM, 2004, NEUROBIOL DIS, V15, P11, DOI 10.1016/j.nbd.2003.09.015
   Zeni P, 2007, AM J PHYSIOL-CELL PH, V293, PC855, DOI 10.1152/ajpcell.00470.2006
NR 40
TC 2
Z9 2
U1 0
U2 0
PU HUMANA PRESS INC
PI TOTOWA
PA 999 RIVERVIEW DR, STE 208, TOTOWA, NJ 07512-1165 USA
SN 1064-3745
EI 1940-6029
J9 METHODS MOL BIOL
JI Methods Mol. Biol.
PD JUN 15
PY 2019
VL 2044
IS 
BP 233
EP 246
DI 10.1007/978-1-4939-9706-0_14
PG 14
WC Biochemical Research Methods; Biochemistry & Molecular Biology; Neurosciences
SC Biochemistry & Molecular Biology; Neurosciences & Neurology
GA BO6JT
UT WOS:000520583500015
PM 31432416
DA 2022-04-27
ER

PT J
AU Wei, ZJ
   Fan, BY
   Ding, H
   Liu, Y
   Tang, HS
   Pan, DY
   Shi, JX
   Zheng, PY
   Shi, HY
   Wu, H
   Li, A
   Feng, SQ
AF Wei, Zhijian
   Fan, Baoyou
   Ding, Han
   Liu, Yang
   Tang, Haoshuai
   Pan, Dayu
   Shi, Jiaxiao
   Zheng, Pengyuan
   Shi, Hongyu
   Wu, Heng
   Li, Ang
   Feng, Shiqing
TI Proteomics analysis of Schwann cell-derived exosomes: a novel therapeutic strategy for central nervous system injury
SO MOLECULAR AND CELLULAR BIOCHEMISTRY
LA English
DT Article
DE Schwann cell; Exosomes; Central nervous system; Proteomics
ID spinal-cord-injury; axonal regeneration; neurite outgrowth; transplantation; cdc42; reggie-1/flotillin-2; suppression; fibronectin; expression; survival
AB Exosomes are nanometer-sized vesicles involved in intercellular communication, and they are released by various cell types. To learn about exosomes produced by Schwann cells (SCs) and to explore their potential function in repairing the central nervous system (CNS), we isolated exosomes from supernatants of SCs by ultracentrifugation, characterized them by electron microscopy and immunoblotting and determined their protein profile using proteomic analysis. The results demonstrated that Schwann cell-derived exosomes (SCDEs) were, on average, 106.5nm in diameter, round, and had cup-like concavity and expressed exosome markers CD9 and Alix but not tumor susceptibility gene (TSG) 101. We identified a total of 433 proteins, among which 398 proteins overlapped with the ExoCarta database. According to their specific functions, we identified 12 proteins that are closely related to CNS repair and classified them by different potential mechanisms, such as axon regeneration and inflammation inhibition. Gene Oncology analysis indicated that SCDEs are mainly involved in signal transduction and cell communication. Biological pathway analysis showed that pathways are mostly involved in exosome biogenesis, formation, uptake and axon regeneration. Among the pathways, the neurotrophin, PI3K-Akt and cAMP signaling pathways played important roles in CNS repair. Our study isolated SCDEs, unveiled their contents, presented potential neurorestorative proteins and pathways and provided a rich proteomics data resource that will be valuable for future studies of the functions of individual proteins in neurodegenerative diseases.
C1 [Wei, Zhijian; Fan, Baoyou; Ding, Han; Liu, Yang; Tang, Haoshuai; Pan, Dayu; Shi, Jiaxiao; Zheng, Pengyuan; Shi, Hongyu; Feng, Shiqing] Tianjin Med Univ, Gen Hosp, Dept Orthoped, Tianjin 300052, Peoples R China.
   [Wu, Heng] Tianjin Med Univ, Gen Hosp, Tianjin Lung Canc Inst, Tianjin Key Lab Lung Canc Metastasis & Tumor Micr, Tianjin 300052, Peoples R China.
   [Li, Ang] Henan Prov Peoples Hosp, Dept Orthoped, Zhengzhou 450000, Henan, Peoples R China.
RP Feng, SQ (通讯作者)，Tianjin Med Univ, Gen Hosp, Dept Orthoped, Tianjin 300052, Peoples R China.
EM sqfeng@tmu.edu.cn
FU NSFC ProgramNational Natural Science Foundation of China (NSFC) [81330042, 81620108018, 81672171, 81702147]; Ministry of Science and Technology, ChinaMinistry of Science and Technology, China [2014DFR31210]; Tianjin Science and Technology Committee, China [13RCGFSY19000, 14ZCZDSY00044]
CR Ahmad I, 2015, NEUROBIOL DIS, V82, P114, DOI 10.1016/j.nbd.2015.05.021
   Lopez-verrilli MA, 2013, GLIA, V61, P1795, DOI 10.1002/glia.22558
   Allen GW, 2000, MOL BRAIN RES, V76, P315, DOI 10.1016/S0169-328X(00)00014-0
   An Y, 2016, BIOL TRACE ELEM RES, V170, P173, DOI 10.1007/s12011-015-0456-7
   Anderson KD, 2017, J NEUROTRAUM, V34, P2950, DOI 10.1089/neu.2016.4895
   Assinck P, 2017, NAT NEUROSCI, V20, P637, DOI 10.1038/nn.4541
   Ban DX, 2011, REGEN MED, V6, P707, DOI 10.2217/RME.11.32, 10.2217/rme.11.32
   Blackmore M, 2006, J NEUROBIOL, V66, P1564, DOI 10.1002/neu.20311
   Botia B, 2008, J MOL NEUROSCI, V36, P61, DOI 10.1007/s12031-008-9075-5
   Bracchi-ricard V, 2013, J NEUROINFLAMM, V10, P0, DOI 10.1186/1742-2094-10-92
   Chang YM, 2017, BMC COMPLEM ALTERN M, V17, P0, DOI 10.1186/s12906-017-1695-2
   Chen YX, 2014, NEUROSCI BULL, V30, P282, DOI 10.1007/s12264-013-1408-x
   Court FA, 2008, J NEUROSCI, V28, P11024, DOI 10.1523/JNEUROSCI.2429-08.2008
   Dong YY, 2013, J BIOL CHEM, V288, P18204, DOI 10.1074/jbc.M113.463810
   Feng SQ, 2005, NEUROTOX RES, V7, P169, DOI 10.1007/BF03033785
   Figueroa JD, 2016, J NEUROTRAUM, V33, P1436, DOI 10.1089/neu.2015.4186
   Firouzi M, 2011, IRAN J ALLERGY ASTHM, V10, P53, DOI 010.01/ijaai.5359
   Gan Y, 2012, ANTIOXID REDOX SIGN, V17, P719, DOI 10.1089/ars.2011.4298
   Ghosh M, 2012, GLIA, V60, P979, DOI 10.1002/glia.22330
   Goldman SA, 2012, SCIENCE, V338, P491, DOI 10.1126/science.1218071
   Grimpe B, 2005, MOL CELL NEUROSCI, V28, P18, DOI 10.1016/j.mcn.2004.06.010
   Han H, 2011, ARCH ORTHOP TRAUM SU, V131, P829, DOI 10.1007/s00402-010-1233-x
   Hetz C, 2005, J NEUROSCI, V25, P2793, DOI 10.1523/JNEUROSCI.4090-04.2005
   Hetz CA, 2006, CURR MOL MED, V6, P37, DOI 10.2174/156652406775574578
   Ji YH, 2012, J PROTEOME RES, V11, P3186, DOI 10.1021/pr201221u
   Kaewkhaw R, 2012, NAT PROTOC, V7, P1996, DOI 10.1038/nprot.2012.118
   Kanno H, 2014, J NEUROSCI, V34, P1838, DOI 10.1523/JNEUROSCI.2661-13.2014
   Kim SH, 2007, J IMMUNOL, V179, P2235, DOI 10.4049/jimmunol.179.4.2235
   Kim SH, 2005, J IMMUNOL, V174, P6440, DOI 10.4049/jimmunol.174.10.6440
   King VR, 2010, BIOMATERIALS, V31, P4447, DOI 10.1016/j.biomaterials.2010.02.018
   King VR, 2006, BIOMATERIALS, V27, P485, DOI 10.1016/j.biomaterials.2005.06.033
   Koch JC, 2013, NEUROBIOL DIS, V51, P168, DOI 10.1016/j.nbd.2012.11.007
   Liu GJ, 2005, EUR J NEUROSCI, V21, P151, DOI 10.1111/j.1460-9568.2004.03831.x
   Lopez-leal R, 2016, CYTOSKELETON, V73, P629, DOI 10.1002/cm.21319
   Lopez-leal R, 2016, CELL MOL NEUROBIOL, V36, P429, DOI 10.1007/s10571-015-0314-3
   Lopez-verrilli MA, 2012, FRONT PHYSIOL, V3, P0, DOI 10.3389/fphys.2012.00205
   Lu ZY, 2014, NEUROSCI LETT, V559, P7, DOI 10.1016/j.neulet.2013.11.029
   Mathias ROMMELA, 2009, V528, V0, PP227, DOI 10.1007/978-1-60327-310-7_16
   Mathivanan S, 2010, J PROTEOMICS, V73, P1907, DOI 10.1016/j.jprot.2010.06.006
   Mathivanan S, 2010, MOL CELL PROTEOMICS, V9, P197, DOI 10.1074/mcp.M900152-MCP200
   Matsukawa T, 2018, NEUROCHEM INT, V112, P71, DOI 10.1016/j.neuint.2017.11.004
   Morrison BM, 2015, EXP NEUROL, V263, P325, DOI 10.1016/j.expneurol.2014.10.018
   Murthy SRK, 2013, ENDOCRINOLOGY, V154, P3284, DOI 10.1210/en.2013-1118
   Neubrand VE, 2014, GLIA, V62, P1932, DOI 10.1002/glia.22714
   Ning GZ, 2012, J SPINAL CORD MED, V35, P229, DOI 10.1179/2045772312Y.0000000021
   Oshea TM, 2017, J CLIN INVEST, V127, P3265, DOI 10.1172/JCI90608
   Pan HC, 2013, EUR J NEUROSCI, V37, P203, DOI 10.1111/ejn.12038
   Parri M, 2010, CELL COMMUN SIGNAL, V8, P0, DOI 10.1186/1478-811X-8-23
   Renault-mihara F, 2017, J CELL BIOL, V216, P2533, DOI 10.1083/jcb.201610102
   Rubiano AM, 2015, NATURE, V527, PS193, DOI 10.1038/nature16035
   Stankiewicz TR, 2014, FRONT CELL NEUROSCI, V8, P0, DOI 10.3389/fncel.2014.00314
   Stuermer CA, 2011, MICRODOMAIN FORMING, V0, P0
   Teng H, 2012, J LIPOSOME RES, V22, P346, DOI 10.3109/08982104.2012.710911
   Thery CLOTILDE, 2011, F1000 BIOL REP, V3, P15, DOI 10.3410/B3-15
   Torigoe M, 2013, EUR J NEUROSCI, V37, P1573, DOI 10.1111/ejn.12190
   Wiliams RR, 2012, PROG BRAIN RES, V201, P295, DOI 10.1016/B978-0-444-59544-7.00014-7
   Yiu G, 2006, NAT REV NEUROSCI, V7, P617, DOI 10.1038/nrn1956
   Yu Y, 2013, EUR J NEUROSCI, V38, P2280, DOI 10.1111/ejn.12222
   Zeug A, 2018, BRAIN RES BULL, V136, P44, DOI 10.1016/j.brainresbull.2017.05.003
   Zhang SY, 2013, NEURAL REGEN RES, V8, P2225, DOI 10.3969/j.issn.1673-5374.2013.24.002
   Zhang ZY, 2017, MOL NEUROBIOL, V54, P1, DOI 10.1007/s12035-015-9635-y
   Zheng BB, 2016, J CELL MOL MED, V20, P1062, DOI 10.1111/jcmm.12761
   Zhou XH, 2012, CELL TRANSPLANT, V21, PS39, DOI 10.3727/096368912X633752
NR 63
TC 17
Z9 18
U1 2
U2 17
PU SPRINGER
PI DORDRECHT
PA VAN GODEWIJCKSTRAAT 30, 3311 GZ DORDRECHT, NETHERLANDS
SN 0300-8177
EI 1573-4919
J9 MOL CELL BIOCHEM
JI Mol. Cell. Biochem.
PD JUL 15
PY 2019
VL 457
IS 1-2
BP 51
EP 59
DI 10.1007/s11010-019-03511-0
PG 9
WC Cell Biology
SC Cell Biology
GA IB5ST
UT WOS:000470332500006
PM 30830528
DA 2022-04-27
ER

PT J
AU Wei, L
   He, F
   Zhang, W
   Chen, WH
   Yu, B
AF Wei, Li
   He, Fei
   Zhang, Wen
   Chen, Wenhua
   Yu, Bo
TI Identification of critical genes associated with spinal cord injury based on the gene expression profile of spinal cord tissues from trkB.T1 knockout mice
SO MOLECULAR MEDICINE REPORTS
LA English
DT Article
DE spinal cord injury; differentially expressed genes; weighted correlation network analysis; protein-protein interaction; significant nodes
ID neuropathic pain; cell; rat; contribute; death
AB The present study aimed to identify the genes and underlying mechanisms critical to the pathology of spinal cord injury (SCI). Gene expression profiles of spinal cord tissues of trkB.T1 knockout (KO) mice following SCI were accessible from the Gene Expression Omnibus database. Compared with trkB.T1 wild type (WT) mice, the differentially expressed genes (DEGs) in trkB.T1 KO mice following injury at different time points were screened out. The significant DEGs were subjected to function, co-expression and protein-protein interaction (PPI) network analyses. A total of 664 DEGs in the sham group and SCI groups at days 1, 3, and 7 following injury were identified. Construction of a Venn diagram revealed the overlap of several DEGs in trkB.T1 KO mice under different conditions. In total, four modules (Magenta, Purple, Brown and Blue) in a co-expression network were found to be significant. Protein tyrosine phosphatase, receptor type C (PTPRC), coagulation factor II, thrombin (F2), and plasminogen (PLG) were the most significant nodes in the PPI network. Fc R-mediated phagocytosis' and complement and coagulation cascades' were the significant pathways enriched by genes in the PPI and co-expression networks. The results of the present study identified PTPRC, F2 and PLG as potential targets for SCI treatment, which may further improve the general understanding of SCI pathology.
C1 [Wei, Li; He, Fei; Zhang, Wen; Chen, Wenhua; Yu, Bo] Shanghai Jiao Tong Univ, Shanghai Gen Hosp, Dept Rehabil, 100 Haining Rd, Shanghai 200080, Peoples R China.
   [Chen, Wenhua; Yu, Bo] Shanghai Sanda Univ, Sch Int Med Technol, Shanghai 201209, Peoples R China.
RP Yu, B (通讯作者)，Shanghai Jiao Tong Univ, Shanghai Gen Hosp, Dept Rehabil, 100 Haining Rd, Shanghai 200080, Peoples R China.
EM bobby_JTU@163.com
FU Shanghai Science and Technology Committee program [16411955200]; Scientific Research and Innovation Team Funding Plan of Shanghai Sanda University
CR Ashburner M, 2000, NAT GENET, V25, P25, DOI 10.1038/75556
   Bravo GUADALUPE, 2004, CURRENT MEDICINAL CHEMISTRY - CARDIOVASCULAR & HEMATOLOGICAL AGENTS, V2, P133, DOI 10.2174/1568016043477242
   Cai H, 2013, PLOS ONE, V8, P0, DOI 10.1371/journal.pone.0053388
   Carim-todd L, 2009, J NEUROSCI, V29, P678, DOI 10.1523/JNEUROSCI.5060-08.2009
   Chen YUYING, 2013, TOP SPINAL CORD INJ REHABIL, V19, P1, DOI 10.1310/sci1901-1
   Crewe NM, 2009, MED PSYCHOSOCIAL VOC, V0, P289
   David S, 2011, NAT REV NEUROSCI, V12, P388, DOI 10.1038/nrn3053
   Defrin R, 2001, PAIN, V89, P253, DOI 10.1016/S0304-3959(00)00369-9
   Dorsey SG, 2006, NEURON, V51, P21, DOI 10.1016/j.neuron.2006.06.009
   Furlan JC, 2008, NEUROSURG FOCUS, V25, P0, DOI 10.3171/FOC.2008.25.11.E13
   Huang CL, 2012, J NEUROSCI, V32, P3333, DOI 10.1523/JNEUROSCI.1216-11.2012
   Huang DW, 2009, NAT PROTOC, V4, P44, DOI 10.1038/nprot.2008.211
   Jin LJ, 2014, MOL BIOL REP, V41, P3169, DOI 10.1007/s11033-014-3176-8
   Kanehisa M, 2000, NUCLEIC ACIDS RES, V28, P27, DOI 10.1093/nar/28.1.27
   King VR, 2000, EXP NEUROL, V165, P327, DOI 10.1006/exnr.2000.7480
   Koda M, 2005, NEUROREPORT, V16, P1763, DOI 10.1097/01.wnr.0000183329.05994.d7
   Lang C, 2013, EMBO REP, V14, P931, DOI 10.1038/embor.2013.117
   Langfelder P, 2008, BMC BIOINFORMATICS, V9, P0, DOI 10.1186/1471-2105-9-559
   Liebl DJ, 2001, EXP NEUROL, V167, P15, DOI 10.1006/exnr.2000.7548
   Nepusz T, 2012, NAT METHODS, V9, P471, DOI 10.1038/nmeth.1938, 10.1038/NMETH.1938
   Ohri SS, 2012, J NEUROTRAUM, V29, P579, DOI 10.1089/neu.2011.1940
   Shah RR, 2014, IMAGING ICU PATIENT, V0, PP377, DOI [10.1007/978-0-85729-781-5_41, DOI 10.1007/978-0-85729-781-5_41]
   Shannon P, 2003, GENOME RES, V13, P2498, DOI 10.1101/gr.1239303
   Smyth GK, 2005, STAT BIOL HEALTH, V0, PP397, DOI 10.1007/0-387-29362-0_23
   Szklarczyk D, 2015, NUCLEIC ACIDS RES, V43, PD447, DOI 10.1093/nar/gku1003
   Ueyama T, 2004, J IMMUNOL, V173, P4582, DOI 10.4049/jimmunol.173.7.4582
   Warnes GR, 2016, GPLOTS VARIOUS R PRO, V0, P0
   Wu JF, 2013, J NEUROSCI, V33, P12447, DOI 10.1523/JNEUROSCI.0846-13.2013
   Wyndaele M, 2006, SPINAL CORD, V44, P523, DOI 10.1038/sj.sc.3101893
   Xu W, 2005, SPINAL CORD, V43, P204, DOI 10.1038/sj.sc.3101674
   Yang YK, 2014, EUR REV MED PHARMACO, V18, P2152
NR 31
TC 2
Z9 3
U1 2
U2 8
PU SPANDIDOS PUBL LTD
PI ATHENS
PA POB 18179, ATHENS, 116 10, GREECE
SN 1791-2997
EI 1791-3004
J9 MOL MED REP
JI Mol. Med. Rep.
PD MAR 15
PY 2019
VL 19
IS 3
BP 2013
EP 2020
DI 10.3892/mmr.2019.9884
PG 8
WC Oncology; Medicine, Research & Experimental
SC Oncology; Research & Experimental Medicine
GA HM8EB
UT WOS:000459710100070
PM 30747207
DA 2022-04-27
ER

PT J
AU Cohrs, G
   Drucks, B
   Surie, JP
   Vokuhl, C
   Synowitz, M
   Held-Feindt, J
   Knerlich-Lukoschus, F
AF Cohrs, Gesa
   Drucks, Bea
   Suerie, Jan-Philip
   Vokuhl, Christian
   Synowitz, Michael
   Held-Feindt, Janka
   Knerlich-Lukoschus, Friederike
TI Expression profiles of pro-inflammatory and pro-apoptotic mediators in secondary tethered cord syndrome after myelomeningocele repair surgery
SO CHILDS NERVOUS SYSTEM
LA English
DT Article
DE Dysraphism; Cytokines; Real-time RT-PCR; Hypoxia
ID spinal-cord; reduces apoptosis; blood-flow; interleukin-1; injury; pathophysiology; erythropoietin; brain; management; receptor
AB PurposeThe literature on histopathological and molecular changes that might underlie secondary tethered cord syndrome (TCS) after myelomeningocele (MMC) repair surgeries remains sparse. To address this problem, we analyzed specimens, which were obtained during untethering surgeries of patients who had a history of MMC repair surgery after birth.MethodsSpecimens of 12 patients were analyzed in this study. Clinical characteristics were obtained retrospectively including pre-operative neurological and bowel/bladder-function, contractures and spasticity of lower extremities, leg and back pain, syringomyelia, and conus position on spinal MRI. Cellular marker expression profiles were established. Further, immunoreactivities (IR) of IL-1 ss/IL-1R1, TNF-/TNF-R1, and HIF-1/-2 were analyzed qualitatively and semi-quantitatively by densitometry. Co-labeling with cellular markers was determined by multi-fluorescence-labeling. Cytokines were further analyzed on mRNA level. Immunostaining for cleaved PARP and TUNEL was performed to detect apoptotic cells.ResultsAstrocytosis, appearance of monocytes, activated microglia, and apoptotic cells in TCS specimens were one substantial finding of these studies. Besides neurons, these cells co-stained with IL-1 ss and TNF- and their receptors, which were found on significantly elevated IR-level and partially mRNA-level in TCS specimens. Staining for HIF-1/-2 confirmed induction of hypoxia-related factors in TCS specimens that were co-labeled with IL-1 ss. Further, hints for apoptotic cell death became evident by TUNEL and PARP-positive cells in TCS neuroepithelia.ConclusionsOur studies identified pro-inflammatory and pro-apoptotic mediators that, besides mechanical damaging and along with hypoxia, might promote TCS development. Besides optimizing surgical techniques, these factors should also be taken into account when searching for further options to improve TCS treatment.
C1 [Cohrs, Gesa; Drucks, Bea; Suerie, Jan-Philip; Synowitz, Michael; Held-Feindt, Janka; Knerlich-Lukoschus, Friederike] Univ Hosp Schleswig Holstein, Dept Neurosurg, Campus Kiel,Arnold Heller Str 3,House 41, D-24105 Kiel, Germany.
   [Vokuhl, Christian] Univ Hosp Schleswig Holstein, Dept Pathol, Campus Kiel,Arnold Heller Str 3,House 14, D-24105 Kiel, Germany.
   [Knerlich-Lukoschus, Friederike] Asklepios Klin Sankt Augstin GmbH, Deparment Pediat Neurosurg, Arnold Janssen Str 29, D-53757 St Augustin, Germany.
RP Knerlich-Lukoschus, F (通讯作者)，Univ Hosp Schleswig Holstein, Dept Neurosurg, Campus Kiel,Arnold Heller Str 3,House 41, D-24105 Kiel, Germany.; Knerlich-Lukoschus, F (通讯作者)，Asklepios Klin Sankt Augstin GmbH, Deparment Pediat Neurosurg, Arnold Janssen Str 29, D-53757 St Augustin, Germany.
EM f.knerlich@asklepios.com
FU Familie Mehdorn Stiftung
CR Arishima Y, 2006, SPINE, V31, P2432, DOI 10.1097/01.brs.0000239124.41410.7a
   Auron PE, 1998, CYTOKINE GROWTH F R, V9, P221, DOI 10.1016/S1359-6101(98)00018-5
   Baigrie RJ, 1992, BRIT J SURG, V79, P757, DOI 10.1002/bjs.1800790813
   Bastien D, 2014, EXP NEUROL, V258, P62, DOI 10.1016/j.expneurol.2014.04.006
   Basu A, 2005, J CEREBR BLOOD F MET, V25, P17, DOI 10.1038/sj.jcbfm.9600002
   Basu A, 2004, J NEUROSCI RES, V78, P151, DOI 10.1002/jnr.20266
   Bowman RM, 2001, PEDIATR NEUROSURG, V34, P114, DOI 10.1159/000056005
   Bowman RM, 2009, J NEUROSURG-PEDIATR, V3, P181, DOI 10.3171/2008.12.PEDS0874
   Chen KB, 2011, SPINE, V36, P1350, DOI 10.1097/BRS.0b013e3181f014ec
   Clementsen T, 2006, SCAND J CLIN LAB INV, V66, P535, DOI 10.1080/00365510600889635
   Cohrs G, 2018, CHILD NERV SYST, V34, P1345, DOI 10.1007/s00381-018-3771-4
   Dehne N, 2009, EXP CELL RES, V315, P1791, DOI 10.1016/j.yexcr.2009.03.019
   Dolan EJ, 1980, J NEUROSURG, V53, P756, DOI 10.3171/jns.1980.53.6.0756
   Giulian D, 1988, J NEUROSCI, V8, P2485
   Guthkelch AN, 1981, CHILD BRAIN, V8, P350
   Hattermann K, 2015, NEUROL RES, V37, P1025, DOI 10.1179/1743132815Y.0000000070
   Herman JM, 1993, PEDIATR NEUROSURG, V19, P243, DOI 10.1159/000120739
   Hertzler DA, 2010, NEUROSURG FOCUS, V29, P0, DOI 10.3171/2010.3.FOCUS1079
   Herx LM, 2000, J IMMUNOL, V165, P2232, DOI 10.4049/jimmunol.165.4.2232
   Huang SL, 2015, SCI REP-UK, V5, P0, DOI 10.1038/srep09116
   Hudgins RJ, 2004, FOCUS, V16, PE7, DOI 10.3171/foc.2004.16.2.8
   Imtiyaz HZ, 2010, CURR TOP MICROBIOL, V345, P105, DOI 10.1007/82_2010_74
   Kang JK, 1987, CHILD NERV SYST, V3, P35, DOI 10.1007/BF00707191
   Knerlich-lukoschus F, 2008, J NEUROTRAUM, V25, P427, DOI 10.1089/neu.2007.0431
   Knerlich-lukoschus F, 2015, NEURAL REGEN RES, V10, P562, DOI 10.4103/1673-5374.155423
   Knerlich-lukoschus F, 2011, J NEUROTRAUM, V28, P619, DOI 10.1089/neu.2010.1652
   Knerlich-lukoschus F, 2010, GLIA, V58, P916, DOI 10.1002/glia.20974
   Kocak A, 1997, PEDIATR NEUROSURG, V26, P120, DOI 10.1159/000121176
   Kowitzke B, 2016, J NEUROPATH EXP NEUR, V75, P827, DOI 10.1093/jnen/nlw057
   Kwon B, 2005, SEMIN SPINE SURG, V17, P8, DOI 10.1053/j.semss.2005.01.001, 10.1053/J.SEMSS.2005.01.001
   Legos JJ, 2000, NEUROSCI LETT, V282, P189, DOI 10.1016/S0304-3940(00)00907-1
   Lew SM, 2007, PEDIATR NEUROSURG, V43, P236, DOI 10.1159/000098836
   Maurya VP, 2016, WORLD NEUROSURG, V94, P239, DOI 10.1016/j.wneu.2016.07.005
   Minami M, 1992, J NEUROCHEM, V58, P390, DOI 10.1111/j.1471-4159.1992.tb09324.x
   Pal K, 2005, SPINE, V30, PE68, DOI 10.1097/01.brs.0000152161.08313.04
   Pekny M, 2014, NEUROSCI LETT, V565, P30, DOI 10.1016/j.neulet.2013.12.071
   Pineau I, 2010, BRAIN BEHAV IMMUN, V24, P540, DOI 10.1016/j.bbi.2009.11.007
   Qian BJ, 2015, MOL NEUROBIOL, V51, P437, DOI 10.1007/s12035-014-8745-2
   Reis JL, 2008, J NEUROSURG-PEDIATR, V2, P150, DOI 10.3171/PED/2008/2/8/150
   Ribotta MG, 2004, ACTA NEUROCHIR SUPPL, V89, P87
   Samuels R, 2009, CHILD NERV SYST, V25, P1085, DOI 10.1007/s00381-009-0895-6
   Sato A, 2012, J NEUROINFLAMM, V9, P0, DOI 10.1186/1742-2094-9-65
   Schneider SJ, 1993, NEUROSURGERY, V32, P214, DOI 10.1227/00006123-199302000-00010
   Sharma U, 2006, J NEUROSURG, V105, P396, DOI 10.3171/ped.2006.105.5.396
   Shurtleff DB, 1997, EUR J PEDIATR SURG, V7, P7, DOI 10.1055/s-2008-1071200
   Tani S, 1987, J NEUROSURG, V66, P116, DOI 10.3171/jns.1987.66.1.0116
   Wajant H, 2003, CELL DEATH DIFFER, V10, P45, DOI 10.1038/sj.cdd.4401189
   Yamada S, 2004, NEUROL RES, V26, P722, DOI 10.1179/016164104225018027
   Yamada S, 1981, J NEUROSURG, V54, P494, DOI 10.3171/jns.1981.54.4.0494
   Yamada S, 2007, NEUROSURG FOCUS, V23, P1, DOI 10.3171/FOC-07/08/E6
   Yang LZ, 2016, RESTOR NEUROL NEUROS, V34, P647, DOI 10.3233/RNN-150498
NR 51
TC 6
Z9 6
U1 0
U2 2
PU SPRINGER
PI NEW YORK
PA 233 SPRING ST, NEW YORK, NY 10013 USA
SN 0256-7040
EI 1433-0350
J9 CHILD NERV SYST
JI Childs Nerv. Syst.
PD FEB 15
PY 2019
VL 35
IS 2
BP 315
EP 328
DI 10.1007/s00381-018-3984-6
PG 14
WC Clinical Neurology; Pediatrics; Surgery
SC Neurosciences & Neurology; Pediatrics; Surgery
GA HJ4HU
UT WOS:000457135900017
PM 30280214
DA 2022-04-27
ER

PT J
AU Lopes, ECP
   Paim, LR
   Matos-Souza, JR
   Calegari, DR
   Gorla, JI
   Cliquet, A
   Lima, CSP
   McDonald, JF
   Nadruz, W
   Schreiber, R
AF Lopes, Elisangela C. P.
   Paim, Layde R.
   Matos-Souza, Jose R.
   Calegari, Decio R.
   Gorla, Jose I.
   Cliquet, Alberto, Jr.
   Lima, Carmen S. P.
   McDonald, John F.
   Nadruz, Wilson, Jr.
   Schreiber, Roberto
TI Bioinformatics analysis of circulating miRNAs related to cancer following spinal cord injury
SO BIOSCIENCE REPORTS
LA English
DT Article
ID bladder-cancer; microrna; expression; carcinoma; mir-26a; hmga1
AB Patients with spinal cord injury (SCI) have an increased risk of developing esophageal, bladder and hematologic malignancies compared with the normal population. In the present study, we aimed to identify, through in silico analysis, miRNAs and their target genes related to the three most frequent types of cancer in individuals with SCI. In a previous study, we reported a pattern of expression of miRNAs in 17 sedentary SCI males compared with 22 healthy able-bodied males by TaqMan OpenArray. This list of miRNAs deregulated in SCI patients was uploaded to miRWALK2.0 to predict the target genes and pathways of selected miRNAs. We used Cytoscape software to construct the network displaying the miRNAs and their gene targets. Among the down-regulated miRNAs in SCI, 21, 19 and 20 miRNAs were potentially associated with hematological, bladder and esophageal cancer, respectively, and three target genes (TP53, CCND1 and KRAS) were common to all three types of cancer. The three up-regulated miRNAs were potentially targeted by 18, 15 and 10 genes associated with all three types of cancer. Our current bioinformatics analysis suggests the potential influence of several miRNAs on the development of cancer in SCI. In general, these data may provide novel information regarding potential molecular mechanisms involved in the development of cancer among individuals with SCI. Further studies aiming at understanding how miRNAs contribute to the development of the major cancers that affect patients after SCI may help elucidate the role of these molecules in the pathophysiology of the disease.
C1 [Lopes, Elisangela C. P.; Paim, Layde R.; Matos-Souza, Jose R.; Lima, Carmen S. P.; Nadruz, Wilson, Jr.; Schreiber, Roberto] Univ Estadual Campinas, Fac Med Sci, Dept Internal Med, Campinas, SP, Brazil.
   [Calegari, Decio R.] Univ Maringa, Sch Phys Educ, Maringa, Parana, Brazil.
   [Gorla, Jose I.] Univ Estadual Campinas, Sch Phys Educ, Campinas, SP, Brazil.
   [Cliquet, Alberto, Jr.] Univ Estadual Campinas, Fac Med Sci, Dept Orthoped, Campinas, SP, Brazil.
   [Cliquet, Alberto, Jr.] Univ Sao Paulo, Dept Elect Engn, Sao Carlos, SP, Brazil.
   [McDonald, John F.] Georgia Inst Technol, Sch Biol, Petit Inst Bioengn & BioSci, Atlanta, GA 30332 USA.
RP Schreiber, R (通讯作者)，Univ Estadual Campinas, Fac Med Sci, Dept Internal Med, Campinas, SP, Brazil.
EM robertos@fcm.unicamp.br
FU CAPESCoordenacao de Aperfeicoamento de Pessoal de Nivel Superior (CAPES); FAPESPFundacao de Amparo a Pesquisa do Estado de Sao Paulo (FAPESP) [2017/23563-1]
CR Alemdehy MF, 2012, CURR OPIN HEMATOL, V19, P261, DOI 10.1097/MOH.0b013e328353d4e9
   [anonymous] , 2015, NATURE METHODS, V12, P697
   Boldin MP, 2011, J EXP MED, V208, P1189, DOI 10.1084/jem.20101823
   Cortez MA, 2011, NAT REV CLIN ONCOL, V8, P467, DOI 10.1038/nrclinonc.2011.76
   Eiring AM, 2010, CELL, V140, P652, DOI 10.1016/j.cell.2010.01.007
   Esquela-kerscher A, 2006, NAT REV CANCER, V6, P259, DOI 10.1038/nrc1840
   Frasca F, 2006, CANCER RES, V66, P2980, DOI 10.1158/0008-5472.CAN-05-2637
   Gui-zhong L, 2017, SPINAL CORD, V55, P341, DOI 10.1038/sc.2016.151
   Jiang XM, 2015, INT J CANCER, V136, P854, DOI 10.1002/ijc.29041
   Kalisvaart JF, 2010, SPINAL CORD, V48, P257, DOI 10.1038/sc.2009.118
   Kao CH, 2016, MEDICINE, V95, P0, DOI [10.1097/MD.0000000000002462, 10.1097/MD.0000000000004233]
   Katoh M, 2014, FRONT CELL DEV BIOL, V2, P0, DOI 10.3389/fcell.2014.00061
   Lin RK, 2014, BIOMED PHARMACOTHER, V68, P929, DOI 10.1016/j.biopha.2014.10.003
   Lin YW, 2013, FEBS LETT, V587, P2467, DOI 10.1016/j.febslet.2013.06.021
   Liu L, 2015, DIAGN PATHOL, V10, P0, DOI 10.1186/s13000-015-0345-6
   *nationalspinalcordinjurystatisticalcenter , 2014, SPIN CORD INJ FACTS, V0, P0
   Paim LR, 2018, J NEUROTRAUM, V35, P1
   Rassenti LZ, 2017, P NATL ACAD SCI USA, V114, P10731, DOI 10.1073/pnas.1708264114
   Schreiber R, 2016, CANCER GENE THER, V23, P241, DOI 10.1038/cgt.2016.23
   Shen LB, 2018, ONCOGENESIS, V7, P0, DOI 10.1038/s41389-018-0034-x
   Wang SG, 2018, BIOSCIENCE REP, V38, P0, DOI 10.1042/BSR20181436
   Wu WT, 2012, PLOS ONE, V7, P0, DOI 10.1371/journal.pone.0033200
   Xu ST, 2015, INT J CLIN EXP MED, V8, P21222
   Xu XH, 2012, BIOCHEM BIOPH RES CO, V421, P640, DOI 10.1016/j.bbrc.2012.03.048
   Zaravinos A, 2012, ONCOL REP, V28, P1159, DOI 10.3892/or.2012.1948
   Zhao Y, 2018, INT J ONCOL, V53, P644, DOI 10.3892/ijo.2018.4409
   Zhong H, 2011, INT J HEMATOL, V94, P224, DOI 10.1007/s12185-011-0923-7
NR 27
TC 1
Z9 1
U1 1
U2 4
PU PORTLAND PRESS LTD
PI LONDON
PA CHARLES DARWIN HOUSE, 12 ROGER STREET, LONDON WC1N 2JU, ENGLAND
SN 0144-8463
EI 1573-4935
J9 BIOSCIENCE REP
JI Biosci. Rep.
PD SEP 20
PY 2019
VL 39
IS 
BP 
EP 
DI 10.1042/BSR20190989
PG 7
WC Biochemistry & Molecular Biology; Cell Biology
SC Biochemistry & Molecular Biology; Cell Biology
GA JB1KW
UT WOS:000488320400001
PM 31444279
DA 2022-04-27
ER

PT J
AU Kriesel, JD
   Bhetariya, P
   Wang, ZM
   Renner, D
   Palmer, C
   Fischer, KF
AF Kriesel, John D.
   Bhetariya, Preetida
   Wang, Zheng-Ming
   Renner, David
   Palmer, Cheryl
   Fischer, Kael F.
TI Spectrum of Microbial Sequences and a Bacterial Cell Wall Antigen in Primary Demyelination Brain Specimens Obtained from Living Patients
SO SCIENTIFIC REPORTS
LA English
DT Article
ID central-nervous-system; multiple-sclerosis; gut microbiota; potential role; peptidoglycan; macrophage; expression; mechanism; infection; pathway
AB Multiple sclerosis (MS) is an autoimmune disease characterized by multiple lesions in the brain and spinal cord. We used RNA sequencing to identify microbial sequences and characterize human gene expression patterns in 30 human brain biopsy specimens. RNAs which aligned to known microbial taxa, were significantly enriched in 10 of 12 primary demyelination (MS) brain specimens compared to a group of 15 epilepsy controls, leading to a list of 29 MS microbial candidate genera from 11 different phyla. Most of the candidate MS microbes are anaerobic bacteria. While there were some shared candidates, each of the 10 MS samples with significant microbial RNA enrichment had a distinct set microbial candidates. The fraction of microbial sequencing reads was greater for the MS group (128.8 PPM) compared to the controls (77.4 PPM, p = 0.016). Bacterial peptidoglycan was demonstrated in brain tissue sections from several MS subjects. Human gene expression analysis showed increased expression of inflammation-related pathways in the MS group. This data shows that demyelinating brain lesions are associated with the presence of microbial RNA sequences and bacterial antigen. This suggests that MS is triggered by the presence of a diverse set of microbes within a lesion.
C1 [Kriesel, John D.; Bhetariya, Preetida] Univ Utah, Dept Internal Med, Div Infect Dis, Sch Med, Salt Lake City, UT 84132 USA.
   [Wang, Zheng-Ming] Univ Utah, Dept Pediat, Sch Med, Salt Lake City, UT 84132 USA.
   [Renner, David] Univ Utah, Dept Neurol, Sch Med, Salt Lake City, UT 84132 USA.
   [Palmer, Cheryl; Fischer, Kael F.] Univ Utah, Dept Pathol, Sch Med, Salt Lake City, UT 84132 USA.
   [Fischer, Kael F.] uBiota LLC, Salt Lake City, UT 84103 USA.
RP Kriesel, JD (通讯作者)，Univ Utah, Dept Internal Med, Div Infect Dis, Sch Med, Salt Lake City, UT 84132 USA.
EM john.kriesel@hsc.utah.edu
FU National Multiple Sclerosis Society, USANational Multiple Sclerosis Society [4807A4/1]
CR Al MASALMAM, 2012, CLIN INFECT DIS, V54, P202, DOI 10.1093/cid/cir797
   [anonymous] , 2011, SICKLE SLIDING WINDO, V1, P33
   Arentsen T, 2017, MOL PSYCHIATR, V22, P257, DOI 10.1038/mp.2016.182
   Arentsen T, 2018, BRAIN BEHAV IMMUN, V67, P345, DOI 10.1016/j.bbi.2017.09.014
   Atkins GJ, 2000, REV MED VIROL, V10, P291, DOI 10.1002/1099-1654(200009/10)10:5&lt;291::AID-RMV278&gt;3.0.CO;2-U
   Benjamini Y, 1995, J R STAT SOC B, V57, P289, DOI 10.1111/j.2517-6161.1995.tb02031.x
   Branton WG, 2016, SCI REP-UK, V6, P0, DOI 10.1038/srep37344
   Branton WG, 2013, PLOS ONE, V8, P0, DOI 10.1371/journal.pone.0054673
   Brex PA, 2002, NEW ENGL J MED, V346, P158, DOI 10.1056/NEJMoa011341
   Bustamante MF, 2011, ANN NEUROL, V70, P634, DOI 10.1002/ana.22511
   Cantarel BL, 2015, J INVEST MED, V63, P729, DOI 10.1097/JIM.0000000000000192
   Ceyssens PJ, 2008, VIROLOGY, V377, P233, DOI 10.1016/j.virol.2008.04.038
   Croft D, 2014, NUCLEIC ACIDS RES, V42, PD472, DOI 10.1093/nar/gkt1102
   de Hoon MJL, 2004, BIOINFORMATICS, V20, P1453, DOI 10.1093/bioinformatics/bth078
   Dragomir AC, 2011, TOXICOL APPL PHARM, V253, P170, DOI 10.1016/j.taap.2011.04.003
   Frohman EM, 2003, NEUROLOGY, V61, P602, DOI 10.1212/01.WNL.0000082654.99838.EF
   Hamid KM, 2016, IRAN J ALLERGY ASTHM, V15, P75
   Heijtza RD, 2011, P NATL ACAD SCI USA, V108, P3047, DOI 10.1073/pnas.1010529108
   Hossain MJ, 2015, ONCOTARGET, V6, P35131, DOI 10.18632/oncotarget.6031
   Jangi S, 2016, NAT COMMUN, V7, P0, DOI 10.1038/ncomms12015
   Jones E, 2001, SCIPY OPEN SOURCE SC, V0, P0
   Kepes JJ, 1993, ANN NEUROL, V33, P18, DOI 10.1002/ana.410330105
   Kool J, 1994, J HISTOCHEM CYTOCHEM, V42, P1435, DOI 10.1177/42.11.7930525
   Kurtzke JF, 2000, J NEUROVIROL, V6, P0
   Kurtzke JOHNF, 2005, PHYS MED REHABIL CLIN N AM, V16, P327, DOI 10.1016/j.pmr.2005.01.013
   Langmead B, 2012, NAT METHODS, V9, P357, DOI 10.1038/NMETH.1923, 10.1038/nmeth.1923
   Laskin DL, 1986, TOXICOL APPL PHARM, V86, P216, DOI 10.1016/0041-008X(86)90052-9
   Libbey JE, 2018, BENEF MICROBES, V9, P495, DOI 10.3920/BM2017.0116
   Lucchinetti CF, 2008, BRAIN, V131, P1759, DOI 10.1093/brain/awn098
   Mckinney W, 2012, PYTHON DATA ANAL DAT, V0, P0
   Meinl E, 1999, CURR OPIN NEUROL, V12, P303, DOI 10.1097/00019052-199906000-00009
   Murray J, 2002, BMJ-BRIT MED J, V325, P1128, DOI 10.1136/bmj.325.7373.1128
   Nathan C, 2015, SCIENCE, V350, P161, DOI 10.1126/science.aad4141
   Nyirenda MH, 2015, J IMMUNOL, V194, P5761, DOI 10.4049/jimmunol.1400472
   Olek M, 2011, UPTODATE, V0, P0
   Oliphant TE, 2007, COMPUT SCI ENG, V9, P10, DOI 10.1109/MCSE.2007.58
   Popescu BOGDANFGH, 2013, CONTINUUM (MINNEAP MINN), V19, P901, DOI 10.1212/01.CON.0000433291.23091.65
   Schrijver IA, 2001, BRAIN, V124, P1544, DOI 10.1093/brain/124.8.1544
   Shaw PJ, 2011, IMMUNITY, V34, P75, DOI 10.1016/j.immuni.2010.12.015
   Trapnell C, 2013, NAT BIOTECHNOL, V31, P46, DOI 10.1038/nbt.2450
   Trapnell C, 2010, NAT BIOTECHNOL, V28, P511, DOI 10.1038/nbt.1621
   Visser L, 2005, J IMMUNOL, V174, P808, DOI 10.4049/jimmunol.174.2.808
   Visser L, 2006, AM J PATHOL, V169, P1671, DOI 10.2353/ajpath.2006.060143
   White AT, 2012, PSYCHOSOM MED, V74, P46, DOI 10.1097/PSY.0b013e31824152ed
NR 45
TC 7
Z9 7
U1 0
U2 1
PU NATURE PUBLISHING GROUP
PI LONDON
PA MACMILLAN BUILDING, 4 CRINAN ST, LONDON N1 9XW, ENGLAND
SN 2045-2322
EI 
J9 SCI REP-UK
JI Sci Rep
PD FEB 4
PY 2019
VL 9
IS 
BP 
EP 
DI 10.1038/s41598-018-38198-8
PG 12
WC Multidisciplinary Sciences
SC Science & Technology - Other Topics
GA HK0UA
UT WOS:000457616300275
PM 30718694
DA 2022-04-27
ER

PT J
AU Zhou, ZB
   Du, D
   Chen, KZ
   Deng, LF
   Niu, YL
   Zhu, L
AF Zhou, Zhi-Bin
   Du, Di
   Chen, Kai-Zhe
   Deng, Lian-Fu
   Niu, Yu-Long
   Zhu, Lei
TI Differential Expression Profiles and Functional Predication of Circular Ribonucleic Acid in Traumatic Spinal Cord Injury of Rats
SO JOURNAL OF NEUROTRAUMA
LA English
DT Article
DE circular RNAs; microRNA; RNA-sequencing; spinal cord injury
ID rna; microrna-9; prevalence; apoptosis; autophagy; reveal; neuron; target; sponge; cancer
AB Recent studies indicate that circular ribonucleic acids (circRNAs) are involved in a variety of human diseases. The roles of circRNAs in traumatic spinal cord injury (SCI) remain unknown, however. We performed RNA-seq to analyze the circRNA expression profile in rat spinal cord after SCI and to investigate the relevant mechanisms. In all, 150 circRNAs were significantly differentially expressed in rat spinal cord after SCI by a fold-change >= 2 and p value <= 0.05. Among these, 99 circRNAs were upregulated, while 51 were downregulated. Gene ontology, Kyoto Encyclopedia of Genes and Genomes pathway analyses, and circRNA/miocroRNA (miRNA) interaction networks were conducted to predict the potential roles of circRNAs in the process of SCI. In addition, the expression levels of six selected circRNAs were verified successfully by quantitative real-time polymerase chain reaction. Further study identified circRNA_07079 and circRNA_01282 as being associated with SCI, and they may participate in the pathophysiology of SCI through circRNA-targeted miRNA-messenger RNA axis. In summary, the results of our study revealed the expression profiles and potential functions of differentially expressed circRNAs in traumatic SCI in rats; this may provide new clues for studying the mechanisms underlying SCI and also present novel molecular targets for clinical therapy of SCI.
C1 [Zhou, Zhi-Bin; Du, Di; Zhu, Lei] Second Mil Med Univ, Changzheng Hosp, Dept Orthopaed, 415 Fengyang Rd, Shanghai 200003, Peoples R China.
   [Chen, Kai-Zhe; Deng, Lian-Fu] Shanghai Jiao Tong Univ, Shanghai Key Lab Bone & Joint Dis, Shanghai Inst Orthopaed & Traumatol, Shanghai Ruijin Hosp,Sch Med, Shanghai, Peoples R China.
   [Chen, Kai-Zhe] Shanghai Jiao Tong Univ, Ruijin Hosp, Dept Orthopaed, Sch Med, Shanghai, Peoples R China.
   [Niu, Yu-Long] Sichuan Univ, Coll Life Sci, Minist Educ, Key Lab Bioresource & Ecoenvironm, Chengdu 610065, Sichuan, Peoples R China.
RP Zhu, L (通讯作者)，Second Mil Med Univ, Changzheng Hosp, Dept Orthopaed, 415 Fengyang Rd, Shanghai 200003, Peoples R China.; Niu, YL (通讯作者)，Sichuan Univ, Coll Life Sci, Minist Educ, Key Lab Bioresource & Ecoenvironm, Chengdu 610065, Sichuan, Peoples R China.
EM yulong.niu@hotmail.com; hailangzhulei@smmu.edu.cn
FU National Natural Science Foundation of ChinaNational Natural Science Foundation of China (NSFC) [81701215]; Shanghai Sailing Program [17YF1425300]
CR Ashwal-fluss R, 2014, MOL CELL, V56, P55, DOI 10.1016/j.molcel.2014.08.019
   Bales JW, 2011, EXP NEUROL, V229, P300, DOI 10.1016/j.expneurol.2011.02.013
   Chen HC, 2012, SPINE, V37, P470, DOI 10.1097/BRS.0b013e318221e859
   Chen L, 2017, ONCOGENE, V36, P4551, DOI 10.1038/onc.2017.89
   Cocquerelle C, 1993, FASEB J, V7, P155, DOI 10.1096/fasebj.7.1.7678559
   Ding Y, 2016, BIOMED RES INT, V2016, P0, DOI 10.1155/2016/9249401
   Dumont RJ, 2001, CLIN NEUROPHARMACOL, V24, P254, DOI 10.1097/00002826-200109000-00002
   Enright AJ, 2004, GENOME BIOL, V5, P0
   Friedman RC, 2009, GENOME RES, V19, P92, DOI 10.1101/gr.082701.108
   Gao Y, 2015, GENOME BIOL, V16, P0, DOI 10.1186/s13059-014-0571-3
   Garcia DM, 2011, NAT STRUCT MOL BIOL, V18, P1139, DOI 10.1038/nsmb.2115
   Gruner JA, 1992, J NEUROTRAUM, V9, P123, DOI 10.1089/neu.1992.9.123
   Gu SX, 2017, INT J MOL SCI, V18, P0, DOI 10.3390/ijms18040732
   Han D, 2017, HEPATOLOGY, V66, P1151, DOI 10.1002/hep.29270
   Hansen TB, 2013, NATURE, V495, P384, DOI 10.1038/nature11993
   Li W, 2017, INT J MOL SCI, V18, P0
   Li ZY, 2015, NAT STRUCT MOL BIOL, V22, P256, DOI 10.1038/nsmb.2959
   Liu NK, 2009, EXP NEUROL, V219, P424, DOI 10.1016/j.expneurol.2009.06.015
   Liu Q, 2017, MOL THER-NUCL ACIDS, V7, P223, DOI 10.1016/j.omtn.2017.04.004
   Lv H, 2001, BIOCHEM BIOPH RES CO, V490, P948
   Memczak S, 2013, NATURE, V495, P333, DOI 10.1038/nature11928
   Ning B, 2014, INT J BIOL SCI, V10, P997, DOI 10.7150/ijbs.9058
   Pan HY, 2018, J CELL BIOCHEM, V119, P440, DOI 10.1002/jcb.26201
   Pasquinelli AE, 2012, NAT REV GENET, V13, P271, DOI 10.1038/nrg3162
   Salzman J, 2012, PLOS ONE, V7, P0, DOI 10.1371/journal.pone.0030733
   Sekhon LHS, 2001, SPINE, V26, PS2, DOI 10.1097/00007632-200112151-00002
   Singh A, 2014, CLIN EPIDEMIOL, V6, P309, DOI 10.2147/CLEP.S68889
   Song H, 2018, J PROTEOME RES, V17, P858, DOI 10.1021/acs.jproteome.7b00618
   Theis T, 2017, MOL NEUROBIOL, V54, P4659, DOI 10.1007/s12035-016-0007-z
   Weng WH, 2017, CLIN CANCER RES, V23, P3918, DOI 10.1158/1078-0432.CCR-16-2541
   Wyndaele M, 2006, SPINAL CORD, V44, P523, DOI 10.1038/sj.sc.3101893
   Xie BS, 2018, J NEUROTRAUM, V35, P1659, DOI 10.1089/neu.2017.5468
   Xu HY, 2015, SCI REP-UK, V5, P0, DOI 10.1038/srep12453
   Xu Y, 2016, BRAIN RES BULL, V121, P233, DOI 10.1016/j.brainresbull.2016.01.011
   Zhao HS, 2017, NEUROSCIENCE, V348, P241, DOI 10.1016/j.neuroscience.2017.02.027
   Zhao RT, 2018, J NEUROTRAUM, V35, P2056, DOI 10.1089/neu.2017.5502
   Zheng QP, 2016, NAT COMMUN, V7, P0, DOI 10.1038/ncomms11215
   Zhou HJ, 2018, AM J PHYSIOL-CELL PH, V315, PC52, DOI 10.1152/ajpcell.00278.2017
   Zhou ZB, 2018, GENE, V646, P203, DOI 10.1016/j.gene.2017.12.064
NR 39
TC 20
Z9 21
U1 5
U2 12
PU MARY ANN LIEBERT, INC
PI NEW ROCHELLE
PA 140 HUGUENOT STREET, 3RD FL, NEW ROCHELLE, NY 10801 USA
SN 0897-7151
EI 1557-9042
J9 J NEUROTRAUM
JI J. Neurotrauma
PD AUG 1
PY 2019
VL 36
IS 15
BP 2287
EP 2297
DI 10.1089/neu.2018.6366
PG 11
WC Critical Care Medicine; Clinical Neurology; Neurosciences
SC General & Internal Medicine; Neurosciences & Neurology
GA IM5VD
UT WOS:000465449000001
PM 30681027
DA 2022-04-27
ER

PT J
AU Wang, Q
   Li, ZX
   Li, YJ
   He, ZG
   Chen, YL
   Feng, MH
   Li, SY
   Wu, DZ
   Xiang, HB
AF Wang, Qian
   Li, Zhi-Xiao
   Li, Yu-Juan
   He, Zhi-Gang
   Chen, Ying-Le
   Feng, Mao-Hui
   Li, Shun-Yuan
   Wu, Duo-Zhi
   Xiang, Hong-Bing
TI Identification of lncRNA and mRNA expression profiles in rat spinal cords at various time-points following cardiac ischemia/reperfusion
SO INTERNATIONAL JOURNAL OF MOLECULAR MEDICINE
LA English
DT Article
DE cardiac ischemia; reperfusion; spinal cord; long non-coding RNA; mRNA; rat; translational medicine
ID ischemia-reperfusion injury; long noncoding rna; gene-related peptide; substance-p release; myocardial-ischemia; neuropathic pain; differential gene; dynorphin release; kidney injury; sudden-death
AB The identification of the expression patterns of long non-coding RNAs (lncRNAs) and mRNAs in the spinal cord under normal and cardiac ischemia/reperfusion (I/R) conditions is essential for understanding the genetic mechanisms underlying the pathogenesis of cardiac I/R injury. The present study used high-throughput RNA sequencing to investigate differential gene and lncRNA expression patterns in the spinal cords of rats during I/R-induced cardiac injury. Male Sprague Dawley rats were assigned to the following groups: i) Control; ii) 2 h (2 h post-reperfusion); and iii) 0.5 h (0.5 h post-reperfusion). Further mRNA/lncRNA microarray analysis revealed that the expression profiles of lncRNA and mRNA in the spinal cords differed markedly between the control and 2 h groups, and in total 7,980 differentially expressed (>2-fold) lncRNAs (234 upregulated, 7,746 downregulated) and 3,428 mRNAs (767 upregulated, 2,661 downregulated) were identified. Reverse transcription-quantitative polymerase chain reaction analysis was performed to determine the expression patterns of several lncRNAs. The results indicated that the expression levels of lncRNA NONRATT025386 were significantly upregulated in the 2 and 0.5 h groups when compared with those in the control group, whereas the expression levels of NONRATT016113, NONRATT018298 and NONRATT018300 were elevated in the 2 h group compared with those in the control group; however, there was no statistically significant difference between the 0.5 h and control groups. Furthermore, the expression of lncRNA NONRATT002188 was significantly downregulated in the 0.5 and 2 h groups when compared with the control group. The present study determined the expression pattern of lncRNAs and mRNAs in rat spinal cords during cardiac I/R. It was suggested that lncRNAs and mRNAs from spinal cords may be novel therapeutic targets for the treatment of I/R-induced cardiac injury.
C1 [Wang, Qian; Li, Zhi-Xiao; Li, Yu-Juan; Xiang, Hong-Bing] Huazhong Univ Sci & Technol, Tongji Med Coll, Tongji Hosp, Dept Anesthesiol & Pain Med, 1095 Jiefang Ave, Wuhan 430030, Hubei, Peoples R China.
   [He, Zhi-Gang] Huazhong Univ Sci & Technol, Tongji Med Coll, Tongji Hosp, Dept Emergency Med, Wuhan 430030, Hubei, Peoples R China.
   [Chen, Ying-Le; Li, Shun-Yuan] Fujian Med Univ, Affiliated Quanzhou Hosp 1, Dept Anesthesiol, Quanzhou 362000, Fujian, Peoples R China.
   [Feng, Mao-Hui] Wuhan Univ, Dept Oncol, Zhongnan Hosp, Wuhan Peritoneal Canc Clin Med Res Ctr, Wuhan 430071, Hubei, Peoples R China.
   [Wu, Duo-Zhi] Peoples Hosp Hainan Prov, Dept Anesthesiol, 19 Xiuhua Rd, Haikou 570311, Hainan, Peoples R China.
RP Xiang, HB (通讯作者)，Huazhong Univ Sci & Technol, Tongji Med Coll, Tongji Hosp, Dept Anesthesiol & Pain Med, 1095 Jiefang Ave, Wuhan 430030, Hubei, Peoples R China.; Wu, DZ (通讯作者)，Peoples Hosp Hainan Prov, Dept Anesthesiol, 19 Xiuhua Rd, Haikou 570311, Hainan, Peoples R China.
EM 13976674619@163.com; xhbtj2004@163.com
FU National Natural Science Foundation of P. R. ChinaNational Natural Science Foundation of China (NSFC) [81670240, 81873467, 81770283]; National Natural Science Foundation of Hubei Province [2016CFB625]; Key Research and Development Project of Hainan Province of China [ZDYF2018115]; Medical Innovation Project in Fujian Province [2017-CX-48]
CR Airaksinen KEJ, 1999, ANN MED, V31, P240, DOI 10.3109/07853899908995886
   Armour JA, 2004, AM J PHYSIOL-REG I, V287, PR262, DOI 10.1152/ajpregu.00183.2004
   Armour JA, 2002, AUTON NEUROSCI-BASIC, V95, P71, DOI 10.1016/S1566-0702(01)00377-0
   Ashique AM, 2009, SCI SIGNAL, V2, P0, DOI 10.1126/scisignal.2000602
   Boon RA, 2016, J AM COLL CARDIOL, V67, P1214, DOI 10.1016/j.jacc.2015.12.051
   Bottomly D, 2011, PLOS ONE, V6, P0, DOI 10.1371/journal.pone.0017820
   Burley DS, 2007, BRIT J PHARMACOL, V152, P855, DOI 10.1038/sj.bjp.0707409
   Cheng YF, 2017, NAT COMMUN, V8, P0, DOI 10.1038/s41467-017-00891-z
   Cheng YC, 2019, INT J MOL MED, V43, P791, DOI 10.3892/ijmm.2018.4030
   Chiu JH, 2012, LIFE SCI, V90, P629, DOI 10.1016/j.lfs.2012.02.007
   Ding X, 2008, AM J PHYSIOL-REG I, V295, PR1519, DOI 10.1152/ajpregu.00899.2007
   Ding X, 2008, AM J PHYSIOL-REG I, V294, PR93, DOI 10.1152/ajpregu.00544.2007
   Flecknell PA, 1993, BRIT J ANAESTH, V71, P885, DOI 10.1093/bja/71.6.885
   Foreman RD, 2015, COMPR PHYSIOL, V5, P929, DOI 10.1002/cphy.c140032
   Francocereceda A, 1993, EUR J PHARMACOL, V238, P311, DOI 10.1016/0014-2999(93)90862-C
   Grote P, 2013, DEV CELL, V24, P206, DOI 10.1016/j.devcel.2012.12.012
   Haider T, 2015, EXP NEUROL, V267, P230, DOI 10.1016/j.expneurol.2015.03.013
   Harrison BJ, 2015, GENOM DATA, V6, P249, DOI 10.1016/j.gdata.2015.10.005
   Hausenloy DJ, 2013, J CLIN INVEST, V123, P92, DOI 10.1172/JCI62874
   He ZG, 2017, J ANESTH PERIOPER ME, V4, P220, DOI 10.24015/JAPM.2017.0020
   Howard-quijano K, 2017, AM J PHYSIOL-HEART C, V313, PH421, DOI 10.1152/ajpheart.00129.2017
   Hua F, 2004, AM J PHYSIOL-REG I, V287, PR1468, DOI 10.1152/ajpregu.00251.2004
   Huang CH, 2015, EUR J CARDIO-THORAC, V48, P382, DOI 10.1093/ejcts/ezu453
   Jiang BC, 2015, MOL PAIN, V11, P0, DOI 10.1186/s12990-015-0047-9
   Jiang LL, 2016, J PHARMACOL EXP THER, V358, P450, DOI 10.1124/jpet.116.234021
   Kawai S, 2017, LIFE SCI, V187, P9, DOI 10.1016/j.lfs.2017.08.002
   Ke CB, 2017, MOL NEUROBIOL, V54, P295, DOI 10.1007/s12035-015-9564-9
   Klattenhoff CA, 2013, CELL, V152, P570, DOI 10.1016/j.cell.2013.01.003
   Knowlton WM, 2013, J NEUROSCI, V33, P2837, DOI 10.1523/JNEUROSCI.1943-12.2013
   Li R, 2009, ANESTH ANALG, V108, P23, DOI 10.1213/ane.0b013e3181884ba6
   Li TP, 2017, PEPTIDES, V96, P1, DOI 10.1016/j.peptides.2017.08.007
   Li ZX, 2018, ONCOTARGET, V9, P0
   Liao SY, 2015, EUROPACE, V17, P1875, DOI 10.1093/europace/euu409
   Liu BW, 2017, ONCOTARGET, V8, P74423, DOI 10.18632/oncotarget.20148
   Liu QQ, 2017, ONCOTARGET, V8, P53465, DOI 10.18632/oncotarget.18584
   Liu TT, 2017, BBA-MOL BASIS DIS, V1863, P1222, DOI 10.1016/j.bbadis.2017.03.011
   Liu XJ, 2015, CELL METAB, V21, P584, DOI 10.1016/j.cmet.2015.02.014
   Liu YB, 2015, CELL PHYSIOL BIOCHEM, V35, P1986, DOI 10.1159/000374006
   Liu YB, 2014, GENE, V543, P15, DOI 10.1016/j.gene.2014.04.016
   Lu Y, 2015, J SURG RES, V193, P43, DOI 10.1016/j.jss.2014.08.014
   Mei B, 2017, CARDIOL J, V24, P314, DOI 10.5603/CJ.a2016.0062
   Miura T, 2001, CIRCULATION, V104, P1053, DOI 10.1161/hc3501.093800
   Mohrman AE, 2017, J NEUROTRAUM, V34, P720, DOI 10.1089/neu.2015.4341
   Murry CE, 1986, CIRCULATION, V74, P1124, DOI 10.1161/01.CIR.74.5.1124
   Niu YL, 2009, CYTOKINE, V47, P23, DOI 10.1016/j.cyto.2009.04.003
   Orom UA, 2010, CELL, V143, P46, DOI 10.1016/j.cell.2010.09.001
   Peng J, 2002, REGUL PEPTIDES, V103, P1, DOI 10.1016/S0167-0115(01)00315-9
   Polhemus DJ, 2016, CIRC RES, V119, P470, DOI 10.1161/CIRCRESAHA.115.308278
   Pozzati A, 1996, J AM COLL CARDIOL, V27, P847, DOI 10.1016/0735-1097(96)00033-2
   Redington KL, 2012, BASIC RES CARDIOL, V107, P0, DOI 10.1007/s00395-011-0241-5
   Santos SFA, 2007, J PHYSIOL-LONDON, V581, P241, DOI 10.1113/jphysiol.2006.126912
   Schmittgen TD, 2008, NAT PROTOC, V3, P1101, DOI 10.1038/nprot.2008.73
   Schulz R, 2015, PHARMACOL THERAPEUT, V153, P90, DOI 10.1016/j.pharmthera.2015.06.005
   Shi J, 2017, THERANOSTICS, V7, P664, DOI 10.7150/thno.15162
   Sroka K, 2004, Z KARDIOL, V93, P768, DOI 10.1007/s00392-004-0137-6
   Steagall RJ, 2012, NEUROSCIENCE, V214, P106, DOI 10.1016/j.neuroscience.2012.04.023
   *usnationalresearchcouncil , 2011, GUIDE CARE USE LAB A, V8th, P0
   Vausort M, 2014, CIRC RES, V115, P668, DOI 10.1161/CIRCRESAHA.115.303836
   Wang Q, 2017, ONCOTARGET, V8, P0
   Wang Q, 2018, INT J CLIN EXP MED, V11, P4955
   Wang SY, 2016, PURINERG SIGNAL, V12, P139, DOI 10.1007/s11302-015-9488-x
   Wang YP, 2005, AM J PHYSIOL-HEART C, V289, PH2005, DOI 10.1152/ajpheart.00370.2005
   Wimalawansa SJ, 1996, ENDOCR REV, V17, P533, DOI 10.1210/edrv-17-5-533
   Wong GTC, 2012, J CARDIOVASC PHARM, V60, P172, DOI 10.1097/FJC.0b013e31825e2195
   Wu SG, 2016, MOL PAIN, V12, P0, DOI 10.1177/1744806916629048
   Xu LJ, 2015, EPILEPSY BEHAV, V45, P124, DOI 10.1016/j.yebeh.2015.02.034
   Xu Y, 2013, ASIAN AUSTRAL J ANIM, V26, P1518, DOI 10.5713/ajas.2013.13162
   Ye DW, 2012, UROLOGY, V79, P0, DOI 10.1016/j.urology.2011.11.003
   Zhao BS, 2017, J HEADACHE PAIN, V18, P0, DOI 10.1186/s10194-016-0713-y
   Zhao XL, 2013, NAT NEUROSCI, V16, P1024, DOI 10.1038/nn.3438
   Zipes DOUGLASP, 2008, CLEVE CLIN J MED, V75 Suppl 2, P0
NR 71
TC 16
Z9 16
U1 1
U2 11
PU SPANDIDOS PUBL LTD
PI ATHENS
PA POB 18179, ATHENS, 116 10, GREECE
SN 1107-3756
EI 1791-244X
J9 INT J MOL MED
JI Int. J. Mol. Med.
PD JUN 15
PY 2019
VL 43
IS 6
BP 2361
EP 2375
DI 10.3892/ijmm.2019.4151
PG 15
WC Medicine, Research & Experimental
SC Research & Experimental Medicine
GA HX8IP
UT WOS:000467649900009
PM 30942426
DA 2022-04-27
ER

PT J
AU Zeng, H
   Yu, BF
   Liu, N
   Yang, YY
   Xing, HY
   Liu, XX
   Zhou, MW
AF Zeng, Hong
   Yu, Bao-Fu
   Liu, Nan
   Yang, Yan-Yan
   Xing, Hua-Yi
   Liu, Xiao-Xie
   Zhou, Mou-Wang
TI Transcriptomic analysis of alpha-synuclein knockdown after T3 spinal cord injury in rats
SO BMC GENOMICS
LA English
DT Article
DE Spinal cord injury; alpha-Synuclein; RNA-seq; Cholinergic synapse pathway; Neurogenesis
ID acetylcholine-receptor; cholinergic modulation; web server; system; dysfunction; pathway; neuron; model
AB Background Endogenous alpha-synuclein (alpha-Syn) is involved in many pathophysiological processes in the secondary injury stage after acute spinal cord injury (SCI), and the mechanism governing these functions has not been thoroughly elucidated to date. This research aims to characterize the effect of alpha-Syn knockdown on transcriptional levels after SCI and to determine the mechanisms underlying alpha-Syn activity based on RNA-seq. Result The establishment of a rat model of lentiviral vector-mediated knockdown of alpha-Syn in Sprague-Dawley rats with T3 spinal cord contusion (LV_SCI group). The results of the RNA-seq analysis showed that there were 337 differentially expressed genes (DEGs) between the SCI group and the LV_SCI group, and 153 DEGs specific to LV_SCI between the (SCI vs LV_SCI) and (SCI vs CON) comparisons. The top 20 biological transition terms were identified by Gene ontology (GO) analysis. The Kyoto Gene and Genomic Encyclopedia (KEGG) analysis showed that the LV_SCI group significantly upregulated the cholinergic synaptic & nicotine addiction and the neuroactive ligand receptor interaction signaling pathway. Enriched chord analysis analyzes key genes. Further cluster analysis, gene and protein interaction network analysis and RT-qPCR results showed that Chrm2 and Chrnb2 together significantly in both pathways. The proliferation of muscarinic cholinergic receptor subtype 2 (Chrm2) and nicotinic cholinergic receptor subtype beta 2 (Chrnb2), and the neurogenesis were elevated in the injury site of LV_SCI group by immunofluorescence. Further by subcellular localization, the LV_SCI group enhanced the expression of Chrnb2 at the cell membrane. Conclusion Knockdown of alpha-Syn after SCI enhance motor function and promote neurogenesis probably through enhancing cholinergic signaling pathways and neuroreceptor interactions. This study not only further clarifies the understanding of the mechanism of knockdown of alpha-Syn on SCI but also helps to guide the treatment strategy for SCI.
C1 [Zeng, Hong; Liu, Nan; Yang, Yan-Yan; Xing, Hua-Yi; Liu, Xiao-Xie; Zhou, Mou-Wang] Peking Univ, Dept Rehabil Med, Hosp 3, 49 North Garden Rd, Beijing 100191, Peoples R China.
   [Yu, Bao-Fu] Fudan Univ, Huashan Hosp, Dept Hand Surg, Shanghai 200040, Peoples R China.
RP Zhou, MW (通讯作者)，Peking Univ, Dept Rehabil Med, Hosp 3, 49 North Garden Rd, Beijing 100191, Peoples R China.
EM zhoumouwang@163.com
FU National Natural Science Foundation of ChinaNational Natural Science Foundation of China (NSFC) [1150020073]
CR Alizadeh A, 2017, GLIA, V65, P1152, DOI 10.1002/glia.23150
   Amanat M, 2019, J NEUROSCI RES, V97, P729, DOI 10.1002/jnr.24406
   Anglister L, 2017, J NEUROCHEM, V142, P82, DOI 10.1111/jnc.14065
   Ayanlaja AA, 2017, FRONT MOL NEUROSCI, V10, P0, DOI 10.3389/fnmol.2017.00199
   Ballouz S, 2016, PLOS COMPUT BIOL, V12, P0, DOI 10.1371/journal.pcbi.1004868
   Balta EA, 2018, FRONT MOL NEUROSCI, V11, P0, DOI 10.3389/fnmol.2018.00211
   Basso DM, 1995, J NEUROTRAUM, V12, P1, DOI 10.1089/neu.1995.12.1
   Buchfink B, 2015, NAT METHODS, V12, P59, DOI 10.1038/nmeth.3176
   Devivo MJ, 2012, SPINAL CORD, V50, P365, DOI 10.1038/sc.2011.178
   Dias DO, 2018, CELL, V173, P153, DOI 10.1016/j.cell.2018.02.004
   Ettle B, 2016, ACTA NEUROPATHOL, V132, P59, DOI 10.1007/s00401-016-1572-y
   Feng GY, 2017, CELL MOL NEUROBIOL, V37, P817, DOI 10.1007/s10571-016-0420-x
   Finn RD, 2011, NUCLEIC ACIDS RES, V39, PW29, DOI 10.1093/nar/gkr367
   Flores-cuadrado A, 2019, ACTA NEUROPATHOL COM, V7, P0, DOI 10.1186/s40478-019-0713-7
   Goedert M, 2015, SCIENCE, V349, P0, DOI 10.1126/science.1255555
   Haggerty AE, 2017, NEUROSCI LETT, V652, P50, DOI 10.1016/j.neulet.2016.09.053
   Hoover DB, 2017, PHARMACOL THERAPEUT, V179, P1, DOI 10.1016/j.pharmthera.2017.05.002
   Jiang W, 2016, J IMMUNOL, V196, P2095, DOI 10.4049/jimmunol.1501613
   Kiguchi N, 2018, J NEUROINFLAMM, V15, P0, DOI 10.1186/s12974-018-1133-5
   Kimura M, 2013, ANESTHESIOLOGY, V118, P173, DOI 10.1097/ALN.0b013e318277a81c
   Kitamura Y, 2017, N-S ARCH PHARMACOL, V390, P369, DOI 10.1007/s00210-016-1338-z
   Klopfenstein DV, 2018, SCI REP-UK, V8, P0, DOI 10.1038/s41598-018-28948-z
   Li B, 2011, BMC BIOINFORMATICS, V12, P0, DOI 10.1186/1471-2105-12-323
   Li DJ, 2018, REDOX BIOL, V15, P22, DOI 10.1016/j.redox.2017.11.013
   Liu Q, 2013, PLOS ONE, V8, P0, DOI 10.1371/journal.pone.0055886
   Liu SM, 2019, STEM CELLS INT, V2019, P0, DOI 10.1155/2019/1958631
   Liu ZQ, 2018, FRONT IMMUNOL, V9, P0, DOI 10.3389/fimmu.2018.00284
   Love MI, 2014, GENOME BIOL, V15, P0, DOI 10.1186/s13059-014-0550-8
   Luk KC, 2019, J CLIN INVEST, V129, P3530, DOI 10.1172/JCI130351
   Malmqvist L, 2015, SPINAL CORD, V53, P54, DOI 10.1038/sc.2014.195
   Maurer SV, 2017, FRONT IMMUNOL, V8, P0, DOI 10.3389/fimmu.2017.01489
   Mehra S, 2018, J BIOL CHEM, V293, P12975, DOI 10.1074/jbc.RA118.004267
   Mingarro I, 1997, TRENDS BIOTECHNOL, V15, P432, DOI 10.1016/S0167-7799(97)01101-3
   Musgrove RE, 2019, J CLIN INVEST, V129, P3738, DOI 10.1172/JCI127330
   Paulose CS, 2017, BIOMED J, V40, P94, DOI 10.1016/j.bj.2016.11.006
   Pepeu G, 2017, BRAIN RES, V1670, P173, DOI 10.1016/j.brainres.2017.06.023
   Perfeito R, 2014, MOL CELL NEUROSCI, V62, P51, DOI 10.1016/j.mcn.2014.08.002
   Powell S, 2014, NUCLEIC ACIDS RES, V42, PD231, DOI 10.1093/nar/gkt1253
   Quik M, 2011, PHARMACOL REV, V63, P938, DOI 10.1124/pr.110.003269
   Rocha EM, 2018, NEUROBIOL DIS, V109, P249, DOI 10.1016/j.nbd.2017.04.004
   Rosich K, 2017, J NEUROTRAUM, V34, P3311, DOI 10.1089/neu.2017.5175
   Sahinkaya FR, 2014, EXP NEUROL, V255, P113, DOI 10.1016/j.expneurol.2014.02.025
   Sharrad DF, 2013, J COMP NEUROL, V521, P657, DOI 10.1002/cne.23198
   Skup M, 2012, EUR J NEUROSCI, V36, P2679, DOI 10.1111/j.1460-9568.2012.08182.x
   Squair JW, 2018, J NEUROTRAUM, V35, P2861, DOI 10.1089/neu.2018.5703
   Tozzi A, 2016, BIOL PSYCHIAT, V79, P402, DOI 10.1016/j.biopsych.2015.08.013
   Trapnell C, 2009, BIOINFORMATICS, V25, P1105, DOI 10.1093/bioinformatics/btp120
   Uchihara T, 2016, ACTA NEUROPATHOL, V131, P49, DOI 10.1007/s00401-015-1485-1
   Ulusoy A, 2017, ACTA NEUROPATHOL, V133, P381, DOI 10.1007/s00401-016-1661-y
   Wada N, 2017, NEUROUROL URODYNAM, V36, P1039, DOI 10.1002/nau.23066
   Wang H, 2019, J FUNCT FOODS, V55, P104, DOI 10.1016/j.jff.2019.02.022
   Wieckowska A, 2018, J NEUROCHEM, V147, P361, DOI 10.1111/jnc.14567
   Xiang XW, 2019, FRONT IMMUNOL, V10, P0, DOI 10.3389/fimmu.2019.00149
   Xie C, 2011, NUCLEIC ACIDS RES, V39, PW316, DOI 10.1093/nar/gkr483
   2009 , 1900, V201, V0, P1
NR 55
TC 2
Z9 2
U1 1
U2 3
PU BMC
PI LONDON
PA CAMPUS, 4 CRINAN ST, LONDON N1 9XW, ENGLAND
SN 1471-2164
EI 
J9 BMC GENOMICS
JI BMC Genomics
PD NOV 14
PY 2019
VL 20
IS 1
BP 
EP 
DI 10.1186/s12864-019-6244-6
PG 18
WC Biotechnology & Applied Microbiology; Genetics & Heredity
SC Biotechnology & Applied Microbiology; Genetics & Heredity
GA JP3QM
UT WOS:000498182200001
PM 31726970
DA 2022-04-27
ER

PT J
AU Wang, TN
   Wu, BL
   Zhang, XZ
   Zhang, M
   Zhang, S
   Huang, W
   Liu, T
   Yu, WT
   Li, JL
   Yu, XB
AF Wang, Tienan
   Wu, Baolin
   Zhang, Xiuzhi
   Zhang, Meng
   Zhang, Shuo
   Huang, Wei
   Liu, Tao
   Yu, Weiting
   Li, Junlei
   Yu, Xiaobing
TI Identification of gene coexpression modules, hub genes, and pathways related to spinal cord injury using integrated bioinformatics methods
SO JOURNAL OF CELLULAR BIOCHEMISTRY
LA English
DT Article
DE gene coexpression module; hub genes; microarray data; spinal cord injury (SCI); weighted gene coexpression network analysis (WGCNA)
ID itgb2; expression; identify; rac; inflammation; association; environment; deficiency; activation; mechanism
AB Spinal cord injury (SCI) is characterized by dramatic neurons loss and axonal regeneration suppression. The underlying mechanism associated with SCI-induced immune suppression is still unclear. Weighted gene coexpression network analysis (WGCNA) is now widely applied for the identification of the coexpressed modules, hub genes, and pathways associated with clinic traits of diseases. We performed this study to identify hub genes associated with SCI development. Gene Expression Omnibus (GEO) data sets GSE45006 and GSE20907 were downloaded and the significant correlativity and connectivity between them were detected using WGCNA. Three significant consensus modules, including 567 eigengenes, were identified from the master GSE45006 data following the preconditions of approximate scale-free topology for WGCNA. Further bioinformatics analysis showed these eigengenes were involved in inflammatory and immune responses in SCI. Three hub genes Rac2, Itgb2, and Tyrobp and one pathway "natural killer cell-mediated cytotoxicity" were identified following short time-series expression miner, protein-protein interaction network, and functional enrichment analysis. Gradually upregulated expression patterns of Rac2, Itgb2, and Tyrobp genes at 0, 3, 7, and 14 days after SCI were confirmed based on GSE45006 and GSE20907 data set. Finally, we found that Rac2, Itgb2, and Tyrobp genes might take crucial roles in SCI development through the "natural killer cell-mediated cytotoxicity" pathway.
C1 [Wang, Tienan; Wu, Baolin; Zhang, Xiuzhi; Zhang, Meng; Zhang, Shuo; Huang, Wei; Liu, Tao; Yu, Weiting; Li, Junlei; Yu, Xiaobing] Dalian Univ, Dept Orthopaed, Zhongshan Hosp, 6 Jiefang St, Dalian 116001, Liaoning, Peoples R China.
RP Yu, XB (通讯作者)，Dalian Univ, Dept Orthopaed, Zhongshan Hosp, 6 Jiefang St, Dalian 116001, Liaoning, Peoples R China.; Yu, XB (通讯作者)，Dalian Univ, Zhongshan Hosp, Postdoctoral Workstn, 6 Jiefang St, Dalian 116001, Liaoning, Peoples R China.
EM dldxyxb@163.com
CR Allison DJ, 2015, SPINAL CORD, V53, P14, DOI 10.1038/sc.2014.184
   Awaya T, 2008, OBESITY, V16, P1463, DOI 10.1038/oby.2008.68
   Barrett T, 2013, NUCLEIC ACIDS RES, V41, PD991, DOI 10.1093/nar/gks1193
   Carvalho BS, 2010, BIOINFORMATICS, V26, P2363, DOI 10.1093/bioinformatics/btq431
   Castranio EL, 2017, NEUROBIOL DIS, V105, P1, DOI 10.1016/j.nbd.2017.05.006
   Dennis G, 2003, GENOME BIOL, V0004, P0
   Didsbury J, 1989, J BIOL CHEM, V264, P16378
   Duan HM, 2015, P NATL ACAD SCI USA, V112, P13360, DOI 10.1073/pnas.1510176112
   Ernst J, 2006, BMC BIOINFORMATICS, V7, P0, DOI 10.1186/1471-2105-7-191
   Glawe JD, 2009, DIABETES, V58, P1292, DOI 10.2337/db08-0804
   Grondin CJ, 2018, ENVIRON HEALTH PERSP, V126, P0, DOI [10.1289/EHP2873, 10.1289/ehp2873]
   Guan ZH, 2016, NAT NEUROSCI, V19, P94, DOI 10.1038/nn.4189
   Hall A, 2010, COLD SPRING HARBOR P, V2, P0
   Haure-mirande JV, 2017, ACTA NEUROPATHOL, V134, P769, DOI 10.1007/s00401-017-1737-3
   Heneka MT, 2014, NAT REV IMMUNOL, V14, P463, DOI 10.1038/nri3705
   Herman PE, 2018, SCI REP-UK, V8, P0, DOI 10.1038/s41598-017-18757-1
   Huang DW, 2009, NAT PROTOC, V4, P44, DOI 10.1038/nprot.2008.211
   Hutterer E, 2015, BRIT J HAEMATOL, V169, P286, DOI 10.1111/bjh.13188
   Iturria-medina Y, 2015, FRONT AGING NEUROSCI, V7, P0, DOI 10.3389/fnagi.2015.00090
   Jeong H, 2001, NATURE, V411, P41, DOI 10.1038/35075138
   Langfelder P, 2008, BMC BIOINFORMATICS, V9, P0, DOI 10.1186/1471-2105-9-559
   Liu WEI, 2017, SHENG WU GONG CHENG XUE BAO, V33, P1791, DOI 10.13345/j.cjb.170006
   Lundquist EA, 2003, CURR OPIN NEUROBIOL, V13, P384, DOI 10.1016/s0959-4388(03)00071-0
   Ma J, 2015, MOL NEUROBIOL, V51, P820, DOI 10.1007/s12035-014-8811-9
   Macfarlane AW, 2006, CURR TOP MICROBIOL, V298, P23
   Malmberg KJ, 2017, SEMIN IMMUNOL, V31, P20, DOI 10.1016/j.smim.2017.08.002
   Moore SW, 2008, J PEDIATR SURG, V43, P1439, DOI 10.1016/j.jpedsurg.2007.12.057
   Ng J, 2002, NATURE, V416, P442, DOI 10.1038/416442a
   Numano F, 2009, MOL BRAIN, V2, P0, DOI 10.1186/1756-6606-2-37
   Parvaneh N, 2010, J CLIN IMMUNOL, V30, P756, DOI 10.1007/s10875-010-9433-2
   Peng DY, 2016, GENES GENOM, V38, P619, DOI 10.1007/s13258-016-0385-7
   Rust R, 2017, J NEUROSCI, V37, P4658, DOI 10.1523/JNEUROSCI.0498-17.2017
   Shannon P, 2003, GENOME RES, V13, P2498, DOI 10.1101/gr.1239303
   Shi K, 2015, INT J OPHTHALMOL-CHI, V8, P269, DOI 10.3980/j.issn.2222-3959.2015.02.10
   Siebert JR, 2010, BMC NEUROSCI, V11, P0
   Spillane MIRELA, 2014, SMALL GTPASES, V5, Pe27974, DOI 10.4161/sgtp.27974
   Szklarczyk D, 2017, NUCLEIC ACIDS RES, V45, PD362, DOI 10.1093/nar/gkw937
   Tian Y, 2007, AM J PHYSIOL-CELL PH, V292, PC841, DOI 10.1152/ajpcell.00334.2006
   Ueno M, 2016, NAT NEUROSCI, V19, P784, DOI 10.1038/nn.4289
   Wan Q, 2018, EXP EYE RES, V166, P13, DOI 10.1016/j.exer.2017.10.007
   Yang ZB, 2017, MOL MED REP, V15, P1997, DOI 10.3892/mmr.2017.6267
   Yin L, 2018, GENES, V9, P92, DOI 10.3390/genes9020092
   Zhai XF, 2017, MOL MED REP, V16, P6499, DOI 10.3892/mmr.2017.7412
   Zhang YH, 2017, MOL MED REP, V15, P1577, DOI 10.3892/mmr.2017.6192
   Zhao R, 2013, DIGESTION, V88, P65, DOI 10.1159/000352025
   Zhao SJ, 2018, MOL MED REP, V17, P8484, DOI 10.3892/mmr.2018.8918
   Zhu XL, 2012, ASIAN PAC J CANCER P, V13, P4607, DOI 10.7314/APJCP.2012.13.9.4607
NR 47
TC 5
Z9 5
U1 2
U2 22
PU WILEY
PI HOBOKEN
PA 111 RIVER ST, HOBOKEN 07030-5774, NJ USA
SN 0730-2312
EI 1097-4644
J9 J CELL BIOCHEM
JI J. Cell. Biochem.
PD MAY 15
PY 2019
VL 120
IS 5
BP 6988
EP 6997
DI 10.1002/jcb.27908
PG 10
WC Biochemistry & Molecular Biology; Cell Biology
SC Biochemistry & Molecular Biology; Cell Biology
GA HO6VK
UT WOS:000461070700019
PM 30657608
DA 2022-04-27
ER

PT J
AU Lam, C
   Li, KK
   Do, CW
   Chan, H
   To, CH
   Kwong, JMK
AF Lam, Chuen
   Li, King Kit
   Do, Chi Wai
   Chan, Henry
   To, Chi Ho
   Kwong, Jacky Man Kwong
TI Quantitative profiling of regional protein expression in rat retina after partial optic nerve transection using fluorescence difference two-dimensional gel electrophoresis
SO MOLECULAR MEDICINE REPORTS
LA English
DT Article
DE retinal ganglion cell; proteomics; neurodegeneration; optic nerve; retina; protein
ID ganglion-cell survival; spinal-cord-injury; secondary degeneration; alpha-crystallin; death; glaucoma; regeneration; activation; monkey; damage
AB To examine the difference between primary and secondary retinal ganglion cell (RGC) degeneration, the protein expression at four regions of retina including superior, temporal, inferior and nasal quadrant in a rat model of partial optic nerve transection (pONT) using 2-D Fluorescence Difference Gel Electrophoresis (DIGE) were investigated. Unilateral pONT was performed on the temporal side of optic nerves of adult Wistar rats to separate primary and secondary RGC loss. Topographical quantification of RGCs labeled by Rbpms antibody and analysis of axonal injury by grading of optic nerve damage at 1 week (n=8) and 8 weeks (n=15) after pONT demonstrated early RGC loss at temporal region, which is considered as primary RGC degeneration and progressing RGC loss at nasal region, which is considered as secondary RGC degeneration. Early protein expression in each retinal quadrant (n=4) at 2 weeks after pONT was compared with the corresponding quadrant in the contralateral control eye by DIGE. For all comparisons, 24 differentially expressed proteins (>1.2-fold; P<0.05; >= 3 non-duplicated peptide matches) were identified by mass spectrometry (MS). Interestingly, in the nasal retina, serum albumin and members of crystallin family, including alpha A, alpha B, beta A2, beta A3, beta B2 and gamma S indicating stress response were upregulated. By contrast, only alpha B and beta A2 crystallin proteins were altered in temporal quadrant. In the superior and inferior quadrants, beta B2 crystallin, keratin type I, S-arrestin and lamin-B1 were upregulated, while heat shock cognate 71 kDa protein and heterogeneous nuclear ribonucleoproteins A2/B1 were downregulated. In summary, the use of DIGE followed by MS is useful to detect early regional protein regulation in the retina after localized optic nerve injury.
C1 [Lam, Chuen; Li, King Kit; Do, Chi Wai; Chan, Henry; To, Chi Ho] Hong Kong Polytech Univ, Sch Optometry, Hong Kong 999077, Peoples R China.
   [Kwong, Jacky Man Kwong] Univ Calif Los Angeles, David Geffen Sch Med, Stein Eye Inst, Dept Ophthalmol, 100 Stein Plaza, Los Angeles, CA 90095 USA.
RP Kwong, JMK (通讯作者)，Univ Calif Los Angeles, David Geffen Sch Med, Stein Eye Inst, Dept Ophthalmol, 100 Stein Plaza, Los Angeles, CA 90095 USA.
EM kwong@jsei.ucla.edu
FU Henry G Leong Endowed Professorship Fund; General Research Funds [PolyU 251006/14M, PolyU5605/13M, BQ46K]; PolyU Internal Grants; Gerald Oppenheimer Family Foundation
CR Anders F, 2017, PLOS ONE, V12, P0, DOI 10.1371/journal.pone.0175451
   Bazan NG, 1995, J NEUROTRAUM, V12, P791, DOI 10.1089/neu.1995.12.791
   Bohm MRR, 2015, CELL TRANSPLANT, V24, P1829, DOI 10.3727/096368914X684583
   Carter-dawson L, 2010, INVEST OPHTH VIS SCI, V51, P952, DOI 10.1167/iovs.09-4331
   Chiha W, 2018, PLOS ONE, V13, P0, DOI 10.1371/journal.pone.0192348
   Chu PHW, 2013, PLOS ONE, V8, P0, DOI 10.1371/journal.pone.0081339
   Clarke DB, 1998, VISION RES, V38, P1517, DOI 10.1016/S0042-6989(97)00341-6
   Crowe MJ, 1997, NAT MED, V3, P73, DOI 10.1038/nm0197-73
   Davis BM, 2016, CELL DEATH DISCOV, V2, P0, DOI 10.1038/cddiscovery.2016.31
   Doig RLO, 2017, BMC NEUROSCI, V18, P0, DOI 10.1186/s12868-017-0380-1
   Dusart I, 1994, EUR J NEUROSCI, V6, P712, DOI 10.1111/j.1460-9568.1994.tb00983.x
   Faden AI, 1996, PHARMACOL TOXICOL, V78, P12, DOI 10.1111/j.1600-0773.1996.tb00173.x
   Fitzgerald M, 2010, J NEUROTRAUM, V27, P439, DOI 10.1089/neu.2009.1112
   Fitzgerald M, 2009, INVEST OPHTH VIS SCI, V50, P5456, DOI 10.1167/iovs.09-3717
   Ishii Y, 2003, INVEST OPHTH VIS SCI, V44, P1982, DOI 10.1167/iovs.02-0912
   Jia LJ, 2000, INVEST OPHTH VIS SCI, V41, P1380
   Joachim SC, 2017, PLOS ONE, V12, P0, DOI 10.1371/journal.pone.0182407
   Kwong JMK, 2011, INVEST OPHTH VIS SCI, V52, P9694, DOI 10.1167/iovs.11-7869
   Kwong JMK, 2010, INVEST OPHTH VIS SCI, V51, P1052, DOI 10.1167/iovs.09-4098
   Lam TC, 2006, J PROTEOME RES, V5, P771, DOI 10.1021/pr050280n
   Lam TC, 2007, J PROTEOME RES, V6, P4135, DOI 10.1021/pr0701097
   Levkovitch-verbin H, 2001, INVEST OPHTH VIS SCI, V42, P975
   Levkovitch-verbin H, 2003, INVEST OPHTH VIS SCI, V44, P3388, DOI 10.1167/iovs.02-0646
   Levkovitch-verbin H, 2011, GRAEF ARCH CLIN EXP, V249, P849, DOI 10.1007/s00417-010-1608-2
   Levkovitch-verbin H, 2010, EXP EYE RES, V91, P127, DOI 10.1016/j.exer.2009.11.014
   Li HY, 2019, NEURAL REGEN RES, V14, P728, DOI 10.4103/1673-5374.247481
   Li HY, 2015, CELL TRANSPLANT, V24, P403, DOI 10.3727/096368915X686896
   Li HY, 2014, NEURAL REGEN RES, V9, P565, DOI 10.4103/1673-5374.130093
   Li HY, 2013, PLOS ONE, V8, P0, DOI 10.1371/journal.pone.0068881
   Liu DX, 1993, J NEUROTRAUM, V10, P349, DOI 10.1089/neu.1993.10.349
   Munemasa Y, 2009, INVEST OPHTH VIS SCI, V50, P3869, DOI 10.1167/iovs.08-3138
   Obara EA, 2016, INVEST OPHTH VIS SCI, V57, P4661, DOI 10.1167/iovs.16-19997
   Payne SC, 2013, PLOS ONE, V8, P0, DOI 10.1371/journal.pone.0065710
   Payne SC, 2012, INVEST OPHTH VIS SCI, V53, P6093, DOI 10.1167/iovs.12-10080
   Piri N, 2007, BRAIN RES, V1141, P1, DOI 10.1016/j.brainres.2006.11.095
   Piri N, 2016, PROG RETIN EYE RES, V52, P22, DOI 10.1016/j.preteyeres.2016.03.001
   Piri N, 2013, MOL NEUROBIOL, V48, P819, DOI 10.1007/s12035-013-8470-2
   Quigley HA, 1999, PROG RETIN EYE RES, V18, P39, DOI 10.1016/S1350-9462(98)00014-7
   Quigley HA, 1981, ARCH OPHTHALMOL-CHIC, V99, P635, DOI 10.1001/archopht.1981.03930010635009
   Shao WY, 2016, INT J OPHTHALMOL-CHI, V9, P955, DOI 10.18240/ijo.2016.07.04
   Sharma TP, 2015, CELL DEATH DIS, V6, P0, DOI 10.1038/cddis.2015.22
   Wang W, 2015, EXP EYE RES, V140, P1, DOI 10.1016/j.exer.2015.08.008
   Wang YH, 2017, NEUROSCI LETT, V638, P167, DOI 10.1016/j.neulet.2016.12.042
   Wu N, 2014, LIFE SCI, V94, P17, DOI 10.1016/j.lfs.2013.10.034
   Wu Y, 2018, MOL MED REP, V17, P5571, DOI 10.3892/mmr.2018.8584
   Ying X, 2008, J MOL NEUROSCI, V35, P253, DOI 10.1007/s12031-007-9010-1
   Yoles E, 1998, SURV OPHTHALMOL, V42, P367, DOI 10.1016/S0039-6257(97)00123-9
   Yoles E, 1998, EXP NEUROL, V153, P1, DOI 10.1006/exnr.1998.6811
NR 48
TC 1
Z9 1
U1 0
U2 2
PU SPANDIDOS PUBL LTD
PI ATHENS
PA POB 18179, ATHENS, 116 10, GREECE
SN 1791-2997
EI 1791-3004
J9 MOL MED REP
JI Mol. Med. Rep.
PD SEP 15
PY 2019
VL 20
IS 3
BP 2734
EP 2742
DI 10.3892/mmr.2019.10525
PG 9
WC Oncology; Medicine, Research & Experimental
SC Oncology; Research & Experimental Medicine
GA IS8YL
UT WOS:000482435500077
PM 31524249
DA 2022-04-27
ER

PT J
AU Wu, RH
   Mao, SS
   Wang, YX
   Zhou, SS
   Liu, Y
   Liu, M
   Gu, XS
   Yu, B
AF Wu, Ronghua
   Mao, Susu
   Wang, Yaxian
   Zhou, Shuoshuo
   Liu, Yan
   Liu, Mei
   Gu, Xiaosong
   Yu, Bin
TI Differential Circular RNA Expression Profiles Following Spinal Cord Injury in Rats: A Temporal and Experimental Analysis
SO FRONTIERS IN NEUROSCIENCE
LA English
DT Article
DE circular RNAs; spinal cord injury; astrocytes; proliferation; migration
ID scar formation; nerve injury; glial scar; astrocyte; migration; role; cell
AB Spinal cord injury (SCI), one of the most severe types of neurological damage, results in persistent motor and sensory dysfunction and involves complex gene alterations. Circular RNAs (circRNAs) are a recently discovered class of regulatory molecules, and their roles in SCI still need to be addressed. This study comprehensively investigated circRNA alterations in rats across a set time course (days 0, 1, 3, 7, 14, 21, and 28) after hemisection SCI at the right T9 site. A total of 360 differentially expressed circRNAs were identified using RNA sequencing. From these, the functions of the exonic circRNA_01477 were further explored in cultured spinal cord astrocytes. Knockdown of circRNA_01477 significantly inhibited astrocyte proliferation and migration. The circRNA_01477/microRNAs (miRNA)/messenger RNA (mRNA) interaction network was visualized following microarray assay. Among the downregulated differentially expressed mRNAs, four of the seven validated genes were controlled by miRNA-423-5p. We then demonstrated that miRNA-423-5p is significantly upregulated after circRNA_01477 depletion. In summary, this study provides, for the first time, a systematic evaluation of circRNA alterations following SCI and an insight into the transcriptional regulation of the genes involved. It further reveals that circRNA_01477/miR-423-5p could be a key regulator involved in regulating the changeable regeneration environment that occurs during recovery from SCI.
C1 [Wu, Ronghua; Gu, Xiaosong] Soochow Univ, Sch Biol & Basic Med Sci, Suzhou, Peoples R China.
   [Wu, Ronghua; Mao, Susu; Wang, Yaxian; Zhou, Shuoshuo; Liu, Yan; Liu, Mei; Gu, Xiaosong; Yu, Bin] Nantong Univ, Key Lab Neuroregenerat Jiangsu, Nantong, Peoples R China.
   [Wu, Ronghua; Mao, Susu; Wang, Yaxian; Zhou, Shuoshuo; Liu, Yan; Liu, Mei; Gu, Xiaosong; Yu, Bin] Nantong Univ, Minist Educ, Coinnovat Ctr Neuroregenerat, Nantong, Peoples R China.
RP Yu, B (通讯作者)，Nantong Univ, Key Lab Neuroregenerat Jiangsu, Nantong, Peoples R China.; Yu, B (通讯作者)，Nantong Univ, Minist Educ, Coinnovat Ctr Neuroregenerat, Nantong, Peoples R China.
EM yubin@ntu.edu.cn
FU National Major Project of Research and Development [2017YFA0104701]; National Natural Science Foundation of ChinaNational Natural Science Foundation of China (NSFC) [31730031, 81771326]
CR Anderson MA, 2016, NATURE, V532, P195, DOI 10.1038/nature17623
   Bagchi A, 2018, BIOCHEM BIOPH RES CO, V500, P907, DOI 10.1016/j.bbrc.2018.04.190
   Bradbury EJ, 2019, NAT COMMUN, V10, P0, DOI 10.1038/s41467-019-11707-7
   Burda JE, 2014, NEURON, V81, P229, DOI 10.1016/j.neuron.2013.12.034
   Cao S, 2017, J PAIN RES, V10, P1687, DOI 10.2147/JPR.S139592
   Chen B, 2018, CELL, V174, P1599, DOI 10.1016/j.cell.2018.08.050
   Fleming JC, 2006, BRAIN, V129, P3249, DOI 10.1093/brain/awl296
   Floris G, 2017, MOL NEUROBIOL, V54, P5156, DOI 10.1007/s12035-016-0055-4
   Friedli L, 2015, SCI TRANSL MED, V7, P0, DOI 10.1126/scitranslmed.aac5811
   Gaudet AD, 2018, NEUROTHERAPEUTICS, V15, P554, DOI 10.1007/s13311-018-0630-7
   Ge J, 2018, J CELL BIOCHEM, V119, P7610, DOI 10.1002/jcb.27103
   Guo L, 2018, PLACENTA, V74, P1, DOI 10.1016/j.placenta.2018.12.003
   Hara M, 2017, NAT MED, V23, P818, DOI 10.1038/nm.4354
   Hu ZL, 2017, MOL BIOL CELL, V28, P545, DOI 10.1091/mbc.E16-09-0628
   Ishino T, 2018, BIOMED RES-TOKYO, V39, P95, DOI 10.2220/biomedres.39.95
   Ji Q, 2018, ONCOL LETT, V15, P23, DOI 10.3892/ol.2017.7348
   Ju HY, 2018, AM J CANCER RES, V8, P1788
   Kjell J, 2016, DIS MODEL MECH, V9, P1125, DOI 10.1242/dmm.025833
   Li H, 2010, BIOINFORMATICS, V26, P589, DOI 10.1093/bioinformatics/btp698
   Li MY, 2018, FEBS J, V285, P220, DOI 10.1111/febs.14191
   Liu HC, 2019, ARTIF CELL NANOMED B, V47, P1444, DOI 10.1080/21691401.2019.1600530
   Liu NK, 2009, EXP NEUROL, V219, P424, DOI 10.1016/j.expneurol.2009.06.015
   Liu YY, 2017, NEURON, V95, P817, DOI 10.1016/j.neuron.2017.07.037
   Memczak S, 2013, NATURE, V495, P333, DOI 10.1038/nature11928
   Qin C, 2019, FRONT MOL NEUROSCI, V11, P0, DOI 10.3389/fnmol.2018.00497
   Shellard A, 2018, SCIENCE, V362, P339, DOI 10.1126/science.aau3301
   Sofroniew MV, 2015, CSH PERSPECT BIOL, V7, P0, DOI 10.1101/cshperspect.a020420
   Tica J, 2018, FRONT NEUROSCI-SWITZ, V12, P0, DOI 10.3389/fnins.2018.00808
   Wanner IB, 2013, J NEUROSCI, V33, P12870, DOI 10.1523/JNEUROSCI.2121-13.2013
   Yao C, 2018, J NEUROSCI, V38, P6574, DOI 10.1523/JNEUROSCI.3790-16.2018
   Yu B, 2019, FRONT MED-PRC, V13, P131, DOI 10.1007/s11684-018-0642-z
   Yu B, 2015, PROG NEUROBIOL, V134, P122, DOI 10.1016/j.pneurobio.2015.09.006
   Zhong YX, 2018, MOL CANCER, V17, P0, DOI 10.1186/s12943-018-0827-8
   Zhou J, 2017, FRONT MOL NEUROSCI, V10, P0, DOI 10.3389/fnmol.2017.00091
   Zhou SL, 2014, J CELL SCI, V127, P967, DOI 10.1242/jcs.131672
   Zhou ZB, 2019, J NEUROTRAUM, V36, P2287, DOI 10.1089/neu.2018.6366
   Zhou ZB, 2018, MOL THER-NUCL ACIDS, V12, P718, DOI 10.1016/j.omtn.2018.07.011
   Zhu H, 2018, CELL DEATH DIS, V9, P0, DOI 10.1038/s41419-018-0760-1
NR 38
TC 14
Z9 15
U1 3
U2 9
PU FRONTIERS MEDIA SA
PI LAUSANNE
PA AVENUE DU TRIBUNAL FEDERAL 34, LAUSANNE, CH-1015, SWITZERLAND
SN 
EI 1662-453X
J9 FRONT NEUROSCI-SWITZ
JI Front. Neurosci.
PD DEC 10
PY 2019
VL 13
IS 
BP 
EP 
DI 10.3389/fnins.2019.01303
PG 11
WC Neurosciences
SC Neurosciences & Neurology
GA JY2JH
UT WOS:000504246400001
PM 31920480
DA 2022-04-27
ER

PT J
AU Tsujioka, H
   Yamashita, T
AF Tsujioka, Hiroshi
   Yamashita, Toshihide
TI Comparison of gene expression profile of the spinal cord of sprouting-capable neonatal and sprouting-incapable adult mice
SO BMC GENOMICS
LA English
DT Article
DE Axon sprouting; Pyramidotomy; Neonates; RNA-sequencing; Mouse
ID corticospinal tract; functional recovery; microglia; identification; macrophage; deletion; pathway; target; growth; mouse
AB BackgroundThe regenerative ability of severed axons in the central nervous system is limited in mammals. However, after central nervous system injury, neural function is partially recovered by the formation of a compensatory neural circuit. In a mouse pyramidotomy model, axonal sprouting of the intact side of the corticospinal tract is observed in the spinal cord, and the axons make new synapses with the denervated side of propriospinal neurons. Moreover, this sprouting ability is enhanced in neonatal mice compared to that in adult mice. Myelin-associated molecules in the spinal cord or intrinsic factors in corticospinal neurons have been investigated in previous studies, but the factors that determine elevated sprouting ability in neonatal mice are not fully understood. Further, in the early phase after pyramidotomy, glial responses are observed in the spinal cord. To elucidate the basal difference in the spinal cord, we compared gene expression profiles of entire C4-7 cervical cord tissues between neonatal (injured at postnatal day 7) and adult (injured at 8weeks of age) mice by RNA-sequencing. We also tried to identify discordant gene expression changes that might inhibit axonal sprouting in adult mice at the early phase (3days) after pyramidotomy.ResultsA comparison of neonatal and adult sham groups revealed remarkable basal differences in the spinal cord, such as active neural circuit formation, cell proliferation, the development of myelination, and an immature immune system in neonatal mice compared to that observed in adult mice. Some inflammation-related genes were selectively expressed in adult mice after pyramidotomy, implying the possibility that these genes might be related to the low sprouting ability in adult mice.ConclusionsThis study provides useful information regarding the basal difference between neonatal and adult spinal cords and the possible differential response after pyramidotomy, both of which are necessary to understand why sprouting ability is increased in neonatal mice compared to that in adult mice.
C1 [Tsujioka, Hiroshi; Yamashita, Toshihide] Osaka Univ, Grad Sch Med, Dept Mol Neurosci, Osaka, Japan.
   [Tsujioka, Hiroshi; Yamashita, Toshihide] Osaka Univ, WPI Immunol Frontier Res Ctr, Osaka, Japan.
   [Yamashita, Toshihide] Osaka Univ, Grad Sch Frontier Biosci, Osaka, Japan.
   [Yamashita, Toshihide] Osaka Univ, Grad Sch Med, Dept Neuromed Sci, Osaka, Japan.
RP Yamashita, T (通讯作者)，Osaka Univ, Grad Sch Med, Dept Mol Neurosci, Osaka, Japan.; Yamashita, T (通讯作者)，Osaka Univ, WPI Immunol Frontier Res Ctr, Osaka, Japan.
EM yamashita@molneu.med.osaka-u.ac.jp
FU JSPS KAKENHIMinistry of Education, Culture, Sports, Science and Technology, Japan (MEXT)Japan Society for the Promotion of ScienceGrants-in-Aid for Scientific Research (KAKENHI) [JP18K15367, JP17H06178]; AMED-CREST [18gm1210005h0001]
CR Alvarez FJ, 2013, ANN NY ACAD SCI, V1279, P22, DOI 10.1111/nyas.12084
   Anders S, 2015, BIOINFORMATICS, V31, P166, DOI 10.1093/bioinformatics/btu638
   Asensio VC, 1999, AM J PATHOL, V154, P1181, DOI 10.1016/S0002-9440(10)65370-9
   Bareyre FM, 2002, J NEUROSCI, V22, P7097
   Buchli AD, 2005, ANN MED, V37, P556, DOI 10.1080/07853890500407520
   Chanas-sacre G, 1999, J NEUROSCI RES, V57, P62, DOI 10.1002/(SICI)1097-4547(19990701)57:1<62::AID-JNR7>3.0.CO;2-Y
   Ellett F, 2011, BLOOD, V117, PE49, DOI 10.1182/blood-2010-10-314120
   Emoto K, 2011, J BIOCHEM, V150, P133, DOI 10.1093/jb/mvr080
   Fields KA, 2013, INFECT IMMUN, V81, P3045, DOI 10.1128/IAI.00497-13
   Filli L, 2014, J NEUROSCI, V34, P13399, DOI 10.1523/JNEUROSCI.0701-14.2014
   Fink KL, 2017, CELL REP, V18, P2687, DOI 10.1016/j.celrep.2017.02.058
   Gaesser JM, 2016, EXP NEUROL, V283, P501, DOI 10.1016/j.expneurol.2016.03.008
   Gaudet AD, 2018, NEUROTHERAPEUTICS, V15, P554, DOI 10.1007/s13311-018-0630-7
   Geoffroy CG, 2016, CELL REP, V15, P238, DOI 10.1016/j.celrep.2016.03.028
   Guarnera C, 2017, THER CLIN RISK MANAG, V13, P871, DOI 10.2147/TCRM.S134398
   Huang DW, 2009, NAT PROTOC, V4, P44, DOI 10.1038/nprot.2008.211
   Huang DW, 2009, NUCLEIC ACIDS RES, V37, P1, DOI 10.1093/nar/gkn923
   Inohara N, 2002, TRENDS BIOCHEM SCI, V27, P219, DOI 10.1016/S0968-0004(02)02084-4
   Jennings RT, 2016, INT IMMUNOL, V28, P503, DOI 10.1093/intimm/dxw031
   Jin D, 2015, NAT COMMUN, V6, P0, DOI 10.1038/ncomms9074
   Kanno M, 2005, J NEUROIMMUNOL, V167, P72, DOI 10.1016/j.jneuroim.2005.06.028
   Khacho M, 2018, DEV DYNAM, V247, P47, DOI 10.1002/dvdy.24538
   Kigerl KA, 2014, EXP NEUROL, V258, P5, DOI 10.1016/j.expneurol.2014.01.001
   Kim D, 2015, NAT METHODS, V12, P357, DOI 10.1038/NMETH.3317, 10.1038/nmeth.3317
   Lee DH, 2014, J NEUROSCI, V34, P15347, DOI 10.1523/JNEUROSCI.1935-14.2014
   Leong SK, 1995, NEURODEGENERATION, V4, P403, DOI 10.1006/neur.1995.0049
   Liu K, 2010, NAT NEUROSCI, V13, P1075, DOI 10.1038/nn.2603
   Love MI, 2014, GENOME BIOL, V15, P0, DOI 10.1186/s13059-014-0550-8
   Luo WJ, 2009, BMC BIOINFORMATICS, V10, P0, DOI 10.1186/1471-2105-10-161
   Maier IC, 2008, J NEUROSCI, V28, P9386, DOI 10.1523/JNEUROSCI.1697-08.2008
   Matiasova AA, 2017, J COMP NEUROL, V525, P693, DOI 10.1002/cne.24091
   Meletis K, 2008, PLOS BIOL, V6, P1494, DOI 10.1371/journal.pbio.0060182
   Murphy K, 2011, JANEWAYS IMMUNOBIOLO, V0, P0
   Myers JP, 2011, DEV NEUROBIOL, V71, P901, DOI 10.1002/dneu.20931
   Nayak D, 2014, ANNU REV IMMUNOL, V32, P367, DOI 10.1146/annurev-immunol-032713-120240
   Nomiyama H, 2003, J INTERF CYTOK RES, V23, P37, DOI 10.1089/10799900360520432
   Omoto S, 2010, J NEUROSCI, V30, P13045, DOI 10.1523/JNEUROSCI.3228-10.2010
   Onyszchuk G, 2007, J NEUROSCI METH, V160, P187, DOI 10.1016/j.jneumeth.2006.09.007
   Pertea M, 2016, NAT PROTOC, V11, P1650, DOI 10.1038/nprot.2016.095
   Podack ER, 2016, FRONT IMMUNOL, V7, P0, DOI 10.3389/fimmu.2016.00464
   Presumey J, 2017, ADV IMMUNOL, V135, P53, DOI 10.1016/bs.ai.2017.06.004
   R CORETEAM, 2018, R LANG ENV STAT COMP, V0, P0
   Rosenberg AB, 2018, SCIENCE, V360, P176, DOI 10.1126/science.aam8999
   Schiroli D, 2013, IUBMB LIFE, V65, P645, DOI 10.1002/iub.1178
   Shao L, 2008, BIOL PSYCHIAT, V64, P89, DOI 10.1016/j.biopsych.2007.11.010
   Shi LL, 2017, BMC GENOMICS, V18, P0, DOI 10.1186/s12864-017-3532-x
   Shibata K, 2013, BIOMED RES INT, V2013, P0, DOI 10.1155/2013/856265
   Siebert JR, 2010, BMC NEUROSCI, V11, P0, DOI 10.1186/1471-2202-11-69
   Siembab VC, 2010, J COMP NEUROL, V518, P4675, DOI 10.1002/cne.22441
   Simats A, 2018, J INTERN MED, V283, P461, DOI 10.1111/joim.12738
   Sole-domenech S, 2016, AGEING RES REV, V32, P89, DOI 10.1016/j.arr.2016.07.002
   Spilsbury K, 1995, BLOOD, V85, P1620, DOI 10.1182/blood.V85.6.1620.bloodjournal8561620
   Stanley ER, 2014, CSH PERSPECT BIOL, V6, P0, DOI 10.1101/cshperspect.a021857
   Starkey ML, 2005, EXP NEUROL, V195, P524, DOI 10.1016/j.expneurol.2005.06.017
   Stoll G, 1999, PROG NEUROBIOL, V58, P233, DOI 10.1016/S0301-0082(98)00083-5
   Svahn AJ, 2013, DEV NEUROBIOL, V73, P60, DOI 10.1002/dneu.22039
   Tennant KA, 2011, CEREB CORTEX, V21, P865, DOI 10.1093/cercor/bhq159
   Tsujioka H, 2017, NAT COMMUN, V8, P0, DOI 10.1038/s41467-017-00594-5
   Turner MJ, 2015, J NEUROIMMUNOL, V285, P4, DOI 10.1016/j.jneuroim.2015.05.018
   Ueno M, 2012, BRAIN, V135, P1253, DOI 10.1093/brain/aws053
   Vandesompele J, 2002, GENOME BIOL, V3, P0, DOI 10.1186/gb-2002-3-7-research0034
   Veiga-da-cunha M, 2012, J BIOL CHEM, V287, P7246, DOI 10.1074/jbc.M111.323485
   Vitriol EA, 2012, NEURON, V73, P1068, DOI 10.1016/j.neuron.2012.03.005
   Watakabe A, 2010, METHODS, V52, P367, DOI 10.1016/j.ymeth.2010.07.003
   Weger M, 2017, DEV BIOL, V431, P111, DOI 10.1016/j.ydbio.2017.09.012
   Welniarz Q, 2017, DEV NEUROBIOL, V77, P810, DOI 10.1002/dneu.22455
   Wickham H, 2016, GGPLOT2 ELEGANT GRAP, V0, P0, DOI DOI 10.1007/978-3-319-24277-4
   Zai LL, 2009, J NEUROSCI, V29, P8187, DOI 10.1523/JNEUROSCI.0414-09.2009
   Zerbino DR, 2018, NUCLEIC ACIDS RES, V46, PD754, DOI 10.1093/nar/gkx1098
   Zhao Y, 2017, INFLAMM RES, V66, P571, DOI 10.1007/s00011-017-1032-8
NR 70
TC 6
Z9 6
U1 2
U2 5
PU BMC
PI LONDON
PA CAMPUS, 4 CRINAN ST, LONDON N1 9XW, ENGLAND
SN 1471-2164
EI 
J9 BMC GENOMICS
JI BMC Genomics
PD JUL 30
PY 2019
VL 20
IS 
BP 
EP 
DI 10.1186/s12864-019-5974-9
PG 17
WC Biotechnology & Applied Microbiology; Genetics & Heredity
SC Biotechnology & Applied Microbiology; Genetics & Heredity
GA IM4BX
UT WOS:000477940800001
PM 31362699
DA 2022-04-27
ER

PT J
AU Luo, DD
   Ge, WH
   Hu, X
   Li, C
   Lee, CM
   Zhou, LQ
   Wu, ZR
   Yu, JH
   Lin, S
   Yu, J
   Xu, W
   Chen, L
   Zhang, C
   Jiang, K
   Zhu, XF
   Li, HT
   Gao, XP
   Geng, YA
   Jing, B
   Wang, Z
   Zheng, CH
   Zhu, RR
   Yan, Q
   Lin, Q
   Ye, KQ
   Sun, YE
   Cheng, LM
AF Luo, Dandan
   Ge, Weihong
   Hu, Xiao
   Li, Chen
   Lee, Chia-Ming
   Zhou, Liqiang
   Wu, Zhourui
   Yu, Juehua
   Lin, Sheng
   Yu, Jing
   Xu, Wei
   Chen, Lei
   Zhang, Chong
   Jiang, Kun
   Zhu, Xingfei
   Li, Haotian
   Gao, Xinpei
   Geng, Yanan
   Jing, Bo
   Wang, Zhen
   Zheng, Changhong
   Zhu, Rongrong
   Yan, Qiao
   Lin, Quan
   Ye, Keqiang
   Sun, Yi E.
   Cheng, Liming
TI Unbiased transcriptomic analyses reveal distinct effects of immune deficiency in CNS function with and without injury
SO PROTEIN & CELL
LA English
DT Article
DE spinal cord injury repair; immune deficiency; transcriptomic analysis; neurotransmision
ID spinal-cord; t-cell; system; schizophrenia; recovery; neurogenesis; connectivity; autism; memory; mice
AB The mammalian central nervous system (CNS) is considered an immune privileged system as it is separated from the periphery by the blood brain barrier (BBB). Yet, immune functions have been postulated to heavily influence the functional state of the CNS, especially after injury or during neurodegeneration. There is controversy regarding whether adaptive immune responses are beneficial or detrimental to CNS injury repair. In this study, we utilized immunocompromised SCID mice and subjected them to spinal cord injury (SCI). We analyzed motor function, electrophysiology, histochemistry, and performed unbiased RNA-sequencing. SCID mice displayed improved CNS functional recovery compared to WT mice after SCI. Weighted gene-coexpression network analysis (WGCNA) of spinal cord transcriptomes revealed that SCID mice had reduced expression of immune function-related genes and heightened expression of neural transmission-related genes after SCI, which was confirmed by immunohistochemical analysis and was consistent with better functional recovery. Transcriptomic analyses also indicated heightened expression of neurotransmission-related genes before injury in SCID mice, suggesting that a steady state of immune-deficiency potentially led to CNS hyper-connectivity. Consequently, SCID mice without injury demonstrated worse performance in Morris water maze test. Taken together, not only reduced inflammation after injury but also dampened steady-state immune function without injury heightened the neurotransmission program, resulting in better or worse behavioral outcomes respectively. This study revealed the intricate relationship between immune and nervous systems, raising the possibility for therapeutic manipulation of neural function via immune modulation.
C1 [Luo, Dandan; Hu, Xiao; Li, Chen; Wu, Zhourui; Xu, Wei; Chen, Lei; Zhu, Xingfei; Li, Haotian; Zhu, Rongrong; Cheng, Liming] Tongji Univ, Tongji Hosp, Sch Med, Div Spine Surg,Dept Orthoped, Shanghai 200065, Peoples R China.
   [Luo, Dandan; Hu, Xiao; Li, Chen; Wu, Zhourui; Xu, Wei; Chen, Lei; Zhu, Xingfei; Li, Haotian; Zhu, Rongrong; Cheng, Liming] Tongji Univ, Inst Spine & Spine Cord Injury, Shanghai 200065, Peoples R China.
   [Luo, Dandan; Hu, Xiao; Li, Chen; Zhou, Liqiang; Wu, Zhourui; Yu, Juehua; Lin, Sheng; Yu, Jing; Xu, Wei; Chen, Lei; Zhang, Chong; Jiang, Kun; Zhu, Xingfei; Li, Haotian; Gao, Xinpei; Geng, Yanan; Jing, Bo; Wang, Zhen; Zheng, Changhong; Yan, Qiao; Lin, Quan; Sun, Yi E.; Cheng, Liming] Tongji Univ, Tongji Hosp, Sch Med, Stem Cell Translat Res Ctr, Shanghai 200065, Peoples R China.
   [Ge, Weihong; Lee, Chia-Ming; Lin, Quan; Sun, Yi E.] Univ Calif Los Angeles, David Geffen Sch Med, Dept Psychiat & Biobehav Sci, Los Angeles, CA 90095 USA.
   [Ye, Keqiang] Emory Univ, Sch Med, Ctr Neurodegenerat Dis, Dept Pathol & Lab Med, Atlanta, GA 30322 USA.
RP Cheng, LM (通讯作者)，Tongji Univ, Tongji Hosp, Sch Med, Div Spine Surg,Dept Orthoped, Shanghai 200065, Peoples R China.; Cheng, LM (通讯作者)，Tongji Univ, Inst Spine & Spine Cord Injury, Shanghai 200065, Peoples R China.; Sun, YE; Cheng, LM (通讯作者)，Tongji Univ, Tongji Hosp, Sch Med, Stem Cell Translat Res Ctr, Shanghai 200065, Peoples R China.; Ge, WH; Sun, YE (通讯作者)，Univ Calif Los Angeles, David Geffen Sch Med, Dept Psychiat & Biobehav Sci, Los Angeles, CA 90095 USA.
EM wge@mednet.ucla.edu; yi.eve.sun@gmail.com; chlm.d@163.com
FU National Key Basic Research Program from MOST, China [2016YFA0100801, 2014CB964602]; National Natural Science Foundation of ChinaNational Natural Science Foundation of China (NSFC) [81330030, 31620103904, 81650110524]; National Institutes of HealthUnited States Department of Health & Human ServicesNational Institutes of Health (NIH) - USA [NIH5R21NS095184-02]; "RNAseq on Single Cell and beyond Core" in the Developmental Disabilities Research Center at University of California Los Angeles [NIH5U54HD087101-02]; EUNICE KENNEDY SHRIVER NATIONAL INSTITUTE OF CHILD HEALTH & HUMAN DEVELOPMENTUnited States Department of Health & Human ServicesNational Institutes of Health (NIH) - USANIH Eunice Kennedy Shriver National Institute of Child Health & Human Development (NICHD) [U54HD087101] Funding Source: NIH RePORTER; NATIONAL INSTITUTE OF NEUROLOGICAL DISORDERS AND STROKEUnited States Department of Health & Human ServicesNational Institutes of Health (NIH) - USANIH National Institute of Neurological Disorders & Stroke (NINDS) [R21NS095184] Funding Source: NIH RePORTER
CR Anderson MA, 2016, NATURE, V532, P195, DOI 10.1038/nature17623
   Bosma GC, 1983, NATURE, V301, P527, DOI 10.1038/301527a0
   Duan HM, 2015, P NATL ACAD SCI USA, V112, P13360, DOI 10.1073/pnas.1510176112
   Faulkner JR, 2004, J NEUROSCI, V24, P2143, DOI 10.1523/JNEUROSCI.3547-03.2004
   Filiano AJ, 2017, NAT REV NEUROSCI, V18, P375, DOI 10.1038/nrn.2017.39
   Filiano AJ, 2016, NATURE, V535, P425, DOI 10.1038/nature18626
   Fogarty MJ, 2013, FRONT NEURAL CIRCUIT, V7, P0, DOI 10.3389/fncir.2013.00153
   Fornito A, 2012, NEUROIMAGE, V62, P2296, DOI 10.1016/j.neuroimage.2011.12.090
   Han S, 2014, NEURON, V81, P1282, DOI 10.1016/j.neuron.2014.01.016
   Hook V, 2014, STEM CELL REP, V3, P531, DOI 10.1016/j.stemcr.2014.08.001
   Iliff JJ, 2015, LANCET NEUROL, V14, P977, DOI 10.1016/S1474-4422(15)00221-5
   Jing B, 2018, PROTEIN CELL, V9, P298, DOI 10.1007/s13238-017-0449-8
   Kigerl KA, 2006, J COMP NEUROL, V494, P578, DOI 10.1002/cne.20827
   Kipnis J, 2004, P NATL ACAD SCI USA, V101, P8180, DOI 10.1073/pnas.0402268101
   Kivisakk P, 2003, P NATL ACAD SCI USA, V100, P8389, DOI 10.1073/pnas.1433000100
   Langfelder P, 2008, BMC BIOINFORMATICS, V9, P0, DOI 10.1186/1471-2105-9-559
   Liu CX, 2017, ONCOTARGET, V8, P48196, DOI 10.18632/oncotarget.18441
   Louveau A, 2015, NATURE, V523, P337, DOI 10.1038/nature14432
   Lu P, 2012, CELL, V150, P1264, DOI 10.1016/j.cell.2012.08.020
   Luchetti S, 2010, J NEUROTRAUM, V27, P411, DOI 10.1089/neu.2009.0930
   Mcdonald JW, 2002, LANCET, V359, P417, DOI 10.1016/S0140-6736(02)07603-1
   Michel M, 2012, DEV NEUROBIOL, V72, P1277, DOI 10.1002/dneu.22044
   Nardone R, 2015, SPINAL CORD, V53, P534, DOI 10.1038/sc.2015.12
   Nott A, 2016, NAT NEUROSCI, V19, P1497, DOI 10.1038/nn.4347
   Partida-sanchez S, 2001, NAT MED, V7, P1209, DOI 10.1038/nm1101-1209
   Petitto JM, 1999, J NEUROSCI RES, V56, P441, DOI 10.1002/(SICI)1097-4547(19990515)56:4<441::AID-JNR11>3.3.CO;2-7
   Popovich PG, 2003, TRENDS PHARMACOL SCI, V24, P13, DOI 10.1016/S0165-6147(02)00006-8
   Popovich PG, 2008, NAT REV NEUROSCI, V9, P481, DOI 10.1038/nrn2398
   Richard MD, 2012, AM J HEALTH-SYST PH, V69, P757, DOI 10.2146/ajhp110271
   Streilein JW, 1995, SCIENCE, V270, P1158, DOI 10.1126/science.270.5239.1158
   Supekar K, 2013, CELL REP, V5, P738, DOI 10.1016/j.celrep.2013.10.001
   Van DENBRANDR, 2012, SCIENCE, V336, P1182, DOI 10.1126/science.1217416
   Vorhees CV, 2006, NAT PROTOC, V1, P848, DOI 10.1038/nprot.2006.116
   Whitfield-gabrieli S, 2009, P NATL ACAD SCI USA, V106, P1279, DOI 10.1073/pnas.0809141106
   Yamanaka K, 2016, GEN THORAC CARDIOVAS, V64, P251, DOI 10.1007/s11748-016-0629-0
   Yang ZY, 2015, P NATL ACAD SCI USA, V112, P13354, DOI 10.1073/pnas.1510194112
   Yip AM, 2007, BMC BIOINFORMATICS, V8, P0, DOI 10.1186/1471-2105-8-22
   Ziv Y, 2006, NAT NEUROSCI, V9, P268, DOI 10.1038/nn1629
NR 38
TC 6
Z9 7
U1 2
U2 16
PU SPRINGEROPEN
PI LONDON
PA CAMPUS, 4 CRINAN ST, LONDON, N1 9XW, ENGLAND
SN 1674-800X
EI 1674-8018
J9 PROTEIN CELL
JI Protein Cell
PD AUG 15
PY 2019
VL 10
IS 8
BP 566
EP 582
DI 10.1007/s13238-018-0559-y
PG 17
WC Cell Biology
SC Cell Biology
GA IJ0EZ
UT WOS:000475574500003
PM 29956125
DA 2022-04-27
ER

PT J
AU Guo, L
   Lv, J
   Huang, YF
   Hao, DJ
   Liu, JJ
AF Guo, Lei
   Lv, Jing
   Huang, Yun-Fei
   Hao, Ding-Jun
   Liu, Ji-Jun
TI Bioinformatics analyses of differentially expressed genes associated with spinal cord injury: a microarray-based analysis in a mouse model
SO NEURAL REGENERATION RESEARCH
LA English
DT Article
DE nerve regeneration; spinal cord injury; differentially expressed genes; bioinformatics analyses; Database for Annotation; Visualization and Integrated Discovery analysis; inflammation; Kyoto Encyclopedia of Genes and Genomes pathway; microarray; transcription factors; neural regeneration
ID activating transcription factor-3; up-regulation; atf3; induction; regulator; promote; osteopontin; astrocyte; microglia; apoptosis
AB Gene spectrum analysis has shown that gene expression and signaling pathways change dramatically after spinal cord injury, which may affect the microenvironment of the damaged site. Microarray analysis provides a new opportunity for investigating diagnosis, treatment, and prognosis of spinal cord injury. However, differentially expressed genes are not consistent among studies, and many key genes and signaling pathways have not yet been accurately studied. GSE5296 was retrieved from the Gene Expression Omnibus DataSet. Differentially expressed genes were obtained using R/Bioconductor software (expression changed at least two-fold; P < 0.05). Database for Annotation, Visualization and Integrated Discovery was used for functional annotation of differentially expressed genes and Animal Transcription Factor Database for predicting potential transcription factors. The resulting transcription regulatory protein interaction network was mapped to screen representative genes and investigate their diagnostic and therapeutic value for disease. In total, this study identified 109 genes that were upregulated and 30 that were downregulated at 0.5, 4, and 24 hours, and 3, 7, and 28 days after spinal cord injury. The number of downregulated genes was smaller than the number of upregulated genes at each time point. Database for Annotation, Visualization and Integrated Discovery analysis found that many inflammation-related pathways were upregulated in injured spinal cord. Additionally, expression levels of these inflammation-related genes were maintained for at least 28 days. Moreover, 399 regulation modes and 77 nodes were shown in the protein-protein interaction network of upregulated differentially expressed genes. Among the 10 upregulated differentially expressed genes with the highest degrees of distribution, six genes were transcription factors. Among these transcription factors, ATF3 showed the greatest change. ATF3 was upregulated within 30 minutes, and its expression levels remained high at 28 days after spinal cord injury. These key genes screened by bioinformatics tools can be used as biological markers to diagnose diseases and provide a reference for identifying therapeutic targets.
C1 [Guo, Lei; Huang, Yun-Fei; Hao, Ding-Jun; Liu, Ji-Jun] Xi An Jiao Tong Univ, Honghui Hosp, Dept Spinal Surg, Xian, Shaanxi, Peoples R China.
   [Lv, Jing] Xi An Jiao Tong Univ, Honghui Hosp, Dept Clin Lab, Xian, Shaanxi, Peoples R China.
RP Liu, JJ (通讯作者)，Xi An Jiao Tong Univ, Honghui Hosp, Dept Spinal Surg, Xian, Shaanxi, Peoples R China.
EM liujijun1971@163.com
FU Natural Science Foundation of Shaanxi Province of ChinaNatural Science Foundation of Shaanxi Province [2018JQ8029]
CR Amit I, 2016, NAT IMMUNOL, V17, P18, DOI 10.1038/ni.3325
   Baldwin SA, 1998, J NEUROTRAUM, V15, P1015, DOI 10.1089/neu.1998.15.1015
   Bar J, 2016, NEOPLASIA, V18, P525, DOI 10.1016/j.neo.2016.07.004
   Barrett T, 2013, NUCLEIC ACIDS RES, V41, PD991, DOI 10.1093/nar/gks1193
   Bastien D, 2015, J NEUROSCI, V35, P10715, DOI 10.1523/JNEUROSCI.0498-15.2015
   Boespflug ND, 2014, BLOOD, V123, P2084, DOI 10.1182/blood-2013-06-510909
   Byrnes KR, 2011, J NEUROINFLAMM, V8, P0, DOI 10.1186/1742-2094-8-130
   Carlson SL, 1998, EXP NEUROL, V151, P77, DOI 10.1006/exnr.1998.6785
   Courtine G, 2011, LANCET, V377, P1896, DOI 10.1016/S0140-6736(11)60711-3
   Di GIOVANNIS, 2003, ANN NEUROL, V53, P454, DOI 10.1002/ana.10472
   Duran RCD, 2017, SCI REP-UK, V7, P0, DOI 10.1038/srep41008
   Franceschini A, 2013, NUCLEIC ACIDS RES, V41, PD808, DOI 10.1093/nar/gks1094
   Ghasemlou N, 2010, J NEUROSCI, V30, P13750, DOI 10.1523/JNEUROSCI.2998-10.2010
   Gilchrist M, 2006, NATURE, V441, P173, DOI 10.1038/nature04768
   Greenhalgh AD, 2014, J NEUROSCI, V34, P6316, DOI 10.1523/JNEUROSCI.4912-13.2014
   Gregory A, 2007, BRIEFINGS BIOINFORMA, V0008, P0
   Hashimoto M, 2005, ACTA NEUROPATHOL, V109, P165, DOI 10.1007/s00401-004-0926-z
   Hashimoto M, 2003, J NEUROTRAUM, V20, P287, DOI 10.1089/089771503321532879
   He ZG, 2016, NEURON, V90, P437, DOI 10.1016/j.neuron.2016.04.022
   Herrmann JE, 2008, J NEUROSCI, V28, P7231, DOI 10.1523/JNEUROSCI.1709-08.2008
   Huang CY, 2015, MOL NEUROBIOL, V51, P543, DOI 10.1007/s12035-014-8710-0
   Huang DW, 2009, NAT PROTOC, V4, P44, DOI 10.1038/nprot.2008.211
   Iezaki T, 2016, J PATHOL, V239, P426, DOI 10.1002/path.4739
   Jain NB, 2015, JAMA-J AM MED ASSOC, V313, P2236, DOI 10.1001/jama.2015.6250
   Kaituu-lino TJ, 2017, HYPERTENSION, V70, P1014, DOI 10.1161/HYPERTENSIONAHA.117.09548
   Kim DE, 2017, J EXP MED, V214, P2349, DOI 10.1084/jem.20170724
   Koh IU, 2010, FEBS J, V277, P2304, DOI 10.1111/j.1742-4658.2010.07646.x
   Kwon BK, 2010, J NEUROTRAUM, V27, P669, DOI 10.1089/neu.2009.1080
   Lai PF, 2013, EVID-BASED COMPL ALT, V2013, P0, DOI 10.1155/2013/716481
   Lee-liu D, 2014, NEURAL DEV, V9, P0, DOI 10.1186/1749-8104-9-12
   Lin L, 2014, CARCINOGENESIS, V35, P2393, DOI 10.1093/carcin/bgu163
   Linda HANS, 2011, FRONT NEUROL, V2, P30, DOI 10.3389/fneur.2011.00030
   Liu XZ, 1997, J NEUROSCI, V17, P5395
   Liu Y, 2002, J NEUROTRAUM, V19, P479, DOI 10.1089/08977150252932424
   Mallano T, 2016, ANN RHEUM DIS, V75, P586, DOI 10.1136/annrheumdis-2014-206214
   Nesic O, 2002, J NEUROSCI RES, V68, P406, DOI 10.1002/jnr.10171
   Nishimura S, 2013, MOL BRAIN, V6, P0, DOI 10.1186/1756-6606-6-3
   Nordestgaard BG, 2018, NAT REV CARDIOL, V15, P261, DOI 10.1038/nrcardio.2018.3
   Peifer C, 2006, CURR TOP MED CHEM, V6, P113, DOI 10.2174/156802606775270323
   Qiu J, 2009, LANCET NEUROL, V8, P606, DOI 10.1016/S1474-4422(09)70162-0
   Raivich G, 2004, NEURON, V43, P57, DOI 10.1016/j.neuron.2004.06.005
   Rao J, 2015, AM J TRANSPLANT, V15, P76, DOI 10.1111/ajt.12954
   Rice T, 2007, J NEUROPATH EXP NEUR, V66, P184, DOI 10.1097/01.jnen.0000248552.07338.7f
   Guerrero AR, 2012, J NEUROINFLAMM, V9, P0, DOI 10.1186/1742-2094-9-40
   Schnell L, 1999, EUR J NEUROSCI, V11, P3648, DOI 10.1046/j.1460-9568.1999.00792.x
   Schwab ME, 2002, SCIENCE, V295, P1029, DOI 10.1126/science.1067840
   Seijffers R, 2007, J NEUROSCI, V27, P7911, DOI 10.1523/JNEUROSCI.5313-06.2007
   Smoot ME, 2011, BIOINFORMATICS, V27, P431, DOI 10.1093/bioinformatics/btq675
   Sofroniew MV, 2015, NAT REV NEUROSCI, V16, P249, DOI 10.1038/nrn3898
   Tsujino H, 2000, MOL CELL NEUROSCI, V15, P170, DOI 10.1006/mcne.1999.0814
   Tsukahara T, 2017, INT J MOL SCI, V18, P0, DOI 10.3390/ijms18122730
   Udayakumar TS, 2016, MOL CANCER THER, V15, P1353, DOI 10.1158/1535-7163.MCT-15-0332
   Wang Z, 2016, ONCOGENE, V35, P3555, DOI 10.1038/onc.2015.417
   Wanner IB, 2013, J NEUROSCI, V33, P12870, DOI 10.1523/JNEUROSCI.2121-13.2013
   Wyndaele M, 2006, SPINAL CORD, V44, P523, DOI 10.1038/sj.sc.3101893
   Xiao LIN, 2005, SHENGLI XUEBAO, V57, P705
   Yang H, 2016, MOL NEUROBIOL, V53, P2826, DOI 10.1007/s12035-015-9157-7
   Zhang HQ, 2011, NEUROTHERAPEUTICS, V8, P206, DOI 10.1007/s13311-011-0038-0
   Zhang HM, 2015, NUCLEIC ACIDS RES, V43, PD76, DOI 10.1093/nar/gku887
   Zhang LQ, 2009, GLIA, V57, P1178, DOI 10.1002/glia.20840
   Zhu Y, 2017, J NEUROSCI, V37, P2362, DOI 10.1523/JNEUROSCI.2751-16.2017
NR 61
TC 5
Z9 6
U1 0
U2 27
PU WOLTERS KLUWER MEDKNOW PUBLICATIONS
PI MUMBAI
PA WOLTERS KLUWER INDIA PVT LTD , A-202, 2ND FLR, QUBE, C T S  NO 1498A-2 VILLAGE MAROL, ANDHERI EAST, MUMBAI, 400059, INDIA
SN 1673-5374
EI 1876-7958
J9 NEURAL REGEN RES
JI Neural Regen. Res.
PD JUL 15
PY 2019
VL 14
IS 7
BP 1262
EP 1270
DI 10.4103/1673-5374.251335
PG 9
WC Cell Biology; Neurosciences
SC Cell Biology; Neurosciences & Neurology
GA HN2ZA
UT WOS:000460052200027
PM 30804258
DA 2022-04-27
ER

PT J
AU Li, SY
   Li, ZX
   He, ZG
   Wang, Q
   Li, YJ
   Yang, Q
   Wu, DZ
   Zeng, HL
   Xiang, HB
AF Li, Shun-Yuan
   Li, Zhi-Xiao
   He, Zhi-Gang
   Wang, Qian
   Li, Yu-Juan
   Yang, Qing
   Wu, Duo-Zhi
   Zeng, Hao-Long
   Xiang, Hong-Bing
TI Quantitative proteomics reveal the alterations in the spinal cord after myocardial ischemia-reperfusion injury in rats
SO INTERNATIONAL JOURNAL OF MOLECULAR MEDICINE
LA English
DT Article
DE myocardial ischemia-reperfusion injury; spinal cord; proteomics; gene ontology analysis; protein interaction network
ID substance-p release; cardiac ischemia; axon regeneration; expression; cardioprotection; stimulation; apoptosis; brain; pain; contribute
AB There is now substantial evidence that myocardial ischemia-reperfusion (IR) injury affects the spinal cord and brain, and that interactions may exist between these two systems. In the present study, the spinal cord proteomes were systematically analyzed after myocardial IR injury, in an attempt to identify the proteins involved in the processes. The myocardial IR injury rat model was first established by cross clamping the left anterior descending coronary artery for 30-min ischemia, followed by reperfusion for 2 h, which resulted in a significant histopathological and functional myocardial injury. Then using the stable isotope dimethyl labeling quantitative proteomics strategy, a total of 2,362 shared proteins with a good distribution and correlation were successfully quantified. Among these proteins, 33 were identified which were upregulated and 57 were downregulated in the spinal cord after myocardial IR injury, which were involved in various biological processes, molecular function and cellular components. Based on these proteins, the spinal cord protein interaction network regulated by IR injury, including apop-tosis, microtubule dynamics, stress-activated signaling and cellular metabolism was established. These heart-spinal cord interactions help explain the apparent randomness of cardiac events and provide new insights into future novel therapies to prevent myocardial I/R injury.
C1 [Li, Shun-Yuan] Fujian Med Univ, Affiliated Quanzhou Hosp 1, Dept Anesthesiol, Quanzhou 362000, Fujian, Peoples R China.
   [Li, Zhi-Xiao; Wang, Qian; Li, Yu-Juan; Xiang, Hong-Bing] Huazhong Univ Sci & Technol, Tongji Med Coll, Tongji Hosp, Dept Anesthesiol & Pain Med, 1095 Jiefang Ave, Wuhan 470030, Hubei, Peoples R China.
   [He, Zhi-Gang] Huazhong Univ Sci & Technol, Tongji Med Coll, Tongji Hosp, Dept Emergency Med, Wuhan 470030, Hubei, Peoples R China.
   [Yang, Qing] Wuhan Univ, Coll Life Sci, Wuhan 430076, Hubei, Peoples R China.
   [Wu, Duo-Zhi] Hainan Gen Hosp, Dept Anesthesiol, Haikou 570311, Hainan, Peoples R China.
   [Zeng, Hao-Long] Huazhong Univ Sci & Technol, Tongji Hosp, Tongji Med Coll, Dept Lab Med, 1095 Jiefang Ave, Wuhan 470030, Hubei, Peoples R China.
RP Xiang, HB (通讯作者)，Huazhong Univ Sci & Technol, Tongji Med Coll, Tongji Hosp, Dept Anesthesiol & Pain Med, 1095 Jiefang Ave, Wuhan 470030, Hubei, Peoples R China.; Zeng, HL (通讯作者)，Huazhong Univ Sci & Technol, Tongji Hosp, Tongji Med Coll, Dept Lab Med, 1095 Jiefang Ave, Wuhan 470030, Hubei, Peoples R China.
EM zenghaolongtjh@163.com; hbxiang@tjh.tjmu.edu.cn
FU National Natural Science Foundation of P.R. ChinaNational Natural Science Foundation of China (NSFC) [81670240, 81873467]; National Natural Science Foundation of Hubei Province [2016CFB625]; Medical innovation project in Fujian Province [2017-CX-48]; Key Research and Development Project of Hainan Province of China [ZDYF2018115]
CR Balsam LB, 2017, J THORAC CARDIOV SUR, V154, P1509, DOI 10.1016/j.jtcvs.2017.06.010
   Beattie MS, 2000, J NEUROTRAUM, V17, P915, DOI 10.1089/neu.2000.17.915
   Blair RW, 1982, CIRC RES, V51, P83, DOI 10.1161/01.RES.51.1.83
   Chen M, 2018, CURR MED SCI, V38, P679, DOI 10.1007/s11596-018-1930-1
   Choi TM, 2016, J KOREAN NEUROSURG S, V59, P544, DOI 10.3340/jkns.2016.59.6.544
   Costa JT, 2016, MOL NEUROBIOL, V53, P3513, DOI 10.1007/s12035-015-9283-2
   Ding X, 2008, AM J PHYSIOL-REG I, V294, PR93, DOI 10.1152/ajpregu.00544.2007
   Ding XH, 2007, NEUROSCI LETT, V424, P139, DOI 10.1016/j.neulet.2007.07.040
   Dogrul A, 2009, BRAIN RES, V1280, P52, DOI 10.1016/j.brainres.2009.05.001
   Dou MY, 2019, BRIT J ANAESTH, V123, P439, DOI 10.1016/j.bja.2019.06.024
   Evonuk KS, 2017, BRAIN BEHAV IMMUN, V61, P266, DOI 10.1016/j.bbi.2016.09.001
   Foley LS, 2015, ANN THORAC SURG, V100, P41, DOI 10.1016/j.athoracsur.2015.01.027
   Foreman RD, 1999, ANNU REV PHYSIOL, V61, P143, DOI 10.1146/annurev.physiol.61.1.143
   Gaudet AD, 2014, EXP NEUROL, V258, P24, DOI 10.1016/j.expneurol.2013.11.020
   Gourine A, 2014, PHYSIOLOGY, V29, P133, DOI 10.1152/physiol.00037.2013
   He M, 2016, P NATL ACAD SCI USA, V113, P11324, DOI 10.1073/pnas.1611282113
   He ZG, 2017, J ANESTH PERIOPER ME, V4, P220, DOI 10.24015/JAPM.2017.0020
   Hellal F, 2011, SCIENCE, V331, P928, DOI 10.1126/science.1201148
   Hickman DL, 2011, J AM ASSOC LAB ANIM, V50, P695
   Hua F, 2004, AM J PHYSIOL-REG I, V287, PR1468, DOI 10.1152/ajpregu.00251.2004
   Huang C, 2019, INT J CARDIOL, V285, P59, DOI 10.1016/j.ijcard.2019.03.025
   Hughes AC, 2004, MOL BRAIN RES, V128, P182, DOI 10.1016/j.molbrainres.2004.06.016
   Hwang JY, 2017, CELL DEATH DIFFER, V24, P317, DOI 10.1038/cdd.2016.140
   Iwamoto T, 1993, CARDIOVASC RES, V27, P2071, DOI 10.1093/cvr/27.11.2071
   Jiang DS, 2017, SCI REP-UK, V7, P0, DOI 10.1038/srep43787
   Jiang LL, 2016, J PHARMACOL EXP THER, V358, P450, DOI 10.1124/jpet.116.234021
   Jung SY, 2014, EXP THER MED, V7, P587, DOI 10.3892/etm.2013.1451
   Kang YM, 2008, CIRCULATION, V118, P0
   Kember G, 2013, PHYSIOL GENOMICS, V45, P638, DOI 10.1152/physiolgenomics.00027.2013
   Kember G, 2017, PLOS ONE, V12, P0, DOI 10.1371/journal.pone.0180194
   Kuo DC, 1984, BRAIN RES, V321, P111, DOI 10.1016/0006-8993(84)90686-3
   Liu BW, 2017, ONCOTARGET, V8, P74423, DOI 10.18632/oncotarget.20148
   Liu CL, 2005, NEUROSCIENCE, V134, P1273, DOI 10.1016/j.neuroscience.2005.05.015
   Liu TT, 2017, BBA-MOL BASIS DIS, V1863, P1222, DOI 10.1016/j.bbadis.2017.03.011
   Livak KJ, 2001, METHODS, V25, P402, DOI 10.1006/meth.2001.1262
   Lu Y, 2015, J SURG RES, V193, P43, DOI 10.1016/j.jss.2014.08.014
   Lu Y, 2014, INT IMMUNOPHARMACOL, V19, P127, DOI 10.1016/j.intimp.2014.01.013
   Murry CE, 1986, CIRCULATION, V74, P1124, DOI 10.1161/01.CIR.74.5.1124
   Myllyharju J, 2013, ACTA PHYSIOL, V208, P148, DOI 10.1111/apha.12096
   Pan HL, 2000, AM J PHYSIOL-HEART C, V279, P0
   Pan HL, 2002, J NEUROPHYSIOL, V87, P660, DOI 10.1152/jn.00506.2001
   Pan HL, 1999, J PHYSIOL-LONDON, V518, P857, DOI 10.1111/j.1469-7793.1999.0857p.x
   Pan XC, 2019, CURR MED SCI, V39, P653, DOI 10.1007/s11596-019-2087-2
   Qiao Y, 2017, NEUROL RES, V39, P877, DOI 10.1080/01616412.2017.1352120
   Rahman W, 2006, PAIN, V123, P264, DOI 10.1016/j.pain.2006.02.033
   Ralser M, 2005, HUM MOL GENET, V14, P2893, DOI 10.1093/hmg/ddi321
   Ren Q, 2016, J RECEPT SIG TRANSD, V36, P288, DOI 10.3109/10799893.2015.1101137
   Rui YN, 2015, NAT CELL BIOL, V17, P262, DOI 10.1038/ncb3101
   Sasaki M, 2006, PAIN, V122, P130, DOI 10.1016/j.pain.2006.01.021
   Singh H, 2008, ANAESTH INTENS CARE, V36, P242
   Southerland EM, 2007, AM J PHYSIOL-HEART C, V292, PH311, DOI 10.1152/ajpheart.00087.2006
   Steagall RJ, 2012, NEUROSCIENCE, V214, P106, DOI 10.1016/j.neuroscience.2012.04.023
   Sullivan SJ, 2017, J NEUROSCI, V37, P6007, DOI 10.1523/JNEUROSCI.0772-16.2017
   Suzuki R, 2004, TRENDS PHARMACOL SCI, V25, P613, DOI 10.1016/j.tips.2004.10.002
   Szallasi A, 1999, PHARMACOL REV, V51, P159
   Thal DR, 2015, INT J MOL SCI, V16, P25050, DOI 10.3390/ijms161025050
   Vu TT, 2018, FREE RADICAL RES, V52, P1210, DOI 10.1080/10715762.2018.1516285
   Wang Q, 2017, ONCOTARGET, V8, P106098
   Wang Q, 2019, AM J TRANSL RES, V11, P3101
   Wang Q, 2019, INT J MOL MED, V43, P2361, DOI 10.3892/ijmm.2019.4151
   Wang Q, 2018, INT J CLIN EXP MED, V11, P4955
   Wang Y, 2018, BRAZ J MED BIOL RES, V51, P0, DOI [10.1590/1414-431X20177319, 10.1590/1414-431x20177319]
   Wang ZY, 2017, NEUROSCI LETT, V656, P158, DOI 10.1016/j.neulet.2017.07.036
   White JC, 1957, CIRCULATION, V16, P644, DOI 10.1161/01.CIR.16.4.644
   Wolfrum S, 2005, REGUL PEPTIDES, V127, P217, DOI 10.1016/j.regpep.2004.12.008
   Xie R, 2013, J CEREBR BLOOD F MET, V33, P1875, DOI 10.1038/jcbfm.2013.132
   Yuan D, 2018, TRANSL STROKE RES, V9, P215, DOI 10.1007/s12975-017-0572-0
   Zeng HL, 2018, BBA-PROTEINS PROTEOM, V1866, P307, DOI 10.1016/j.bbapap.2017.11.010
   Zeng HL, 2017, ONCOTARGET, V8, P102020, DOI 10.18632/oncotarget.22040
   Zeng HL, 2014, J PROTEOMICS, V109, P125, DOI 10.1016/j.jprot.2014.06.023
   Zhang F, 2006, J NEUROCHEM, V98, P102, DOI 10.1111/j.1471-4159.2006.03838.x
NR 71
TC 8
Z9 9
U1 2
U2 15
PU SPANDIDOS PUBL LTD
PI ATHENS
PA POB 18179, ATHENS, 116 10, GREECE
SN 1107-3756
EI 1791-244X
J9 INT J MOL MED
JI Int. J. Mol. Med.
PD NOV 15
PY 2019
VL 44
IS 5
BP 1877
EP 1887
DI 10.3892/ijmm.2019.4341
PG 11
WC Medicine, Research & Experimental
SC Research & Experimental Medicine
GA JE2TM
UT WOS:000490547400026
PM 31545482
DA 2022-04-27
ER

PT J
AU Cao, HS
   Zhang, Y
   Chu, Z
   Zhao, BL
   Wang, HY
   An, LB
AF Cao, Hongshi
   Zhang, Yu
   Chu, Zhe
   Zhao, Bolun
   Wang, Haiyan
   An, Libin
TI MAP-1B, PACS-2 and AHCYL1 are regulated by miR-34A/B/C and miR-449 in neuroplasticity following traumatic spinal cord injury in rats: Preliminary explorative results from microarray data
SO MOLECULAR MEDICINE REPORTS
LA English
DT Article
DE spinal cord injury; treadmill locomotor training; differentially expressed genes; time series analysis; regulatory network
ID protein 1b map1b; promote; cytoscape; autophagy; recovery; gene
AB Spinal cord injury (SCI) is a specific type of damage to the central nervous system causing temporary or permanent changes in its function. The present aimed to identify the genetic changes in neuroplasticity following SCI in rats. The GSE52763 microarray dataset, which included 15 samples [3 sham (1 week), 4 injury only (1 week), 4 injury only (3 weeks), 4 injury + treadmill (3 weeks)] was downloaded from the Gene Expression Omnibus database. An empirical Bayes linear regression model in limma package was used to identify the differentially expressed genes (DEGs) in injury vs. sham and treadmill vs. non-treadmill comparison groups. Subsequently, time series and enrichment analyses were performed using pheatmap and clusterProfile packages, respectively. Additionally, protein-protein interaction (PPI) and transcription factor (TF)-microRNA (miRNA)-target regulatory networks were constructed using Cytoscape software. In total, 159 and 105 DEGs were identified in injury vs. sham groups and treadmill vs. non-treadmill groups, respectively. There were 40 genes in cluster 1 that presented increased expression levels in the injury (1 week/3 weeks) groups compared with the sham group, and decreased expression levels in the injury + treadmill group compared with the injury only groups; conversely, 52 genes in cluster 2 exhibited decreased expression levels in the injury (1 week/3 weeks) groups compared with the sham group, and increased expression levels in the injury + treadmill group compared with the injury only groups. Enrichment analysis indicated that clusters 1 and 2 were associated with immune response and signal transduction, respectively. Furthermore, microtubule associated protein 1B, phosphofurin acidic cluster sorting protein 2 and adenosylhomocysteinase-like 1 exhibited the highest degrees in the regulatory network, and were regulated by miRNAs including miR-34A, miR-34B, miR-34C and miR-449. These miRNAs and their target genes may serve important roles in neuroplasticity following traumatic SCI in rats. Nevertheless, additional in-depth studies are required to confirm these data.
C1 [Cao, Hongshi] Jilin Univ, Sch Nursing, Changchun 130021, Jilin, Peoples R China.
   [Cao, Hongshi] First Hosp Jilin Univ, Dept Nursing, Changchun 130021, Jilin, Peoples R China.
   [Zhang, Yu] First Hosp Jilin Univ, Dept Neurovasc Dis, Changchun 130021, Jilin, Peoples R China.
   [Chu, Zhe] First Hosp Jilin Univ, Dept Emergency, Changchun 130021, Jilin, Peoples R China.
   [Zhao, Bolun; An, Libin] Dalian Univ, Sch Nursing, 24 Luxun Rd, Dalian 116000, Liaoning, Peoples R China.
   [Wang, Haiyan] First Hosp Jilin Univ, Dept Neurotrauma Surg, Changchun 130021, Jilin, Peoples R China.
RP An, LB (通讯作者)，Dalian Univ, Sch Nursing, 24 Luxun Rd, Dalian 116000, Liaoning, Peoples R China.
EM biny_ali@126.com
CR Aranha MM, 2011, PLOS ONE, V6, P0, DOI 10.1371/journal.pone.0021396
   Barrett T, 2013, NUCLEIC ACIDS RES, V41, PD991, DOI 10.1093/nar/gks1193
   Carbon S, 2017, NUCLEIC ACIDS RES, V45, PD331, DOI 10.1093/nar/gkw1108
   Carvalho BS, 2010, BIOINFORMATICS, V26, P2363, DOI 10.1093/bioinformatics/btq431
   Chen YY, 2016, ARCH PHYS MED REHAB, V97, P1610, DOI 10.1016/j.apmr.2016.03.017
   Devivo MJ, 2011, ARCH PHYS MED REHAB, V92, P332, DOI 10.1016/j.apmr.2010.08.031
   Godel M, 2015, PLOS ONE, V10, P0, DOI 10.1371/journal.pone.0140116
   Gonzalez-billault C, 2004, J NEUROBIOL, V58, P48, DOI 10.1002/neu.10283
   Han RH, 2016, J MOL MED, V94, P1267, DOI 10.1007/s00109-016-1441-0
   He XL, 2006, PLOS GENET, V2, P826, DOI 10.1371/journal.pgen.0020088
   Hurlbert RJOHN, 2015, NEUROSURGERY, V76 Suppl 1, PS71, DOI 10.1227/01.neu.0000462080.04196.f7
   Jauhari A, 2018, MOL NEUROBIOL, V55, P936, DOI 10.1007/s12035-016-0359-4
   Kanehisa M, 2000, NUCLEIC ACIDS RES, V28, P27, DOI 10.1093/nar/28.1.27
   Kanno H, 2009, AUTOPHAGY, V5, P390, DOI 10.4161/auto.5.3.7724
   Kawaai K, 2015, P NATL ACAD SCI USA, V112, P5515, DOI 10.1073/pnas.1503310112
   Koehn LIAMM, 2016, F1000RES, V5, P1822, DOI 10.12688/f1000research.9094.2
   Kolde R, 2013, PHEATMAP PRETTY HEAT, V0, P0
   Kottgen M, 2005, EMBO J, V24, P705, DOI 10.1038/sj.emboj.7600566
   Lemarchant S, 2014, NEUROBIOL DIS, V66, P28, DOI 10.1016/j.nbd.2014.02.005
   Lenehan B, 2012, SPINE, V37, P321, DOI 10.1097/BRS.0b013e31822e5ff8
   Li HP, 2017, NEUROSCI LETT, V650, P89, DOI 10.1016/j.neulet.2017.02.075
   Liu NK, 2009, EXP NEUROL, V219, P424, DOI 10.1016/j.expneurol.2009.06.015
   Liu Q, 2017, SPINAL CORD, V55, P441, DOI 10.1038/sc.2016.134
   Liu WM, 2011, J NEUROSCI RES, V89, P791, DOI 10.1002/jnr.22602
   Ma D, 1997, J NEUROSCI RES, V49, P319, DOI 10.1002/(SICI)1097-4547(19970801)49:3<319::AID-JNR7>3.0.CO;2-F
   Mi HY, 2017, NUCLEIC ACIDS RES, V45, PD183, DOI 10.1093/nar/gkw1138
   Ning B, 2014, INT J BIOL SCI, V10, P997, DOI 10.7150/ijbs.9058
   Ritchie ME, 2015, NUCLEIC ACIDS RES, V43, P0, DOI 10.1093/nar/gkv007
   Rokavec M, 2014, J MOL CELL BIOL, V6, P214, DOI 10.1093/jmcb/mju003
   Scarisbrick IA, 2006, EUR J NEUROSCI, V24, P1457, DOI 10.1111/j.1460-9568.2006.05021.x
   Shannon P, 2003, GENOME RES, V13, P2498, DOI 10.1101/gr.1239303
   Shin HY, 2014, PLOS ONE, V9, P0, DOI 10.1371/journal.pone.0088215
   Szklarczyk D, 2015, NUCLEIC ACIDS RES, V43, PD447, DOI 10.1093/nar/gku1003
   Tang Y, 2015, BIOSYSTEMS, V127, P67, DOI 10.1016/j.biosystems.2014.11.005
   Tortosa E, 2011, J BIOL CHEM, V286, P40638, DOI 10.1074/jbc.M111.271320
   Wang J, 2013, NUCLEIC ACIDS RES, V41, PW77, DOI 10.1093/nar/gkt439
   Yang ZB, 2017, MOL MED REP, V15, P1997, DOI 10.3892/mmr.2017.6267
   Yu GC, 2012, OMICS, V16, P284, DOI 10.1089/omi.2011.0118
   Zhu Y, 2017, EXCLI J, V16, P363, DOI 10.17179/excli2017-123
NR 39
TC 3
Z9 3
U1 1
U2 7
PU SPANDIDOS PUBL LTD
PI ATHENS
PA POB 18179, ATHENS, 116 10, GREECE
SN 1791-2997
EI 1791-3004
J9 MOL MED REP
JI Mol. Med. Rep.
PD OCT 15
PY 2019
VL 20
IS 4
BP 3011
EP 3018
DI 10.3892/mmr.2019.10538
PG 8
WC Oncology; Medicine, Research & Experimental
SC Oncology; Research & Experimental Medicine
GA JC3IA
UT WOS:000489171200004
PM 31432119
DA 2022-04-27
ER

PT J
AU Wang, WZ
   Su, YL
   Tang, S
   Li, HF
   Xie, W
   Chen, JA
   Shen, L
   Pan, XD
   Ning, B
AF Wang, Wenzhao
   Su, Yanlin
   Tang, Shi
   Li, Hongfei
   Xie, Wei
   Chen, Jianan
   Shen, Lin
   Pan, Xinda
   Ning, Bin
TI Identification of noncoding RNA expression profiles and regulatory interaction networks following traumatic spinal cord injury by sequence analysis
SO AGING-US
LA English
DT Article
DE traumatic spinal cord injury; noncoding RNA; competing endogenous RNA; axonal regeneration
ID scar formation; fibroblast; brain
AB Aim: To systematically profile and characterize the noncoding RNA (ncRNA) expression pattern in the lesion epicenter of spinal tissues after traumatic spinal cord injury (TSCI) and predicted the structure and potential functions of the regulatory networks associated with these differentially expressed ncRNAs and mRNAs. Results: A total of 498 circRNAs, 458 lncRNAs, 155 miRNAs and 1203 mRNAs were identified in TSCI mice models to be differentially expressed. The regulatory networks associated with these differentially expressed ncRNAs and mRNAs were constructed. Materials and methods: We used RNA-Seq, Gene ontology (GO), KEGG pathway analysis and co-expression network analyses to profle the expression and regulation patterns of noncoding RNAs and mRNAs of mice models after TSCI. The findings were validated by quantitative real-time PCR (qRT-PCR) and Luciferase assay. Conclusion: noncoding RNAs might play important roles via the competing endogenous RNA regulation pattern after TSCI, further findings arising from this study will not only expand the understanding of potential ncRNA biomarkers but also help guide therapeutic strategies for TSCI.
C1 [Wang, Wenzhao; Su, Yanlin; Li, Hongfei; Chen, Jianan; Shen, Lin; Pan, Xinda; Ning, Bin] Shandong Univ, Jinan Cent Hosp, Jinan, Shandong, Peoples R China.
   [Wang, Wenzhao] Sichuan Univ, West China Hosp, Dept Orthopaed, Chengdu, Sichuan, Peoples R China.
   [Tang, Shi] Sichuan Univ, West China Hosp, Dept Radiol, Chengdu, Sichuan, Peoples R China.
   [Xie, Wei] Taishan Med Univ, Dept Emergency Med, Affiliated Hosp, Tai An, Shandong, Peoples R China.
RP Ning, B (通讯作者)，Shandong Univ, Jinan Cent Hosp, Jinan, Shandong, Peoples R China.
EM ningbin@sdu.edu.cn
FU National Natural Science Fund of ChinaNational Natural Science Foundation of China (NSFC) [81401014, 81771346]; Chinese Postdoctoral Science FoundationChina Postdoctoral Science Foundation [2015T80725]; Technology Research and Development Program of Jinan City [201704133]
CR Alexandru DANIELA, 2012, PERM J, V16, P46
   Tran AP, 2018, PHYSIOL REV, V98, P881, DOI 10.1152/physrev.00017.2017
   Ameres SL, 2013, NAT REV MOL CELL BIO, V14, P475, DOI 10.1038/nrm3611
   Anderson MA, 2016, NATURE, V532, P195, DOI 10.1038/nature17623
   Berindan-neagoe I, 2014, CA-CANCER J CLIN, V64, P311, DOI 10.3322/caac.21244
   Blake JA, 2015, NUCLEIC ACIDS RES, V43, PD1049, DOI 10.1093/nar/gku1179
   Calin GA, 2007, CANCER CELL, V12, P215, DOI 10.1016/j.ccr.2007.07.027
   Catenaccio A, 2017, CELL DEATH DIS, V8, P0, DOI 10.1038/cddis.2017.489
   Chen W, 2016, TRENDS NEUROSCI, V39, P597, DOI 10.1016/j.tins.2016.06.006
   Cristante AF, 2012, CLINICS, V67, P1219, DOI 10.6061/clinics/2012(10)16
   Dias DO, 2018, CELL, V173, P153, DOI 10.1016/j.cell.2018.02.004
   Djebali S, 2012, NATURE, V489, P101, DOI 10.1038/nature11233
   Fouad K, 2011, BRAIN RES BULL, V84, P337, DOI 10.1016/j.brainresbull.2010.04.017
   Garfin SR, 2001, SPINE, V26, P1511, DOI 10.1097/00007632-200107150-00002
   Geng YT, 2018, J HEMATOL ONCOL, V11, P0, DOI 10.1186/s13045-018-0643-z
   Ghibaudi M, 2017, PROG NEUROBIOL, V158, P69, DOI 10.1016/j.pneurobio.2017.07.005
   Hara M, 2017, NAT MED, V23, P818, DOI 10.1038/nm.4354
   Holmes D, 2017, NATURE, V552, PS49, DOI 10.1038/d41586-017-07550-9
   Jensen ME, 1997, AM J NEURORADIOL, V18, P1897
   Jiang ZS, 2018, INT J BIOL MACROMOL, V120, P66, DOI 10.1016/j.ijbiomac.2018.08.002
   Kanehisa M, 2008, NUCLEIC ACIDS RES, V36, PD480, DOI 10.1093/nar/gkm882
   Kleaveland B, 2018, CELL, V174, P350, DOI 10.1016/j.cell.2018.05.022
   Kopp F, 2018, CELL, V172, P393, DOI 10.1016/j.cell.2018.01.011
   Liu RH, 2018, AGING-US, V10, P1474, DOI 10.18632/aging.101484
   Qi XL, 2015, J MED GENET, V52, P710, DOI 10.1136/jmedgenet-2015-103334
   Qu SB, 2015, CANCER LETT, V365, P141, DOI 10.1016/j.canlet.2015.06.003
   Schwab JM, 2018, LANCET NEUROL, V17, P581, DOI 10.1016/S1474-4422(18)30206-0
   Sofroniew MV, 2018, NATURE, V557, P343, DOI 10.1038/s41586-018-0068-4
   Stoicea N, 2016, FRONT GENET, V7, P0, DOI 10.3389/fgene.2016.00011
   Stroman PW, 2016, J NEUROTRAUM, V33, P1450, DOI 10.1089/neu.2015.4257
   Van MIDDENDORPJJ, 2012, SPINAL CORD, V50, P686, DOI 10.1038/sc.2012.34
   Wang WZ, 2018, EXP CELL RES, V370, P24, DOI 10.1016/j.yexcr.2018.06.002
   Wang WZ, 2018, INT J BIOL SCI, V14, P178, DOI 10.7150/ijbs.24074
   Zhang XO, 2014, CELL, V159, P134, DOI 10.1016/j.cell.2014.09.001
   Zhang ZR, 2018, EBIOMEDICINE, V34, P267, DOI 10.1016/j.ebiom.2018.07.036
   Zhou ZB, 2018, MOL THER-NUCL ACIDS, V12, P718, DOI 10.1016/j.omtn.2018.07.011
   2018 , 1900, V8, V0, PP3408, DOI 10.7150/THNO.25156
NR 37
TC 15
Z9 15
U1 0
U2 9
PU IMPACT JOURNALS LLC
PI ORCHARD PARK
PA 6666 E QUAKER ST, STE 1, ORCHARD PARK, NY 14127 USA
SN 1945-4589
EI 
J9 AGING-US
JI Aging-US
PD APR 30
PY 2019
VL 11
IS 8
BP 2352
EP 2368
DI 10.18632/aging.101919
PG 17
WC Cell Biology; Geriatrics & Gerontology
SC Cell Biology; Geriatrics & Gerontology
GA HW5ZW
UT WOS:000466768900015
PM 30998503
DA 2022-04-27
ER

PT J
AU Foroughi, AA
   Saeedi-Moghadam, M
   Zeinali-Rafsanjani, B
   Nazeri, M
AF Foroughi, Amin Abolhasani
   Saeedi-Moghadam, Mandi
   Zeinali-Rafsanjani, Banafsheh
   Nazeri, Masoume
TI Comparison Between T2, STIR and PSIR Sequences, for Detection of Cervical Cord MS Plaques
SO IRANIAN JOURNAL OF RADIOLOGY
LA English
DT Article
DE MRI; Pulse Sequence; STIR; PSIR; LCR; LNR
ID multiple-sclerosis; inversion-recovery; lesion; mri; diagnosis; brain
AB Background: Multiple sclerosis (MS) is a demyelinating disease, involving almost 2.5 million people around the world. There are different MR pulse sequences, which are used to detect MS plaques. Objectives: This study aimed to compare, T2 weighted, short-tau inversion recovery (STIR) and phase-sensitive inversion recovery (PSIR) pulse sequences, for detecting cervical spinal cord lesions in MS patients. Patients and Methods: Sixty patients with definite MS diagnoses, participated in this study from June to December 2016. 1.5 T Siemens (Avanto, Erlangen, Germany) MR scanner and three pulse sequences (T2 weighted, STIR and PSIR sequences) were used for cervical cord MR imaging. To assess the effectiveness of these pulse sequences, the lesion to cord ratio (LCR) and lesion to noise ratio (LNR) were calculated. Results: The LCR and LNR of the T2 and PSIR were the same (LCR of 0.04,-0.03 and LNR of 2.74,-2.09 respectively), just the intensities were reverse. STIR had a significantly different LCR and LNR [0.23 (P < 0.001) and 22.7(P < 0.001) respectively], hence it was better in diagnosing cervical cord MS plaques. Conclusion: According to the results, using 1.5 T MRI machine, it implies that the STIR pulse sequence was the best pulse sequence in comparison to T2 and PSIR in detecting cervical cord MS plaques.
C1 [Foroughi, Amin Abolhasani; Saeedi-Moghadam, Mandi; Zeinali-Rafsanjani, Banafsheh] Shiraz Univ Med Sci, Med Imaging Res Ctr, Shiraz, Iran.
   [Foroughi, Amin Abolhasani] Shiraz Univ Med Sci, Dept Radiol, Shiraz, Iran.
   [Nazeri, Masoume] Shiraz Univ Med Sci, Clin Neurol Res Ctr, Dept Neurol, Shiraz, Iran.
RP Zeinali-Rafsanjani, B (通讯作者)，Shiraz Univ Med Sci, Med Imaging Res Ctr, Shiraz, Iran.
EM b.zeinali.r@gmail.com
CR Alcaide-leon P, 2016, AM J NEURORADIOL, V37, P970, DOI 10.3174/ajnr.A4656
   Bot JCJ, 2000, EUR RADIOL, V10, P753, DOI 10.1007/s003300050998
   Brown JWL, 2016, EXPERT REV NEUROTHER, V16, P157, DOI 10.1586/14737175.2016.1134323
   Chen JJ, 2016, CLIN RADIOL, V71, P815, DOI 10.1016/j.crad.2016.05.010
   Chong AL, 2016, AM J NEURORADIOL, V37, P180, DOI 10.3174/ajnr.A4476
   Combes AJE, 2017, NEUROIMAGE-CLIN, V16, P17, DOI 10.1016/j.nicl.2017.06.019
   Dekker I, 2017, NEUROIMAG CLIN N AM, V27, P205, DOI 10.1016/j.nic.2016.12.002
   Foroughi AA, 2017, NEURORADIOL J, V30, P0, DOI 10.1177/1971400916678224
   Gebarski SS, 1985, ANN NEUROL, V17, P469, DOI 10.1002/ana.410170509
   Hagiwara A, 2017, AM J NEURORADIOL, V38, P257, DOI 10.3174/ajnr.A5012
   Hashemi RH, 1995, RADIOLOGY, V196, P505, DOI 10.1148/radiology.196.2.7617868
   Hittmair K, 1996, AM J NEURORADIOL, V17, P1555
   Kearney H, 2015, NAT REV NEUROL, V11, P327, DOI 10.1038/nrneurol.2015.80
   Mcdonald WI, 2001, ANN NEUROL, V50, P121, DOI 10.1002/ana.1032
   Nayak NB, 2014, ACTA NEUROL SCAND, V129, P198, DOI 10.1111/ane.12168
   Nijeholt GJLA, 1996, AM J NEURORADIOL, V17, P1533
   Nikseresht ALIREZA, 2015, GLOB J HEALTH SCI, V8, P120, DOI 10.5539/gjhs.v8n4p253
   Paty DW, 1988, NEUROLOGY, V38, P180, DOI 10.1212/WNL.38.2.180
   Pietrangelo A, 2015, MULTIPLE SCLEROSIS N, V0, P0
   Polman C, 2005, NEUROLOGY, V64, P987, DOI 10.1212/01.WNL.0000154520.48391.69
   Poonawalla AH, 2008, RADIOLOGY, V246, P258, DOI 10.1148/radiol.2463061900
   Schmidt C, 2012, J NEURORADIOLOGY, V39, P51, DOI 10.1016/j.neurad.2011.09.006
   Schraa B, 2013, CLIN NEUROL, V5, P64
   Trip SA, 2005, J NEUROL NEUROSUR PS, V76, P11, DOI 10.1136/jnnp.2005.073213
   Vargas MI, 2009, J NEURORADIOLOGY, V36, P74, DOI 10.1016/j.neurad.2008.08.001
   Wattjes MP, 2006, EUR RADIOL, V16, P2067, DOI 10.1007/s00330-006-0195-4
   Weerakkody Y, 2017, MULTIPLE SCLEROSIS, V0, P0
   Wolf I, 2005, MED IMAGE ANAL, V9, P594, DOI 10.1016/j.media.2005.04.005
NR 28
TC 4
Z9 4
U1 0
U2 2
PU KOWSAR PUBL
PI HOENSBROEK
PA PATERSWEG 22,, HOENSBROEK, LIMBURG 6431 GC, NETHERLANDS
SN 1735-1065
EI 2008-2711
J9 IRAN J RADIOL
JI Iran. J. Radiol.
PD JUL 15
PY 2019
VL 16
IS 3
BP 
EP 
DI 10.5812/iranjradiol.82134
PG 6
WC Radiology, Nuclear Medicine & Medical Imaging
SC Radiology, Nuclear Medicine & Medical Imaging
GA IN6AY
UT WOS:000478759500008
DA 2022-04-27
ER

PT J
AU Loureiro, J
   Torres, AL
   Neto, T
   Aguiar, P
   Barrias, CC
   Pinto, MT
   Amaral, IF
AF Loureiro, Joana
   Torres, Ana Luisa
   Neto, Tania
   Aguiar, Paulo
   Barrias, Cristina Carvalho
   Pinto, Marta Teixeira
   Amaral, Isabel Freitas
TI Conjugation of the T1 sequence from CCN1 to fibrin hydrogels for therapeutic vascularization
SO MATERIALS SCIENCE & ENGINEERING C-MATERIALS FOR BIOLOGICAL APPLICATIONS
LA English
DT Article
DE Hydrogel biofunctionalization; T1 peptide from CCN1; Endothelial cells; Microcarrier-based angiogenesis assay; CAM assay
ID endothelial growth-factor; spinal-cord-injury; engineering angiogenesis; neural progenitor; cell; brain; stem; differentiation; identification; optimization
AB Hydrogel matrices with angiogenic properties are much desirable for therapeutic vascularization strategies, namely to provide vascular supply to ischemic areas, transplanted cells, or bioengineered tissues. Here we report the pro-angiogenic effect of fibrin (Fb) functionalization with the T1 sequence from the angiogenic inducer CCN1, forseeing its use in the injured brain and spinal cord. Fibrin functionalization with 40 mu M of T1 peptide effectively improved cellular sprouting of human brain microvascular endothelial cells (hCMEC/D3) in the absence of vascular endothelial growth factor (VEGF), without impacting the viscoelastic properties of Fb, cell viability, or proliferation. The pro-angiogenic effect of immobilized T1 was potentiated in the presence of VEGF and partially mediated through alpha 6 beta 1 integrin. The tethering of T1 also enhanced sprouting of human cord blood-derived outgrowth endothelial cells (OEC). Still, to elicit such effect, a higher input T1 concentration was required (60 mu M), in line with the lower protein levels of alpha 6 and beta 1 integrin subunits found in OEC comparing to hCMEC/D3, prior to embedment in Fb gel. Finally, the ability of T1-functionalized Fb in inducing cappilary invasion in vivo was assessed using the CAM assay, which evidenced a significant increase in the number of newly formed vessels at sites of implantation of T1-functionalized Fb, in the absence of soluble angiogenic factors. Overall these results demonstrate the potential of T1 peptide-presenting gels for use In therapeutic vascularization approaches. Considering T1 neurite-extension promoting capability and pro-angiogenic properties, T1-functionalized Fb hydrogels are particularly promising for application in the injured central nervous system.
C1 [Loureiro, Joana; Torres, Ana Luisa; Neto, Tania; Aguiar, Paulo; Barrias, Cristina Carvalho; Pinto, Marta Teixeira; Amaral, Isabel Freitas] Univ Porto, Inst Invest & Inovacao Saude, Rua Alfredo Allen 208, P-4200135 Porto, Portugal.
   [Loureiro, Joana; Torres, Ana Luisa; Neto, Tania; Aguiar, Paulo; Barrias, Cristina Carvalho; Amaral, Isabel Freitas] UPorto, INEB Inst Engn Biomed, Porto, Portugal.
   [Loureiro, Joana; Torres, Ana Luisa; Neto, Tania; Barrias, Cristina Carvalho] UPorto, ICBAS, Porto, Portugal.
   [Loureiro, Joana; Neto, Tania; Amaral, Isabel Freitas] UPorto, FEUP Fac Engn, Porto, Portugal.
   [Pinto, Marta Teixeira] UPorto, IPATIMUP, Inst Mol Pathol & Immunol, Porto, Portugal.
RP Amaral, IF (通讯作者)，Univ Porto, Inst Invest & Inovacao Saude, Rua Alfredo Allen 208, P-4200135 Porto, Portugal.
EM iamaral@ineb.up.pt
FU Norte Portugal Regional Operational Programme (NORTE 2020), under the PORTUGAL 2020 Partnership Agreement, through the European Regional Development Fund (ERDF) [NORTE-01-0145-FEDER-000008, NORTE-01-0145-FEDER-000012]; FEDER - Fundo Europeu de Desenvolvimento Regional funds through the COMPETE 2020 - Operational Programme for Competitiveness and Internationalisation (POCI); National Funds through FCT/MCTES [POCI-01-0145-FEDER-007274]; Santa Casa da Misericordia de Lisboa [1068-2015]
CR Ali S, 2013, BIORESEARCH OPEN ACC, V2, P241, DOI 10.1089/biores.2013.0021
   Amer MH, 2017, NPJ REGEN MED, V2, P0, DOI 10.1038/s41536-017-0028-x
   Aumailley M, 2013, CELL ADHES MIGR, V7, P48, DOI 10.4161/cam.22826
   Barczyk M, 2010, CELL TISSUE RES, V339, P269, DOI 10.1007/s00441-009-0834-6
   Brown AC, 2014, ACTA BIOMATER, V10, P1502, DOI 10.1016/j.actbio.2013.09.008
   Cao Y, 2015, SCI REP, V5, P0
   Crosby CO, 2019, REGEN BIOMATER, V6, P61, DOI 10.1093/rb/rbz003
   Des RIEUXA, 2014, J BIOMED MATER RES A, V102, P2345, DOI 10.1002/jbm.a.34915
   Georges PC, 2006, BIOPHYS J, V90, P3012, DOI 10.1529/biophysj.105.073114
   Grasselli F, 2003, J PHYSIOL PHARMACOL, V54, P361
   Hammarberg H, 2000, J COMP NEUROL, V428, P294, DOI 10.1002/1096-9861(20001211)428:2<294::AID-CNE8>3.0.CO;2-Y
   Herrera JJ, 2010, J NEUROTRAUM, V27, P2067, DOI 10.1089/neu.2010.1403
   Ichinose A, 1983, FEBS LETT, V153, P369, DOI 10.1016/0014-5793(83)80645-0
   Ingram DA, 2004, BLOOD, V104, P2752, DOI 10.1182/blood-2004-04-1396
   Johnson PJ, 2010, CELL TRANSPLANT, V19, P89, DOI 10.3727/096368909X477273
   Kaneko S, 2006, NAT MED, V12, P1380, DOI 10.1038/nm1505
   Kazanis I, 2010, J NEUROSCI, V30, P9771, DOI 10.1523/JNEUROSCI.0700-10.2010
   Laschke MW, 2012, EUR SURG RES, V48, P85, DOI 10.1159/000336876
   Lavalley DJ, 2017, CONVERG SCI PHYS ONC, V3, P0, DOI 10.1088/2057-1739/aa9263
   Lee TH, 2006, J BIOL CHEM, V281, P40450, DOI 10.1074/jbc.M607525200
   Leu SJ, 2003, J BIOL CHEM, V278, P33801, DOI 10.1074/jbc.M305862200
   Lovett M, 2009, TISSUE ENG PART B-RE, V15, P353, DOI 10.1089/ten.teb.2009.0085, 10.1089/ten.TEB.2009.0085
   Mahabeleshwar GH, 2007, CIRC RES, V101, P570, DOI 10.1161/CIRCRESAHA.107.155655
   Marquardt LM, 2016, CURR STEM CELL REP, V2, P207, DOI 10.1007/s40778-016-0058-0
   Mautes AEM, 2000, PHYS THER, V80, P673, DOI 10.1093/ptj/80.7.673
   Mongiat M, 2016, INT J MOL SCI, V17, P0, DOI 10.3390/ijms17111822
   Moon JJ, 2009, TISSUE ENG PT A, V15, P579, DOI 10.1089/ten.tea.2008.0196
   Moshayedi P, 2016, BIOMATERIALS, V105, P145, DOI 10.1016/j.biomaterials.2016.07.028
   Nehls V, 1995, HISTOCHEM CELL BIOL, V104, P459, DOI 10.1007/BF01464336
   Rauch MF, 2009, EUR J NEUROSCI, V29, P132, DOI 10.1111/j.1460-9568.2008.06567.x
   Robinson J, 2017, EXP NEUROL, V291, P87, DOI 10.1016/j.expneurol.2017.02.007
   Schindelin J, 2012, NAT METHODS, V9, P676, DOI 10.1038/nmeth.2019, 10.1038/NMETH.2019
   Silva J, 2017, ACTA BIOMATER, V59, P243, DOI 10.1016/j.actbio.2017.07.013
   Takada Y, 2007, GENOME BIOL, V8, P0, DOI 10.1186/gb-2007-8-5-215
   Urech L, 2005, BIOMATERIALS, V26, P1369, DOI 10.1016/j.biomaterials.2004.04.045
   Wang W, 2015, J BIOMED MATER RES A, V103, P1703, DOI 10.1002/jbm.a.35306
   Weisel JW, 2004, BIOPHYS CHEM, V112, P267, DOI 10.1016/j.bpc.2004.07.029
   Weksler B, 2013, FLUIDS BARRIERS CNS, V10, P0, DOI 10.1186/2045-8118-10-16
   Weksler BB, 2005, FASEB J, V19, P1872, DOI 10.1096/fj.04-3458fje
NR 39
TC 7
Z9 7
U1 2
U2 24
PU ELSEVIER
PI AMSTERDAM
PA RADARWEG 29, 1043 NX AMSTERDAM, NETHERLANDS
SN 0928-4931
EI 1873-0191
J9 MAT SCI ENG C-MATER
JI Mater. Sci. Eng. C-Mater. Biol. Appl.
PD NOV 15
PY 2019
VL 104
IS 
BP 
EP 
DI 10.1016/j.msec.2019.109847
PG 10
WC Materials Science, Biomaterials
SC Materials Science
GA JA1HY
UT WOS:000487569300078
PM 31500049
DA 2022-04-27
ER

PT J
AU Qin, C
   Liu, CB
   Yang, DG
   Gao, F
   Zhang, X
   Zhang, C
   Du, LJ
   Yang, ML
   Li, JJ
AF Qin, Chuan
   Liu, Chang-Bin
   Yang, De-Gang
   Gao, Feng
   Zhang, Xin
   Zhang, Chao
   Du, Liang-Jie
   Yang, Ming-Liang
   Li, Jian-Jun
TI Circular RNA Expression Alteration and Bioinformatics Analysis in Rats After Traumatic Spinal Cord Injury
SO FRONTIERS IN MOLECULAR NEUROSCIENCE
LA English
DT Article
DE circular RNA; spinal cord injury; microarray; bioinformatics; rats
ID regulatory role; pathway; microrna; myelotomy; outcm; target
AB Spinal cord injury (SCI) is mostly caused by trauma. As primary mechanical injury is unavoidable in SCI, a focus on the pathophysiology and underlying molecular mechanisms of SCI-induced secondary injury is necessary to develop promising treatments for SCI patients. Circular RNAs (circRNAs) are associated with various diseases. Nevertheless, studies to date have not yet determined the functional roles of circRNAs in traumatic SCI. We examined circRNA expression profiles in the contused spinal cords of rats using microarray and quantitative reverse transcription-PCR (qRT-PCR) then predict their potential roles in post-SCI pathophysiology with bioinformatics. We found a total of 1676 differentially expressed circRNAs (fold change >= 2.0; P < 0.05) in spinal cord 3 days after contusion using circRNA microarray; 1261 circRNAs were significantly downregulated, whereas the remaining 415 were significantly upregulated. Then, five selected circRNAs, namely, rno_circRNA_005342, rno_circRNA_015513, rno_circRNA_002948, rno_circRNA_006096, and rno_circRNA_013017 were all significantly downregulated in the SCI group after verification by qRT-PCR, demonstrating a similar expression pattern in both microarray and PCR data. The next section of the study was concerned with the prediction of circRNA/miRNA/mRNA interactions using bioinformatics analysis. In the final part of the study, Gene Ontology (GO) and Kyoto Encyclopedia of Genes and Genomes analyses indicated carbohydrate metabolic process was one of the most significant enrichments and meaningful terms after GO analysis, and the top two signaling pathways affected by the circRNAs-miRNAs axes were the AMP-activated protein kinase signaling pathway and the peroxisome related pathway. In summary, this study showed an altered circRNA expression pattern that may be involved in physiological and pathological processes in rats after traumatic SCI, providing deep insights into numerous possibilities for SCI treatment targets by regulating circRNAs.
C1 [Qin, Chuan; Liu, Chang-Bin; Yang, De-Gang; Gao, Feng; Zhang, Xin; Zhang, Chao; Du, Liang-Jie; Yang, Ming-Liang; Li, Jian-Jun] Capital Med Univ, Sch Rehabil Med, Beijing, Peoples R China.
   [Qin, Chuan; Liu, Chang-Bin; Yang, De-Gang; Gao, Feng; Zhang, Xin; Zhang, Chao; Du, Liang-Jie; Yang, Ming-Liang; Li, Jian-Jun] China Rehabil Sci Inst, Beijing, Peoples R China.
   [Qin, Chuan; Liu, Chang-Bin; Yang, De-Gang; Gao, Feng; Zhang, Xin; Zhang, Chao; Du, Liang-Jie; Yang, Ming-Liang; Li, Jian-Jun] Beijing Inst Brain Disorders, Ctr Neural Injury & Repair, Beijing, Peoples R China.
   [Qin, Chuan; Liu, Chang-Bin; Yang, De-Gang; Gao, Feng; Zhang, Xin; Zhang, Chao; Du, Liang-Jie; Yang, Ming-Liang; Li, Jian-Jun] China Rehabil Res Ctr, Dept Spinal & Neural Funct Reconstruct, Beijing, Peoples R China.
   [Qin, Chuan; Liu, Chang-Bin; Yang, De-Gang; Gao, Feng; Zhang, Xin; Zhang, Chao; Du, Liang-Jie; Yang, Ming-Liang; Li, Jian-Jun] Beijing Key Lab Neural Injury & Rehabil, Beijing, Peoples R China.
RP Li, JJ (通讯作者)，Capital Med Univ, Sch Rehabil Med, Beijing, Peoples R China.; Li, JJ (通讯作者)，China Rehabil Sci Inst, Beijing, Peoples R China.; Li, JJ (通讯作者)，Beijing Inst Brain Disorders, Ctr Neural Injury & Repair, Beijing, Peoples R China.; Li, JJ (通讯作者)，China Rehabil Res Ctr, Dept Spinal & Neural Funct Reconstruct, Beijing, Peoples R China.; Li, JJ (通讯作者)，Beijing Key Lab Neural Injury & Rehabil, Beijing, Peoples R China.
EM crrclijj@163.com
FU Special Fund for Basic Scientific Research of Central Public Research Institutes [2018CZ-1]; National Natural Science Foundation of ChinaNational Natural Science Foundation of China (NSFC) [81870979, 81271366]; Basic Scientific Research Foundation of China Rehabilitation Research Center [2018ZX-30]; Scientific Research Foundation of CRRC [2012C-1]; Beijing Science and Technology Major Project [D161100002816004]; Capital Health Research and Development of Special [2018-1-6011]
CR Ashburner M, 2000, NAT GENET, V25, P25, DOI 10.1038/75556
   Bai Y, 2018, J NEUROSCI, V38, P32, DOI 10.1523/JNEUROSCI.1348-17.2017
   Basso DM, 1996, EXP NEUROL, V139, P244, DOI 10.1006/exnr.1996.0098
   Chen S, 2018, ONCOL REP, V39, P2499, DOI 10.3892/or.2018.6372
   Chen XL, 2018, INT IMMUNOPHARMACOL, V59, P287, DOI 10.1016/j.intimp.2018.04.020
   Di CARAF, 2018, IMMUNITY, V48, P832, DOI 10.1016/j.immuni.2018.03.035
   Dimartino D, 2018, CELL REP, V23, P733, DOI 10.1016/j.celrep.2018.03.101
   Du WW, 2017, THERANOSTICS, V7, P4183, DOI 10.7150/thno.21299
   Enright AJ, 2004, GENOME BIOL, V5, P0
   Esposito E, 2011, EXPERT OPIN THER TAR, V15, P943, DOI 10.1517/14728222.2011.581231
   Fan X, 2017, NEURAL REGEN RES, V12, P815, DOI 10.4103/1673-5374.206653
   Floris G, 2017, MOL NEUROBIOL, V54, P5156, DOI 10.1007/s12035-016-0055-4
   Friedman RC, 2009, GENOME RES, V19, P92, DOI 10.1101/gr.082701.108
   Gorgey AS, 2011, METABOLISM, V60, P843, DOI 10.1016/j.metabol.2010.08.002
   Hextrum S, 2018, FRONT NEUROL, V9, P0, DOI 10.3389/fneur.2018.00011
   Hu AM, 2015, SPINAL CORD, V53, P98, DOI 10.1038/sc.2014.209
   Hu JZ, 2013, J NEUROTRAUM, V30, P1349, DOI 10.1089/neu.2012.2748
   Hu W, 2018, CANCER LETT, V427, P18, DOI 10.1016/j.canlet.2018.04.006
   Huang MG, 2016, ONCOTARGET, V7, P47186, DOI 10.18632/oncotarget.9706
   Hwang T, 2016, NAT NEUROSCI, V19, P1093, DOI 10.1038/nn.4337
   Khuyagbaatar B, 2015, J NEUROTRAUM, V32, P1987, DOI 10.1089/neu.2015.3875
   Kostovski E, 2013, AM J PHYSIOL-ENDOC M, V305, PE1071, DOI 10.1152/ajpendo.00132.2013
   Larionov A, 2005, BMC BIOINFORMATICS, V6, P0, DOI 10.1186/1471-2105-6-62
   Liu CY, 2017, ONCOTARGET, V8, P86535, DOI 10.18632/oncotarget.21238
   Liu J, 2017, MOL CANCER, V16, P0, DOI 10.1186/s12943-017-0630-y
   Lv HR, 2017, BIOCHEM BIOPH RES CO, V490, P948, DOI 10.1016/j.bbrc.2017.06.145
   Manohar A, 2017, ELIFE, V6, P0, DOI 10.7554/eLife.23532
   Memczak S, 2013, NATURE, V495, P333, DOI 10.1038/nature11928
   Nagoshi N, 2017, J NEUROCHEM, V141, P848, DOI 10.1111/jnc.13986
   Nicolas FE, 2017, RECENT PAT ANTI-CANC, V12, P128, DOI 10.2174/1574892812666170105113415
   Pang XL, 2016, EXP THER MED, V12, P4121, DOI 10.3892/etm.2016.3900
   Pasquinelli AE, 2012, NAT REV GENET, V13, P271, DOI 10.1038/nrg3162
   Qu SB, 2015, CANCER LETT, V365, P141, DOI 10.1016/j.canlet.2015.06.003
   Salgado-somoza A, 2017, IJC HEART VASC, V17, P33, DOI 10.1016/j.ijcha.2017.11.001
   Salmena L, 2011, CELL, V146, P353, DOI 10.1016/j.cell.2011.07.014
   Scheff SW, 2002, J NEUROTRAUM, V19, P1251, DOI 10.1089/08977150260338038
   Shi ZJ, 2017, INT J NEUROSCI, V127, P1104, DOI 10.1080/00207454.2017.1323208
   Sun NN, 2018, GENE, V665, P141, DOI 10.1016/j.gene.2018.04.014
   Xie BS, 2018, J NEUROTRAUM, V35, P1659, DOI 10.1089/neu.2017.5468
   Yang DG, 2013, SPINAL CORD, V51, P673, DOI 10.1038/sc.2013.56
   Yang ML, 2014, SPINAL CORD, V52, P564, DOI 10.1038/sc.2014.64
   Yang Y, 2017, CELL RES, V27, P626, DOI 10.1038/cr.2017.31
   Zhao RT, 2018, J NEUROTRAUM, V35, P2056, DOI 10.1089/neu.2017.5502
   Zhao YH, 2016, GENES-BASEL, V7, P0, DOI 10.3390/genes7120116
   Zhong ZY, 2016, SCI REP-UK, V6, P0, DOI 10.1038/srep30919
   Zhou HJ, 2018, AM J PHYSIOL-CELL PH, V315, PC52, DOI 10.1152/ajpcell.00278.2017
   Zhou RY, 2018, CANCER LETT, V425, P134, DOI 10.1016/j.canlet.2018.03.035
   Zhu HG, 2017, BIOMED PHARMACOTHER, V92, P879, DOI 10.1016/j.biopha.2017.05.143
   Zhu LL, 2017, CELL PHYSIOL BIOCHEM, V44, P388, DOI 10.1159/000484919
NR 49
TC 26
Z9 30
U1 3
U2 15
PU FRONTIERS MEDIA SA
PI LAUSANNE
PA AVENUE DU TRIBUNAL FEDERAL 34, LAUSANNE, CH-1015, SWITZERLAND
SN 1662-5099
EI 
J9 FRONT MOL NEUROSCI
JI Front. Molec. Neurosci.
PD JAN 14
PY 2019
VL 11
IS 
BP 
EP 
DI 10.3389/fnmol.2018.00497
PG 13
WC Neurosciences
SC Neurosciences & Neurology
GA HH4EB
UT WOS:000455672700001
PM 30692912
DA 2022-04-27
ER

PT J
AU Li, Y
   Chen, Y
   Li, X
   Wu, J
   Pan, JY
   Cai, RX
   Yang, RY
   Wang, XD
AF Li, Yi
   Chen, Ying
   Li, Xiang
   Wu, Jian
   Pan, Jing-Ying
   Cai, Ri-Xin
   Yang, Ri-Yun
   Wang, Xiao-Dong
TI RNA sequencing screening of differentially expressed genes after spinal cord injury
SO NEURAL REGENERATION RESEARCH
LA English
DT Article
DE nerve regeneration; spinal cord injury; RNA sequencing; C5ar1; Itgb2; Socs3; CCL6; astrocytes; rats; neural regeneration
ID c5a receptor cd88; socs3; inhibition; activation; recovery; system; damage; stat3; seq; ng2
AB In the search for a therapeutic schedule for spinal cord injury, it is necessary to understand key genes and their corresponding regulatory networks involved in the spinal cord injury process. However, ad hoc selection and analysis of one or two genes cannot fully reveal the complex molecular biological mechanisms of spinal cord injury. The emergence of second-generation sequencing technology (RNA sequencing) has provided a better method. In this study, RNA sequencing technology was used to analyze differentially expressed genes at different time points after spinal cord injury in rat models established by contusion of the eighth thoracic segment. The numbers of genes that changed significantly were 944, 1362 and 1421 at 1, 4 and 7 days after spinal cord injury respectively. After gene ontology analysis and temporal expression analysis of the differentially expressed genes, C5ar1, Socs3 and CCL6 genes were then selected and identified by real-time polymerase chain reaction and western blot assay. The mRNA expression trends of C5ar1, Socs3 and CCL6 genes were consistent with the RNA sequencing results. Further verification and analysis of C5ar1 indicate that the level of protein expression of C5ar1 was consistent with its nucleic acid level after spinal cord injury. C5ar1 was mainly expressed in neurons and astrocytes. Finally, the gene Itgb2, which may be related to C5ar1, was found by Chilibot database and literature search. Immunofluorescence histochemical results showed that the expression of Itgb2 was highly consistent with that of C5ar1. Itgb2 was expressed in astrocytes. RNA sequencing technology can screen differentially expressed genes at different time points after spinal cord injury. Through analysis and verification, genes strongly associated with spinal cord injury can be screened. This can provide experimental data for further determining the molecular mechanism of spinal cord injury, and also provide possible targets for the treatment of spinal cord injury.
C1 [Li, Yi] Soochow Univ, Sch Biol & Basic Med Sci, Suzhou, Jiangsu, Peoples R China.
   [Li, Yi; Chen, Ying; Li, Xiang; Wu, Jian; Pan, Jing-Ying; Cai, Ri-Xin; Yang, Ri-Yun; Wang, Xiao-Dong] Nantong Univ, Med Coll, Dept Histol & Embryol, Nantong, Jiangsu, Peoples R China.
   [Wang, Xiao-Dong] Nantong Univ, Coinnovat Ctr Neuroregenerat, Jiangsu Key Lab Neuroregenerat, Nantong, Jiangsu, Peoples R China.
RP Wang, XD (通讯作者)，Nantong Univ, Med Coll, Dept Histol & Embryol, Nantong, Jiangsu, Peoples R China.; Wang, XD (通讯作者)，Nantong Univ, Coinnovat Ctr Neuroregenerat, Jiangsu Key Lab Neuroregenerat, Nantong, Jiangsu, Peoples R China.
EM wxdzw@ntu.edu.cn
FU National Natural Science Foundation of ChinaNational Natural Science Foundation of China (NSFC) [31570983]; Priority Academic Program Development of Jiangsu Higher Education Institutes of China
CR Abe T, 2012, J IMMUNOL, V189, P5442, DOI 10.4049/jimmunol.1202339
   Alizadeh A, 2017, GLIA, V65, P1152, DOI 10.1002/glia.23150
   Amara U, 2010, SHOCK, V33, P568, DOI 10.1097/SHK.0b013e3181c799d4
   Baker BJ, 2009, TRENDS IMMUNOL, V30, P392, DOI 10.1016/j.it.2009.07.001
   Barham C, 2018, SCI REP-UK, V8, P0, DOI 10.1038/s41598-018-31132-y
   Basso DM, 1995, J NEUROTRAUM, V12, P1, DOI 10.1089/neu.1995.12.1
   Benson MJ, 2015, NEUROBIOL DIS, V76, P87, DOI 10.1016/j.nbd.2015.02.004
   Chamankhah M, 2013, BMC GENOMICS, V14, P0, DOI 10.1186/1471-2164-14-583
   Chen KN, 2013, PLOS ONE, V8, P0, DOI 10.1371/journal.pone.0072567
   Cianciulli A, 2017, CYTOKINE GROWTH F R, V37, P67, DOI 10.1016/j.cytogfr.2017.07.005
   Croker BA, 2008, SEMIN CELL DEV BIOL, V19, P414, DOI 10.1016/j.semcdb.2008.07.010
   Dalbayrak S, 2015, WORLD J ORTHOP, V6, P34, DOI 10.5312/wjo.v6.i1.34
   Deng GY, 2018, CELL PHYSIOL BIOCHEM, V50, P512, DOI 10.1159/000494165
   Donnelly EM, 2012, CYTOTHERAPY, V14, P1235, DOI 10.3109/14653249.2012.714865
   Duan HM, 2015, P NATL ACAD SCI USA, V112, P13360, DOI 10.1073/pnas.1510176112
   Garcia E, 2016, MEDIAT INFLAMM, V2016, P0, DOI 10.1155/2016/9476020
   Girke G, 2014, MOL IMMUNOL, V60, P14, DOI 10.1016/j.molimm.2014.03.008
   Gris D, 2004, J NEUROSCI, V24, P4043, DOI 10.1523/JNEUROSCI.5343-03.2004
   Guo Q, 2013, CLIN EXP IMMUNOL, V174, P318, DOI 10.1111/cei.12175
   Guo Q, 2013, SCAND J IMMUNOL, V77, P224, DOI 10.1111/sji.12001
   Hackett AR, 2016, NEUROBIOL DIS, V89, P10, DOI 10.1016/j.nbd.2016.01.017
   Herman PE, 2018, SCI REP-UK, V8, P0, DOI 10.1038/s41598-017-18757-1
   Hui SP, 2014, PLOS ONE, V9, P0, DOI 10.1371/journal.pone.0084212
   Ingolia NT, 2012, NAT PROTOC, V7, P1534, DOI 10.1038/nprot.2012.086
   Kanno M, 2005, J NEUROIMMUNOL, V167, P72, DOI 10.1016/j.jneuroim.2005.06.028
   Kwon BRIANK, 2004, SPINE J, V4, P451, DOI 10.1016/j.spinee.2003.07.007
   La MANNAS, 2018, INT J CANCER, V143, P2177, DOI 10.1002/ijc.31594
   Le TT, 2018, TRANSL PSYCHIAT, V8, P0, DOI 10.1038/s41398-018-0234-3
   Lee JD, 2017, BRIT J PHARMACOL, V174, P689, DOI 10.1111/bph.13730
   Li LM, 2010, SPINAL CORD, V48, P105, DOI 10.1038/sc.2009.104
   Liu XF, 2015, EXP NEUROL, V263, P364, DOI 10.1016/j.expneurol.2014.10.024
   Maher CA, 2009, NATURE, V458, P97, DOI 10.1038/nature07638
   Marioni JC, 2008, GENOME RES, V18, P1509, DOI 10.1101/gr.079558.108
   Middeldorp J, 2011, PROG NEUROBIOL, V93, P421, DOI 10.1016/j.pneurobio.2011.01.005
   Monk PN, 2007, BRIT J PHARMACOL, V152, P429, DOI 10.1038/sj.bjp.0707332
   Mueller M, 2013, IMMUNOBIOLOGY, V218, P1131, DOI 10.1016/j.imbio.2013.03.006
   Narrandes S, 2018, J CANCER, V9, P2249, DOI 10.7150/jca.24744
   Noller CM, 2017, TOP SPINAL CORD INJ, V23, P207, DOI 10.1310/sci2303-207
   Ozsolak F, 2011, NAT REV GENET, V12, P87, DOI 10.1038/nrg2934
   Park J, 2018, J CONTROL RELEASE, V290, P88, DOI 10.1016/j.jconrel.2018.10.003
   Park KW, 2016, EXP NEUROL, V284, P98, DOI 10.1016/j.expneurol.2016.08.002
   Park KW, 2014, EXP NEUROL, V261, P65, DOI 10.1016/j.expneurol.2014.06.013
   Qiao F, 2010, AM J PATHOL, V177, P3061, DOI 10.2353/ajpath.2010.100158
   Shi LL, 2017, BMC GENOMICS, V18, P0, DOI 10.1186/s12864-017-3532-x
   Sopp P, 2007, VET IMMUNOL IMMUNOP, V119, P106, DOI 10.1016/j.vetimm.2007.06.014
   Tapia VS, 2017, REGENERATION, V4, P21, DOI 10.1002/reg2.74
   Thundyil J, 2012, NEUROMOL MED, V14, P30, DOI 10.1007/s12017-012-8167-0
   Titova E, 2008, ACTA NEUROCHIR SUPPL, V105, P85
   Titova E, 2008, J NEUROSCI RES, V86, P3240, DOI 10.1002/jnr.21762
   Trojanowski JQ, 1986, J NEUROSCI, V6, P650
   Uchida K, 2010, BMC NEUROSCI, V11, P0, DOI 10.1186/1471-2202-11-84
   Van BODEGRAVENEJ, 2019, GLIA, V67, P1417, DOI 10.1002/glia.23594
   Van VERKMC, 2013, TRENDS PLANT SCI, V18, P175, DOI 10.1016/j.tplants.2013.02.001
   Wang JL, 2019, GYNECOL ONCOL, V152, P194, DOI 10.1016/j.ygyno.2018.10.002
   Widrin C, 2018, J ACUPUNCT MERIDIAN, V11, P74, DOI 10.1016/j.jams.2018.01.002
   Woodruff TM, 2010, NEUROMOL MED, V12, P179, DOI 10.1007/s12017-009-8085-y
   Yi S, 2018, NEURAL REGEN RES, V13, P1804, DOI 10.4103/1673-5374.237127
   Yuan XC, 2018, AM J TRANSL RES, V10, P2372
NR 58
TC 7
Z9 7
U1 1
U2 24
PU WOLTERS KLUWER MEDKNOW PUBLICATIONS
PI MUMBAI
PA WOLTERS KLUWER INDIA PVT LTD , A-202, 2ND FLR, QUBE, C T S  NO 1498A-2 VILLAGE MAROL, ANDHERI EAST, MUMBAI, 400059, INDIA
SN 1673-5374
EI 1876-7958
J9 NEURAL REGEN RES
JI Neural Regen. Res.
PD SEP 15
PY 2019
VL 14
IS 9
BP 1583
EP 1593
DI 10.4103/1673-5374.255994
PG 11
WC Cell Biology; Neurosciences
SC Cell Biology; Neurosciences & Neurology
GA HY3XE
UT WOS:000468060200023
PM 31089057
DA 2022-04-27
ER
