# Supplementary material for: Bibliometric analysis of research on gene expression in spinal cord injury
Source: Front Mol Neurosci. 2022 Oct 31;15:1023692. doi: 10.3389/fnmol.2022.1023692 (PMC9661966; doi:10.3389/fnmol.2022.1023692)
Supplement: Supplementary file 7 [file Data_Sheet_4.zip › download2020u33.txt]

PT J
AU Ding, H
   Yu, J
   Chang, WJ
   Liu, FD
   He, ZX
AF Ding, Hai
   Yu, Jia
   Chang, Wenju
   Liu, Fendou
   He, Zhenxing
TI Searching for differentially expressed proteins in spinal cord injury based on the proteomics analysis
SO LIFE SCIENCES
LA English
DT Article
DE Mouse model; Spinal cord injury; Itraq; Differentially expressed proteins; PPAR signaling pathway; VEGF signaling pathway
ID gene-expression; inflammation; spasticity; cell; transplantation; contusion; disease; s100a10; region
AB Aims: We aimed to identify potential differentially expressed proteins that play roles in the spinal cord injury. Materials and methods: The mouse model of spinal cord injury was firstly built, followed by grip strength evaluation. Then, isobaric tags for relative and absolute quantization (iTRAQ) analysis was used to identify differentially expressed proteins at 1, 2, 3 and 8 weeks after spinal cord injury. Finally, analysis of spinal cord injury repair related differentially expressed proteins in the early and middle-late stage of injury was performed followed by the functional analysis. Key findings: The result of grip strength evaluation showed that the motor function of the forelimbs of the mouse was significantly impaired after spinal cord injury. In the iTRAQ analysis, a total of 29 common differentially expressed proteins (such as Hbb-bs, Hba, S100a6, Ca1, Apoa4, Hspb1, Hist1h1c, Hist1h1e, Hbb-b1, Apoa1 and S100a10) were obtained at 1, 2, 3 and 8 weeks after spinal cord injury. A total of 70 and 180 common differentially expressed proteins were identified in the early and middle-late stage of injury, respectively. PPAR signaling pathway (involved Apoa1) and VEGF signaling pathway (involved Hspb1) were identified in the middle-late stage of spinal cord injury repair. Significance: Identified differentially expressed proteins and related signaling pathways may be associated with spinal cord injury.
C1 [Ding, Hai; Chang, Wenju; Liu, Fendou; He, Zhenxing] Bengbu Med Coll, Affiliated Hosp 1, Dept Orthoped, 287 Changhuai Rd, Bengbu 233004, Anhui, Peoples R China.
   [Yu, Jia] Bengbu Med Coll, Affiliated Hosp 1, Dept Ophthalmol, Bengbu 233004, Anhui, Peoples R China.
RP Ding, H (通讯作者)，Bengbu Med Coll, Affiliated Hosp 1, Dept Orthoped, 287 Changhuai Rd, Bengbu 233004, Anhui, Peoples R China.
EM dinghai_66@163.com
CR Albin MS, 1987, CRIT CARE CLIN, V3, P441
   Anisman H, 2008, J PSYCHIATR NEUROSCI, V33, P1522
   Aravantinou-fatorou K, 2015, STEM CELL REP, V5, P405, DOI 10.1016/j.stemcr.2015.07.012
   Avila-martin G, 2011, PLOS ONE, V6, P0, DOI 10.1371/journal.pone.0026107
   Biagioli M, 2009, P NATL ACAD SCI USA, V106, P15454, DOI 10.1073/pnas.0813216106
   Boom A, 2004, BBA-MOL CELL RES, V1742, P161, DOI 10.1016/j.bbamcr.2004.09.011
   Bravo-esteban E, 2013, NEUROREHABILITATION, V33, P531, DOI 10.3233/NRE-131000
   Cadotte DW, 2011, CLIN ORTHOP RELAT R, V469, P732, DOI 10.1007/s11999-010-1674-0
   Campbell IL, 2005, BRAIN RES REV, V48, P166, DOI 10.1016/j.brainresrev.2004.12.006
   Carmichael ST, 2005, EXP NEUROL, V193, P291, DOI 10.1016/j.expneurol.2005.01.004
   Chaerkady R, 2009, J PROTEOME RES, V8, P1315, DOI 10.1021/pr8006667
   Chen AS, 2010, J NEUROTRAUM, V27, P263, DOI 10.1089/neu.2009.1051
   Chen Y, 2018, EXPT THERAPEUTIC MED, V15, P0
   Choo AM, 2008, EXP NEUROL, V212, P490, DOI 10.1016/j.expneurol.2008.04.038
   Corbett BA, 2007, MOL PSYCHIATR, V12, P292, DOI 10.1038/sj.mp.4001943
   Devaux S, 2016, MOL CELLULAR PROTEOM, V15, P0
   Dietz V, 2007, LANCET NEUROL, V6, P725, DOI 10.1016/S1474-4422(07)70193-X
   Dobkin BH, 2004, ANNU REV MED, V55, P255, DOI 10.1146/annurev.med.55.091902.104338
   Doktor TK, 2017, NUCLEIC ACIDS RES, V45, P145
   Duffney LJ, 2018, AM J MED GENET B, V177, P426, DOI 10.1002/ajmg.b.32631
   Elliott DA, 2010, CLIN LIPIDOL, V5, P555, DOI 10.2217/CLP.10.37
   Esposito E, 2012, J NEUROINFLAMM, V9, P0, DOI 10.1186/1742-2094-9-81
   Galbavy W, 2017, IMMUN AGEING, V14, P0, DOI 10.1186/s12979-017-0091-6
   Gomez-soriano J, 2016, SPINAL CORD, V54, P687, DOI 10.1038/sc.2016.9
   Gris D, 2008, EXP NEUROL, V211, P259, DOI 10.1016/j.expneurol.2008.01.033
   Ham S, 2018, FRONT NEUROSCI-SWITZ, V12, P0, DOI 10.3389/fnins.2018.00407
   Harshman SW, 2013, NUCLEIC ACIDS RES, V41, P9593, DOI 10.1093/nar/gkt700
   He DS, 2016, AGING DIS, V7, P623, DOI 10.14336/AD.2016.0121
   Hoyaux D, 2002, J NEUROPATH EXP NEUR, V61, P736, DOI 10.1093/jnen/61.8.736
   Iacobas DA, 2007, FRONT INTEGR NEUROSC, V1, P0, DOI [10.3389/neuro.07.010.2007, 10.3389/neuro.07/010.2007]
   Jiang L, 2016, GENOME BIOL, V17, P0, DOI 10.1186/s13059-016-1010-4
   Jimenez CR, 2005, MOL CELL PROTEOMICS, V4, P120, DOI 10.1074/mcp.M400076-MCP200
   Kabanova S, 2009, INT J MED SCI, V6, P156
   Kalashnikova AA, 2016, BBA-GENE REGUL MECH, V1859, P455, DOI 10.1016/j.bbagrm.2015.10.004
   Kang SK, 2006, PROTEOMICS, V6, P2797, DOI 10.1002/pmic.200500621
   Kim J, 2018, HUM MOL GENET, V27, P0
   Kim K, 2008, J BIOL CHEM, V283, P9113, DOI 10.1074/jbc.M708205200
   Kim K, 2013, CELL REP, V5, P1690, DOI 10.1016/j.celrep.2013.11.038
   Konishi A, 2003, CELL, V114, P673, DOI 10.1016/S0092-8674(03)00719-0
   Lai BQ, 2016, BIOMATERIALS, V109, P40, DOI 10.1016/j.biomaterials.2016.08.005
   Lenz A, 2007, INJURY, V38, P1336, DOI 10.1016/j.injury.2007.10.003
   Liddelow SA, 2017, NATURE, V541, P481, DOI 10.1038/nature21029
   Liu HC, 2006, DEMENT GERIATR COGN, V21, P155, DOI 10.1159/000090676
   Liu WT, 2018, J NEUROINFLAMM, V15, P0, DOI 10.1186/s12974-018-1325-z
   Lubieniecka JM, 2011, PLOS ONE, V6, P0, DOI 10.1371/journal.pone.0019247
   Manavalan A, 2013, EXP MOL MED, V45, P0, DOI 10.1038/emm.2013.76
   Martin GR, 2010, PLOS ONE, V5, P0
   Merrill MJ, 2005, J NEUROSURG, V103, P853, DOI 10.3171/jns.2005.103.5.0853
   Milosevic A, 2017, J COMP NEUROL, V525, P955, DOI 10.1002/cne.24113
   Mukhamedshina YO, 2016, PLOS ONE, V11, P0, DOI 10.1371/journal.pone.0151745
   Murphy GJ, 2000, TRENDS PHARMACOL SCI, V21, P469, DOI 10.1016/S0165-6147(00)01559-5
   Oh JS, 2012, NEUROREPORT, V23, P174, DOI 10.1097/WNR.0b013e32834f4f3a
   Ostrowski RP, 2013, MED GAS RES, V3, P0, DOI 10.1186/2045-9912-3-17
   Park SW, 2016, J AFFECT DISORDERS, V196, P1, DOI 10.1016/j.jad.2016.02.010
   Paterniti I, 2013, J NEUROINFLAMM, V10, P0, DOI 10.1186/1742-2094-10-20
   Puchades M, 2003, MOL BRAIN RES, V118, P140, DOI 10.1016/j.molbrainres.2003.08.005
   Regel G, 1996, WORLD J SURG, V20, P422, DOI 10.1007/s002689900067
   Roque A, 2015, LANGMUIR, V31, P6782, DOI 10.1021/la504089g
   Sanchez A, 2010, NEUROPEPTIDES, V44, P323, DOI 10.1016/j.npep.2010.04.002
   Sayeed S, 2013, MOL CELL BIOCHEM, V374, P105, DOI 10.1007/s11010-012-1509-2
   Schwartz G, 2001, J NEUROSURG, V94, P245, DOI 10.3171/spi.2001.94.2.0245
   Sengupta MB, 2016, CLIN PROTEOM, V13, P0, DOI 10.1186/s12014-016-9112-2
   Sengupta MB, 2014, PLOS ONE, V9, P0, DOI 10.1371/journal.pone.0110885
   Siebert JR, 2010, BMC NEUROSCI, V11, P0, DOI 10.1186/1471-2202-11-148
   Silva NA, 2014, PROG NEUROBIOL, V114, P25, DOI 10.1016/j.pneurobio.2013.11.002
   Skold C, 1999, ARCH PHYS MED REHAB, V80, P1548, DOI 10.1016/S0003-9993(99)90329-5
   Stenudd M, 2015, JAMA NEUROL, V72, P235, DOI 10.1001/jamaneurol.2014.2927
   Sun F, 2010, CURR OPIN NEUROBIOL, V20, P510, DOI 10.1016/j.conb.2010.03.013
   Svenningsson P, 2014, MOL PSYCHIATR, V19, P962, DOI 10.1038/mp.2014.13
   Swieck K, 2019, BMC NEUROSCI, V20, P0, DOI 10.1186/s12868-019-0491-y
   Takeda M, 2010, PSYCHIAT CLIN NEUROS, V64, P592, DOI 10.1111/j.1440-1819.2010.02148.x
   Tedeschi A, 2012, FRONT MOL NEUROSCI, V4, P0, DOI 10.3389/fnmo1.2011.00060
   Umesono K, 1988, NATURE, V336, P262, DOI 10.1038/336262a0
   Van NIEKERKEA, 2016, MOL CELL PROTEOMICS, V15, P394, DOI 10.1074/mcp.R115.053751
   Vanguilder HD, 2011, J NEUROINFLAMM, V8, P0, DOI 10.1186/1742-2094-8-138
   Zamanian JL, 2012, J NEUROSCI, V32, P6391, DOI 10.1523/JNEUROSCI.6221-11.2012
   Zhang L, 2011, J PSYCHIATR RES, V45, P1426, DOI 10.1016/j.jpsychires.2011.06.006
   Zhang L, 2011, J PSYCHIATR RES, V45, P435, DOI 10.1016/j.jpsychires.2010.08.012
   Zhou J, 2017, FRONT MOL NEUROSCI, V10, P0, DOI 10.3389/fnmol.2017.00091
   Zou WY, 2017, FRONT NEUROSCI-SWITZ, V11, P0, DOI 10.3389/fnins.2017.00484
NR 80
TC 5
Z9 5
U1 3
U2 13
PU PERGAMON-ELSEVIER SCIENCE LTD
PI OXFORD
PA THE BOULEVARD, LANGFORD LANE, KIDLINGTON, OXFORD OX5 1GB, ENGLAND
SN 0024-3205
EI 1879-0631
J9 LIFE SCI
JI Life Sci.
PD FEB 1
PY 2020
VL 242
IS 
BP 
EP 
DI 10.1016/j.lfs.2019.117235
PG 14
WC Medicine, Research & Experimental; Pharmacology & Pharmacy
SC Research & Experimental Medicine; Pharmacology & Pharmacy
GA KD6HR
UT WOS:000507966000043
PM 31887301
DA 2022-04-27
ER

PT J
AU Belrose, JL
   Prasad, A
   Sammons, MA
   Gibbs, KM
   Szaro, B
AF Belrose, Jamie L.
   Prasad, Aparna
   Sammons, Morgan A.
   Gibbs, Kurt M.
   Szaro, Ben G.
TI Comparative gene expression profiling between optic nerve and spinal cord injury in Xenopus laevis reveals a core set of genes inherent in successful regeneration of vertebrate central nervous system axons
SO BMC GENOMICS
LA English
DT Article
DE Xenopus laevis; Spinal cord injury; Optic nerve injury; Axon regeneration; Central nervous system; RNA-seq
ID nuclear ribonucleoprotein k; n-terminal kinase; binding protein; brain-stem; capacity; frog; complement; leptin; metamorphosis; neurogenesis
AB BackgroundThe South African claw-toed frog, Xenopus laevis, is uniquely suited for studying differences between regenerative and non-regenerative responses to CNS injury within the same organism, because some CNS neurons (e.g., retinal ganglion cells after optic nerve crush (ONC)) regenerate axons throughout life, whereas others (e.g., hindbrain neurons after spinal cord injury (SCI)) lose this capacity as tadpoles metamorphose into frogs. Tissues from these CNS regions (frog ONC eye, tadpole SCI hindbrain, frog SCI hindbrain) were used in a three-way RNA-seq study of axotomized CNS axons to identify potential core gene expression programs for successful CNS axon regeneration.ResultsDespite tissue-specific changes in expression dominating the injury responses of each tissue, injury-induced changes in gene expression were nonetheless shared between the two axon-regenerative CNS regions that were not shared with the non-regenerative region. These included similar temporal patterns of gene expression and over 300 injury-responsive genes. Many of these genes and their associated cellular functions had previously been associated with injury responses of multiple tissues, both neural and non-neural, from different species, thereby demonstrating deep phylogenetically conserved commonalities between successful CNS axon regeneration and tissue regeneration in general. Further analyses implicated the KEGG adipocytokine signaling pathway, which links leptin with metabolic and gene regulatory pathways, and a novel gene regulatory network with genes regulating chromatin accessibility at its core, as important hubs in the larger network of injury response genes involved in successful CNS axon regeneration.ConclusionsThis study identifies deep, phylogenetically conserved commonalities between CNS axon regeneration and other examples of successful tissue regeneration and provides new targets for studying the molecular underpinnings of successful CNS axon regeneration, as well as a guide for distinguishing pro-regenerative injury-induced changes in gene expression from detrimental ones in mammals.
C1 [Belrose, Jamie L.; Prasad, Aparna; Sammons, Morgan A.; Szaro, Ben G.] SUNY Albany, Dept Biol Sci, 1400 Washington Ave, Albany, NY 12222 USA.
   [Belrose, Jamie L.; Prasad, Aparna; Szaro, Ben G.] SUNY Albany, Ctr Neurosci Res, 1400 Washington Ave, Albany, NY 12222 USA.
   [Gibbs, Kurt M.] Morehead State Univ, Dept Biol & Chem, Morehead, KY 40351 USA.
RP Szaro, B (通讯作者)，SUNY Albany, Dept Biol Sci, 1400 Washington Ave, Albany, NY 12222 USA.; Szaro, B (通讯作者)，SUNY Albany, Ctr Neurosci Res, 1400 Washington Ave, Albany, NY 12222 USA.
EM bszaro@albany.edu
FU NIHUnited States Department of Health & Human ServicesNational Institutes of Health (NIH) - USA [P20GM103436, P30GM106396]; JG Brown Foundation
CR Abe N, 2010, J BIOL CHEM, V285, P28034, DOI 10.1074/jbc.M110.125336
   Agostinone J, 2015, PROG BRAIN RES, V220, P199, DOI 10.1016/bs.pbr.2015.04.012
   Ananthakrishnan L, 2008, NEUROSCIENCE, V153, P144, DOI 10.1016/j.neuroscience.2008.02.001
   Anders SIMON, 2010, GENOME BIOL, V11, PR106, DOI 10.1186/gb-2010-11-10-r106
   Andrews S, 2010, FASTQC QUALITY CONTR, V0, P0
   Anthony TE, 2005, GENE DEV, V19, P1028, DOI 10.1101/gad.1302105
   Arimoto A, 2018, DEV GROWTH DIFFER, V60, P400, DOI 10.1111/dgd.12557
   Avci HX, 2012, P NATL ACAD SCI USA, V109, P14206, DOI 10.1073/pnas.1119853109
   Avraham Y, 2011, CURR NEUROVASC RES, V8, P313, DOI 10.2174/156720211798120954
   Baumgart M, 2014, AGING CELL, V13, P965, DOI 10.1111/acel.12257
   Beattie MS, 1990, J NEUROBIOL, V21, P1108, DOI 10.1002/neu.480210714
   Beaver RS, 2001, VISION RES, V41, P1765, DOI 10.1016/S0042-6989(01)00053-0
   Bender MC, 2017, FRONT ENDOCRINOL, V8, P0, DOI 10.3389/fendo.2017.00099
   Benjamini Y, 1995, J R STAT SOC B, V57, P289, DOI 10.1111/j.2517-6161.1995.tb02031.x
   Benowitz LI, 2017, EXP NEUROL, V287, P365, DOI 10.1016/j.expneurol.2015.12.015
   Benowitz LI, 2011, CURR OPIN NEUROL, V24, P577, DOI 10.1097/WCO.0b013e32834c208d
   Bu W, 2001, ONCOGENE, V20, P3185, DOI 10.1038/sj.onc.1204429
   Campfield LA, 1995, SCIENCE, V269, P546, DOI 10.1126/science.7624778
   Canete-soler R, 2005, J NEUROSCI, V25, P4353, DOI 10.1523/JNEUROSCI.0885-05.2005
   Chan JYH, 2009, FEBS LETT, V583, P281, DOI 10.1016/j.febslet.2008.12.025
   Chang J, 2017, GENESIS, V55, P0, DOI 10.1002/dvg.23015
   Cholia RP, 2015, CURR MOL MED, V15, P932, DOI 10.2174/1566524015666150921104804
   Chou J, 2019, DEV BIOL, V450, P34, DOI 10.1016/j.ydbio.2019.03.002
   Chung MI, 2014, ELIFE, V3, P0, DOI 10.7554/eLife.01439
   Conesa A, 2016, GENOME BIOL, V17, P0, DOI 10.1186/s13059-016-0881-8
   Deem JD, 2018, AM J PHYSIOL-ENDOC M, V315, PE552, DOI 10.1152/ajpendo.00462.2017
   Dobreva G, 2010, CELL STEM CELL, V7, P422, DOI 10.1016/j.stem.2010.09.005
   Dovey M, 2009, MOL CELL BIOL, V29, P3746, DOI 10.1128/MCB.01684-08
   Drew K, 2017, MOL SYST BIOL, V13, P0, DOI 10.15252/msb.20167490
   Dutta B, 2014, MOL CELL PROTEOMICS, V13, P3236, DOI 10.1074/mcp.M114.038232
   Dutta B, 2014, MOL CELL PROTEOMICS, V13, P2183, DOI 10.1074/mcp.M113.034975
   Elsaeidi F, 2014, J NEUROSCI, V34, P2632, DOI 10.1523/JNEUROSCI.3898-13.2014
   Fawcett JW, 1981, BRAIN RES, V229, P487, DOI 10.1016/0006-8993(81)91009-X
   Fernandes KA, 2013, EXP EYE RES, V112, P106, DOI 10.1016/j.exer.2013.04.021
   Fernandez-godino R, 2018, HUM MOL GENET, V27, P147, DOI 10.1093/hmg/ddx392
   Forehand CJ, 1982, J NEUROSCI, V2, P654
   Friesen MJ, 2000, J BIOL CHEM, V275, P26370, DOI 10.1074/jbc.M003299200
   Galmozzi E, 2012, MED HYPOTHESES, V79, P471, DOI 10.1016/j.mehy.2012.06.026
   Gaze RM, 1959, QUART JOUR EXPTL PHYSIOL, V44, P290
   Gaze RM, 1963, PROC R SOC SER B-BIO, V157, P420, DOI 10.1098/rspb.1963.0020
   Gervasi C, 2003, J COMP NEUROL, V461, P262, DOI 10.1002/cne.10695
   Gibbs KM, 2006, BRAIN RES, V1088, P68, DOI 10.1016/j.brainres.2006.02.126
   Gibbs KURTM, 2018, COLD SPRING HARB PROTOC, V2018, P0, DOI 10.1101/pdb.prot101030
   Gibbs KM, 2011, EUR J NEUROSCI, V33, P9, DOI 10.1111/j.1460-9568.2010.07477.x
   Goodbrand IA, 1991, ANAT EMBRYOL, V184, P71, DOI 10.1007/BF01744263
   Hall D, 2010, J BIOL CHEM, V285, P31011, DOI 10.1074/jbc.M110.127159
   Hart T, 2013, BMC GENOMICS, V14, P0, DOI 10.1186/1471-2164-14-778
   Herman PE, 2018, SCI REP-UK, V8, P0, DOI 10.1038/s41598-017-18757-1
   Herwartz C, 2015, MEDIAT INFLAMM, V2015, P0, DOI 10.1155/2015/804264
   Hui SP, 2014, PLOS ONE, V9, P0, DOI 10.1371/journal.pone.0084212
   Hutchins EJ, 2013, J NEUROSCI, V33, P14666, DOI 10.1523/JNEUROSCI.4821-12.2013
   Rehermann MI, 2009, J COMP NEUROL, V515, P197, DOI 10.1002/cne.22061
   Ivashkiv LB, 2011, ANN NY ACAD SCI, V1237, P88, DOI 10.1111/j.1749-6632.2011.06217.x
   Jin D, 2015, NAT COMMUN, V6, P0, DOI 10.1038/ncomms9074
   Kakebeen AD, 2020, ELIFE, V9, P0, DOI 10.7554/eLife.52648
   Kamei N, 2012, J NEUROTRAUM, V29, P1758, DOI 10.1089/neu.2011.2139
   Kanehisa M, 2000, NUCLEIC ACIDS RES, V28, P27, DOI 10.1093/nar/28.1.27
   Kanehisa M, 2019, NUCLEIC ACIDS RES, V47, PD590, DOI 10.1093/nar/gky962
   Kanehisa M, 2017, NUCLEIC ACIDS RES, V45, PD353, DOI 10.1093/nar/gkw1092
   Kassmer SH, 2016, CURR OPIN GENET DEV, V39, P101, DOI 10.1016/j.gde.2016.06.001
   Kath C, 2018, PLOS ONE, V13, P0, DOI 10.1371/journal.pone.0193257
   King MW, 2009, INT J DEV BIOL, V53, P955, DOI 10.1387/ijdb.082719mk
   Knowlden S, 2014, J IMMUNOL, V192, P851, DOI 10.4049/jimmunol.1302831
   Lacerda R, 2017, CELL MOL LIFE SCI, V74, P1659, DOI 10.1007/s00018-016-2428-2
   Lang DM, 1995, J NEUROSCI, V15, P99
   Langmead B, 2012, NAT METHODS, V9, P357, DOI 10.1038/NMETH.1923, 10.1038/nmeth.1923
   Leclercq IA, 2003, GASTROENTEROLOGY, V124, P1451, DOI 10.1016/S0016-5085(03)00270-1
   Lee-liu D, 2017, NEUROSCI LETT, V652, P82, DOI 10.1016/j.neulet.2016.09.054
   Lee-liu D, 2014, NEURAL DEV, V9, P0, DOI 10.1186/1749-8104-9-12
   Lee-liu D, 2013, GENESIS, V51, P529, DOI 10.1002/dvg.22406
   Li XF, 2017, SCI REP-UK, V7, P0, DOI 10.1038/s41598-017-16472-5
   Liao DQ, 2009, MOL CANCER RES, V7, P1893, DOI 10.1158/1541-7786.MCR-09-0229
   Lin GF, 2013, DEV CELL, V24, P41, DOI 10.1016/j.devcel.2012.11.017
   Liu LI, 1998, J NEUROCYTOL, V27, P737, DOI 10.1023/A:1006950917973
   Liu X, 2018, CELL SIGNAL, V51, P243, DOI 10.1016/j.cellsig.2018.08.011
   Liu YY, 2012, J NEUROSCI, V32, P3563, DOI 10.1523/JNEUROSCI.5197-11.2012
   Lonati C, 2013, PEPTIDES, V50, P145, DOI 10.1016/j.peptides.2013.10.014
   Long Y, 2013, PLOS ONE, V7, P0
   Love MI, 2014, GENOME BIOL, V15, P0, DOI 10.1186/s13059-014-0550-8
   Love NR, 2011, BMC DEV BIOL, V11, P0, DOI 10.1186/1471-213X-11-70
   Ma KH, 2018, GLIA, V66, P2487, DOI 10.1002/glia.23500
   Ma XJM, 2009, NAT REV MOL CELL BIO, V10, P307, DOI 10.1038/nrm2672
   Nguyen MH, 2011, THESCIENTIFICWORLDJO, V11, P1525, DOI 10.1100/tsw.2011.137
   Maki N, 2013, CURR TOP MICROBIOL, V367, P237, DOI 10.1007/82_2012_293
   Martinez-de LUNARI, 2017, DEV BIOL, V426, P219, DOI 10.1016/j.ydbio.2016.03.005
   Mcewan J, 2011, DEV DYNAM, V240, P1259, DOI 10.1002/dvdy.22555
   Minoura I, 2017, NEUROSCI RES, V122, P1, DOI 10.1016/j.neures.2017.04.002
   Monaghan JR, 2007, J NEUROCHEM, V101, P27, DOI 10.1111/j.1471-4159.2006.04344.x
   Moody SA, 1996, J COMP NEUROL, V364, P219, DOI 10.1002/(SICI)1096-9861(19960108)364:2<219::AID-CNE3>3.0.CO;2-8
   Munoz J, 2014, ONCOLOGIST, V19, P536, DOI 10.1634/theoncologist.2013-0407
   Myung K, 2004, P NATL ACAD SCI USA, V101, P15980, DOI 10.1073/pnas.0407010101
   Nguyen VQ, 2000, CURR BIOL, V10, P195, DOI 10.1016/S0960-9822(00)00337-7
   Nieuwkoop P, 1994, NORMAL TABLE XENOPUS, V0, P0
   Noor NM, 2011, PLOS ONE, V6, P0, DOI 10.1371/journal.pone.0027465
   Norsworthy MW, 2017, NEURON, V94, P1112, DOI 10.1016/j.neuron.2017.05.035
   Ohno S, 1970, EVOLUTION GENE DUPLI, V0, P0
   Oliva AA, 2006, J NEUROSCI, V26, P9462, DOI 10.1523/JNEUROSCI.2625-06.2006
   Ostberg A, 1979, BRAIN RES, V168, P441, DOI 10.1016/0006-8993(79)90301-9
   Park J, 2018, ONCOTARGET, V2016, P43960
   Park KK, 2008, SCIENCE, V322, P963, DOI 10.1126/science.1161566
   Park SH, 2017, MICROBES INFECT, V19, P110, DOI 10.1016/j.micinf.2016.10.003
   Pelzer D, 2020, BIORXIV, V0, P0
   Perucho L, 2014, PLOS ONE, V9, P0, DOI 10.1371/journal.pone.0099956
   Peterson SL, 2014, EXP NEUROL, V258, P35, DOI 10.1016/j.expneurol.2014.04.028
   Phipps LS, 2020, DEVELOPMENT, V147, P0, DOI 10.1242/dev.180844
   Popov IK, 2017, DEV BIOL, V426, P429, DOI 10.1016/j.ydbio.2016.05.014
   Priscilla R, 2019, BRAIN RES, V1704, P150, DOI 10.1016/j.brainres.2018.10.012
   Quigley IK, 2017, PLOS GENET, V13, P0, DOI 10.1371/journal.pgen.1006538
   Rao N, 2014, BMC DEV BIOL, V14, P0, DOI 10.1186/1471-213X-14-32
   Rasmussen KD, 2016, GENE DEV, V30, P733, DOI 10.1101/gad.276568.115
   Raymond PA, 2006, BMC DEV BIOL, V6, P0, DOI 10.1186/1471-213X-6-36
   Rensen SS, 2009, HEPATOLOGY, V50, P1809, DOI 10.1002/hep.23228
   Roberts A, 2011, BIOINFORMATICS, V27, P2325, DOI 10.1093/bioinformatics/btr355
   Roberts A, 2011, GENOME BIOL, V12, P0, DOI 10.1186/gb-2011-12-3-r22
   Robinson JT, 2011, NAT BIOTECHNOL, V29, P24, DOI 10.1038/nbt.1754
   Roosa JR, 2000, MOL BRAIN RES, V82, P35, DOI 10.1016/S0169-328X(00)00180-7
   Rousseau E, 2013, MOL PHARMACOL, V84, P888, DOI 10.1124/mol.113.087965
   Sakaguchi T, 1993, NEUROSCI LETT, V153, P65, DOI 10.1016/0304-3940(93)90078-Y
   Sandgren J, 2015, BIOMED RES INT, V2015, P0, DOI 10.1155/2015/862039
   Schwartz ML, 1994, MOL BRAIN RES, V27, P215, DOI 10.1016/0169-328X(94)90003-5
   Session AM, 2016, NATURE, V538, P336, DOI 10.1038/nature19840
   Shaw T, 2009, EMBO REP, V10, P881, DOI 10.1038/embor.2009.102
   Smith PD, 2009, NEURON, V64, P617, DOI 10.1016/j.neuron.2009.11.021
   Song W, 2015, J BIOL CHEM, V290, P13344
   Sperry RW, 1944, J NEUROPHYSIOL, V7, P57, DOI 10.1152/jn.1944.7.1.57
   Szaro BG, 1987, CURR TOP DEV BIOL, V21, P217
   Szaro BG, 1985, J NEUROSCI, V5, P192
   Szaro BG, 1984, BRAIN RES, V297, P337, DOI 10.1016/0006-8993(84)90575-4
   Szklarczyk D, 2019, NUCLEIC ACIDS RES, V47, PD607, DOI 10.1093/nar/gky1131
   Szklarczyk D, 2017, NUCLEIC ACIDS RES, V45, PD362, DOI 10.1093/nar/gkw937
   Szklarczyk D, 2015, NUCLEIC ACIDS RES, V43, PD447, DOI 10.1093/nar/gku1003
   Tang YP, 2006, BRAIN RES, V1126, P102, DOI 10.1016/j.brainres.2006.08.002
   Tao YC, 2017, MEDIAT INFLAMM, V2017, P0, DOI 10.1155/2017/4256352
   Tapia VS, 2017, REGENERATION, V4, P21, DOI 10.1002/reg2.74
   Taylor JSH, 1989, EUR J NEUROSCI, V1, P626, DOI 10.1111/j.1460-9568.1989.tb00368.x
   Thorvaldsdottir H, 2013, BRIEF BIOINFORM, V14, P178, DOI 10.1093/bib/bbs017
   Trapnell C, 2013, NAT BIOTECHNOL, V31, P46, DOI 10.1038/nbt.2450
   Trapnell C, 2012, NAT PROTOC, V7, P562, DOI 10.1038/nprot.2012.016
   Trapnell C, 2010, NAT BIOTECHNOL, V28, P511, DOI 10.1038/nbt.1621
   Trapnell C, 2009, BIOINFORMATICS, V25, P1105, DOI 10.1093/bioinformatics/btp120
   Tripathi S, 2015, CELL HOST MICROBE, V18, P723, DOI 10.1016/j.chom.2015.11.002
   Valentin-kahan A, 2017, FRONT MOL NEUROSCI, V10, P0, DOI 10.3389/fnmol.2017.00017
   Vanmier P, 1984, ANAT EMBRYOL, V170, P295
   Veldmam MB, 2010, MOL CELL NEUROSCI, V43, P370, DOI 10.1016/j.mcn.2010.01.004
   Wagatsuma A, 2007, MOL CELL BIOCHEM, V304, P25, DOI 10.1007/s11010-007-9482-x
   Walker KL, 2001, J NEUROSCI, V21, P9655, DOI 10.1523/JNEUROSCI.21-24-09655.2001
   Wang GX, 2014, DIABETES, V63, P1340, DOI 10.2337/db13-1139
   Wang ZJ, 2018, CELL MOL LIFE SCI, V75, P3353, DOI 10.1007/s00018-018-2864-2
   Wang ZM, 2015, J NEUROSCI, V35, P3139, DOI 10.1523/JNEUROSCI.2832-14.2015
   Weng YL, 2017, NEURON, V94, P337, DOI 10.1016/j.neuron.2017.03.034
   Whitworth GB, 2017, DEV BIOL, V426, P360, DOI 10.1016/j.ydbio.2016.06.003
   Wilson MA, 1992, ANAT EMBRYOL, V186, P75, DOI 10.1007/BF00710404
   Wong P, 2003, J CELL BIOL, V163, P327, DOI 10.1083/jcb.200305032
   Yang Y, 2019, LIFE SCI, V216, P200, DOI 10.1016/j.lfs.2018.11.043
   Yoshida M, 1997, J NEUROSCI RES, V50, P169
   Yoshida M, 2016, AM J PHYSIOL-GASTR L, V10, P0
   Yu Y, 2015, NUCLEIC ACIDS RES, V43, P3208, DOI 10.1093/nar/gkv157
   Yu Y, 2013, EUR J NEUROSCI, V38, P2280, DOI 10.1111/ejn.12222
   Zhao XF, 2014, CELL REP, V9, P272, DOI 10.1016/j.celrep.2014.08.047
   Zhao YG, 1994, J COMP NEUROL, V343, P158, DOI 10.1002/cne.903430112
NR 160
TC 4
Z9 4
U1 3
U2 9
PU BMC
PI LONDON
PA CAMPUS, 4 CRINAN ST, LONDON N1 9XW, ENGLAND
SN 1471-2164
EI 
J9 BMC GENOMICS
JI BMC Genomics
PD AUG 5
PY 2020
VL 21
IS 1
BP 
EP 
DI 10.1186/s12864-020-06954-8
PG 27
WC Biotechnology & Applied Microbiology; Genetics & Heredity
SC Biotechnology & Applied Microbiology; Genetics & Heredity
GA NC3HA
UT WOS:000561104300003
PM 32758133
DA 2022-04-27
ER

PT J
AU Wang, WZ
   Li, J
   Zhang, ZD
   Ma, HX
   Li, Q
   Yang, H
   Li, MX
   Liu, L
AF Wang, Wenzhao
   Li, Jun
   Zhang, Zhengdong
   Ma, Huixu
   Li, Qin
   Yang, Hai
   Li, Mingxin
   Liu, Lei
TI Genome-wide analysis of acute traumatic spinal cord injury-related RNA expression profiles and uncovering of a regulatory axis in spinal fibrotic scars
SO CELL PROLIFERATION
LA English
DT Article
DE acute traumatic spinal cord injury; interaction network; long non&#8208; coding RNAs; miRNA; mRNA
ID noncoding rna; sequence; fibroblast
AB Objectives Long non-coding RNAs (lncRNAs) are critical for posttranscriptional and transcriptional regulation in eukaryotic cells. However, data on lncRNA expression in the lesion epicentres of spinal tissues after acute traumatic spinal cord injury (ATSCI) are scarce. We aimed to identify lncRNA expression profiles in such centres and predict latent regulatory networks. Materials and methods High-throughput RNA-sequencing was used to profile the expression and regulatory patterns of lncRNAs, microRNAs and messenger RNAs (mRNAs) in an ATSCI C57BL/6 mouse model. Chromosome distributions, open reading frames (ORFs), transcript abundances, exon numbers and lengths were compared between lncRNAs and mRNAs. Gene ontology, KEGG pathways and binding networks were analysed. The findings were validated by qRT-PCRs and luciferase assays. Results Intronic lncRNAs were the most common differentially expressed lncRNA. Most lncRNAs had <6 exons, and lncRNAs had shorter lengths and lesser ORFs than mRNAs. MiR-21a-5p had the most significant differential expression and bound to the differentially expressed lncRNA ENSMUST00000195880. The microRNAs and lncRNAs with significant differential expression were screened, and a lncRNA/miRNA/mRNA interaction network was predicted, constructed and verified. Conclusions The regulatory actions of this network may play a role in the pathophysiology of ATSCI. Our findings may lead to better understanding of potential ncRNA biomarkers and confer better therapeutic strategies for ATSCIs.
C1 [Wang, Wenzhao; Li, Jun; Zhang, Zhengdong; Ma, Huixu; Li, Qin; Yang, Hai; Li, Mingxin; Liu, Lei] Sichuan Univ, West China Hosp, Dept Orthoped, Natl Clin Res Ctr Geriatr, 37 Wainan Guoxue Rd, Chengdu 610041, Sichuan, Peoples R China.
RP Liu, L (通讯作者)，Sichuan Univ, West China Hosp, Dept Orthoped, Natl Clin Res Ctr Geriatr, 37 Wainan Guoxue Rd, Chengdu 610041, Sichuan, Peoples R China.
EM liuinsistence@163.com
FU Innovation and Entrepreneurship Project of Sichuan Technology Gallery [2019JDRC0100, 20MZGC0265]; National Clinical Research Center for Geriatrics, West China Hospital, Sichuan University [Z20192013, Y2018B22]; Science and Technology Support Project of Sichuan Province [2018SZ0159]; National Natural Science Fund of ChinaNational Natural Science Foundation of China (NSFC) [81874002]; West China hospital postdoctoral research and development fund [2019HXBH068]
CR Tran AP, 2018, PHYSIOL REV, V98, P881, DOI 10.1152/physrev.00017.2017
   Ameres SL, 2013, NAT REV MOL CELL BIO, V14, P475, DOI 10.1038/nrm3611
   Atianand MK, 2017, ANNU REV IMMUNOL, V35, P177, DOI 10.1146/annurev-immunol-041015-055459
   Beattie MS, 2002, NEURON, V36, P375, DOI 10.1016/S0896-6273(02)01005-X
   Blake JA, 2015, NUCLEIC ACIDS RES, V43, PD1049, DOI 10.1093/nar/gku1179
   Catenaccio A, 2017, CELL DEATH DIS, V8, P0, DOI 10.1038/cddis.2017.489
   Chandran R, 2017, NEUROCHEM INT, V111, P12, DOI 10.1016/j.neuint.2017.01.015
   Chen NH, 2019, BIOSCIENCE REP, V39, P0, DOI 10.1042/BSR20181440
   Cristante AF, 2012, CLINICS, V67, P1219, DOI 10.6061/clinics/2012(10)16
   Dias DO, 2018, CELL, V173, P153, DOI 10.1016/j.cell.2018.02.004
   Djebali S, 2012, NATURE, V489, P101, DOI 10.1038/nature11233
   Duran RCD, 2017, SCI REP-UK, V7, P0, DOI 10.1038/srep41008
   Finn RD, 2014, NUCLEIC ACIDS RES, V42, PD222, DOI 10.1093/nar/gkt1223, 10.1093/nar/gkt263
   Gibbons ANDREW, 2018, NONCODING RNA, V4, P0, DOI 10.3390/ncrna4020011
   Grossman SD, 2000, J NEUROCHEM, V75, P174, DOI 10.1046/j.1471-4159.2000.0750174.x
   Guo XF, 2018, ONCOGENE, V37, P4239, DOI 10.1038/s41388-018-0261-9
   Hara M, 2017, NAT MED, V23, P818, DOI 10.1038/nm.4354
   Harvey LA, 2017, J PHYSIOTHER, V63, P197, DOI 10.1016/j.jphys.2017.08.005
   Ho CH, 2007, ARCH PHYS MED REHAB, V88, PS49, DOI 10.1016/j.apmr.2006.12.001
   Jiang ZS, 2018, INT J BIOL MACROMOL, V120, P66, DOI 10.1016/j.ijbiomac.2018.08.002
   Kanehisa M, 2017, NUCLEIC ACIDS RES, V45, PD353, DOI 10.1093/nar/gkw1092
   Kim D, 2013, GENOME BIOL, V14, P0, DOI 10.1186/gb-2013-14-4-r36
   Kleaveland B, 2018, CELL, V174, P350, DOI 10.1016/j.cell.2018.05.022
   Kong L, 2007, NUCLEIC ACIDS RES, V35, PW345, DOI 10.1093/nar/gkm391
   Langmead B, 2012, NAT METHODS, V9, P357, DOI 10.1038/NMETH.1923, 10.1038/nmeth.1923
   Liu RH, 2018, AGING-US, V10, P1474, DOI 10.18632/aging.101484
   Mercer TR, 2008, P NATL ACAD SCI USA, V105, P716, DOI 10.1073/pnas.0706729105
   Ning B, 2014, INT J BIOL SCI, V10, P997, DOI 10.7150/ijbs.9058
   Pertea M, 2015, NAT BIOTECHNOL, V33, P290, DOI 10.1038/nbt.3122
   Qu SB, 2015, CANCER LETT, V365, P141, DOI 10.1016/j.canlet.2015.06.003
   Rowland JW, 2008, NEUROSURG FOCUS, V25, P0, DOI 10.3171/FOC.2008.25.11.E2
   Schwab JM, 2018, LANCET NEUROL, V17, P581, DOI 10.1016/S1474-4422(18)30206-0
   Sekhon LHS, 2001, SPINE, V26, PS2, DOI 10.1097/00007632-200112151-00002
   Stoicea N, 2016, FRONT GENET, V7, P0, DOI 10.3389/fgene.2016.00011
   Sun F, 2010, GLIA, V58, P1304, DOI 10.1002/glia.21009
   Sun L, 2013, NUCLEIC ACIDS RES, V41, P0, DOI 10.1093/nar/gkt646
   Ulitsky I, 2013, CELL, V154, P26, DOI 10.1016/j.cell.2013.06.020
   Wang LB, 2019, MOL MED REP, V19, P3021, DOI 10.3892/mmr.2019.9979
   Wang WZ, 2018, EXP CELL RES, V370, P24, DOI 10.1016/j.yexcr.2018.06.002
   Wang WZ, 2018, INT J BIOL SCI, V14, P178, DOI 10.7150/ijbs.24074
   Zhang MC, 2018, J HEMATOL ONCOL, V11, P0, DOI 10.1186/s13045-018-0569-5
   Zhao XL, 2013, NAT NEUROSCI, V16, P1024, DOI 10.1038/nn.3438
NR 43
TC 3
Z9 3
U1 0
U2 6
PU WILEY
PI HOBOKEN
PA 111 RIVER ST, HOBOKEN 07030-5774, NJ USA
SN 0960-7722
EI 1365-2184
J9 CELL PROLIFERAT
JI Cell Prolif.
PD JAN 15
PY 2020
VL 54
IS 1
BP 
EP 
DI 10.1111/cpr.12951
PG 15
WC Cell Biology
SC Cell Biology
GA PS9LS
UT WOS:000585377100001
PM 33150698
DA 2022-04-27
ER

PT J
AU Rashed, MM
   Nekooei, S
   Nouri, M
   Borji, N
   Khadembashi, A
AF Rashed, Masoud Mahdavi
   Nekooei, Sirous
   Nouri, Marzieh
   Borji, Nahid
   Khadembashi, Alireza
TI Evaluation of DWI and ADC Sequences' Diagnostic Values in Benign and Malignant Pulmonary Lesions
SO TURKISH THORACIC JOURNAL
LA English
DT Article
DE Apparent diffusion coefficient (ADC); diffusion-weighted imaging (DWI) grading; lung lesion; lung-to-cord-signal ratio (LCR)
ID apparent diffusion-coefficient; lung-cancer; nodule; pet; differentiation; artifact
AB OBJECTIVE: The gold standard for the diagnosis of lung cancer is conducting a histopathologic study. It is also diagnosed based on some features of a computed tomography (CT) scan. Imposed radiation is a prominent side effect of a CT scan. Diffusion-weighted imaging (DWI) apparent diffusion coefficient (ADC) images have currently been used in the diagnosis of different lesions, including those of the brain and breast, and their uses in lung lesions are being evaluated. In this study, to find a safe, sensitive, and specific method, we aimed to assess DWI imaging to replace the CT scan and the positron emission tomography scan. MATERIAL AND METHODS: A total of 29 patients were enrolled in the study. In b800 images in DWI, spinal cord and lesion signals were measured, and the lesion-to-cord-signal ratio (LCR) was calculated. The ADC value was measured in a quantitative way. Lesions were also graded qualitatively in b800 DWI sequences. RESULTS: There was a significant difference between malignant and benign lesions in terms of DWI grading in b800 images (p<0.001). There was a significant difference between ADC means of a malignant and benign lesion (p=0.003). The mean LCR for malignant lung lesions was significantly higher than that of the benign ones (p<0.001). Considering Grade 3 as the cutoff in DWI grading results in sensitivity, specificity, and accuracy of 89%, 90%, and 89.6%, respectively. For ADC values, sensitivity, specificity, and accuracy of 79%, 80%, and 79.3%, respectively, were obtained when the cutoff was 1.027x10(-3) sec/mm(2). The sensitivity of 84%, the specificity of 90%, and the accuracy of 86.2% were calculated for the LCR in a cutoff of 0.983. In this study, all three parameters had an area under the curve of >= 0.8, meaning that these variables were valuable for the differentiation of benign and malignant lesions. CONCLUSION: Diffusion-weighted magnetic resonance imaging is a noninvasive tool, with no contrast agent and requiring ionizing radiations, which could be used for the qualitative, quantitative, and semiquantitative assessment of pulmonary lesions.
C1 [Rashed, Masoud Mahdavi] Mashhad Univ Med Sci, Akbar & Dr Sheikh Hosp, Dept Radiol, Mashhad, Razavi Khorasan, Iran.
   [Nekooei, Sirous] Mashhad Univ Med Sci, Qaem Hosp, Dept Radiol, Mashhad, Razavi Khorasan, Iran.
   [Nouri, Marzieh] Mashhad Univ Med Sci, Qaem Hosp, Dept Thorac Surg, Mashhad, Razavi Khorasan, Iran.
   [Borji, Nahid] Mashhad Univ Med Sci, Qaem Hosp, Dept MRI, Mashhad, Razavi Khorasan, Iran.
   [Khadembashi, Alireza] Mashhad Univ Med Sci, Student Res Comm, Mashhad, Razavi Khorasan, Iran.
RP Rashed, MM (通讯作者)，Mashhad Univ Med Sci, Akbar & Dr Sheikh Hosp, Dept Radiol, Mashhad, Razavi Khorasan, Iran.
EM Rashedmm1367@gmail.com
FU Research and Technology Department, Mashhad University of Medical Sciences [T4830]
CR Bastin ME, 1999, MAGN RESON IMAGING, V17, P1011, DOI 10.1016/S0730-725X(99)00026-0
   Broncano J, 2016, MAGN RESON IMAGING C, V24, P135, DOI 10.1016/j.mric.2015.08.004
   Burdette JH, 1998, AM J ROENTGENOL, V171, P791, DOI 10.2214/ajr.171.3.9725318
   Cakir C, 2015, BALK MED J, V32, P403, DOI 10.5152/balkanmedj.2015.15663
   Cakmak V, 2017, J MAGN RESON IMAGING, V45, P845, DOI 10.1002/jmri.25426
   Carillo GERARDOANDRESOBESO, 2014, KOREAN J THORAC CARDIOVASC SURG, V47, P458, DOI 10.5090/kjtcs.2014.47.5.458
   Cheng TYD, 2016, J THORAC ONCOL, V11, P1653, DOI 10.1016/j.jtho.2016.05.021
   Concatto NH, 2016, EUR RADIOL, V26, P2915, DOI 10.1007/s00330-015-4125-1
   Conti PS, 1996, NUCL MED BIOL, V23, P717, DOI 10.1016/0969-8051(96)00074-1
   Dwamena BA, 1999, RADIOLOGY, V213, P530, DOI 10.1148/radiology.213.2.r99nv46530
   Elster AD, 1988, J COMPUT ASSIST TOMO, V12, P130, DOI 10.1097/00004728-198801000-00025
   Gumustas S, 2012, RADIOL ONCOL, V46, P106, DOI 10.2478/v10019-012-0021-3
   Guo Y, 2002, J MAGN RESON IMAGING, V16, P172, DOI 10.1002/jmri.10140
   Higashi K, 1998, J NUCL MED, V39, P1016
   Jemal A, 2006, CA-CANCER J CLIN, V56, P106, DOI 10.3322/canjclin.56.2.106
   Jezzard P, 1998, MAGNET RESON MED, V39, P801, DOI 10.1002/mrm.1910390518
   Koyama H, 2010, EUR RADIOL, V20, P790, DOI 10.1007/s00330-009-1615-z
   Kwee TC, 2008, EUR RADIOL, V18, P1937, DOI 10.1007/s00330-008-0968-z
   Lutsep HL, 1997, ANN NEUROL, V41, P574, DOI 10.1002/ana.410410505
   Matoba M, 2007, RADIOLOGY, V243, P570, DOI 10.1148/radiol.2432060131
   Moseley ME, 1990, RADIOLOGY, V176, P439, DOI 10.1148/radiology.176.2.2367658
   Rigo P, 1996, EUR J NUCL MED, V23, P1641, DOI 10.1007/BF01249629
   Satoh S, 2008, AM J ROENTGENOL, V191, P464, DOI 10.2214/AJR.07.3133
   Shen GH, 2018, AM J ROENTGENOL, V210, P58, DOI 10.2214/AJR.17.18257
   Shen GH, 2016, EUR RADIOL, V26, P556, DOI 10.1007/s00330-015-3840-y
   Stejskal EO, 1965, J CHEM PHYS, V42, P288, DOI 10.1063/1.1695690
   Takahara T, 2004, MATRIX, V160, P160
   Taouli B, 2003, RADIOLOGY, V226, P71, DOI 10.1148/radiol.2261011904
   Uto T, 2009, RADIOLOGY, V252, P247, DOI 10.1148/radiol.2521081195
   Wahidi MM, 2007, CHEST, V132, P94S, DOI 10.1378/chest.07-1352
   Wang J, 2016, J THORAC ONCOL, V11, P334, DOI 10.1016/j.jtho.2015.11.011
NR 31
TC 0
Z9 0
U1 0
U2 0
PU AVES
PI SISLI
PA BUYUKDERE CAD 105-9, MECIDIYEKOY, SISLI, ISTANBUL 34394, TURKEY
SN 
EI 2149-2530
J9 TURK THORAC J
JI Turk. Thorac. J.
PD NOV 15
PY 2020
VL 21
IS 6
BP 390
EP 396
DI 10.5152/TurkThoracJ.2020.19007
PG 7
WC Respiratory System
SC Respiratory System
GA PG9UC
UT WOS:000600070300006
PM 33352094
DA 2022-04-27
ER

PT J
AU Herzog, C
   Greenald, D
   Larraz, J
   Keatinge, M
   Herrgen, L
AF Herzog, Chiara
   Greenald, David
   Larraz, Juan
   Keatinge, Marcus
   Herrgen, Leah
TI RNA-seq analysis and compound screening highlight multiple signalling pathways regulating secondary cell death after acute CNS injury in vivo
SO BIOLOGY OPEN
LA English
DT Article
DE CNS injury; Secondary cell death; RNA-seq; Compound screen; Cellular signalling; Zebrafish
ID focal cerebral-ischemia; ornithine-decarboxylase activity; traumatic brain-injury; nervous-system injury; necrosis-factor-alpha; spinal-cord-injury; tnf-alpha; induced excitotoxicity; artery occlusion; neuronal injury
AB Understanding the molecular mechanisms that regulate secondary cell death after acute central nervous system (CNS) injury is critical for the development of effective neuroprotective drugs. Previous research has shown that neurotoxic processes including excitotoxicity, oxidative stress and neuroinflammation can cause secondary cell death. Nevertheless, clinical trials targeting these processes have been largely unsuccessful, suggesting that the signalling pathways underlying secondary cell death remain incompletely understood. Due to their suitability for live imaging and their amenability to genetic and pharmacological manipulation, larval zebrafish provide an ideal platform for studying the regulation of secondary cell death in vivo. Here, we use RNA-seq gene expression profiling and compound screening to identify signalling pathways that regulate secondary cell death after acute neural injury in larval zebrafish. RNA-seq analysis of genes upregulated in cephalic mpegl macrophage-lineage cells isolated from mpegl:GFP transgenic larvae after neural injury suggested an involvement of cytokine and polyamine signalling in secondary cell death. Furthermore, screening a library of FDA approved compounds indicated roles for GABA, serotonin and dopamine signalling. Overall, our results highlight multiple signalling pathways that regulate secondary cell death in vivo, and thus provide a starting point for the development of novel neuroprotective treatments for patients with CNS injury. This article has an associated First Person interview with the two first authors of the paper.
C1 [Herzog, Chiara; Greenald, David; Larraz, Juan; Keatinge, Marcus; Herrgen, Leah] Univ Edinburgh, Ctr Discovery Brain Sci, Biomed Sci, 49 Little France Crescent, Edinburgh EH16 4SB, Midlothian, Scotland.
RP Herrgen, L (通讯作者)，Univ Edinburgh, Ctr Discovery Brain Sci, Biomed Sci, 49 Little France Crescent, Edinburgh EH16 4SB, Midlothian, Scotland.
EM Leah.Herrgen@ed.ac.uk
FU University of Edinburgh Chancellor's Fellowship; Wellcome Trust/The University of Edinburgh Institutional Strategic Support Fund; Wellcome Trust Seed Award in ScienceWellcome Trust [207701/Z/17/Z]; Carnegie Trust Research Incentive Grant [70457]; Rosetrees Trust/Stoneygate Trust Seedcorn Award [M602]; Royal Society Research GrantRoyal Society of London [RG170428]; NERCUK Research & Innovation (UKRI)Natural Environment Research Council (NERC) [R8/H10/56]; MRCUK Research & Innovation (UKRI)Medical Research Council UK (MRC) [MR/K001744/1]; BBSRCUK Research & Innovation (UKRI)Biotechnology and Biological Sciences Research Council (BBSRC) [BB/J004243/1]
CR Adibhatla RM, 2006, AAPS J, V8, P0
   Adibhatla RM, 2002, BRAIN RES, V938, P81, DOI 10.1016/S0006-8993(02)02447-2
   Ahuja CS, 2017, NAT REV DIS PRIMERS, V3, P0, DOI 10.1038/nrdp.2017.18
   Anwar MA, 2016, FRONT CELL NEUROSCI, V10, P0, DOI 10.3389/fncel.2016.00098
   Babu GN, 2003, NEUROCHEM RES, V28, P1851, DOI 10.1023/A:1026123809033
   Bernardino L, 2005, J NEUROSCI, V25, P6734, DOI 10.1523/JNEUROSCI.1510-05.2005
   Bremer J, 2017, PLOS ONE, V12, P0, DOI 10.1371/journal.pone.0178854
   Brown GC, 2015, BRAIN RES, V1628, P288, DOI 10.1016/j.brainres.2015.08.031
   Carlson NG, 1999, J IMMUNOL, V163, P3963
   Chakraborty S, 2016, CURR NEUROL NEUROSCI, V16, P0, DOI 10.1007/s11910-016-0625-x
   Chamorro A, 2016, LANCET NEUROL, V15, P869, DOI 10.1016/S1474-4422(16)00114-9
   Coert BA, 2000, NEUROSCI LETT, V282, P5, DOI 10.1016/S0304-3940(00)00856-9
   Dobin A, 2013, BIOINFORMATICS, V29, P15, DOI 10.1093/bioinformatics/bts635
   Dogan A, 1999, J NEUROSURG, V90, P1078, DOI 10.3171/jns.1999.90.6.1078
   Dorsett CR, 2017, J NEUROTRAUM, V34, P263, DOI 10.1089/neu.2015.4373
   Duan B, 2011, J NEUROSCI, V31, P2101, DOI 10.1523/JNEUROSCI.4351-10.2011
   Early JJ, 2018, ELIFE, V7, P0, DOI 10.7554/eLife.35136
   Ellett FELIX, 2011, BLOOD, V117, Pe49, DOI 10.1182/blood-2010-10-314120
   Fan JW, 2019, TOXICOL SCI, V168, P381, DOI 10.1093/toxsci/kfy300
   Figiel I, 2008, ACTA NEUROBIOL EXP, V68, P526
   Gilad GM, 1991, EXP NEUROL, V111, P349, DOI 10.1016/0014-4886(91)90102-I
   Green AR, 2000, NEUROPHARMACOLOGY, V39, P1483, DOI 10.1016/S0028-3908(99)00233-6
   Hanada R, 2011, J MOL MED, V89, P647, DOI 10.1007/s00109-011-0749-z
   Hanisch UK, 2007, NAT NEUROSCI, V10, P1387, DOI 10.1038/nn1997
   Hawryluk GREGORYWJ, 2015, HANDB CLIN NEUROL, V128, P761, DOI 10.1016/B978-0-444-63521-1.00047-9
   Hellewell S, 2016, BRAIN RES, V1640, P36, DOI 10.1016/j.brainres.2015.12.024
   Henley CM, 1996, J NEUROTRAUM, V13, P487, DOI 10.1089/neu.1996.13.487
   Herzog C, 2019, DEVELOPMENT, V146, P0, DOI 10.1242/dev.174698
   Hu XM, 2015, NAT REV NEUROL, V11, P56, DOI 10.1038/nrneurol.2014.207
   Inglefield JR, 1995, HIPPOCAMPUS, V5, P460, DOI 10.1002/hipo.450050508
   Iqbal S, 2002, BRAIN RES, V946, P162, DOI 10.1016/S0006-8993(02)02871-8
   Jao LE, 2013, P NATL ACAD SCI USA, V110, P13904, DOI 10.1073/pnas.1308335110
   Johansen FF, 1991, ACTA NEUROL SCAND, V84, P1
   Jung JE, 2011, STROKE, V42, P3574, DOI 10.1161/STROKEAHA.111.626648
   Kadhim HAZIMJ, 2008, J INTENSIVE CARE MED, V23, P236, DOI 10.1177/0885066608318458
   Kaengkan P, 2013, MOL CELLS, V36, P534, DOI 10.1007/s10059-013-0235-2
   Kam KY, 2012, PROG NEURO-PSYCHOPH, V39, P69, DOI 10.1016/j.pnpbp.2012.05.010
   Kelso ML, 2015, J NEUROIMMUNOL, V278, P162, DOI 10.1016/j.jneuroim.2014.11.002
   Kim GH, 2009, CAN J NEUROL SCI, V36, P14, DOI 10.1017/S0317167100006247
   Kim YH, 2017, CLIN ORTHOP SURG, V9, P1, DOI 10.4055/cios.2017.9.1.1
   Kindy MS, 1994, J CEREBR BLOOD F MET, V14, P1040, DOI 10.1038/jcbfm.1994.136
   Kurinami H, 2016, SCI REP-UK, V6, P0, DOI 10.1038/srep38062
   Kwon BRIANK, 2004, SPINE J, V4, P451, DOI 10.1016/j.spinee.2003.07.007
   Lambertsen KL, 2009, J NEUROSCI, V29, P1319, DOI 10.1523/JNEUROSCI.5505-08.2009
   Li QY, 2018, NAT REV IMMUNOL, V18, P225, DOI 10.1038/nri.2017.125
   Liao Y, 2014, BIOINFORMATICS, V30, P923, DOI 10.1093/bioinformatics/btt656
   Loane DAVIDJ, 2015, HANDB CLIN NEUROL, V127, P343, DOI 10.1016/B978-0-444-52892-6.00022-2
   Loane DJ, 2016, EXP NEUROL, V275, P316, DOI 10.1016/j.expneurol.2015.08.018
   Lopez-vales R, 2011, FASEB J, V25, P4240, DOI 10.1096/fj.11-183186
   Lukkarainen J, 1995, EUR J NEUROSCI, V7, P1840, DOI 10.1111/j.1460-9568.1995.tb00704.x
   Lukkarinen JA, 1999, BRAIN RES, V826, P325, DOI 10.1016/S0006-8993(99)01327-X
   Maas AIR, 2008, LANCET NEUROL, V7, P728, DOI 10.1016/S1474-4422(08)70164-9
   Marchetti L, 2004, J BIOL CHEM, V279, P32869, DOI 10.1074/jbc.M311766200
   Martin M, 2011, EMBNET J, V17, P10, DOI 10.14806/ej.17.1.200, 10.14806/EJ.17.1.200
   Mastracci TL, 2015, SCI REP-UK, V5, P0, DOI 10.1038/srep13269
   Masuch A, 2016, GLIA, V64, P76, DOI 10.1002/glia.22904
   Mautes AEM, 1999, NEUROSCI LETT, V264, P153, DOI 10.1016/S0304-3940(99)00197-4
   Mazzolini J, 2020, GLIA, V68, P298, DOI 10.1002/glia.23717
   Mazzolini J, 2018, JOVE-J VIS EXP, V0, P0, DOI DOI 10.3791/57431
   Meldrum BS, 1999, EPILEPSIA, V40, PS2, DOI 10.1111/j.1528-1157.1999.tb02087.x
   Mi HY, 2019, NAT PROTOC, V14, P703, DOI 10.1038/s41596-019-0128-8
   Mitchell DM, 2019, SCI REP-UK, V9, P0, DOI 10.1038/s41598-019-41298-8
   Moretti A, 2015, PHARMACOL THERAPEUT, V146, P23, DOI 10.1016/j.pharmthera.2014.09.003
   Morsch M, 2015, FRONT CELL NEUROSCI, V9, P0, DOI 10.3389/fncel.2015.00321
   Mounce BC, 2016, CELL HOST MICROBE, V20, P167, DOI 10.1016/j.chom.2016.06.011
   Mracsko E, 2014, FRONT CELL NEUROSCI, V8, P0, DOI 10.3389/fncel.2014.00388
   Namdaran P, 2012, J NEUROSCI, V32, P3516, DOI 10.1523/JNEUROSCI.3905-11.2012
   Nimmerjahn A, 2005, SCIENCE, V308, P1314, DOI 10.1126/science.1110647
   Noristani HN, 2017, FRONT MOL NEUROSCI, V10, P0, DOI 10.3389/fnmol.2017.00090
   Ohnmacht J, 2016, DEVELOPMENT, V143, P1464, DOI 10.1242/dev.129155
   Oosterhof N, 2017, GLIA, V65, P138, DOI 10.1002/glia.23083
   Oyinbo CA, 2011, ACTA NEUROBIOL EXP, V71, P281
   Pardo-martin C, 2010, NAT METHODS, V7, P634, DOI 10.1038/NMETH.1481, 10.1038/nmeth.1481
   Park E, 2008, CAN MED ASSOC J, V178, P1163, DOI 10.1503/cmaj.080282
   Pauls S, 2001, DEV GENES EVOL, V211, P603, DOI 10.1007/s00427-001-0196-x
   Pfaffl MW, 2001, NUCLEIC ACIDS RES, V29, P0, DOI 10.1093/nar/29.9.e45
   Rao AM, 1998, NEUROSCI LETT, V256, P65, DOI 10.1016/S0304-3940(98)00780-0
   Rao WLR, 2001, J CEREBR BLOOD F MET, V21, P945
   Rink C, 2011, ANTIOXID REDOX SIGN, V14, P1889, DOI 10.1089/ars.2010.3474
   Robinson MD, 2010, GENOME BIOL, V11, P0, DOI 10.1186/gb-2010-11-3-r25
   Robinson MD, 2010, BIOINFORMATICS, V26, P139, DOI 10.1093/bioinformatics/btp616
   Rock DM, 1995, ANNU REV PHARMACOL, V35, P463
   Schmidt-kastner R, 2002, MOL BRAIN RES, V108, P81, DOI 10.1016/S0169-328X(02)00516-8
   Seeger TF, 1995, J PHARMACOL EXP THER, V275, P101
   Shimamura M, 2014, P NATL ACAD SCI USA, V111, P8191, DOI 10.1073/pnas.1400544111
   Shimizu M, 2018, SCI REP, V8, P1, DOI 10.1038/S41598-018-35898-Z
   Sieger D, 2012, DEV CELL, V22, P1138, DOI 10.1016/j.devcel.2012.04.012
   Tsarouchas TM, 2018, NAT COMMUN, V9, P0, DOI 10.1038/s41467-018-07036-w
   Turrin NP, 2006, J NEUROSCI, V26, P143, DOI 10.1523/JNEUROSCI.4032-05.2006
   Wada T, 2006, TRENDS MOL MED, V12, P17, DOI 10.1016/j.molmed.2005.11.007
   Westerfield M, 2007, ZEBRAFISH BOOK GUIDE, V0, P0
   Xing CH, 2012, INT J STROKE, V7, P378, DOI 10.1111/j.1747-4949.2012.00839.x
   Xiong XY, 2016, PROG NEUROBIOL, V142, P23, DOI 10.1016/j.pneurobio.2016.05.001
   Xu WC, 2000, BRAIN RES, V874, P75, DOI 10.1016/S0006-8993(00)02554-3
   Yang Y, 2000, NEUROREPORT, V11, P2307, DOI 10.1097/00001756-200007140-00048
   Yuan JY, 2009, APOPTOSIS, V14, P469, DOI 10.1007/s10495-008-0304-8
   Zahedi K, 2010, J NEUROTRAUM, V27, P515, DOI 10.1089/neu.2009.1097
   Zhou X, 2014, NEURAL REGEN RES, V9, P1787, DOI 10.4103/1673-5374.143423
   Zhu Y, 2017, J NEUROSCI, V37, P2362, DOI 10.1523/JNEUROSCI.2751-16.2017
NR 99
TC 1
Z9 1
U1 1
U2 2
PU COMPANY BIOLOGISTS LTD
PI CAMBRIDGE
PA BIDDER BUILDING, STATION RD, HISTON, CAMBRIDGE CB24 9LF, ENGLAND
SN 2046-6390
EI 
J9 BIOL OPEN
JI Biol. Open
PD MAY 15
PY 2020
VL 9
IS 5
BP 
EP 
DI 10.1242/bio.050260
PG 13
WC Biology
SC Life Sciences & Biomedicine - Other Topics
GA LW5NH
UT WOS:000539192700007
PM 32366533
DA 2022-04-27
ER

PT J
AU Shang, ZH
   Ou, TW
   Xu, JJ
   Yan, H
   Cui, B
   Wang, Q
   Wu, JT
   Jia, CS
   Cui, X
   Li, J
AF Shang, Zhenhua
   Ou, Tongwen
   Xu, Jianjun
   Yan, Hao
   Cui, Bo
   Wang, Qi
   Wu, Jiangtao
   Jia, Chunsong
   Cui, Xin
   Li, Jin
TI MicroRNA expression profile in the spinal cord injured rat neurogenic bladder by next-generation sequencing
SO TRANSLATIONAL ANDROLOGY AND UROLOGY
LA English
DT Article
DE MicroRNAs (miRs); neurogenic bladder (NB); spinal cord injury; rats; next-generation sequencing (NGS)
ID fibrosis; activation; mir-21; pathway; akt
AB Background: An increasing amount of evidence has indicated that microRNAs (miRs) are involved in most biological conditions, including the neurogenic bladder (NB). However, to our knowledge, no studies have investigated these miR expressions in spinal cord-injured (SCI) rat NB. The goal of the study was to explore the miR expression profile in the SCI rat NB by next-generation sequencing (NGS). Methods: Female Wistar rats underwent spinal cord transection at T9-10 and were randomly divided into the SCI-1, SCI-2 and SCI-3 groups (n=5 for each group) whose bladder tissues were collected 1, 2, and 4 weeks after transection, respectively. The normal rats were used as the normal control (NC) group. MiRs microarray assays were used to detect the differentially expressed miRs between the groups by NGS, which was then verified by quantitative real-time polymerase chain reaction (qRT-PCR). Those significantly differently expressed miRs were analyzed with Gene Ontology categories and Kyoto Encyclopedia of Genes and Genomes bioinformatical analyses. Results: Compared with the NC group, 96, 28 and 51 miRs were downregulated in the rats' bladder in the SCI-1, SCI-2, and SCI-3 groups, respectively, and 133, 49, and 76 miRs were upregulated respectively. Specifically, miR-21-5p was the most significantly upregulated miR in all SCI groups. Also, 121 miRs (SCI-1 vs. SCI-2), 98 miRs (SCI-1 vs. SCI-3), and 26 miRs (SCI-2 vs. SCI-3) were of significantly different expression. Furthermore, a large set of genes implicated in essential signaling pathways were targeted by these miRs, including PI3K-Akt, MAPK, Rap1, and cGMP-PKG signaling pathways, along with the tight junction and metabolic pathways. Conclusions: This is the first demonstration of differentially expressed miRs, which may potentially serve as new molecular targets in the SCI rat NB.
C1 [Shang, Zhenhua; Ou, Tongwen; Xu, Jianjun; Yan, Hao; Cui, Bo; Wang, Qi; Wu, Jiangtao; Jia, Chunsong; Cui, Xin; Li, Jin] Capital Med Univ, Dept Urol, Xuanwu Hosp, 45 Changchun St, Beijing 100053, Peoples R China.
RP Ou, TW (通讯作者)，Capital Med Univ, Dept Urol, Xuanwu Hosp, 45 Changchun St, Beijing 100053, Peoples R China.
EM outongwen1967@126.com
FU Beijing Municipal Administration of Hospitals Clinical Medicine Development of Special Funding Support [ZYLX201801]
CR Almalki SG, 2016, STEM CELL RES THER, V7, P0, DOI 10.1186/s13287-016-0393-1
   Artim DE, 2009, AM J PHYSIOL-RENAL, V297, PF333, DOI 10.1152/ajprenal.00207.2009
   Bianca RDD, 2016, SCI REP-UK, V6, P0, DOI 10.1038/srep31491
   Chermansky CJ, 2018, NEUROUROL URODYNAM, V37, P99, DOI 10.1002/nau.23296
   Chung CW, 2010, J BIOL CHEM, V285, P4206, DOI 10.1074/jbc.M109.040444
   Cui HM, 2019, MOL THER-NUCL ACIDS, V14, P114, DOI 10.1016/j.omtn.2018.11.006
   Firat E, 2019, NEUROUROL URODYNAM, V38, P1571, DOI 10.1002/nau.24065
   Fry CH, 2018, NEUROUROL URODYNAM, V37, PS7, DOI 10.1002/nau.23725
   Ghorbanmehr N, 2019, PROSTATE, V79, P88, DOI 10.1002/pros.23714
   Hamid R, 2018, WORLD J UROL, V36, P1517, DOI 10.1007/s00345-018-2301-z
   Hu HZ, 2016, J VET INTERN MED, V30, P1575, DOI 10.1111/jvim.14557
   Jiang C, 2018, J CELL BIOCHEM, V119, P6429, DOI 10.1002/jcb.26610
   Lan HY, 2011, INT J BIOL SCI, V7, P1056, DOI 10.7150/ijbs.7.1056
   Nagatomi J, 2004, ANN BIOMED ENG, V32, P1409, DOI 10.1114/B:ABME.0000042228.89106.48
   Oliveira R, 2019, NEUROUROL URODYNAM, V38, P1540, DOI 10.1002/nau.24032
   Palumbo-zerr K, 2017, ANN RHEUM DIS, V76, P244, DOI 10.1136/annrheumdis-2015-208470
   Przydacz M, 2018, INT UROL NEPHROL, V50, P1005, DOI 10.1007/s11255-018-1852-7
   Shang ZH, 2019, NEUROUROL URODYNAM, V38, P615, DOI 10.1002/nau.23894
   Shi P, 2013, NEUROMODULATION, V16, P583, DOI 10.1111/j.1525-1403.2012.00528.x
   Sun L, 2019, LIFE SCI, V232, P0, DOI 10.1016/j.lfs.2019.116609
   Nonaka CKV, 2019, INT J MOL SCI, V20, P0, DOI 10.3390/ijms20164064
   Wang JY, 2014, MOL CELL ENDOCRINOL, V392, P163, DOI 10.1016/j.mce.2014.05.018
   Wang J, 2018, BIOMED PHARMACOTHER, V105, P37, DOI 10.1016/j.biopha.2018.05.104
   Wang TY, 2015, MOL MED REP, V12, P2849, DOI 10.3892/mmr.2015.3769
   Wrobel A, 2018, EUR J PHARMACOL, V837, P127, DOI 10.1016/j.ejphar.2018.08.027
   Wrobel A, 2017, NEUROUROL URODYNAM, V36, P263, DOI 10.1002/nau.22918
   Wrobel A, 2016, UROLOGY, V93, P0, DOI 10.1016/j.urology.2016.03.008
   Yang JH, 2017, RES REP UROL, V9, P93, DOI 10.2147/RRU.S132082
   Yuan BY, 2019, RADIAT RES, V192, P621, DOI 10.1667/RR15401.1
   Zhong X, 2011, J AM SOC NEPHROL, V22, P1668, DOI 10.1681/ASN.2010111168
   Zou YT, 2017, CELL SIGNAL, V39, P1, DOI 10.1016/j.cellsig.2017.07.016
NR 31
TC 1
Z9 1
U1 3
U2 4
PU AME PUBL CO
PI SHATIN
PA FLAT-RM C 16F, KINGS WING PLAZA 1, NO 3 KWAN ST, SHATIN, HONG KONG 00000, PEOPLES R CHINA
SN 2223-4683
EI 2223-4691
J9 TRANSL ANDROL UROL
JI Transl. Androl. Urol.
PD AUG 15
PY 2020
VL 9
IS 4
BP 1585
EP +
DI 10.21037/tau-20-415
PG 19
WC Andrology; Urology & Nephrology
SC Endocrinology & Metabolism; Urology & Nephrology
GA NK5RJ
UT WOS:000566789700006
PM 32944521
DA 2022-04-27
ER

PT J
AU Ding, L
   Fu, WJ
   Di, HY
   Zhang, XM
   Lei, YT
   Chen, KZ
   Wang, T
   Wu, HF
AF Ding, Lu
   Fu, Wen-Jin
   Di, Hong-Yan
   Zhang, Xiao-Min
   Lei, Yu-Tian
   Chen, Kang-Zhen
   Wang, Tao
   Wu, Hong-Fu
TI Expression of long non-coding RNAs in complete transection spinal cord injury: a transcriptomic analysis
SO NEURAL REGENERATION RESEARCH
LA English
DT Article
DE cell apotosis; complete transection injury; high throughput sequencing; inflammation; ischemia related factor vof-16; long non-coding RNA; secondary damage; spinal cord; TNF signaling; transcriptomes
ID nervous-system; regeneration; activation; profile; therapy; gene; rat; pain
AB Long non-coding RNAs (lncRNAs) are abundantly expressed in the central nervous system and exert a critical role in gene regulation via multiple biological processes. To uncover the functional significance and molecular mechanisms of lncRNAs in spinal cord injury (SCI), the expression signatures of lncRNAs were profiled using RNA sequencing (RNA-seq) technology in a Sprague-Dawley rat model of the 10th thoracic vertebra complete transection SCI. Results showed that 116 of 14,802 detected lncRNAs were differentially expressed, among which 16-including eight up-regulated (H19, Vof16, Hmox2-ps1, LOC100910973, Ybx1-ps3, Nnat, Gcgr, LOC680254) and eight down-regulated (Rmrp, Terc, Ngrn, Ppp2r2b, Cox6a2, Rpl37a-ps1, LOC360231, Rpph1)-demonstrated fold changes > 2 in response to transection SCI. A subset of these RNA-seq results was validated by quantitative real-time PCR. The levels of 821 mRNAs were also significantly altered post-SCI; 592 mRNAs were up-regulated and 229 mRNAs were down-regulated by more than 2-fold. Gene Ontology (GO) and Kyoto Encyclopedia of Genes and Genomes (KEGG) analyses showed that differentially expressed mRNAs were related to GO biological processes and molecular functions such as injury and inflammation response, wound repair, and apoptosis, and were significantly enriched in 15 KEGG pathways, including cell phagocytosis, tumor necrosis factor alpha pathway, and leukocyte migration. Our results reveal the expression profiles of lncRNAs and mRNAs in the rat spinal cord of a complete transection model, and these differentially expressed lncRNAs and mRNAs represent potential novel targets for SCI treatment. We suggest that lncRNAs may play an important role in the early immuno-inflammatory response after spinal cord injury. This study was approved by the Administration Committee of Experimental Animals, Guangdong Province, China.
C1 [Ding, Lu; Chen, Kang-Zhen; Wu, Hong-Fu] Guangdong Med Univ, Inst Stem Cells & Regenerat Med, Dept Physiol, Dongguan, Guangdong, Peoples R China.
   [Ding, Lu] Sun Yat Sen Univ, Affiliated Hosp 7, Sci Res Ctr, Shenzhen, Guangdong, Peoples R China.
   [Fu, Wen-Jin] Guangdong Med Univ, Houjie Hosp, Clin Lab, Dongguan, Guangdong, Peoples R China.
   [Di, Hong-Yan] Dalingshan Hosp, Dept Neurol, Dongguan, Guangdong, Peoples R China.
   [Zhang, Xiao-Min] Guangdong Med Univ, Houjie Hosp, Dept Hand & Foot Surg, Dongguan, Guangdong, Peoples R China.
   [Lei, Yu-Tian; Wang, Tao] Guangdong Med Univ, Longjiang Hosp Shunde Dist, Hosp 3, Dept Surg, Foshan, Guangdong, Peoples R China.
RP Wu, HF (通讯作者)，Guangdong Med Univ, Inst Stem Cells & Regenerat Med, Dept Physiol, Dongguan, Guangdong, Peoples R China.
EM hongfuw@126.com
FU National Natural Science Foundation of ChinaNational Natural Science Foundation of China (NSFC) [81371366]; Characteristic Innovation Project of Colleges and Universities in Guangdong Province of China [2018KTSCX075]; Key Project of Social Development of Dongguan of China [20185071521640]; College Students' Science and Technology Innovation Training Project, China [201810571058, GDMU2018024, GDMU2018056, GDMU2018061]; College Students' Innovative Experimental Project in Guangdong Medical University, China [ZZDS001]; College Students' Science and Technology Innovation Cultivation Project in Guangdong of China [pdjh2019b0217]
CR Abdullahi D, 2017, REV NEUROSCIENCE, V28, P15, DOI 10.1515/revneuro-2016-0050
   Assinck P, 2017, NAT NEUROSCI, V20, P637, DOI 10.1038/nn.4541
   Assuncao-silva RC, 2015, STEM CELLS INT, V2015, P0, DOI 10.1155/2015/948040
   Chandran R, 2017, NEUROCHEM INT, V111, P12, DOI 10.1016/j.neuint.2017.01.015
   Ding Y, 2016, BIOMED RES INT, V2016, P0, DOI 10.1155/2016/9249401
   Eggers R, 2010, EXP NEUROL, V223, P207, DOI 10.1016/j.expneurol.2009.07.021
   Esposito E, 2011, TRENDS PHARMACOL SCI, V32, P107, DOI 10.1016/j.tips.2010.11.009
   Giroud M, 2017, INT J MOL SCI, V18, P0, DOI 10.3390/ijms18122578
   Han CL, 2018, CELL DEATH DIS, V9, P0, DOI 10.1038/s41419-018-0496-y
   Harries LW, 2019, FRONT GENET, V10, P0, DOI 10.3389/fgene.2019.00205
   Hart RP, 2016, INT J DEV NEUROSCI, V55, P109, DOI 10.1016/j.ijdevneu.2016.06.001
   He ZG, 2016, NEURON, V90, P437, DOI 10.1016/j.neuron.2016.04.022
   Hess A, 2011, P NATL ACAD SCI USA, V108, P3731, DOI 10.1073/pnas.1011774108
   Hoogland ICM, 2015, J NEUROINFLAMM, V12, P0, DOI 10.1186/s12974-015-0332-6
   Huang J, 2019, METAB BRAIN DIS, V34, P1011, DOI 10.1007/s11011-019-00417-0
   Kim YH, 2017, CLIN ORTHOP SURG, V9, P1, DOI 10.4055/cios.2017.9.1.1
   Li Y, 2019, NEURAL REGEN RES, V14, P1583, DOI 10.4103/1673-5374.255994
   Liu QQ, 2017, ONCOTARGET, V8, P53465, DOI 10.18632/oncotarget.18584
   Oskvig DB, 2012, BRAIN BEHAV IMMUN, V26, P623, DOI 10.1016/j.bbi.2012.01.015
   Paouri E, 2017, J NEUROSCI, V37, P5155, DOI 10.1523/JNEUROSCI.2484-16.2017
   Ponomarev ED, 2013, GLIA, V61, P91, DOI 10.1002/glia.22363
   Quan ZZ, 2017, FRONT CELL NEUROSCI, V11, P0, DOI 10.3389/fncel.2017.00175
   Qureshi IA, 2013, NEUROTHERAPEUTICS, V10, P632, DOI 10.1007/s13311-013-0199-0
   Roberts TC, 2014, PHILOS T R SOC B, V369, P0, DOI 10.1098/rstb.2013.0507
   Sharif-alhoseini M, 2017, SPINAL CORD, V55, P714, DOI 10.1038/sc.2016.187
   Song HL, 2018, NEURAL REGEN RES, V13, P128, DOI 10.4103/1673-5374.217349
   Tohda M, 2004, BIOL PHARM BULL, V27, P1228, DOI 10.1248/bpb.27.1228
   Vismara I, 2017, TRENDS MOL MED, V23, P831, DOI 10.1016/j.molmed.2017.07.005
   Wang QL, 2019, J PAIN RES, V12, P501, DOI 10.2147/JPR.S164604
   Weaver ICG, 2006, P NATL ACAD SCI USA, V103, P3480, DOI 10.1073/pnas.0507526103
   Wu HF, 2013, BIOMATERIALS, V34, P1686, DOI 10.1016/j.biomaterials.2012.11.013
   Yang LX, 2019, NEURAL REGEN RES, V14, P632, DOI 10.4103/1673-5374.247467
   Zhao YH, 2017, ONCOTARGET, V8, P64827, DOI 10.18632/oncotarget.17472
   Zhou J, 2017, RNA BIOL, V14, P1810, DOI 10.1080/15476286.2017.1371400
NR 34
TC 12
Z9 13
U1 1
U2 29
PU WOLTERS KLUWER MEDKNOW PUBLICATIONS
PI MUMBAI
PA WOLTERS KLUWER INDIA PVT LTD , A-202, 2ND FLR, QUBE, C T S  NO 1498A-2 VILLAGE MAROL, ANDHERI EAST, MUMBAI, 400059, INDIA
SN 1673-5374
EI 1876-7958
J9 NEURAL REGEN RES
JI Neural Regen. Res.
PD AUG 15
PY 2020
VL 15
IS 8
BP 1560
EP 1567
DI 10.4103/1673-5374.274348
PG 8
WC Cell Biology; Neurosciences
SC Cell Biology; Neurosciences & Neurology
GA KJ2NR
UT WOS:000511895300030
PM 31997824
DA 2022-04-27
ER

PT J
AU Martin-Rojas, T
   Sastre-Oliva, T
   Esclarin-Ruz, A
   Gil-Dones, F
   Mourino-Alvarez, L
   Corbacho-Alonso, N
   Moreno-Luna, R
   Hernandez-Fernandez, G
   Lopez, JA
   Oliviero, A
   Barderas, MG
AF Martin-Rojas, Tatiana
   Sastre-Oliva, Tamara
   Esclarin-Ruz, Ana
   Gil-Dones, Felix
   Mourino-Alvarez, Laura
   Corbacho-Alonso, Nerea
   Moreno-Luna, Rafael
   Hernandez-Fernandez, German
   Antonio Lopez, Juan
   Oliviero, Antonio
   Barderas, Maria G.
TI Effects of Growth Hormone Treatment and Rehabilitation in Incomplete Chronic Traumatic Spinal Cord Injury: Insight from Proteome Analysis
SO JOURNAL OF PERSONALIZED MEDICINE
LA English
DT Article
DE spinal cord injury; somatropin; therapy; proteomic
ID thyroid-hormone; identification; regeneration; complement; deficiency; guideline; protein; recovery; impact; brain
AB Despite promising advances in the medical management of spinal cord injury (SCI), there is still no available e ffective therapy to repair the neurological damage in patients who experience this life-transforming condition. Recently, we performed a phase II/III placebo-controlled randomized trial of safety and e fficacy of growth hormone (GH) treatment in incomplete chronic traumatic spinal cord injury. The main findings were that the combined treatment of GH plus rehabilitation treatment is feasible and safe, and that GH but not placebo slightly improves the SCI individual motor score. Moreover, we found that an intensive and long-lasting rehabilitation program per se increases the functional outcome of SCI individuals. To understand the possible mechanisms of the improvement due to GH treatment (motor score) and due to rehabilitation (functional outcome), we used a proteomic approach. Here, we used a multiple proteomic strategy to search for recovery biomarkers in blood plasma with the potential to predict response to somatropin treatment and to delayed intensive rehabilitation. Forty-six patients were recruited and followed for a minimum period of 1 year. Patients were classified into two groups based on their treatment: recombinant somatropin (0.4 mg) or placebo. Both groups received rehabilitation treatment. Our strategy allowed us to perform one of the deepest plasma proteomic analyses thus far, which revealed two proteomic signatures with predictive value: (i) response to recombinant somatropin treatment and (ii) response to rehabilitation. The proteins implicated in these signatures are related to homeostasis, inflammation, and coagulation functions. These findings open novel possibilities to assess and therapeutically manage patients with SCI, which could have a positive impact on their clinical response.
C1 [Martin-Rojas, Tatiana; Sastre-Oliva, Tamara; Gil-Dones, Felix; Mourino-Alvarez, Laura; Corbacho-Alonso, Nerea; Moreno-Luna, Rafael; Hernandez-Fernandez, German; Barderas, Maria G.] Hosp Nacl Paraplejicos HNP, SESCAM, Dept Vasc Physiopathol, Toledo 45071, Spain.
   [Esclarin-Ruz, Ana] Hosp Nacl Paraplejicos, SESCAM, Dept Phys Med & Rehabil, Toledo 45071, Spain.
   [Gil-Dones, Felix] UCM, Fac Ciencias Biol, Dept Genet, Madrid 28040, Spain.
   [Moreno-Luna, Rafael] Hosp Nacl Paraplejicos HNP, SESCAM, Dept Neuroinflammat, Toledo 45004, Spain.
   [Antonio Lopez, Juan] Unidad Prote CNIC, Madrid 28029, Spain.
   [Oliviero, Antonio] Hosp Nacl Paraplejicos, SESCAM, FENNSI Grp, Toledo 45071, Spain.
RP Barderas, MG (通讯作者)，Hosp Nacl Paraplejicos HNP, SESCAM, Dept Vasc Physiopathol, Toledo 45071, Spain.; Oliviero, A (通讯作者)，Hosp Nacl Paraplejicos, SESCAM, FENNSI Grp, Toledo 45071, Spain.
EM rojas@hotmail.com; tsastre@sescam.jccm.es; anae@sescam.jccm.es; gildones@yahoo.es; lmourino@sescam.jccm.es; ncorbacho@sescam.jccm.es; rmluna@sescam.jccm.es; ghernandezf@externas.sescam.jccm.es; jalopez@cnic.es; antonio.oliviero@hotmail.com; megonzalezb@sescam.jccm.es
FU Instituto de Salud Carlos IIIInstituto de Salud Carlos IIIEuropean Commission [PI14/01917, PI18/00995, PT13/0001/0013]; European Regional Development Fund/European Social Fund; Redes Tematicas de Investigacion Cooperativa (FONDOS FEDER) [RD12/0042/0071]; Grant PRB3 [IPT17/0019-ISCIII-SGEFI/ERDF]; Fondo Europeo de Desarrollo Regional-FEDEREuropean Commission [TRA-173]; Sociedad Espanola de Cardiologia para la Investigacion Basica 2017; Proyecto Fundacion-Mapfre 2013; "Ministerio de Sanidad y Politicas Sociales" of Spain
CR Alizadeh A, 2019, FRONT NEUROL, V10, P0, DOI 10.3389/fneur.2019.00282
   Alonso-orgaz SERGIO, 2013, METHODS MOL BIOL, V1005, P109, DOI 10.1007/978-1-62703-386-2_9
   Amara U, 2010, J IMMUNOL, V185, P5628, DOI 10.4049/jimmunol.0903678
   Andreassen TT, 2003, CALCIFIED TISSUE INT, V73, P258, DOI 10.1007/S00223-002-2074-6
   Bajwa NM, 2018, FRONT NEUROL, V9, P0, DOI 10.3389/fneur.2018.00115
   Baldan-martin M, 2016, HYPERTENSION, V68, P157, DOI 10.1161/HYPERTENSIONAHA.116.07412
   Barakat-walter I, 2018, NEURAL REGEN RES, V13, P599, DOI 10.4103/1673-5374.230274
   Barbara-bataller E, 2018, SCAND J TRAUMA RESUS, V26, P0, DOI 10.1186/s13049-018-0491-4
   Barthel D, 2012, J BIOL CHEM, V287, P18831, DOI 10.1074/jbc.M111.323287
   Benvenga S, 1993, TRENDS ENDOCRIN MET, V4, P194, DOI 10.1016/1043-2760(93)90116-V
   Bonzon-kulichenko E, 2011, MOL CELL PROTEOMICS, V10, P0, DOI 10.1074/mcp.M110.003335
   Bost F, 1998, EUR J BIOCHEM, V252, P339, DOI 10.1046/j.1432-1327.1998.2520339.x
   Bradford MM, 1976, ANAL BIOCHEM, V72, P248, DOI 10.1016/0003-2697(76)90527-3
   Carpanini SM, 2019, FRONT IMMUNOL, V10, P0, DOI 10.3389/fimmu.2019.00362
   Cuatrecasas G, 2018, ENDOCR CONNECT, V7, P1031, DOI 10.1530/EC-18-0296
   Darde VERONICAM, 2007, METHODS MOL BIOL, V357, P351
   Darde VERONICAM, 2013, METHODS MOL BIOL, V1000, P191, DOI 10.1007/978-1-62703-405-0_14
   Doucette AA, 2020, J MASS SPECTROM, V55, P0, DOI 10.1002/jms.4494
   Fawcett JW, 2007, SPINAL CORD, V45, P190, DOI 10.1038/sj.sc.3102007
   Gibney J, 2007, ENDOCR REV, V28, P603, DOI 10.1210/er.2006-0052
   Hua K, 2009, GLIA, V57, P1062, DOI 10.1002/glia.20829
   Huang HY, 2020, J ORTHOP TRANSL, V20, P14, DOI 10.1016/j.jot.2019.10.006
   Hwang DH, 2018, EXP NEUROBIOL, V27, P489, DOI 10.5607/en.2018.27.6.489
   Iwamoto N, 2018, PHARMACOL THERAPEUT, V185, P147, DOI 10.1016/j.pharmthera.2017.12.007
   Jiang SD, 2006, CLIN ENDOCRINOL, V65, P555, DOI 10.1111/j.1365-2265.2006.02683.x
   Jutzeler CR, 2019, ANN CLIN TRANSL NEUR, V6, P68, DOI 10.1002/acn3.679
   Kasperska-zajac A, 2013, J INFLAMM-LOND, V10, P0, DOI 10.1186/1476-9255-10-22
   Kiernan JA, 1979, BIOL REV, V54, P155, DOI 10.1111/j.1469-185X.1979.tb00871.x
   Li SY, 2019, INT J MOL MED, V44, P1877, DOI 10.3892/ijmm.2019.4341
   Liang GY, 2007, GLIA, V55, P632, DOI 10.1002/glia.20496
   Lindsey ML, 2015, CIRCULATION, V132, P852, DOI 10.1161/CIR.0000000000000226
   Lopez J, 2019, SCI REP-UK, V9, P0, DOI 10.1038/s41598-019-39738-6
   Lovejoy JC, 1999, AM J PHYSIOL-ENDOC M, V277, PE370, DOI 10.1152/ajpendo.1999.277.2.E370
   Madathil SK, 2010, J NEUROTRAUM, V27, P95, DOI 10.1089/neu.2009.1002
   Martin-rojas T, 2017, CLIN PROTEOM, V14, P0, DOI 10.1186/s12014-017-9147-z
   Martin-rojas T, 2012, J PROTEOME RES, V11, P1537, DOI 10.1021/pr2005692
   Martinez-bartolome S, 2008, MOL CELL PROTEOMICS, V7, P1135, DOI 10.1074/mcp.M700239-MCP200
   Martinez-moreno CG, 2018, INT J MOL SCI, V19, P0, DOI 10.3390/ijms19020375
   Mourino-alvarez L, 2018, DIS MODEL MECH, V11, P0, DOI 10.1242/dmm.033423
   Navarro P, 2014, J PROTEOME RES, V13, P1234, DOI 10.1021/pr4006958
   Navarro P, 2009, J PROTEOME RES, V8, P1792, DOI 10.1021/pr800362h
   Perkins DN, 1999, ELECTROPHORESIS, V20, P3551, DOI 10.1002/(SICI)1522-2683(19991201)20:18<3551::AID-ELPS3551>3.0.CO;2-2
   Rezaei M, 2012, J RES MED SCI, V17, P681
   Rubin MR, 2010, ARQ BRAS ENDOCRINOL, V54, P220, DOI 10.1590/S0004-27302010000200019
   Sarkis GA, 2017, CURR NEUROL NEUROSCI, V17, P0, DOI 10.1007/s11910-017-0736-z
   Schuld C, 2016, J SPINAL CORD MED, V39, P504, DOI 10.1080/10790268.2016.1180831
   Seeds NW, 2009, RESP PHYSIOL NEUROBI, V169, P141, DOI 10.1016/j.resp.2009.07.021
   Sengupta MOHORB, 2016, FRONT BIOSCI (ELITE ED), V8, P460
   Sherman LS, 2008, TRENDS NEUROSCI, V31, P44, DOI 10.1016/j.tins.2007.11.001
   Shevchenko A, 1996, ANAL CHEM, V68, P850, DOI 10.1021/ac950914h
   Sun YT, 2012, BMC GENOMICS, V13, P0, DOI 10.1186/1471-2164-13-S6-S2
   Tator CH, 1980, J NEUROSURG, V53, P381, DOI 10.3171/jns.1980.53.3.0381
   Toby TK, 2019, NAT PROTOC, V14, P119, DOI 10.1038/s41596-018-0085-7
   Walser M, 2012, J ENDOCRINOL, V215, P257, DOI 10.1530/JOE-12-0077
   Yamaguchi Y, 2000, CELL MOL LIFE SCI, V57, P276, DOI 10.1007/PL00000690
NR 55
TC 1
Z9 1
U1 1
U2 5
PU MDPI
PI BASEL
PA ST ALBAN-ANLAGE 66, CH-4052 BASEL, SWITZERLAND
SN 
EI 2075-4426
J9 J PERS MED
JI J. Pers. Med.
PD DEC 15
PY 2020
VL 10
IS 4
BP 
EP 
DI 10.3390/jpm10040183
PG 19
WC Health Care Sciences & Services; Medicine, General & Internal
SC Health Care Sciences & Services; General & Internal Medicine
GA PK8HO
UT WOS:000602679000001
PM 33096745
DA 2022-04-27
ER

PT J
AU Qin, C
   Feng, H
   Zhang, C
   Zhang, X
   Liu, Y
   Yang, DG
   Du, LJ
   Sun, YC
   Yang, ML
   Gao, F
   Li, JJ
AF Qin, Chuan
   Feng, Hao
   Zhang, Chao
   Zhang, Xin
   Liu, Yi
   Yang, De-Gang
   Du, Liang-Jie
   Sun, Ying-Chun
   Yang, Ming-Liang
   Gao, Feng
   Li, Jian-Jun
TI Differential Expression Profiles and Functional Prediction of tRNA-Derived Small RNAs in Rats After Traumatic Spinal Cord Injury
SO FRONTIERS IN MOLECULAR NEUROSCIENCE
LA English
DT Article
DE tRNA-derived small RNA; spinal cord injury; sequencing; bioinformatics; BDNF
ID fragment; translation; proliferation; regeneration; metaanalysis; mutation; reveal
AB Spinal cord injury (SCI) is mostly caused by trauma. As the primary mechanical injury is unavoidable, a focus on the underlying molecular mechanisms of the SCI-induced secondary injury is necessary to develop promising treatments for patients with SCI. Transfer RNA-derived small RNA (tsRNA) is a novel class of short, non-coding RNA, possessing potential regulatory functions in various diseases. However, the functional roles of tsRNAs in traumatic SCI have not been determined yet. We used a combination of sequencing, quantitative reverse transcription-polymerase chain reaction (qRT-PCR), bioinformatics, and luciferase reporter assay to screen the expression profiles and identify the functional roles of tsRNAs after SCI. As a result, 297 differentially expressed tsRNAs were identified in rats' spinal cord 1 day after contusion. Of those, 155 tsRNAs were significantly differentially expressed: 91 were significantly up-regulated, whereas 64 were significantly down-regulated after SCI (fold change > 1.5; P < 0.05). Bioinformatics analyses revealed candidate tsRNAs (tiRNA-Gly-GCC-001, tRF-Gly-GCC-012, tRF-Gly-GCC-013, and tRF-Gly-GCC-016) that might play regulatory roles through the mitogen-activated protein kinase (MAPK) and neurotrophin signaling pathways by targeting brain-derived neurotrophic factor (BDNF). We validated the candidate tsRNAs and found opposite trends in the expression levels of the tsRNAs and BDNF after SCI. Finally, tiRNA-Gly-GCC-001 was identified to target BDNF using the luciferase reporter assay. In summary, we found an altered tsRNA expression pattern and predicted tiRNA-Gly-GCC-001 might be involved in the MAPK and neurotrophin pathways by targeting the BDNF, thus regulating the post-SCI pathophysiologic processes. This study provides novel insights for future investigations to explore the mechanisms and therapeutic targets for SCI.
C1 [Qin, Chuan; Feng, Hao; Zhang, Chao; Zhang, Xin; Liu, Yi; Yang, De-Gang; Du, Liang-Jie; Sun, Ying-Chun; Yang, Ming-Liang; Gao, Feng; Li, Jian-Jun] Capital Med Univ, Sch Rehabil Med, Beijing, Peoples R China.
   [Qin, Chuan; Feng, Hao; Zhang, Chao; Zhang, Xin; Liu, Yi; Yang, De-Gang; Du, Liang-Jie; Yang, Ming-Liang; Gao, Feng; Li, Jian-Jun] China Rehabil Res Ctr, Dept Spinal & Neural Funct Reconstruct, Beijing, Peoples R China.
   [Qin, Chuan; Feng, Hao; Zhang, Chao; Zhang, Xin; Liu, Yi; Yang, De-Gang; Du, Liang-Jie; Yang, Ming-Liang; Gao, Feng; Li, Jian-Jun] Beijing Inst Brain Disorders, Ctr Neural Injury & Repair, Beijing, Peoples R China.
   [Qin, Chuan; Feng, Hao; Zhang, Chao; Zhang, Xin; Liu, Yi; Yang, De-Gang; Du, Liang-Jie; Yang, Ming-Liang; Gao, Feng; Li, Jian-Jun] Chinese Inst Rehabil Sci, Beijing, Peoples R China.
   [Qin, Chuan; Feng, Hao; Zhang, Chao; Zhang, Xin; Liu, Yi; Yang, De-Gang; Du, Liang-Jie; Yang, Ming-Liang; Gao, Feng; Li, Jian-Jun] Beijing Key Lab Neural Injury & Rehabil, Beijing, Peoples R China.
   [Sun, Ying-Chun] China Rehabil Res Ctr, TCM Treatment Ctr, Beijing, Peoples R China.
RP Gao, F; Li, JJ (通讯作者)，Capital Med Univ, Sch Rehabil Med, Beijing, Peoples R China.; Gao, F; Li, JJ (通讯作者)，China Rehabil Res Ctr, Dept Spinal & Neural Funct Reconstruct, Beijing, Peoples R China.; Gao, F; Li, JJ (通讯作者)，Beijing Inst Brain Disorders, Ctr Neural Injury & Repair, Beijing, Peoples R China.; Gao, F; Li, JJ (通讯作者)，Chinese Inst Rehabil Sci, Beijing, Peoples R China.; Gao, F; Li, JJ (通讯作者)，Beijing Key Lab Neural Injury & Rehabil, Beijing, Peoples R China.
EM gaofeng5960@126.com; crrclijj@163.com
FU National Key R&D Program of China [2018YFF0301104]; National Natural Science Foundation of ChinaNational Natural Science Foundation of China (NSFC) [81870979]; Special Fund for Basic Scientific Research of Central Public Research Institutes [2018CZ1, 2019CZ-1]; Basic Scientific Research Foundation of China Rehabilitation Research Center [2018ZX-30]; Beijing Municipal Science and Technology CommissionBeijing Municipal Science & Technology Commission [Z181100004118004, Z171100001017076]; Beijing Science and Technology Major Project [D161100002816004]; Capital Health Research and Development of Special [2018-1-6011]
CR Alizadeh A, 2019, FRONT NEUROL, V10, P0, DOI 10.3389/fneur.2019.00282
   Arcaroli JJ, 2012, CLIN CANCER RES, V18, P2704, DOI 10.1158/1078-0432.CCR-11-3167
   Carelli S, 2019, CELLS-BASEL, V8, P0, DOI 10.3390/cells8040329
   Chen RS, 2019, FRONT MOL NEUROSCI, V12, P0, DOI 10.3389/fnmol.2019.00061
   Elkordy A, 2019, BRAIN RES, V1714, P8, DOI 10.1016/j.brainres.2019.02.019
   Elkordy A, 2018, J NEUROCHEM, V146, P560, DOI 10.1111/jnc.14321
   Fu XD, 2018, CLIN EXP PHARMACOL P, V45, P68, DOI 10.1111/1440-1681.12856
   Gebetsberger J, 2017, RNA BIOL, V14, P1364, DOI 10.1080/15476286.2016.1257470
   Hall OT, 2019, ARCH PHYS MED REHAB, V100, P95, DOI 10.1016/j.apmr.2018.08.179
   Hodgetts SI, 2017, VITAM HORM, V104, P405, DOI 10.1016/bs.vh.2016.11.007
   Hu AM, 2015, SPINAL CORD, V53, P98, DOI 10.1038/sc.2014.209
   Huang BQ, 2017, CANCER RES, V77, P3194, DOI 10.1158/0008-5472.CAN-16-3146
   Ivanov P, 2011, MOL CELL, V43, P613, DOI 10.1016/j.molcel.2011.06.022
   Jiang ZS, 2018, INT J BIOL MACROMOL, V120, P66, DOI 10.1016/j.ijbiomac.2018.08.002
   Kang Y, 2018, J NEURORESTORATOLOGY, V6, P1, DOI 10.2147/JN.S143236
   Keefe KM, 2017, INT J MOL SCI, V18, P0, DOI 10.3390/ijms18030548
   Khuyagbaatar B, 2015, J NEUROTRAUM, V32, P1987, DOI 10.1089/neu.2015.3875
   Kim HK, 2017, NATURE, V552, P57, DOI 10.1038/nature25005
   Kumar P, 2014, BMC BIOL, V12, P0, DOI 10.1186/s12915-014-0078-0
   Kumar P, 2015, CURR PHARM DESIGN, V21, P1517, DOI 10.2174/1381612821666150115152323
   Langmead B, 2009, GENOME BIOL, V10, P0, DOI 10.1186/gb-2009-10-3-r25
   Larionov A, 2005, BMC BIOINFORMATICS, V6, P0, DOI 10.1186/1471-2105-6-62
   Lee SR, 2005, J BIOL CHEM, V280, P42744, DOI 10.1074/jbc.M510356200
   Lee YS, 2009, GENE DEV, V23, P2639, DOI 10.1101/gad.1837609
   Li PF, 2019, INT J BIOL SCI, V15, P895, DOI 10.7150/ijbs.29744
   Li SQ, 2018, GENES-BASEL, V9, P0, DOI 10.3390/genes9050246
   Li XZ, 2019, SPINAL CORD, V57, P65, DOI 10.1038/s41393-018-0173-0
   Liu RH, 2018, AGING-US, V10, P1474, DOI 10.18632/aging.101484
   Liu S, 2019, NEURAL REGEN RES, V14, P1352, DOI 10.4103/1673-5374.253512
   Maute RL, 2013, P NATL ACAD SCI USA, V110, P1404, DOI 10.1073/pnas.1206761110
   Olvedy M, 2016, ONCOTARGET, V7, P24766, DOI 10.18632/oncotarget.8293
   Pang XL, 2016, EXP THER MED, V12, P4121, DOI 10.3892/etm.2016.3900
   Qin C, 2019, FRONT MOL NEUROSCI, V11, P0, DOI 10.3389/fnmol.2018.00497
   Qin C, 2018, NEURAL REGEN RES, V13, P1096, DOI 10.4103/1673-5374.233454
   Schaffer AE, 2014, CELL, V157, P651, DOI 10.1016/j.cell.2014.03.049
   Scheff SW, 2002, J NEUROTRAUM, V19, P1251, DOI 10.1089/08977150260338038
   Shakhbazau A, 2015, MACROMOL BIOSCI, V15, P1523, DOI 10.1002/mabi.201500150
   Shao Y, 2017, CHEM BIOL DRUG DES, V90, P730, DOI 10.1111/cbdd.12994
   Sobala A, 2013, RNA BIOL, V10, P553, DOI 10.4161/rna.24285
   Vawda R, 2019, STEM CELL TRANSL MED, V8, P639, DOI 10.1002/sctm.18-0192
   Wang Y, 2019, J CELL BIOCHEM, V120, P11582, DOI 10.1002/jcb.28438
   Yang LX, 2019, NEURAL REGEN RES, V14, P632, DOI 10.4103/1673-5374.247467
   Zhang HF, 2018, CELL CYCLE, V17, P1992, DOI 10.1080/15384101.2018.1509622
   Zhang HF, 2018, RNA BIOL, V15, P1071, DOI 10.1080/15476286.2018.1493333
   Zhang Y, 2018, INT J RHEUM DIS, V21, P1659, DOI 10.1111/1756-185X.13346
   Zhang YF, 2014, J MOL CELL BIOL, V6, P172, DOI 10.1093/jmcb/mjt052
   Zhang YQ, 2015, MOL NEUROBIOL, V51, P1144, DOI 10.1007/s12035-014-8785-7
   Zhou K, 2017, ONCOTARGET, V8, P95377, DOI 10.18632/oncotarget.20709
NR 48
TC 9
Z9 10
U1 2
U2 6
PU FRONTIERS MEDIA SA
PI LAUSANNE
PA AVENUE DU TRIBUNAL FEDERAL 34, LAUSANNE, CH-1015, SWITZERLAND
SN 1662-5099
EI 
J9 FRONT MOL NEUROSCI
JI Front. Molec. Neurosci.
PD JAN 10
PY 2020
VL 12
IS 
BP 
EP 
DI 10.3389/fnmol.2019.00326
PG 15
WC Neurosciences
SC Neurosciences & Neurology
GA KF6JS
UT WOS:000509346600001
PM 31998075
DA 2022-04-27
ER

PT J
AU Li, ZS
   Yu, F
   Yu, XF
   Wang, SH
AF Li, Zhongsen
   Yu, Fan
   Yu, Xuefei
   Wang, Shaohua
TI Potential Molecular Mechanism and Biomarker Investigation for Spinal Cord Injury Based on Bioinformatics Analysis
SO JOURNAL OF MOLECULAR NEUROSCIENCE
LA English
DT Article
DE Spinal cord injury; DEGs; Time series gene; Functional and pathway analysis; PPI network; TF-target gene network
ID corticotropin-releasing hormone; tyrosine-hydroxylase; osteoblast differentiation; messenger-rna; expression; neurotensin; recovery; estradiol; database; model
AB This study aimed to explore the detailed molecular mechanism and biomarkers in spinal cord injury (SCI). Gene expression profiles of GSE125630 were downloaded from the Gene Expression Omnibus (GEO) database, and comprised 14 spinal cord tissues, including contusion SCI group (n = 6, unexercised), complete transection group (n = 4, unexercised), and uninjured control group (n = 4, unexercised). Differentially expressed gene (DEG) and time-series gene investigations, functional enrichment analysis, protein-protein interaction (PPI) network construction, characteristic gene-related disease analysis, and TF-target gene interaction studies were performed. A total of 122 DEGs and 409 DEGs were respectively identified in contusion SCI versus control group and complete transection versus control group, respectively. The PPI network investigated 16 characteristic genes including corticotropin-releasing hormone (CRH), tyrosine hydroxylase (TH), and neurotensin (NTS). These genes were mainly enriched in functions involving response to ethanol, corticosterone, and estradiol. Eventually, a TF-target gene interaction network was constructed with nine TFs [including activating transcription factor 3 (ATF3)] and 10 characteristic genes. The results indicate that regulation of osteoblast differentiation and positive regulation of the BMP signaling pathway may be suppressed in the process of SCI. TH may play a pivotal role in the progression of SCI. In addition, DEGs such as CRH and NTS may be novel targets for SCI therapy.
C1 [Li, Zhongsen; Wang, Shaohua] Anhui Med Univ, Dept Neurosurg, Fuyang Hosp, 99 Huangshan Rd,Fuhe Modern Ind Pk, Fuyang 236000, Anhui, Peoples R China.
   [Yu, Fan] Shanghai Jiao Tong Univ, Shanghai Gen Hosp, Dept Rehabil, Shanghai 200080, Peoples R China.
   [Yu, Xuefei] Fuyang Peoples Hosp, Dept Stomatol, Fuyang 236000, Anhui, Peoples R China.
RP Wang, SH (通讯作者)，Anhui Med Univ, Dept Neurosurg, Fuyang Hosp, 99 Huangshan Rd,Fuhe Modern Ind Pk, Fuyang 236000, Anhui, Peoples R China.
EM wangsh72622@163.com
CR Ali AA, 2005, ENDOCRINOLOGY, V146, P1226, DOI 10.1210/en.2004-0735
   Allison DJ, 2016, J NEUROINFLAMM, V13, P0, DOI 10.1186/s12974-016-0625-4
   Alysandratos KD, 2012, PLOS ONE, V7, P0, DOI 10.1371/journal.pone.0048934
   Anderson AJ, 2017, STEM CELL REP, V8, P249, DOI 10.1016/j.stemcr.2016.12.018
   Ashburner M, 2000, NAT GENET, V25, P25, DOI 10.1038/75556
   Bartholdi D, 1997, EUR J NEUROSCI, V9, P1422, DOI 10.1111/j.1460-9568.1997.tb01497.x
   Benjamini Y, 2000, J EDUC BEHAV STAT, V25, P60, DOI 10.2307/1165312
   Cepeda MS, 2004, REGUL PEPTIDES, V118, P39, DOI 10.1016/j.regpep.2003.10.027
   Chariker JH, 2019, SCI DATA, V6, P0, DOI 10.1038/s41597-019-0088-4
   Chen GQ, 2012, INT J BIOL SCI, V8, P272, DOI 10.7150/ijbs.2929
   Cui ZS, 2015, GENET MOL RES, V14, P9109, DOI 10.4238/2015.August.7.20
   Difiglia M, 1982, ANN NY ACAD SCI, V400, P405, DOI 10.1111/j.1749-6632.1982.tb31595.x
   Ernst J, 2006, BMC BIOINFORMATICS, V7, P0, DOI 10.1186/1471-2105-7-191
   Finnerup NB, 2004, EUR J NEUROL, V11, P73, DOI 10.1046/j.1351-5101.2003.00725.x
   Garbossa D, 2012, NEUROSURG REV, V35, P293, DOI 10.1007/s10143-012-0385-2
   Hayakawa K, 2012, SPINAL CORD, V50, P493, DOI 10.1038/sc.2011.184
   He JC, 2017, CELL PHYSIOL BIOCHEM, V44, P1224, DOI 10.1159/000485452
   Herman PE, 2018, SCI REP-UK, V8, P0, DOI 10.1038/s41598-017-18757-1
   Hou YN, 2015, INT J CLIN EXP MED, V8, P14926
   Hu JZ, 2017, CURR NEUROVASC RES, V14, P110, DOI 10.2174/1567202614666170313114115
   Huang DW, 2009, NAT PROTOC, V4, P44, DOI 10.1038/nprot.2008.211
   Huang SB, 2017, BIOCHEM BIOPH RES CO, V489, P275, DOI 10.1016/j.bbrc.2017.05.158
   Jain NB, 2015, JAMA-J AM MED ASSOC, V313, P2236, DOI 10.1001/jama.2015.6250
   Jiang SD, 2006, CLIN ENDOCRINOL, V65, P555, DOI 10.1111/j.1365-2265.2006.02683.x
   Kanehisa M, 2000, NUCLEIC ACIDS RES, V28, P27, DOI 10.1093/nar/28.1.27
   Kasai M, 2011, EVID-BASED COMPL ALT, V2011, P0, DOI 10.1155/2011/749627
   Ketchesin KD, 2017, STRESS, V20, P449, DOI 10.1080/10253890.2017.1322575
   Kim EH, 2011, ANAT CELL BIOL, V44, P60, DOI 10.5115/acb.2011.44.1.60
   Kohl M, 2011, METHODS MOL BIOL, V696, P291, DOI 10.1007/978-1-60761-987-1_18
   Lee HYEMIN, 2015, J MENOPAUSAL MED, V21, P93, DOI 10.6118/jmm.2015.21.2.93
   Lei XJ, 2013, PROTEOMICS, V13, P278, DOI 10.1002/pmic.201200309
   Li B, 2017, SCI REP-UK, V7, P0, DOI 10.1038/srep46616
   Lin CW, 2016, NEUROSCI BULL, V32, P137, DOI 10.1007/s12264-016-0017-x
   Liu HJ, 2016, PLOS ONE, V11, P0, DOI 10.1371/journal.pone.0165063
   Liu Y, 2010, NEUROBIOL DIS, V37, P384, DOI 10.1016/j.nbd.2009.10.018
   Oliva JM, 2008, EUR NEUROPSYCHOPHARM, V18, P373, DOI 10.1016/j.euroneuro.2007.09.001
   Pantovi R, 2004, CLIN CHEM LAB MED, V42, P0
   Ritchie ME, 2015, NUCLEIC ACIDS RES, V43, P0, DOI 10.1093/nar/gkv007
   Robinson MD, 2010, BIOINFORMATICS, V26, P139, DOI 10.1093/bioinformatics/btp616
   Rylett P, 1976, J PHARM PHARMACOL, V28, P559, DOI 10.1111/j.2042-7158.1976.tb02795.x
   Sengelaub DR, 2018, J NEUROTRAUM, V35, P825, DOI 10.1089/neu.2017.5329
   Shimoyama M, 2015, NUCLEIC ACIDS RES, V43, PD743, DOI 10.1093/nar/gku1026
   Simone J, 2015, PSYCHONEUROENDOCRINO, V62, P265, DOI 10.1016/j.psyneuen.2015.08.015
   Stanzione P, 1983, BRAIN RES, V268, P111, DOI 10.1016/0006-8993(83)90395-5
   Szklarczyk D, 2017, NUCLEIC ACIDS RES, V45, PD362, DOI 10.1093/nar/gkw937
   Tran S, 2017, BEHAV BRAIN RES, V317, P237, DOI 10.1016/j.bbr.2016.09.048
   Tumurbaatar T, 2018, BIOL REPROD, V99, P1216, DOI 10.1093/biolre/ioy145
   Urso ML, 2007, J PHYSIOL-LONDON, V579, P877, DOI 10.1113/jphysiol.2006.118042
   Wang LF, 2017, BIOCHEM BIOPH RES CO, V488, P522, DOI 10.1016/j.bbrc.2017.05.079
   Wang W, 2004, NEUROSCI LETT, V371, P133, DOI 10.1016/j.neulet.2004.08.055
   Welling LC, 2010, WORLD NEUROSURG, V74, P388, DOI 10.1016/j.wneu.2010.10.010
   Wu YP, 2017, TOXICOL LETT, V270, P17, DOI 10.1016/j.toxlet.2017.02.002
   Yaksh TL, 1982, ANN NY ACAD SCI, V400, P228, DOI 10.1111/j.1749-6632.1982.tb31572.x
   Zhang B, 2005, NUCLEIC ACIDS RES, V33, PW741, DOI 10.1093/nar/gki475
   [周军 ZHOUJUN], 2011, 中国脊柱脊髓杂志 CHINESE JOURNAL OF SPINE AND SPINAL CORD, V21, P239
NR 55
TC 1
Z9 1
U1 0
U2 2
PU HUMANA PRESS INC
PI TOTOWA
PA 999 RIVERVIEW DRIVE SUITE 208, TOTOWA, NJ 07512 USA
SN 0895-8696
EI 1559-1166
J9 J MOL NEUROSCI
JI J. Mol. Neurosci.
PD SEP 15
PY 2020
VL 70
IS 9
BP 1345
EP 1353
DI 10.1007/s12031-020-01549-0
PG 9
WC Biochemistry & Molecular Biology; Neurosciences
SC Biochemistry & Molecular Biology; Neurosciences & Neurology
GA MV0CS
UT WOS:000532611600002
PM 32406040
DA 2022-04-27
ER

PT J
AU Lewis, ER
   Geisbusch, S
   Chang, YJ
   Costa, V
   Husain, S
   Soteropoulos, P
   Griepp, RB
   Di Luozzo, G
AF Lewis, Erin R.
   Geisbuesch, Sarah
   Chang, Yun-Juan
   Costa, Victor
   Husain, Seema
   Soteropoulos, Patricia
   Griepp, Randall B.
   Di Luozzo, Gabriele
TI Paraspinous muscle gene expression profiling following simulated staged endovascular repair of thoracoabdominal aortic aneurysm: exploring potential therapeutic pathways
SO EUROPEAN JOURNAL OF CARDIO-THORACIC SURGERY
LA English
DT Article; Proceedings Paper
DE Endovascular; Embolization; Thoracoabdominal; Aneurysm; Transcriptomics; Paraplegia
ID spinal-cord ischemia; collateral network concept; coil embolization; paraplegia; injury; strategy; growth
AB OBJECTIVES: Thoracic endovascular techniques for aneurysm repair offer less invasive alternatives to open strategies. Both approaches, however, are associated with the risk for neurological complications. Despite adjuncts to maintain spinal cord perfusion, ischaemia and paraplegia continue to occur during thoracoabdominal aortic aneurysm (TAAA) repair. Staging of such extensive procedures has been proven to decrease the risk for spinal cord injury. Archived biopsy specimens may offer insight into the molecular signature of the reorganization and expansion of the spinal collateral network during staged endovascular interventions in the setting of TAAA. METHODS: Biological replicates of total RNA were isolated from existing paraspinous muscle samples from 22 Yorkshire pigs randomized to 1 of 3 simulated TAAA repair strategies as part of a previous study employing coil embolization of spinal segmental arteries within the thoracic and lumbar spine. Gene expression profiling was performed using the Affymetrix GeneChip Porcine array. RESULTS: Microarray analysis identified 649 differentially expressed porcine genes (>= 1.3-fold change, P <= 0.05) when comparing paralysed and non-paralysed subjects. Of these, 355 were available for further analysis. When mapped to the human genome, 169 Homo sapiens orthologues were identified. Integrated interpretation of gene expression profiles indicated the significant regulation of transcriptional regulators (such as nuclear factor kB), cytokine (including CXCL12) elements contributing to hypoxia signalling in the cardiovascular system (vascular endothelial growth factor and UBE2) and cytoskeletal elements (like dystrophin (DMD) and matrix metallopeptidase (MMP)). CONCLUSIONS: This study demonstrates the ability of microarray-based platforms to detect the differential expression of genes in paraspinous muscle during staged TAAA repair. Pathway enrichment analysis detected subcellular actors accompanying the neuroprotective effects of staged endovascular coiling. These observations provide new insight into the potential prognostic and therapeutic value of gene expression profiling in monitoring and modulating the arteriolar remodelling in the collateral network.
C1 [Lewis, Erin R.; Costa, Victor; Di Luozzo, Gabriele] Rutgers New Jersey Med Sch, Dept Surg, Newark, NJ USA.
   [Geisbuesch, Sarah; Griepp, Randall B.; Di Luozzo, Gabriele] Icahn Sch Med Mt Sinai, Dept Cardiovasc Surg, New York, NY 10029 USA.
   [Chang, Yun-Juan] Rutgers State Univ, Off Adv Res Comp, Newark, NJ USA.
   [Husain, Seema; Soteropoulos, Patricia] Rutgers New Jersey Med Sch, Genom Ctr, Newark, NJ USA.
RP Lewis, ER (通讯作者)，Rutgers State Univ, Sch Med, Cardiothorac Surg Res Grp, Dept Surg, 185 South Orange Ave, Newark, NJ 07103 USA.
EM erin.lewis@rutgers.edu
FU New Jersey Commission on Spinal Cord Research [CSCR15IRG012]
CR Acher C, 2016, J VASC SURG, V63, P1458, DOI 10.1016/j.jvs.2015.12.062
   Amr G, 2013, J VASC SURG, V57, P1671, DOI 10.1016/j.jvs.2012.10.090
   Awad H, 2017, CAN J ANESTH, V64, P1218, DOI 10.1007/s12630-017-0974-1
   Bischoff MS, 2011, ANN THORAC SURG, V92, P138, DOI 10.1016/j.athoracsur.2011.03.098
   Bobadilla JL, 2013, J VASC SURG, V57, P1537, DOI 10.1016/j.jvs.2012.12.032
   Caolo V, 2016, DRUG DELIV, V23, P2919, DOI 10.3109/10717544.2015.1120366
   Chang AH, 2017, GENE DEV, V31, P1308, DOI 10.1101/gad.301549.117
   Chen KJ, 2013, PLOS ONE, V8, P0, DOI 10.1371/journal.pone.0057704
   Desart K, 2013, J VASC SURG, V58, P635, DOI 10.1016/j.jvs.2013.02.036
   Do HD, 2015, CLIN CHEM, V61, P64, DOI 10.1373/clinchem.2014.223040
   Etz CD, 2015, J THORAC CARDIOV SUR, V149, P1074, DOI 10.1016/j.jtcvs.2014.12.025
   Etz CD, 2011, J THORAC CARDIOV SUR, V141, P1020, DOI 10.1016/j.jtcvs.2010.06.023
   Etz CD, 2011, J THORAC CARDIOV SUR, V141, P1029, DOI 10.1016/j.jtcvs.2010.06.017
   Etz CD, 2010, J THORAC CARDIOV SUR, V140, PS125, DOI 10.1016/j.jtcvs.2010.07.040
   Etz CD, 2010, J THORAC CARDIOV SUR, V139, P1464, DOI 10.1016/j.jtcvs.2010.02.037
   Feezor RJ, 2004, J IMMUNOL, V172, P7103, DOI 10.4049/jimmunol.172.11.7103
   Feezor RJ, 2009, SEMIN VASC SURG, V22, P187, DOI 10.1053/j.semvascsurg.2009.07.011
   Geisbusch S, 2014, J THORAC CARDIOV SUR, V147, P220, DOI 10.1016/j.jtcvs.2013.09.022
   Griepp EB, 2012, ANN CARDIOTHORAC SUR, V1, P350, DOI 10.3978/j.issn.2225-319X.2012.09.03
   Heil M, 2006, J CELL MOL MED, V10, P45, DOI 10.1111/j.1582-4934.2006.tb00290.x
   Jacobs MJ, 2006, J VASC SURG, V43, P239, DOI 10.1016/j.jvs.2005.09.042
   Kashofer K, 2013, PLOS ONE, V8, P0, DOI 10.1371/journal.pone.0070714
   Lenk GM, 2007, BMC GENOMICS, V8, P0, DOI 10.1186/1471-2164-8-237
   Panthee NIRMAL, 2015, ASIAN CARDIOVASC THORAC ANN, V23, P235, DOI 10.1177/0218492314548901
   Pfaffl MW, 2001, NUCLEIC ACIDS RES, V29, P0, DOI 10.1093/nar/29.9.e45
   Reece TBRETT, 2003, SEMIN THORAC CARDIOVASC SURG, V15, P365, DOI 10.1053/S1043-0679(03)00088-1
   Strauch JT, 2004, EUR J CARDIO-THORAC, V25, P708, DOI 10.1016/j.ejcts.2004.01.007
   Ullery BW, 2011, J VASC SURG, V54, P677, DOI 10.1016/j.jvs.2011.03.259
   Widenfalk J, 2003, NEUROSCIENCE, V120, P951, DOI 10.1016/S0306-4522(03)00399-3
   Zhang HC, 2016, J ORTHOP SURG RES, V11, P0, DOI 10.1186/s13018-016-0437-3
NR 30
TC 1
Z9 1
U1 0
U2 0
PU OXFORD UNIV PRESS INC
PI CARY
PA JOURNALS DEPT, 2001 EVANS RD, CARY, NC 27513 USA
SN 1010-7940
EI 1873-734X
J9 EUR J CARDIO-THORAC
JI Eur. J. Cardio-Thorac. Surg.
PD JAN 15
PY 2020
VL 57
IS 1
BP 30
EP 38
DI 10.1093/ejcts/ezz113
PG 9
WC Cardiac & Cardiovascular Systems; Respiratory System; Surgery
SC Cardiovascular System & Cardiology; Respiratory System; Surgery
GA KB9JO
UT WOS:000506803000006
PM 31006003
DA 2022-04-27
ER

PT J
AU Kim, HK
   Lee, SY
   Koike, N
   Kim, E
   Wirianto, M
   Burish, MJ
   Yagita, K
   Lee, HK
   Chen, Z
   Chung, JM
   Abdi, S
   Yoo, SH
AF Kim, Hee Kee
   Lee, Sun-Yeul
   Koike, Nobuya
   Kim, Eunju
   Wirianto, Marvin
   Burish, Mark J.
   Yagita, Kazuhiro
   Lee, Hyun Kyoung
   Chen, Zheng
   Chung, Jin Mo
   Abdi, Salahadin
   Yoo, Seung-Hee
TI Circadian regulation of chemotherapy-induced peripheral neuropathic pain and the underlying transcriptomic landscape
SO SCIENTIFIC REPORTS
LA English
DT Article
ID dorsal-root ganglia; chronobiological characteristics; mechanical allodynia; sensory neuron; paclitaxel; rat; expression; clock; nerve; neurotoxicity
AB Growing evidence demonstrates circadian rhythms of pain hypersensitivity in various chronic disorders. In chemotherapy-induced peripheral neuropathy (CIPN), agents such as paclitaxel are known to elicit chronic neuropathic pain in cancer patients and seriously compromise their quality of life. Here, we report that the mechanical threshold for allodynia in paclitaxel-treated rats exhibited a robust circadian oscillation, reaching the nadir during the daytime (inactive phase). Using Per2::LucSV circadian reporter mice expressing a PER2::LUC fusion protein, we isolated dorsal root ganglia (DRG), the primary sensory cell body for peripheral nerve injury generated hypersensitivity, and monitored ex vivo reporter bioluminescence. We observed strong circadian reporter rhythms in DRG neurons which are highly entrainable by external cues. Paclitaxel treatment significantly lengthened DRG circadian periods, with little effects on the amplitude of oscillation. We further observed the core protein BMAL1 and PER2 in DRG neurons and satellite cells. Using DRG and dorsal horn (DH; another key structure for CIPN pain response) tissues from vehicle and paclitaxel treated rats, we performed RNA-sequencing and identified diurnal expression of core clock genes as well as clock-controlled genes in both sites. Interestingly, 20.1% and 30.4% of diurnal differentially expressed genes (DEGs) overlapped with paclitaxel-induced DEGs in the DRG and the DH respectively. In contrast, paclitaxel-induced DEGs displayed only a modest overlap between daytime and nighttime (Zeitgeber Time 8 and 20). Furthermore, paclitaxel treatment induced de novo diurnal DEGs, suggesting reciprocal interaction of circadian rhythms and chemotherapy. Our study therefore demonstrates a circadian oscillation of CIPN and its underlying transcriptomic landscape.
C1 [Kim, Hee Kee; Abdi, Salahadin] Univ Texas MD Anderson Canc Ctr, Dept Pain Med, Div Anesthesiol Crit Care & Pain Med, Houston, TX 77030 USA.
   [Lee, Sun-Yeul; Kim, Eunju; Wirianto, Marvin; Chen, Zheng; Yoo, Seung-Hee] Univ Texas Hlth Sci Ctr Houston, Dept Biochem & Mol Biol, 6431 Fannin St, Houston, TX 77030 USA.
   [Lee, Sun-Yeul] Chungnam Natl Univ Hosp, Dept Anesthesiol & Pain Med, Daejeon, South Korea.
   [Koike, Nobuya; Yagita, Kazuhiro] Kyoto Prefectural Univ Med, Grad Sch Med Sci, Dept Physiol & Syst Biosci, Kyoto, Japan.
   [Burish, Mark J.] Univ Texas Hlth Sci Ctr Houston, Dept Neurosurg, 6400 Fannin St, Houston, TX 77030 USA.
   [Lee, Hyun Kyoung] Texas Childrens Hosp, Baylor Coll Med, Neurol Res Inst, Dept Pediat, Houston, TX 77030 USA.
   [Chung, Jin Mo] Univ Texas Med Branch, Dept Neurosci Cell Biol & Anat, Galveston, TX USA.
RP Yoo, SH (通讯作者)，Univ Texas Hlth Sci Ctr Houston, Dept Biochem & Mol Biol, 6431 Fannin St, Houston, TX 77030 USA.
EM seung-hee.yoo@uth.tmc.edu
FU Welch FoundationThe Welch Foundation [AU-1731-20190330, AU-1971-20180324]; NIH/NIGMSUnited States Department of Health & Human ServicesNational Institutes of Health (NIH) - USANIH National Institute of General Medical Sciences (NIGMS) [R01GM114424]; NIH/NIAUnited States Department of Health & Human ServicesNational Institutes of Health (NIH) - USANIH National Institute on Aging (NIA) [R01AG045828, RF1AG061901, R56AG063746, R01AG065984]; NIH/NIDAUnited States Department of Health & Human ServicesNational Institutes of Health (NIH) - USANIH National Institute on Drug Abuse (NIDA) [R01DA050530]; NMSS Foundation [RG 1907-34551]; NIH/NINDSUnited States Department of Health & Human ServicesNational Institutes of Health (NIH) - USANIH National Institute of Neurological Disorders & Stroke (NINDS) [R01NS110859-01]; Helen Buchanan and Stanley Joseph Seeger Endowment at The University of Texas MD Anderson Cancer Center; Will Erwin Headache Research Foundation;  [NRF-2017R1A1A1A05001310]
CR Antoch MARINAP, 2013, HANDB EXP PHARMACOL, V0, PP289, DOI 10.1007/978-3-642-25950-0_12
   Berta T, 2017, EXPERT OPIN THER TAR, V21, P695, DOI 10.1080/14728222.2017.1328057
   Bolger AM, 2014, BIOINFORMATICS, V30, P2114, DOI 10.1093/bioinformatics/btu170
   Burish MJ, 2019, ACTA PHYSIOL, V225, P0, DOI 10.1111/apha.13161
   Burish MJ, 2018, JAMA NEUROL, V75, P783, DOI 10.1001/jamaneurol.2018.1049
   Busserolles J, 2016, PAIN, V157, PS7, DOI 10.1097/j.pain.0000000000000368
   Cai DW, 2018, EUR REV MED PHARMACO, V22, P2572, DOI 10.26355/eurrev_201805_14950
   Carozzi VA, 2015, NEUROSCI LETT, V596, P90, DOI 10.1016/j.neulet.2014.10.014
   Cavaletti G, 2000, NEUROTOXICOLOGY, V21, P389, DOI 10.1046/j.1529-8027.2001.01008-5.x
   Cederroth CR, 2019, CELL METAB, V30, P238, DOI 10.1016/j.cmet.2019.06.019
   Chaplan SR, 1994, J NEUROSCI METH, V53, P55, DOI 10.1016/0165-0270(94)90144-9
   Ciotu CI, 2019, INT J MOL SCI, V20, P0, DOI 10.3390/ijms20184572
   Costigan M, 2002, BMC NEUROSCI, V3, P0, DOI 10.1186/1471-2202-3-16
   Das V, 2018, GENE, V655, P1, DOI 10.1016/j.gene.2018.02.048
   Dixon WJ, 1980, ANNU REV PHARMACOL, V20, P441, DOI 10.1146/annurev.pa.20.040180.002301
   Dobin A, 2013, BIOINFORMATICS, V29, P15, DOI 10.1093/bioinformatics/bts635
   Dougherty PM, 2004, PAIN, V109, P132, DOI 10.1016/j.pain.2004.01.021
   Foulkes T, 2008, PLOS GENET, V4, P0, DOI 10.1371/journal.pgen.1000086
   Gilron I, 2014, CURR OPIN SUPPORT PA, V8, P429, DOI 10.1097/SPC.0000000000000085
   Gilron I, 2013, CLIN J PAIN, V29, P755, DOI 10.1097/AJP.0b013e318275f287
   Gong LL, 2016, BIOCHEM BIOPH RES CO, V478, P206, DOI 10.1016/j.bbrc.2016.07.067
   Hammer P, 2010, GENOME RES, V20, P847, DOI 10.1101/gr.101204.109
   He BK, 2016, CELL METAB, V23, P610, DOI 10.1016/j.cmet.2016.03.007
   Heinz S, 2010, MOL CELL, V38, P576, DOI 10.1016/j.molcel.2010.05.004
   Hershman DL, 2014, J CLIN ONCOL, V32, P1941, DOI 10.1200/JCO.2013.54.0914
   Hu GL, 2016, SCI REP-UK, V6, P0, DOI 10.1038/srep31851
   James S, 2013, BRIT J PAIN, V7, P171, DOI 10.1177/2049463713506408
   Jeong K, 2015, SCI REP-UK, V5, P0, DOI 10.1038/srep12801
   Ji RR, 2004, SCI STKE REE, V14, P2004, DOI 10.1126/STKE.2522004RE14
   Kanat O, 2017, WORLD J CLIN ONCOL, V8, P329, DOI 10.5306/wjco.v8.i4.329
   Kim HK, 2017, FRONT PHARMACOL, V7, P0, DOI 10.3389/fphar.2016.00532
   Kim HK, 2010, ANESTHESIOLOGY, V112, P432, DOI 10.1097/ALN.0b013e3181ca31bd
   Kim SH, 1992, PAIN, V50, P355, DOI 10.1016/0304-3959(92)90041-9
   Koike N, 2012, SCIENCE, V338, P349, DOI 10.1126/science.1226339
   Koyanagi S, 2016, NAT COMMUN, V7, P0, DOI 10.1038/ncomms13102
   Ledeboer A, 2007, BRAIN BEHAV IMMUN, V21, P686, DOI 10.1016/j.bbi.2006.10.012
   Levi F, 1997, LANCET, V350, P681, DOI 10.1016/S0140-6736(97)03358-8
   Li H, 2009, BIOINFORMATICS, V25, P1754, DOI 10.1093/bioinformatics/btp324
   Lin L, 2015, NAT REV DRUG DISCOV, V14, P543, DOI 10.1038/nrd4626
   Lisi V, 2017, CELL REP, V20, P1136, DOI 10.1016/j.celrep.2017.07.010
   Love MI, 2014, GENOME BIOL, V15, P0, DOI 10.1186/s13059-014-0550-8
   Massey RL, 2014, CAN J ANESTH, V61, P754, DOI 10.1007/s12630-014-0171-4
   Matsumoto M, 2006, J PHARMACOL EXP THER, V318, P735, DOI 10.1124/jpet.106.103614
   Mccarthy JJ, 2007, PHYSIOL GENOMICS, V31, P86, DOI 10.1152/physiolgenomics.00066.2007
   Miki T, 2013, NAT COMMUN, V4, P0, DOI 10.1038/ncomms3444
   Mols F, 2014, SUPPORT CARE CANCER, V22, P2261, DOI 10.1007/s00520-014-2255-7
   Mure LS, 2018, SCIENCE, V359, P1232, DOI 10.1126/science.aao0318
   Nishida K, 2008, CANCER SCI, V99, P1618, DOI 10.1111/j.1349-7006.2008.00877.x
   Nohara K, 2020, OXID MED CELL LONGEV, V2020, P0, DOI 10.1155/2020/5304768
   Odrcich M, 2006, PAIN, V120, P207, DOI 10.1016/j.pain.2005.10.007
   Park SB, 2013, CA-CANCER J CLIN, V63, P419, DOI 10.3322/caac.21204
   Perkins JR, 2014, MOL PAIN, V10, P0, DOI 10.1186/1744-8069-10-7
   Peters CM, 2007, BRAIN RES, V1168, P46, DOI 10.1016/j.brainres.2007.06.066
   Peters CM, 2007, EXP NEUROL, V203, P42, DOI 10.1016/j.expneurol.2006.07.022
   Polomano RC, 2001, PAIN, V94, P293, DOI 10.1016/S0304-3959(01)00363-3
   Ray P, 2018, PAIN, V159, P1325, DOI 10.1097/j.pain.0000000000001217
   Rivera E, 2015, CANCER CHEMOTH PHARM, V75, P659, DOI 10.1007/s00280-014-2607-5
   Rozen TD, 2012, HEADACHE, V52, P99, DOI 10.1111/j.1526-4610.2011.02028.x
   Sapio MR, 2016, EXP NEUROL, V283, P375, DOI 10.1016/j.expneurol.2016.06.023
   Scripture CD, 2006, CURR NEUROPHARMACOL, V4, P165, DOI 10.2174/157015906776359568
   Sisignano M, 2014, NAT REV NEUROL, V10, P694, DOI 10.1038/nrneurol.2014.211
   Staaf S, 2009, PAIN, V144, P187, DOI 10.1016/j.pain.2009.04.013
   Takahashi JS, 2017, NAT REV GENET, V18, P164, DOI 10.1038/nrg.2016.150
   Tampellini M, 1998, CANCER RES, V58, P3896
   Tang QM, 2017, CANCER RES, V77, P532, DOI 10.1158/0008-5472.CAN-16-1322
   Tognini P, 2017, CELL METAB, V26, P523, DOI 10.1016/j.cmet.2017.08.015
   Torelli P, 2004, CEPHALALGIA, V24, P29, DOI 10.1111/j.1468-2982.2004.00633.x
   Welsh DK, 2010, ANNU REV PHYSIOL, V72, P551, DOI 10.1146/annurev-physiol-021909-135919
   Windebank AJ, 2008, J PERIPHER NERV SYST, V13, P27, DOI 10.1111/j.1529-8027.2008.00156.x
   Wolf S, 2008, EUR J CANCER, V44, P1507, DOI 10.1016/j.ejca.2008.04.018
   Wu YY, 2011, INT J MOL MED, V27, P491, DOI 10.3892/ijmm.2011.617
   Xiao W, 2007, NEUROSCIENCE, V144, P714, DOI 10.1016/j.neuroscience.2006.09.044
   Yazdani S, 2014, CAN J ANESTH, V61, P745, DOI 10.1007/s12630-014-0170-5
   Ye YQ, 2018, CELL SYST, V6, P314, DOI 10.1016/j.cels.2018.01.013
   Yoo SH, 2017, P NATL ACAD SCI USA, V114, PE8855, DOI 10.1073/pnas.1706611114
   Yoo SH, 2013, CELL, V152, P1091, DOI 10.1016/j.cell.2013.01.055
   Yoo SH, 2004, P NATL ACAD SCI USA, V101, P5339, DOI 10.1073/pnas.0308709101
   Zhang J, 2012, ANESTHESIOLOGY, V117, P149, DOI 10.1097/ALN.0b013e31825b4fc1
   Zhou YY, 2019, NAT COMMUN, V10, P0, DOI 10.1038/s41467-019-09234-6
   Zorina-lichtenwalter K, 2018, PAIN, V159, P583, DOI 10.1097/j.pain.0000000000001099
NR 80
TC 6
Z9 6
U1 2
U2 3
PU NATURE RESEARCH
PI BERLIN
PA HEIDELBERGER PLATZ 3, BERLIN, 14197, GERMANY
SN 2045-2322
EI 
J9 SCI REP-UK
JI Sci Rep
PD AUG 14
PY 2020
VL 10
IS 1
BP 
EP 
DI 10.1038/s41598-020-70757-w
PG 13
WC Multidisciplinary Sciences
SC Science & Technology - Other Topics
GA NT9SV
UT WOS:000573282900004
PM 32796949
DA 2022-04-27
ER

PT J
AU Pomper, N
   Liu, YT
   Hoye, ML
   Dougherty, JD
   Miller, TM
AF Pomper, Nathan
   Liu, Yating
   Hoye, Mariah L.
   Dougherty, Joseph D.
   Miller, Timothy M.
TI CNS microRNA profiles: a database for cell type enriched microRNA expression across the mouse central nervous system
SO SCIENTIFIC REPORTS
LA English
DT Article
ID spinal-cord-injury; schizophrenia; fibroblast; microglia; disease
AB microRNAs are short, noncoding RNAs that can regulate hundreds of targets and thus shape the expression landscape of a cell. Similar to mRNA, they often exhibit cell type enriched expression and serve to reinforce cellular identity. In tissue with high cellular complexity, such as the central nervous system (CNS), it is difficult to attribute microRNA changes to a particular cell type. To facilitate interpretation of microRNA studies in these tissues, we used previously generated data to develop a publicly accessible and user-friendly database to enable exploration of cell type enriched microRNA expression. We provide illustrations of how this database can be utilized as a reference as well as for hypothesis generation. First, we suggest a putative role for miR-21 in the microglial spinal injury response. Second, we highlight data indicating that differential microRNA expression, specifically miR-326, may in part explain regional differences in inflammatory cells. Finally, we show that miR-383 expression is enriched in cortical glutamatergic neurons, suggesting a unique role in these cells. These examples illustrate the database's utility in guiding research towards unstudied regulators in the CNS. This novel resource will aid future research into microRNA-based regulatory mechanisms responsible for cellular phenotypes within the CNS.
C1 [Pomper, Nathan] Washington Univ, Neurosci Program, Div Biol & Biomed Sci, Sch Med St Louis, St Louis, MO 63110 USA.
   [Pomper, Nathan; Hoye, Mariah L.; Miller, Timothy M.] Washington Univ, Dept Neurol, Sch Med St Louis, St Louis, MO 63110 USA.
   [Liu, Yating; Dougherty, Joseph D.] Washington Univ, Dept Genet, Sch Med St Louis, St Louis, MO 63110 USA.
   [Dougherty, Joseph D.] Washington Univ, Dept Psychiat, Sch Med St Louis, St Louis, MO 63110 USA.
RP Miller, TM (通讯作者)，Washington Univ, Dept Neurol, Sch Med St Louis, St Louis, MO 63110 USA.; Dougherty, JD (通讯作者)，Washington Univ, Dept Genet, Sch Med St Louis, St Louis, MO 63110 USA.; Dougherty, JD (通讯作者)，Washington Univ, Dept Psychiat, Sch Med St Louis, St Louis, MO 63110 USA.
EM jdougherty@genetics.wustl.edu; miller.t@wustl.edu
FU National Institutes of HealthUnited States Department of Health & Human ServicesNational Institutes of Health (NIH) - USA [R01 NS078398, R01 NS102272, R01 MH116999]; Division of Biological and Biomedical Sciences at Washington University in St. Louis [T32 GM008151]
CR Amin ND, 2015, SCIENCE, V350, P1525, DOI 10.1126/science.aad2509
   Anokye-danso F, 2011, CELL STEM CELL, V8, P376, DOI 10.1016/j.stem.2011.03.001
   Bak M, 2008, RNA, V14, P432, DOI 10.1261/rna.783108
   Bartel DP, 2009, CELL, V136, P215, DOI 10.1016/j.cell.2009.01.002
   Bhalala OG, 2012, J NEUROSCI, V32, P17935, DOI 10.1523/JNEUROSCI.3860-12.2012
   Butovsky O, 2015, ANN NEUROL, V77, P75, DOI 10.1002/ana.24304
   Cantoni C, 2017, ACTA NEUROPATHOL, V133, P61, DOI 10.1007/s00401-016-1621-6
   Chekulaeva M, 2009, CURR OPIN CELL BIOL, V21, P452, DOI 10.1016/j.ceb.2009.04.009
   Cheng TL, 2014, DEV CELL, V28, P547, DOI 10.1016/j.devcel.2014.01.032
   Djuranovic S, 2012, SCIENCE, V336, P237, DOI 10.1126/science.1215691
   Dobrowolny G, 2015, FRONT CELL NEUROSCI, V9, P0, DOI 10.3389/fncel.2015.00463
   Dougherty JD, 2010, NUCLEIC ACIDS RES, V38, P4218, DOI 10.1093/nar/gkq130
   Du CS, 2009, NAT IMMUNOL, V10, P1252, DOI 10.1038/ni.1798
   Eszlari N, 2019, TRANSL PSYCHIAT, V9, P0, DOI 10.1038/s41398-019-0454-1
   Friedman RC, 2009, GENOME RES, V19, P92, DOI 10.1101/gr.082701.108
   Ha M, 2014, NAT REV MOL CELL BIO, V15, P509, DOI 10.1038/nrm3838
   He M, 2012, NEURON, V73, P35, DOI 10.1016/j.neuron.2011.11.010
   Hoye ML, 2018, BRAIN, V141, P2561, DOI 10.1093/brain/awy182
   Hoye ML, 2018, IMMUNOLOGY, V155, P112, DOI 10.1111/imm.12934
   Hoye ML, 2017, J NEUROSCI, V37, P5574, DOI 10.1523/JNEUROSCI.3582-16.2017
   Hu JZ, 2013, J NEUROTRAUM, V30, P1349, DOI 10.1089/neu.2012.2748
   Keil JM, 2018, J NEUROSCI, V38, P2399, DOI 10.1523/JNEUROSCI.1930-17.2018
   Koval ED, 2013, HUM MOL GENET, V22, P4127, DOI 10.1093/hmg/ddt261
   Miller BH, 2012, P NATL ACAD SCI USA, V109, P3125, DOI 10.1073/pnas.1113793109
   Risso D, 2009, BIOINFORMATICS, V25, P2685, DOI 10.1093/bioinformatics/btp443
   Selbach M, 2008, NATURE, V455, P58, DOI 10.1038/nature07228
   Stark KL, 2008, NAT GENET, V40, P751, DOI 10.1038/ng.138
   Tabares-seisdedos R, 2009, MOL PSYCHIATR, V14, P563, DOI 10.1038/mp.2009.2
   Thiebes KP, 2015, NAT COMMUN, V6, P0, DOI 10.1038/ncomms8718
   Tian H, 2013, CELL DEATH DIS, V4, P0, DOI 10.1038/cddis.2013.138
   Wang WZ, 2018, INT J BIOL SCI, V14, P178, DOI 10.7150/ijbs.24074
   Yang L, 2018, CELL PHYSIOL BIOCHEM, V51, P1921, DOI 10.1159/000495717
   Yoo AS, 2011, NATURE, V476, P228, DOI 10.1038/nature10323
   Zhang FX, 2008, MOL PAIN, V4, P0, DOI 10.1186/1744-8069-4-15
   Zhang L, 2012, GLIA, V60, P1888, DOI 10.1002/glia.22404
   Zhang T, 2019, SPINAL CORD, V57, P141, DOI 10.1038/s41393-018-0180-1
   Zhang Y, 2014, J NEUROSCI, V34, P11929, DOI 10.1523/JNEUROSCI.1860-14.2014, 10.11772/j.issn.1001-9081.2014.07.1929
NR 37
TC 8
Z9 8
U1 1
U2 2
PU NATURE PUBLISHING GROUP
PI LONDON
PA MACMILLAN BUILDING, 4 CRINAN ST, LONDON N1 9XW, ENGLAND
SN 2045-2322
EI 
J9 SCI REP-UK
JI Sci Rep
PD MAR 18
PY 2020
VL 10
IS 1
BP 
EP 
DI 10.1038/s41598-020-61307-5
PG 8
WC Multidisciplinary Sciences
SC Science & Technology - Other Topics
GA NF7DB
UT WOS:000563453700005
PM 32188880
DA 2022-04-27
ER

PT J
AU Wheaton, BJ
   Sena, J
   Sundararajan, A
   Umale, P
   Schilkey, F
   Miller, RD
AF Wheaton, Benjamin J.
   Sena, Johnny
   Sundararajan, Anitha
   Umale, Pooja
   Schilkey, Faye
   Miller, Robert D.
TI Identification of regenerative processes in neonatal spinal cord injury in the opossum (Monodelphis domestica): A transcriptomic study
SO JOURNAL OF COMPARATIVE NEUROLOGY
LA English
DT Article
DE axon regeneration; GO category overrepresentation; gray short-tailed opossum (Monodelphis domestica); RNA sequencing; spinal cord injury
ID adaptive immune-response; north-american opossum; supraspinal axon; gene-expression; transection; growth; neuron; myelin; protein; contribute
AB This study investigates the response to spinal cord injury in the gray short-tailed opossum (Monodelphis domestica). In opossums spinal injury early in development results in spontaneous axon growth through the injury, but this regenerative potential diminishes with maturity until it is lost entirely. The mechanisms underlying this regeneration remain unknown. RNA sequencing was used to identify differential gene expression in regenerating (SCI at postnatal Day 7, P7SCI) and nonregenerating (SCI at Day 28, P28SCI) cords +1d, +3d, and +7d after complete spinal transection, compared to age-matched controls. Genes showing significant differential expression (log2FC >= 1,Padj <= 0.05) were used for downstream analysis. Across all time-points 233 genes altered expression after P7SCI, and 472 genes altered expression after P28SCI. One hundred and forty-seven genes altered expression in both injury ages (63% of P7SCI data set). The majority of changes were gene upregulations. Gene ontology overrepresentation analysis in P7SCI gene-sets showed significant overrepresentations only in immune-associated categories, while P28SCI gene-sets showed overrepresentations in these same immune categories, along with other categories such as "cell proliferation," "cell adhesion," and "apoptosis." Cell-type-association analysis suggested that, regardless of injury age, injury-associated gene transcripts were most strongly associated with microglia and endothelial cells, with strikingly fewer astrocyte, oligodendrocyte and neuron-related genes, the notable exception being a cluster of mostly downregulated oligodendrocyte-associated genes in the P7SCI + 7d gene-set. Our findings demonstrate a more complex transcriptomic response in nonregenerating cords, suggesting a strong influence of non-neuronal cells in the outcome after injury and providing the largest survey yet of the transcriptomic changes occurring after SCI in this model.
C1 [Wheaton, Benjamin J.] Univ Umea, Dept Integrat Med Biol, S-90187 Umea, Sweden.
   [Wheaton, Benjamin J.; Miller, Robert D.] Univ New Mexico, Ctr Evolutionary & Theoret Immunol, Dept Biol, Albuquerque, NM 87131 USA.
   [Sena, Johnny; Sundararajan, Anitha; Umale, Pooja; Schilkey, Faye] Natl Ctr Genome Resources, Santa Fe, NM USA.
RP Wheaton, BJ (通讯作者)，Univ Umea, Dept Integrat Med Biol, S-90187 Umea, Sweden.
EM wheaton.ben@gmail.com
FU National Institute of General Medical SciencesUnited States Department of Health & Human ServicesNational Institutes of Health (NIH) - USANIH National Institute of General Medical Sciences (NIGMS) [8P20GM103451-12, P30 GM110907]; National Science FoundationNational Science Foundation (NSF) [IOS-13531232]
CR Aimone JB, 2004, EXP NEUROL, V189, P204, DOI 10.1016/j.expneurol.2004.05.042
   Akhter A, 2015, J NEURO-ONCOL, V121, P289, DOI 10.1007/s11060-014-1655-3
   Alto LT, 2009, NAT NEUROSCI, V12, P1106, DOI 10.1038/nn.2365
   Ankeny DP, 2009, NEUROSCIENCE, V158, P1112, DOI 10.1016/j.neuroscience.2008.07.001
   Ankeny DP, 2006, J NEUROCHEM, V99, P1073, DOI 10.1111/j.1471-4159.2006.04147.x
   Baker SJ, 1998, ONCOGENE, V17, P3261, DOI 10.1038/sj.onc.1202568
   Benowitz LI, 1991, ANN NY ACAD SCI, V627, P58
   Blackmore MG, 2012, P NATL ACAD SCI USA, V109, P7517, DOI 10.1073/pnas.1120684109
   Blesch A, 2003, J COMP NEUROL, V467, P403, DOI 10.1002/cne.10934
   Chen KN, 2013, PLOS ONE, V8, P0, DOI 10.1371/journal.pone.0072567
   Chen MS, 2000, NATURE, V403, P434, DOI 10.1038/35000219
   Chomczynski P, 1987, ANAL BIOCHEM, V162, P156, DOI 10.1006/abio.1987.9999
   Erb M, 2017, ENEURO, V4, P0, DOI 10.1523/ENEURO.0349-16.2017
   Fawcett JW, 2006, J NEUROTRAUM, V23, P371, DOI 10.1089/neu.2006.23.371
   Fry EJ, 2003, J COMP NEUROL, V466, P422, DOI 10.1002/cne.10904
   Ghooray GT, 1993, DEV BRAIN RES, V72, P67, DOI 10.1016/0165-3806(93)90160-C
   Hansen VL, 2016, PLOS ONE, V11, P0, DOI 10.1371/journal.pone.0161608
   Harel NY, 2006, NAT REV NEUROSCI, V7, P603, DOI 10.1038/nrn1957
   Herman PE, 2018, SCI REP-UK, V8, P0, DOI 10.1038/s41598-017-18757-1
   Jankowski MP, 2009, BRAIN RES, V1256, P43, DOI 10.1016/j.brainres.2008.12.032
   Jin GH, 2013, J ALLERGY CLIN IMMUN, V131, P1674, DOI 10.1016/j.jaci.2013.01.044
   Keane RW, 2006, J NEUROTRAUM, V23, P335, DOI 10.1089/neu.2006.23.335
   Kigerl KA, 2007, J NEUROCHEM, V102, P37, DOI 10.1111/j.1471-4159.2007.04524.x
   Lagresle-peyrou C, 2014, J ALLERGY CLIN IMMUN, V134, P145, DOI 10.1016/j.jaci.2013.12.1083
   Lane MA, 2007, EUR J NEUROSCI, V25, P1725, DOI 10.1111/j.1460-9568.2007.05439.x
   Liu K, 2010, NAT NEUROSCI, V13, P1075, DOI 10.1038/nn.2603
   Ma TC, 2015, FRONT MOL NEUROSCI, V8, P0, DOI 10.3389/fnmol.2015.00043
   Malhotra S, 2009, J BIOL CHEM, V284, P36202, DOI 10.1074/jbc.M109.040089
   Martin GF, 2000, BRAIN RES BULL, V53, P677, DOI 10.1016/S0361-9230(00)00401-9
   Mason MRJ, 2003, EUR J NEUROSCI, V18, P789, DOI 10.1046/j.1460-9568.2003.02809.x
   Mckerracher L, 2015, FRONT MOL NEUROSCI, V8, P0, DOI 10.3389/fnmol.2015.00051
   Mi HY, 2013, NUCLEIC ACIDS RES, V41, PD377, DOI 10.1093/nar/gks1118
   Mladinic M, 2007, HISTOL HISTOPATHOL, V22, P1205, DOI 10.14670/HH-22.1205
   Mladinic M, 2007, CELL MOL NEUROBIOL, V27, P883, DOI 10.1007/s10571-007-9208-3
   Mladinic M, 2010, BRAIN RES, V1363, P20, DOI 10.1016/j.brainres.2010.09.024
   Moore DL, 2009, SCIENCE, V326, P298, DOI 10.1126/science.1175737
   Noor NM, 2013, PLOS ONE, V8, P0, DOI 10.1371/journal.pone.0062120
   Noor NM, 2011, PLOS ONE, V6, P0, DOI 10.1371/journal.pone.0027465
   Olson JK, 2004, J IMMUNOL, V173, P3916, DOI 10.4049/jimmunol.173.6.3916
   Parra ZE, 2009, J IMMUNOL, V182, P154, DOI 10.4049/jimmunol.182.1.154
   Popovich PG, 2002, J NEUROPATH EXP NEUR, V61, P623, DOI 10.1093/jnen/61.7.623
   Raivich G, 2004, NEURON, V43, P57, DOI 10.1016/j.neuron.2004.06.005
   Sammeta N, 2007, J COMP NEUROL, V502, P1138, DOI 10.1002/cne.21365
   Saunders NORMANR, 2017, F1000RES, V6, P921, DOI 10.12688/f1000research.11712.1
   Saunders NR, 2014, PLOS ONE, V9, P0, DOI 10.1371/journal.pone.0099080
   Saunders NR, 1998, J NEUROSCI, V18, P339
   Saunders NR, 1995, CLIN EXP PHARMACOL P, V22, P518, DOI 10.1111/j.1440-1681.1995.tb02060.x
   Saunders NR, 1992, P ROY SOC B-BIOL SCI, V250, P171, DOI 10.1098/rspb.1992.0146
   Siebert JR, 2010, BMC NEUROSCI, V11, P0, DOI 10.1186/1471-2202-11-69
   Silver J, 2004, NAT REV NEUROSCI, V5, P146, DOI 10.1038/nrn1326
   Takagi Y, 2002, J CEREBR BLOOD F MET, V22, P1311, DOI 10.1097/01.WCB.0000034148.72481.F4
   Trawczynski M, 2019, FRONT CELL NEUROSCI, V13, P0, DOI 10.3389/fncel.2019.00369
   Umylny B, 2011, TAG BASED NEXT GENER, V0, P0
   Wang XJ, 2012, PLOS ONE, V7, P0, DOI [10.1371/journal.pone.0045939, 10.1371/journal.pone.0036663, 10.1371/journal.pone.0038932, 10.1371/journal.pone.0040084, 10.1371/journal.pone.0040711, 10.1371/journal.pone.0040857, 10.1371/journal.pone.0045036, 10.1371/journal.pone.0052707, 10.1371/journal.pone.0052082, 10.1371/journal.pone.0047429, 10.1371/journal.pone.0045380]
   Wang XM, 1998, J COMP NEUROL, V398, P83
   Wang XM, 1998, EXP NEUROL, V151, P50, DOI 10.1006/exnr.1998.6795
   Wang XM, 1996, J COMP NEUROL, V371, P104
   Whalley K, 2006, NEUROSCIENCE, V137, P821, DOI 10.1016/j.neuroscience.2005.07.064
   Wheaton BJ, 2015, CELL TISSUE RES, V359, P699, DOI 10.1007/s00441-014-2067-6
   Wheaton BJ, 2013, PLOS ONE, V8, P0, DOI 10.1371/journal.pone.0071181
   Wheaton BJ, 2011, PLOS ONE, V6, P0, DOI 10.1371/journal.pone.0026826
   Xu GH, 2015, J SPINAL CORD MED, V38, P709, DOI 10.1179/2045772314Y.0000000228
   Zhang HC, 2016, J ORTHOP SURG RES, V11, P0, DOI 10.1186/s13018-016-0437-3
   Zhang Y, 2014, J NEUROSCI, V34, P11929, DOI 10.1523/JNEUROSCI.1860-14.2014, 10.11772/j.issn.1001-9081.2014.07.1929
   Zou M, 2012, DEV BIOL, V364, P114, DOI 10.1016/j.ydbio.2012.01.021
NR 65
TC 4
Z9 4
U1 0
U2 1
PU WILEY
PI HOBOKEN
PA 111 RIVER ST, HOBOKEN 07030-5774, NJ USA
SN 0021-9967
EI 1096-9861
J9 J COMP NEUROL
JI J. Comp. Neurol.
PD APR 1
PY 2020
VL 529
IS 5
BP 969
EP 986
DI 10.1002/cne.24994
PG 18
WC Neurosciences; Zoology
SC Neurosciences & Neurology; Zoology
GA PV1CP
UT WOS:000563974800001
PM 32710567
DA 2022-04-27
ER

PT J
AU Li, JH
   Shi, ZJ
   Li, Y
   Pan, B
   Yuan, SY
   Shi, LL
   Hao, Y
   Cao, FJ
   Feng, SQ
AF Li, Jia-He
   Shi, Zhong-Ju
   Li, Yan
   Pan, Bin
   Yuan, Shi-Yang
   Shi, Lin-Lin
   Hao, Yan
   Cao, Fu-Jiang
   Feng, Shi-Qing
TI Bioinformatic identification of key candidate genes and pathways in axon regeneration after spinal cord injury in zebrafish
SO NEURAL REGENERATION RESEARCH
LA English
DT Article
DE axonal regeneration; differentially expressed genes; focal adhesions; Gene Ontology; Kyoto Encyclopedia of Genes and Genomes; neural regeneration; protein-protein interaction network; signaling pathway; spectrin; tight junctions; transforming growth factor beta; Wnt signaling pathway
ID fibroblast-growth-factor; wingless signaling pathway; beta-iv-spectrin; functional recovery; factor expression; initial segment; motor-neuron; cancer; activation; kinase
AB Zebrafish and human genomes are highly homologous; however, despite this genomic similarity, adult zebrafish can achieve neuronal proliferation, regeneration and functional restoration within 6-8 weeks after spinal cord injury, whereas humans cannot. To analyze differentially expressed zebrafish genes between axon-regenerated neurons and axon-non-regenerated neurons after spinal cord injury, and to explore the key genes and pathways of axonal regeneration after spinal cord injury, microarray GSE56842 was analyzed using the online tool, GEO2R, in the Gene Expression Omnibus database. Gene ontology and protein-protein interaction networks were used to analyze the identified differentially expressed genes. Finally, we screened for genes and pathways that may play a role in spinal cord injury repair in zebrafish and mammals. A total of 636 differentially expressed genes were obtained, including 255 up-regulated and 381 down-regulated differentially expressed genes in axon-regenerated neurons. Gene Ontology and Kyoto Encyclopedia of Genes and Genomes enrichment results were also obtained. A protein-protein interaction network contained 480 node genes and 1976 node connections. We also obtained the 10 hub genes with the highest correlation and the two modules with the highest score. The results showed that spectrin may promote axonal regeneration after spinal cord injury in zebrafish. Transforming growth factor beta signaling may inhibit repair after spinal cord injury in zebrafish. Focal adhesion or tight junctions may play an important role in the migration and proliferation of some cells, such as Schwann cells or neural progenitor cells, after spinal cord injury in zebrafish. Bioinformatic analysis identified key candidate genes and pathways in axonal regeneration after spinal cord injury in zebrafish, providing targets for treatment of spinal cord injury in mammals.
C1 [Li, Jia-He; Shi, Zhong-Ju; Li, Yan; Yuan, Shi-Yang; Shi, Lin-Lin; Hao, Yan; Cao, Fu-Jiang; Feng, Shi-Qing] Tianjin Med Univ, Gen Hosp, Dept Orthoped, Tianjin, Peoples R China.
   [Pan, Bin] Xuzhou Med Univ, Affiliated Hosp, Dept Orthoped, Xuzhou, Jiangsu, Peoples R China.
   [Feng, Shi-Qing] Minist Educ & Tianjin City, Key Lab Postneuroinjury Neurorepair & Regenerat C, Tianjin Neurol Inst, Tianjin, Peoples R China.
RP Feng, SQ (通讯作者)，Tianjin Med Univ, Gen Hosp, Dept Orthoped, Tianjin, Peoples R China.; Feng, SQ (通讯作者)，Minist Educ & Tianjin City, Key Lab Postneuroinjury Neurorepair & Regenerat C, Tianjin Neurol Inst, Tianjin, Peoples R China.
EM sqfeng@tmu.edu.cn
FU State Key Program of National Natural Science Foundation of ChinaNational Natural Science Foundation of China (NSFC) [81330042]; International Cooperation Program of the National Natural Science Foundation of ChinaNational Natural Science Foundation of China (NSFC) [81620108018]
CR Akiyama C, 2003, ACTA NEUROCHIR SUPPL, V86, P421
   Akiyama C, 2004, J NEUROTRAUM, V21, P923, DOI 10.1089/0897715041526230
   Anderson JM, 2009, CSH PERSPECT BIOL, V1, P0, DOI 10.1101/cshperspect.a002584
   Artavanis-tsakonas S, 1999, SCIENCE, V284, P770, DOI 10.1126/science.284.5415.770
   Ashburner M, 2000, NAT GENET, V25, P25, DOI 10.1038/75556
   Becker T, 1998, J NEUROSCI, V18, P5789
   Berghs S, 2000, J CELL BIOL, V151, P985, DOI 10.1083/jcb.151.5.985
   Briona LK, 2015, DEV BIOL, V403, P15, DOI 10.1016/j.ydbio.2015.03.025
   Briona LK, 2014, EXP NEUROL, V256, P81, DOI 10.1016/j.expneurol.2014.03.017
   Chalmers KA, 2007, J NEUROPATH EXP NEUR, V66, P158, DOI 10.1097/nen.0b013e3180303b93
   Chen J, 2017, CELL DEATH DIS, V8, P0, DOI 10.1038/cddis.2017.490
   Cobbs CS, 1998, NEUROSCI LETT, V249, P79, DOI 10.1016/S0304-3940(98)00377-2
   Dias TB, 2012, J NEUROSCI, V32, P3245, DOI 10.1523/JNEUROSCI.6398-11.2012
   Dyck SM, 2018, NEURAL REGEN RES, V13, P2080, DOI 10.4103/1673-5374.241452
   Franceschini A, 2013, NUCLEIC ACIDS RES, V41, PD808, DOI 10.1093/nar/gks1094
   Fu XD, 2010, ENDOCR-RELAT CANCER, V17, P431, DOI 10.1677/ERC-09-0258
   Geissler SA, 2018, J NEURAL ENG, V15, P0, DOI 10.1088/1741-2552/aaa55c
   Goldshmit Y, 2012, J NEUROSCI, V32, P7477, DOI 10.1523/JNEUROSCI.0758-12.2012
   Gonzalez-mariscal L, 2017, ANN NY ACAD SCI, V1397, P35, DOI 10.1111/nyas.13334
   Hao M, 2018, NEURAL REGEN RES, V13, P518, DOI 10.4103/1673-5374.226405
   Howe K, 2013, NATURE, V496, P498, DOI 10.1038/nature12111
   Hui SP, 2010, DEV DYNAM, V239, P2962, DOI 10.1002/dvdy.22438
   Ishiwata T, 2018, FRONT BIOSCI-LANDMRK, V23, P626, DOI 10.2741/4609
   Jaskova K, 2014, NEUROREPORT, V25, P340, DOI 10.1097/WNR.0000000000000106
   Joko M, 2013, NEUROSCI LETT, V549, P168, DOI 10.1016/j.neulet.2013.05.042
   Kanehisa M, 2000, NUCLEIC ACIDS RES, V28, P27, DOI 10.1093/nar/28.1.27
   Kohta M, 2009, NEUROSCI RES, V65, P393, DOI 10.1016/j.neures.2009.08.017
   Kumar R, 2016, J MED CHEM, V59, P7719, DOI 10.1021/acs.jmedchem.5b01516
   Kuo HS, 2011, J NEUROSCI, V31, P4137, DOI 10.1523/JNEUROSCI.2592-10.2011
   Kurasawa M, 2011, BIOCHEM BIOPH RES CO, V406, P506, DOI 10.1016/j.bbrc.2011.02.057
   Leo M, 2019, RISKS, V7, P0, DOI 10.3390/risks7010029
   Li JX, 2012, J BIOL INORG CHEM, V17, P375, DOI 10.1007/s00775-011-0859-7
   Li XR, 2018, BIOMATERIALS, V183, P114, DOI 10.1016/j.biomaterials.2018.08.037
   Liu C, 2018, AQUAC NUTR, V24, P1
   Nakamura M, 2003, EXP NEUROL, V184, P313, DOI 10.1016/S0014-4886(03)00361-3
   Noordermeer J, 1994, NATURE, V367, P80, DOI 10.1038/367080a0
   Ogai K, 2012, NEUROCHEM INT, V61, P1202, DOI 10.1016/j.neuint.2012.08.015
   Peifer M, 1991, DEVELOPMENT, V111, P1029
   Peifer M, 1994, CELL, V76, P789, DOI 10.1016/0092-8674(94)90353-0
   Pinto L, 2007, PROG NEUROBIOL, V83, P2, DOI 10.1016/j.pneurobio.2007.02.010
   Reimer MM, 2008, J NEUROSCI, V28, P8510, DOI 10.1523/JNEUROSCI.1189-08.2008
   Riveline D, 2001, J CELL BIOL, V153, P1175, DOI 10.1083/jcb.153.6.1175
   Schafer DP, 2009, J NEUROSCI, V29, P13242, DOI 10.1523/JNEUROSCI.3376-09.2009
   Schlessinger J, 2000, CELL, V100, P293, DOI 10.1016/S0092-8674(00)80664-9
   Seki T, 2003, NEUROSURGERY, V53, P192, DOI 10.1227/01.NEU.0000068988.28788.2C
   Semba K, 1985, SCIENCE, V227, P1038, DOI 10.1126/science.2983418
   Semplerowland SL, 1995, J NEUROTRAUM, V12, P1003, DOI 10.1089/neu.1995.12.1003
   Senger DR, 1983, SCIENCE, V219, P983, DOI 10.1126/science.6823562
   Shannon P, 2003, GENOME RES, V13, P2498, DOI 10.1101/gr.1239303
   Sofroniew MV, 2018, NATURE, V557, P343, DOI 10.1038/s41586-018-0068-4
   Sokol SY, 2011, DEVELOPMENT, V138, P4341, DOI 10.1242/dev.066209
   Stankewich MC, 2011, J CELL SCI, V124, P3956, DOI 10.1242/jcs.080374
   Susuki K, 2011, P NATL ACAD SCI USA, V108, P8009, DOI 10.1073/pnas.1019600108
   Taciak B, 2018, J PHYSIOL PHARMACOL, V69, P0, DOI 10.26402/jpp.2018.2.07
   Theis T, 2017, MOL NEUROBIOL, V54, P4659, DOI 10.1007/s12035-016-0007-z
   Ueberham U, 2006, EUR J NEUROSCI, V24, P2327, DOI 10.1111/j.1460-9568.2006.05109.x
   Vajn K, 2013, NEUROSCI BULL, V29, P402, DOI 10.1007/s12264-013-1361-8
   Vogelstein B, 2013, SCIENCE, V339, P1546, DOI 10.1126/science.1235122
   Wang Y, 2018, J CLIN INVEST, V128, P760, DOI 10.1172/JCI95743
   Wei WB, 2019, ZHONGGUO ZUZHI GONGC, V23, P650
   Wu CY, 2011, DEV DYNAM, V240, P2309, DOI 10.1002/dvdy.22735
   Xu B, 2017, ADV HEALTHC MATER, V6, P0, DOI 10.1002/adhm.201601279
   Xu W, 2017, J BONE MINER RES, V32, P2194, DOI 10.1002/jbmr.3204
   Yamagata H, 2005, CANCER RES, V65, P157
   Yamamoto S, 2001, J NEUROSCI, V21, P9814, DOI 10.1523/JNEUROSCI.21-24-09814.2001
   Yan YL, 2018, ACTA BIOCH BIOPH SIN, V50, P976, DOI 10.1093/abbs/gmy103
   Yang Y, 2007, J CELL BIOL, V176, P509, DOI 10.1083/jcb.200610128
   Yokoyama H, 2007, DEV BIOL, V306, P170, DOI 10.1016/j.ydbio.2007.03.014
   Yu YM, 2011, EUR J NEUROSCI, V33, P1587, DOI 10.1111/j.1460-9568.2011.07643.x
   Yuan YM, 2013, NEUROSCI BULL, V29, P421, DOI 10.1007/s12264-013-1358-3
   Yuqin Y, 2016, CHIN J TISSUE ENG RE, V20, P5966
   Zaidel-bar R, 2004, BIOCHEM SOC T, V32, P416, DOI 10.1042/BST0320416
   Zhang DP, 2016, CELL PHYSIOL BIOCHEM, V39, P1152, DOI 10.1159/000447822
   Zhang HY, 2013, CNS NEUROSCI THER, V19, P20, DOI 10.1111/cns.12013
NR 74
TC 4
Z9 4
U1 1
U2 35
PU WOLTERS KLUWER MEDKNOW PUBLICATIONS
PI MUMBAI
PA WOLTERS KLUWER INDIA PVT LTD , A-202, 2ND FLR, QUBE, C T S  NO 1498A-2 VILLAGE MAROL, ANDHERI EAST, MUMBAI, 400059, INDIA
SN 1673-5374
EI 1876-7958
J9 NEURAL REGEN RES
JI Neural Regen. Res.
PD JAN 15
PY 2020
VL 15
IS 1
BP 103
EP 111
DI 10.4103/1673-5374.264460
PG 9
WC Cell Biology; Neurosciences
SC Cell Biology; Neurosciences & Neurology
GA JA7HE
UT WOS:000488012100026
PM 31535658
DA 2022-04-27
ER

PT J
AU Yu, H
   Liu, Y
   Li, C
   Wang, JH
   Yu, B
   Wu, Q
   Xiang, ZQ
   Feng, SQ
AF Yu, Hao
   Liu, Yang
   Li, Chao
   Wang, Jianhao
   Yu, Bo
   Wu, Qiang
   Xiang, Ziqian
   Feng, Shiqing
TI Bioinformatic Analysis of Neuroimmune Mechanism of Neuropathic Pain
SO BIOMED RESEARCH INTERNATIONAL
LA English
DT Article
ID chronic-constriction-injury; dorsal spinal-cord; microglial polarization; cathepsin-; activation; tnf; expression; injection; etanercept; inhibition
AB Background. Neuropathic pain (NP) is a devastating complication following nerve injury, and it can be alleviated by regulating neuroimmune direction. We aimed to explore the neuroimmune mechanism and identify some new diagnostic or therapeutic targets for NP treatment via bioinformatic analysis.Methods.The microarray GSE18803 was downloaded and analyzed using R. The Venn diagram was drawn to find neuroimmune-related differentially expressed genes (DEGs) in neuropathic pain. Gene Ontology (GO), pathway enrichment, and protein-protein interaction (PPI) network were used to analyze DEGs, respectively. Besides, the identified hub genes were submitted to the DGIdb database to find relevant therapeutic drugs.Results. A total of 91 neuroimmune-related DEGs were identified. The results of GO and pathway enrichment analyses were closely related to immune and inflammatory responses. PPI analysis showed two important modules and 8 hub genes:PTPRC,CD68,CTSS,RAC2,LAPTM5,FCGR3A,CD53, andHCK. The drug-hub gene interaction network was constructed by Cytoscape, and it included 24 candidate drugs and 3 hub genes.Conclusion. The present study helps us better understand the neuroimmune mechanism of neuropathic pain and provides some novel insights on NP treatment, such as modulation of microglia polarization and targeting bone resorption. Besides,CD68,CTSS,LAPTM5,FCGR3A, andCD53may be used as early diagnostic biomarkers and the gene HCK can be a therapeutic target.
C1 [Yu, Hao; Liu, Yang; Li, Chao; Wang, Jianhao; Wu, Qiang; Xiang, Ziqian; Feng, Shiqing] Tianjin Med Univ, Dept Orthoped, Gen Hosp, Tianjin, Peoples R China.
   [Yu, Hao; Liu, Yang; Li, Chao; Wang, Jianhao; Wu, Qiang; Xiang, Ziqian; Feng, Shiqing] Tianjin Med Univ, Tianjin Key Lab Spine & Spinal Cord Injury, Int Sci & Technol Cooperat Base Spinal Cord Injur, Dept Orthoped,Gen Hosp, Tianjin, Peoples R China.
   [Yu, Bo] Lincoln Med Ctr, Dept Med, 234E 149th St, Bronx, NY 10451 USA.
RP Feng, SQ (通讯作者)，Tianjin Med Univ, Dept Orthoped, Gen Hosp, Tianjin, Peoples R China.; Feng, SQ (通讯作者)，Tianjin Med Univ, Tianjin Key Lab Spine & Spinal Cord Injury, Int Sci & Technol Cooperat Base Spinal Cord Injur, Dept Orthoped,Gen Hosp, Tianjin, Peoples R China.
EM yh10569@163.com; liuyangda666@gmail.com; lc0221@tmu.edu.cn; maomao.75@163.com; yub3@nychhc.org; wuqiang22110@163.com; xzq2020@sina.com; sqfeng@tmu.edu.cn
FU International Cooperation Program of the National Natural Science Foundation of ChinaNational Natural Science Foundation of China (NSFC) [81620108018]; National Natural Science Foundation of ChinaNational Natural Science Foundation of China (NSFC) [81772342, 81871766, 81930070]; Key Program of Natural Science Foundation of Tianjin [19JCZDJC36300]; Tianjin key research and development plan, key projects for science and technology [19YFZCSY006600]
CR Andrade P, 2014, J NEUROSCI RES, V92, P1490, DOI 10.1002/jnr.23432
   Antoine JC, 2013, CURR TREAT OPTION NE, V15, P210, DOI 10.1007/s11940-012-0210-9
   Ash P, 1980, NATURE, V283, P669, DOI 10.1038/283669a0
   Austin PJ, 2010, J NEUROIMMUNOL, V229, P26, DOI 10.1016/j.jneuroim.2010.08.013
   Barclay J, 2007, PAIN, V130, P225, DOI 10.1016/j.pain.2006.11.017
   Chen G, 2018, NEURON, V100, P1292, DOI 10.1016/j.neuron.2018.11.009
   Clark AK, 2007, P NATL ACAD SCI USA, V104, P10655, DOI 10.1073/pnas.0610811104
   Colloca L, 2017, NAT REV DIS PRIMERS, V3, P0, DOI 10.1038/nrdp.2017.2
   Coraggio V, 2018, INT J MOL SCI, V19, P0, DOI 10.3390/ijms19010281
   Costigan M, 2009, J NEUROSCI, V29, P14415, DOI 10.1523/JNEUROSCI.4569-09.2009
   Costigan M, 2009, ANNU REV NEUROSCI, V32, P1, DOI 10.1146/annurev.neuro.051508.135531
   Dahl E, 2008, CLIN J PAIN, V24, P172, DOI 10.1097/AJP.0b013e31815b32c8
   Echeverry S, 2017, PAIN, V158, P1792, DOI 10.1097/j.pain.0000000000000982
   Fitzgerald M, 2016, EXP NEUROL, V275, P296, DOI 10.1016/j.expneurol.2015.07.013
   Fu KY, 2009, NEUROSCI LETT, V449, P234, DOI 10.1016/j.neulet.2008.11.009
   Gong XR, 2017, NEUROSCIENCE, V349, P76, DOI 10.1016/j.neuroscience.2017.02.051
   Grace PM, 2014, NAT REV IMMUNOL, V14, P217, DOI 10.1038/nri3621
   Hao SL, 2006, MOL PAIN, V2, P0, DOI 10.1186/1744-8069-2-6
   Harris MA, 2006, NUCLEIC ACIDS RES, V34, PD322, DOI 10.1093/nar/gkj021
   Hendrickx DAE, 2017, J NEUROIMMUNOL, V309, P12, DOI 10.1016/j.jneuroim.2017.04.007
   Howard RF, 2005, PAIN, V115, P382, DOI 10.1016/j.pain.2005.03.016
   Howard RF, 2014, ARCH DIS CHILD, V99, P84, DOI 10.1136/archdischild-2013-304208
   Hsu ES, 2009, AM J THER, V16, P147, DOI 10.1097/MJT.0b013e3181715671
   Inoue H, 1999, GLIA, V28, P265, DOI 10.1002/(SICI)1098-1136(199912)28:3<265::AID-GLIA10>3.0.CO;2-F
   Jin J, 2020, J ALZHEIMERS DIS, V76, P1255, DOI 10.3233/JAD-200099
   Kanehisa M, 2019, NUCLEIC ACIDS RES, V47, PD590, DOI 10.1093/nar/gky962
   Katsura H, 2006, J NEUROSCI, V26, P8680, DOI 10.1523/JNEUROSCI.1771-06.2006
   Kim D, 2007, J BIOL CHEM, V282, P14975, DOI 10.1074/jbc.M607277200
   Krady JK, 2002, GLIA, V40, P11, DOI 10.1002/glia.10101
   Lee S, 2018, MOL PAIN, V14, P0, DOI 10.1177/1744806918764979
   Liu YT, 2018, MOL MED REP, V18, P5545, DOI 10.3892/mmr.2018.9560
   Marques IB, 2014, BMC NEUROL, V14, P0, DOI 10.1186/s12883-014-0237-5
   Mata M, 2008, NEUROSCI LETT, V437, P209, DOI 10.1016/j.neulet.2008.03.049
   Mckelvey R, 2015, J NEUROSCI, V35, P457, DOI 10.1523/JNEUROSCI.2315-14.2015
   Mika J, 2008, PHARMACOL REP, V60, P297
   Moss A, 2007, PAIN, V128, P215, DOI 10.1016/j.pain.2006.09.018
   Nascimento FP, 2015, NEUROSCIENCE, V303, P51, DOI 10.1016/j.neuroscience.2015.06.044
   Origasa M, 2001, MOL BRAIN RES, V88, P1, DOI 10.1016/S0169-328X(01)00005-5
   Riviere E, 2017, J NEUROL, V264, P1218, DOI 10.1007/s00415-017-8519-7
   Simone M, 2016, CURR TREAT OPTION NE, V18, P0, DOI 10.1007/s11940-016-0420-7
   Sivagnanam V, 2010, J NEUROIMMUNOL, V227, P111, DOI 10.1016/j.jneuroim.2010.06.021
   Smith ES, 2018, J NEUROL, V265, P231, DOI 10.1007/s00415-017-8641-6
   Smolinska MJ, 2011, J IMMUNOL, V187, P6043, DOI 10.4049/jimmunol.1100967
   Tobinick EL, 2003, CLIN THER, V25, P2279, DOI 10.1016/S0149-2918(03)80219-9
   Walco GA, 2010, MAYO CLIN PROC, V85, PS33, DOI 10.4065/mcp.2009.0647
   Xu FT, 2016, NEUROSCI LETT, V617, P6, DOI 10.1016/j.neulet.2016.01.038
   Xu H, 2019, J PAIN RES, V12, P3221, DOI 10.2147/JPR.S213112
   Xu LH, 2018, BIOMED PHARMACOTHER, V107, P526, DOI 10.1016/j.biopha.2018.07.116
   Xu N, 2017, FRONT NEUROSCI-SWITZ, V11, P0, DOI 10.3389/fnins.2017.00209
   Yamakawa I, 2011, AM J PHYSIOL-ENDOC M, V301, PE844, DOI 10.1152/ajpendo.00029.2011
   Yang YK, 2014, EUR REV MED PHARMACO, V18, P2152
   Yao Y, 2016, J PAIN, V17, P889, DOI 10.1016/j.jpain.2016.03.008
   Zeinali H, 2016, BASIC CLIN NEUROSCI, V7, P203, DOI 10.15412/J.BCN.03070305
NR 53
TC 4
Z9 4
U1 6
U2 9
PU HINDAWI LTD
PI LONDON
PA ADAM HOUSE, 3RD FLR, 1 FITZROY SQ, LONDON, W1T 5HF, ENGLAND
SN 2314-6133
EI 2314-6141
J9 BIOMED RES INT
JI Biomed Res. Int.
PD AUG 29
PY 2020
VL 2020
IS 
BP 
EP 
DI 10.1155/2020/4516349
PG 10
WC Biotechnology & Applied Microbiology; Medicine, Research & Experimental
SC Biotechnology & Applied Microbiology; Research & Experimental Medicine
GA NQ5RU
UT WOS:000570926000001
PM 32908889
DA 2022-04-27
ER

PT J
AU Zhou, ZD
   Li, HJ
   Li, HC
   Zhang, J
   Fu, KW
   Cao, C
   Deng, FM
   Luo, J
AF Zhou, Zhidong
   Li, Hejian
   Li, Hongchun
   Zhang, Jing
   Fu, Kaiwen
   Cao, Cao
   Deng, Fumou
   Luo, Jun
TI Comprehensive analysis of the differential expression profile of microRNAs in rats with spinal cord injury treated by electroacupuncture
SO MOLECULAR MEDICINE REPORTS
LA English
DT Article
DE next-generation sequencing; microRNA profile; spinal cord injury; electroacupuncture; reverse transcription-qPCR
ID low-frequency electroacupuncture; gene-expression; mechanism; target; role; dysregulation; enhancement; biomarker; allodynia; recovery
AB Abnormal microRNA (miRNA) expression has been implicated in spinal cord injury (SCI), but the underlying mechanisms are poorly understood. To observe the effect of electroacupuncture (EA) on miRNA expression profiles in SCI rats and investigate the potential mechanisms involved in this process, Sprague-Dawley rats were divided into sham, SCI and SCI+EA groups (n=6 each). Basso, Beattie and Bresnahan (BBB) scoring and hematoxylin-eosin staining of cortical tissues were used to evaluate spinal cord recovery with EA treatment 21 days post-surgery across the three groups. To investigate miRNA expression profiles, 6 Sprague-Dawley rats were randomly divided into SCI and SCI+EA groups (n=3 in each group) and examined using next-generation sequencing. Integrated miRNA-mRNA-pathway network analysis was performed to elucidate the interaction network of the candidate miRNAs, their target genes and the involved pathways. Behavioral scores suggested that hindlimb motor functions improved with EA treatments. Apoptotic indices were lower in the SCI+EA group compared with the SCI group. It was also observed that 168 miRNAs were differentially expressed between the SCI and SCI+EA groups, with 29 upregulated and 139 downregulated miRNAs in the SCI+EA group. Changes in miRNA expression are involved in SCI physiopathology, including inflammation and apoptosis. Reverse transcription-quantitative PCR measurement of the five candidate miRNAs, namely rno-miR-219a-5p, rno-miR-486, rno-miR-136-5p, rno-miR-128-3p, and rno-miR-7b, was consistent with RNA sequencing data. Integrated miRNA-mRNA-pathway analysis suggested that the MAPK, Wnt and NF-kappa B signaling pathways were involved in EA-mediated recovery from SCI. The present study evaluated the miRNA expression profiles involved in EA-treated SCI rats and demonstrated the potential mechanism and functional role of miRNAs in SCI in rats.
C1 [Zhou, Zhidong; Li, Hejian; Li, Hongchun; Zhang, Jing; Fu, Kaiwen; Cao, Cao; Deng, Fumou] Nanchang Univ, Affiliated Hosp 2, Dept Anesthesiol, 1 Minde Rd, Nanchang 330000, Jiangxi, Peoples R China.
   [Luo, Jun] Nanchang Univ, Affiliated Hosp 2, Dept Rehabil Med, 1 Minde Rd, Nanchang 330000, Jiangxi, Peoples R China.
RP Deng, FM (通讯作者)，Nanchang Univ, Affiliated Hosp 2, Dept Anesthesiol, 1 Minde Rd, Nanchang 330000, Jiangxi, Peoples R China.; Luo, J (通讯作者)，Nanchang Univ, Affiliated Hosp 2, Dept Rehabil Med, 1 Minde Rd, Nanchang 330000, Jiangxi, Peoples R China.
EM dengfumou@163.com; luojun1786@163.com
CR Ahn KS, 2007, CURR MOL MED, V7, P619, DOI 10.2174/156652407782564363
   Aloe L, 2009, NEUROSCI LETT, V449, P173, DOI 10.1016/j.neulet.2008.11.003
   Ambros V, 2004, NATURE, V431, P350, DOI 10.1038/nature02871
   Bala S, 2009, WORLD J GASTROENTERO, V15, P5633, DOI 10.3748/wjg.15.5633
   Bao N, 2018, CELL MOL NEUROBIOL, V38, P1293, DOI 10.1007/s10571-018-0597-2
   Bartel DP, 2004, CELL, V116, P281, DOI 10.1016/S0092-8674(04)00045-5
   Basso DM, 1995, J NEUROTRAUM, V12, P1, DOI 10.1089/neu.1995.12.1
   Beermann J, 2016, PHYSIOL REV, V96, P1297, DOI 10.1152/physrev.00041.2015
   Bhalala OG, 2013, NAT REV NEUROL, V9, P328, DOI 10.1038/nrneurol.2013.67
   Blight AR, 1997, J NEUROTRAUM, V14, P89, DOI 10.1089/neu.1997.14.89
   Deng GY, 2018, CELL PHYSIOL BIOCHEM, V50, P512, DOI 10.1159/000494165
   Dong J, 2014, NEUROL SCI, V35, P1663, DOI 10.1007/s10072-014-1940-0
   Filipp ME, 2019, NEURAL REGEN RES, V14, P7, DOI 10.4103/1673-5374.243694
   [高连军 GAOLIANJUN], 2014, 中国康复理论与实践 CHINESE JOURNAL OF REHABILITATION THEORY AND PRACTICE, V20, P728
   Gao L, 2018, J CELL BIOCHEM, V119, P3280, DOI 10.1002/jcb.26489
   Hall EDWARDD, 2004, NEURORX, V1, P80, DOI 10.1602/neurorx.1.1.80
   He JC, 2017, CELL PHYSIOL BIOCHEM, V44, P1224, DOI 10.1159/000485452
   Hinkel R, 2013, CIRCULATION, V128, P1066, DOI 10.1161/CIRCULATIONAHA.113.001904
   Huang C, 2002, BRAIN RES, V945, P20, DOI 10.1016/S0006-8993(02)02503-9
   Izumi B, 2011, NEUROSCI LETT, V492, P114, DOI 10.1016/j.neulet.2011.01.068
   Jackson AL, 2006, RNA, V12, P1197, DOI 10.1261/rna.30706
   Jiang SH, 2014, EVID-BASED COMPL ALT, V2014, P0, DOI 10.1155/2014/431580
   Knierim E, 2016, AM J HUM GENET, V98, P473, DOI 10.1016/j.ajhg.2016.01.006
   Kruger J, 2006, NUCLEIC ACIDS RES, V34, PW451, DOI 10.1093/nar/gkl243
   Krutzfeldt J, 2005, NATURE, V438, P685, DOI 10.1038/nature04303
   Lao LX, 2004, BRAIN RES, V1020, P18, DOI 10.1016/j.brainres.2004.01.092
   Li J, 2018, EXP THER MED, V15, P3563, DOI 10.3892/etm.2018.5829
   Lin JG, 2002, PAIN, V99, P509, DOI 10.1016/S0304-3959(02)00261-0
   Livak KJ, 2001, METHODS, V25, P402, DOI 10.1006/meth.2001.1262
   Majdan M, 2017, SCAND J TRAUMA RESUS, V25, P0, DOI 10.1186/s13049-017-0410-0
   Matsuda M, 2020, EXP NEUROL, V328, P0, DOI 10.1016/j.expneurol.2020.113251
   Mcdonald JW, 2002, LANCET, V359, P417, DOI 10.1016/S0140-6736(02)07603-1
   Min YJ, 2013, SHANGHAI ZHENJIU ZAZ, V32, P1010
   Min YJ, 2017, NEURAL REGEN RES, V12, P276, DOI 10.4103/1673-5374.200811
   Ning B, 2014, INT J BIOL SCI, V10, P997, DOI 10.7150/ijbs.9058
   Obermair FJ, 2008, PHYSIOLOGY, V23, P296, DOI 10.1152/physiol.00017.2008
   Park JH, 2009, J PHYSIOL SCI, V59, P291, DOI 10.1007/s12576-009-0035-9
   Park JH, 2010, BRAIN RES, V1322, P24, DOI 10.1016/j.brainres.2010.02.001
   Ramayo-caldas Y, 2012, BMC GENOMICS, V13, P0, DOI 10.1186/1471-2164-13-547
   Rao P, 2013, FRONT MOL NEUROSCI, V6, P0, DOI 10.3389/fnmol.2013.00039
   Saugstad JA, 2010, J CEREBR BLOOD F MET, V30, P1564, DOI 10.1038/jcbfm.2010.101
   Shannon P, 2003, GENOME RES, V13, P2498, DOI 10.1101/gr.1239303
   Sharif-alhoseini M, 2014, TOP PARAPLEGIA, V0, P0
   Strickland ER, 2011, NEUROSCIENCE, V186, P146, DOI 10.1016/j.neuroscience.2011.03.063
   Tator CH, 1995, BRAIN PATHOL, V5, P407, DOI 10.1111/j.1750-3639.1995.tb00619.x
   Turner DA, 1985, LECT NOTES COMPUT SC, V201, P1
   Van ROOIJE, 2006, P NATL ACAD SCI USA, V103, P18255, DOI 10.1073/pnas.0608791103
   Wang CG, 2018, J CELL MOL MED, V22, P1148, DOI 10.1111/jcmm.13368
   Wang WY, 2012, LEARN MEMORY, V19, P359, DOI 10.1101/lm.026492.112
   Wei HG, 2010, INT J DEV NEUROSCI, V28, P545, DOI 10.1016/j.ijdevneu.2010.04.007
   Wright GW, 2003, BIOINFORMATICS, V19, P2448, DOI 10.1093/bioinformatics/btg345
   Xing SM, 2015, INT J NEUROSCI, V125, P270, DOI 10.3109/00207454.2014.930741
   Yan LH, 2019, ANN THORAC SURG, V107, P76, DOI 10.1016/j.athoracsur.2018.07.082
   Yan Q, 2011, EXP TOXICOL PATHOL, V63, P151, DOI 10.1016/j.etp.2009.11.002
   Yip PK, 2019, HUM MOL GENET, V28, P2427, DOI 10.1093/hmg/ddz073
   Yunta M, 2012, PLOS ONE, V7, P0, DOI 10.1371/journal.pone.0034534
   Zeng Y, 2015, INT J MOL MED, V36, P1639, DOI 10.3892/ijmm.2015.2367
   Zhang JF, 2017, MOL MED REP, V16, P2185, DOI 10.3892/mmr.2017.6801
   Zhang T, 2019, SPINAL CORD, V57, P141, DOI 10.1038/s41393-018-0180-1
   Zhang Y, 2019, J NEUROSCI RES, V97, P733, DOI 10.1002/jnr.24409
   Zhang ZQ, 2017, BIOMED PHARMACOTHER, V96, P1154, DOI 10.1016/j.biopha.2017.11.107
   Zhao Y, 2007, CELL, V129, P303, DOI 10.1016/j.cell.2007.03.030
   Zheng Q, 2017, CELL DEATH DIFFER, V24, P2161, DOI 10.1038/cdd.2017.136
NR 63
TC 1
Z9 1
U1 0
U2 3
PU SPANDIDOS PUBL LTD
PI ATHENS
PA POB 18179, ATHENS, 116 10, GREECE
SN 1791-2997
EI 1791-3004
J9 MOL MED REP
JI Mol. Med. Rep.
PD AUG 15
PY 2020
VL 22
IS 2
BP 751
EP 762
DI 10.3892/mmr.2020.11161
PG 12
WC Oncology; Medicine, Research & Experimental
SC Oncology; Research & Experimental Medicine
GA NL1MP
UT WOS:000567188300017
PM 32468009
DA 2022-04-27
ER

PT J
AU Benmamar-Badel, A
   Owens, T
   Wlodarczyk, A
AF Benmamar-Badel, Anouk
   Owens, Trevor
   Wlodarczyk, Agnieszka
TI Protective Microglial Subset in Development, Aging, and Disease: Lessons From Transcriptomic Studies
SO FRONTIERS IN IMMUNOLOGY
LA English
DT Review
DE microglia; CD11c microglia; heterogeneity; CD11c; transcriptomics; subset; DAM; single cell
ID monocyte-derived macrophage; dendritic-like microglia; alzheimers-disease; mouse model; trem2 deficiency; corpus-callosum; spinal-cord; phenotypic difference; antigen presentation; brain parenchyma
AB Microglial heterogeneity has been the topic of much discussion in the scientific community. Elucidation of their plasticity and adaptability to disease states triggered early efforts to characterize microglial subsets. Over time, their phenotypes, and later on their homeostatic signature, were revealed, through the use of increasingly advanced transcriptomic techniques. Recently, an increasing number of these "microglial signatures" have been reported in various homeostatic and disease contexts. Remarkably, many of these states show similar overlapping microglial gene expression patterns, both in homeostasis and in disease or injury. In this review, we integrate information from these studies, and we propose a unique subset, for which we introduce a core signature, based on our own research and reports from the literature. We describe that this subset is found in development and in normal aging as well as in diverse diseases. We discuss the functions of this subset as well as how it is induced.
C1 [Benmamar-Badel, Anouk; Owens, Trevor; Wlodarczyk, Agnieszka] Univ Southern Denmark, Dept Neurobiol Res, Inst Mol Med, Odense, Denmark.
   [Benmamar-Badel, Anouk; Owens, Trevor; Wlodarczyk, Agnieszka] BRIDGE, Odense, Denmark.
   [Benmamar-Badel, Anouk] Slagelse Hosp, Dept Neurol, Inst Reg Hlth Res, Slagelse, Denmark.
RP Wlodarczyk, A (通讯作者)，Univ Southern Denmark, Dept Neurobiol Res, Inst Mol Med, Odense, Denmark.; Wlodarczyk, A (通讯作者)，BRIDGE, Odense, Denmark.
EM awlodarczyk@health.sdu.dk
FU Lundbeckfonden grantLundbeck Corporation [R209-2015-2724]; Gangstedfonden; Region Sjaelland; Region SyddanmarkRegion Auvergne-Rhone-AlpesRegion Bourgogne-Franche-ComteRegion Hauts-de-FranceRegion Nouvelle-Aquitaine
CR Ajami B, 2018, NAT NEUROSCI, V21, P541, DOI 10.1038/s41593-018-0100-x
   Akiyama H, 1990, J NEUROIMMUNOL, V30, P81, DOI 10.1016/0165-5728(90)90055-R
   Alliot F, 1999, DEV BRAIN RES, V117, P145, DOI 10.1016/S0165-3806(99)00113-3
   Almolda B, 2011, FRONT BIOSCI-LANDMRK, V16, P1157, DOI 10.2741/3781
   Amici SA, 2017, FRONT IMMUNOL, V8, P0, DOI 10.3389/fimmu.2017.01520
   Anderson SR, 2019, CELL REP, V27, P2002, DOI 10.1016/j.celrep.2019.04.062
   Arno B, 2014, NAT COMMUN, V5, P0, DOI 10.1038/ncomms6611
   Arnoux I, 2015, NEURAL PLAST, V2015, P0, DOI 10.1155/2015/689404
   Askew K, 2017, CELL REP, V18, P391, DOI 10.1016/j.celrep.2016.12.041
   Bennett ML, 2016, P NATL ACAD SCI USA, V113, PE1738, DOI 10.1073/pnas.1525528113
   Bottcher C, 2019, NAT NEUROSCI, V22, P78, DOI 10.1038/s41593-018-0290-2
   Boll FC, 1874, ARCH PSYCHIAT NERVEN, V4, P1, DOI 10.1007/BF02346085
   Brown GD, 2006, NAT REV IMMUNOL, V6, P33, DOI 10.1038/nri1745
   Bruttger J, 2015, IMMUNITY, V43, P92, DOI 10.1016/j.immuni.2015.06.012
   Bulloch K, 2008, J COMP NEUROL, V508, P687, DOI 10.1002/cne.21668
   Butovsky O, 2007, MOL CELL NEUROSCI, V35, P490, DOI 10.1016/j.mcn.2007.04.009
   Butovsky O, 2006, P NATL ACAD SCI USA, V103, P11784, DOI 10.1073/pnas.0604681103
   Butovsky O, 2014, NAT NEUROSCI, V17, P131, DOI 10.1038/nn.3599
   Cantoni C, 2015, ACTA NEUROPATHOL, V129, P429, DOI 10.1007/s00401-015-1388-1
   Charles NA, 2011, GLIA, V59, P1169, DOI 10.1002/glia.21136
   Chiu IM, 2013, CELL REP, V4, P385, DOI 10.1016/j.celrep.2013.06.018
   Cuadros MA, 1993, J COMP NEUROL, V330, P113, DOI 10.1002/cne.903300110
   Cunningham CL, 2013, J NEUROSCI, V33, P4216, DOI 10.1523/JNEUROSCI.3441-12.2013
   Dando SJ, 2016, GLIA, V64, P1331, DOI 10.1002/glia.23005
   Davalos D, 2005, NAT NEUROSCI, V8, P752, DOI 10.1038/nn1472
   David S, 2011, NAT REV NEUROSCI, V12, P388, DOI 10.1038/nrn3053
   Del RIO-HORTEGAP, 1900, P69, V0, P0
   Denes A, 2010, BRAIN BEHAV IMMUN, V24, P708, DOI 10.1016/j.bbi.2009.09.010
   Dubbelaar ML, 2018, FRONT IMMUNOL, V9, P0, DOI 10.3389/fimmu.2018.01753
   Eichhorst H, 1875, VIRCHOWS ARCH PATH A, V64, P425, DOI 10.1007/BF01991422
   El-behi M, 2011, NAT IMMUNOL, V12, P568, DOI 10.1038/ni.2031
   Elliott R, 2013, PLOS ONE, V8, P0, DOI 10.1371/journal.pone.0075346
   Elmore MRP, 2015, PLOS ONE, V10, P0, DOI 10.1371/journal.pone.0122912
   Erdei A, 2019, SEMIN CELL DEV BIOL, V85, P110, DOI 10.1016/j.semcdb.2017.11.025
   Feng XM, 2017, JCI INSIGHT, V2, P0, DOI 10.1172/jci.insight.91229
   Fischer HG, 2001, J IMMUNOL, V166, P2717, DOI 10.4049/jimmunol.166.4.2717
   Fleichsig P, 1876, LEITUNGSBAHNEN GEHIR, V0, P0
   Ford AL, 1995, J IMMUNOL, V154, P4309
   Frigerio CS, 2019, CELL REP, V27, P1293, DOI 10.1016/j.celrep.2019.03.099
   Fuger P, 2017, NAT NEUROSCI, V20, P1371, DOI 10.1038/nn.4631
   Ginhoux F, 2010, SCIENCE, V330, P841, DOI 10.1126/science.1194637
   Gonzalez-pena D, 2016, PLOS ONE, V11, P0, DOI 10.1371/journal.pone.0150858
   Gowing G, 2008, J NEUROSCI, V28, P10234, DOI 10.1523/JNEUROSCI.3494-08.2008
   Greenhalgh AD, 2020, NAT REV NEUROSCI, V21, P139, DOI 10.1038/s41583-020-0263-9
   Haage V, 2019, ACTA NEUROPATHOL COM, V7, P0, DOI 10.1186/s40478-019-0665-y
   Hagemeyer N, 2017, ACTA NEUROPATHOL, V134, P441, DOI 10.1007/s00401-017-1747-1
   Hall ED, 1998, GLIA, V23, P249, DOI 10.1002/(SICI)1098-1136(199807)23:3<249::AID-GLIA7>3.0.CO;2-#
   Hammond TR, 2019, IMMUNITY, V50, P253, DOI 10.1016/j.immuni.2018.11.004
   Han JM, 2019, GLIA, V67, P217, DOI 10.1002/glia.23529
   Hart AD, 2012, BRAIN BEHAV IMMUN, V26, P754, DOI 10.1016/j.bbi.2011.11.006
   Haukedal H, 2019, J MOL BIOL, V431, P1818, DOI 10.1016/j.jmb.2019.02.004
   Hayem G, 1868, ANATOMIE PHYSL PATHO, V0, P0
   Henkel JS, 2009, J NEUROIMMUNE PHARM, V4, P389, DOI 10.1007/s11481-009-9171-5
   Herbomel P, 2001, DEV BIOL, V238, P274, DOI 10.1006/dbio.2001.0393
   Hickman SE, 2013, NAT NEUROSCI, V16, P1896, DOI 10.1038/nn.3554
   Hirbec HE, 2017, FRONT AGING NEUROSCI, V9, P0, DOI 10.3389/fnagi.2017.00227
   Holtman IR, 2015, ACTA NEUROPATHOL COM, V3, P0, DOI 10.1186/s40478-015-0203-5
   Hristova M, 2010, GLIA, V58, P11, DOI 10.1002/glia.20896
   Huang YB, 2018, NAT NEUROSCI, V21, P530, DOI 10.1038/s41593-018-0090-8
   Icer MA, 2018, CLIN BIOCHEM, V59, P17, DOI 10.1016/j.clinbiochem.2018.07.003
   Imamoto K, 1978, J COMP NEUROL, V180, P139, DOI 10.1002/cne.901800109
   Immig K, 2015, GLIA, V63, P611, DOI 10.1002/glia.22771
   Izzy S, 2019, FRONT CELL NEUROSCI, V13, P0, DOI 10.3389/fncel.2019.00307
   Jassam YN, 2017, NEURON, V95, P1246, DOI 10.1016/j.neuron.2017.07.010
   Jastrowitz M, 1870, ARCH PSYCHIAT, V2, P389, DOI 10.1007/BF02046645, 10.1007/BF02046645
   Jay TR, 2017, J NEUROSCI, V37, P637, DOI 10.1523/JNEUROSCI.2110-16.2017, 10.1523/JNEUROSCI.2110-16.2016
   Jay TR, 2015, J EXP MED, V212, P287, DOI 10.1084/jem.20142322
   Kaiser J, 2019, J NEUROSCI, V39, P4714, DOI 10.1523/JNEUROSCI.2571-18.2019
   Kamphuis W, 2016, BBA-MOL BASIS DIS, V1862, P1847, DOI 10.1016/j.bbadis.2016.07.007
   Kan MJ, 2015, J NEUROSCI, V35, P5969, DOI 10.1523/JNEUROSCI.4668-14.2015
   Kang SS, 2018, J EXP MED, V215, P2235, DOI 10.1084/jem.20180653
   Keren-shaul H, 2017, CELL, V169, P1276, DOI 10.1016/j.cell.2017.05.018
   Krasemann S, 2017, IMMUNITY, V47, P566, DOI 10.1016/j.immuni.2017.08.008
   Kucukural A, 2019, BMC GENOMICS, V20, P0, DOI 10.1186/s12864-018-5362-x
   Laflamme N, 2018, FRONT CELL NEUROSCI, V12, P0, DOI 10.3389/fncel.2018.00178
   Landel V, 2014, MOL NEURODEGENER, V9, P0, DOI 10.1186/1750-1326-9-33
   Lewis ND, 2014, J NEUROIMMUNOL, V277, P26, DOI 10.1016/j.jneuroim.2014.09.014
   Li QY, 2019, NEURON, V101, P207, DOI 10.1016/j.neuron.2018.12.006
   Li W, 2012, NEURO-ONCOLOGY, V14, P958, DOI 10.1093/neuonc/nos116
   Ling EA, 1974, ARCHIVUM HISTOLOGICUM JAPONICUM, V36, P265
   Ling EA, 1979, J ANAT, V128, P847
   Liu YU, 2019, NAT NEUROSCI, V22, P1771, DOI 10.1038/s41593-019-0511-3
   Lloyd AF, 2019, NAT REV NEUROL, V15, P447, DOI 10.1038/s41582-019-0184-2
   Lloyd AF, 2019, NAT NEUROSCI, V22, P1046, DOI 10.1038/s41593-019-0418-z, 10.1038/s41593-019-0418-Z
   Lund H, 2018, NAT COMMUN, V9, P0, DOI 10.1038/s41467-018-07295-7
   Manczak M, 2009, HUM MOL GENET, V18, P3876, DOI 10.1093/hmg/ddp331
   Masuda T, 2019, NATURE, V566, P388, DOI 10.1038/s41586-019-0924-x
   Matcovitch-natan O, 2016, SCIENCE, V353, P0, DOI 10.1126/science.aad8670
   Mathys H, 2017, CELL REP, V21, P366, DOI 10.1016/j.celrep.2017.09.039
   Mazaheri F, 2017, EMBO REP, V18, P1186, DOI 10.15252/embr.201743922
   Mcgeer PL, 2002, MUSCLE NERVE, V26, P459, DOI 10.1002/mus.10191
   Mcquade A, 2019, J MOL BIOL, V431, P1805, DOI 10.1016/j.jmb.2019.01.045
   Menassa DA, 2018, FRONT IMMUNOL, V9, P0, DOI 10.3389/fimmu.2018.01014
   Merzbacher L, 1909, UNTERSUCHUNGEN MORPH, V0, P0
   Milligan CE, 1991, J COMP NEUROL, V314, P125, DOI 10.1002/cne.903140112
   Miro-mur F, 2016, BRAIN BEHAV IMMUN, V53, P18, DOI 10.1016/j.bbi.2015.08.010
   Miyamoto A, 2016, NAT COMMUN, V7, P0, DOI 10.1038/ncomms12540
   Monier A, 2007, J NEUROPATH EXP NEUR, V66, P372, DOI 10.1097/nen.0b013e3180517b46
   Mrdjen D, 2018, IMMUNITY, V48, P380, DOI 10.1016/j.immuni.2018.01.011
   Myhre CL, 2019, FRONT CELL NEUROSCI, V13, P0, DOI 10.3389/fncel.2019.00308
   Nimmerjahn A, 2005, SCIENCE, V308, P1314, DOI 10.1126/science.1110647
   Noristani HN, 2017, FRONT MOL NEUROSCI, V10, P0, DOI 10.3389/fnmol.2017.00090
   Okoren EG, 2019, IMMUNITY, V50, P723, DOI 10.1016/j.immuni.2019.02.007
   Ohsawa K, 2004, J NEUROCHEM, V88, P844, DOI 10.1046/j.1471-4159.2003.02213.x
   Olah M, 2012, GLIA, V60, P306, DOI 10.1002/glia.21266
   Oliveros JC, 2007, VENNY INTERACTIVE TO, V0, P0
   Orre M, 2014, NEUROBIOL AGING, V35, P1, DOI 10.1016/j.neurobiolaging.2013.07.008
   Paolicelli RC, 2011, SCIENCE, V333, P1456, DOI 10.1126/science.1202529
   Parkhurst CN, 2013, CELL, V155, P1596, DOI 10.1016/j.cell.2013.11.030
   Parrot J-M-J, 1868, ARCH PHYSL NORMALE P, V1, P530
   Parrot JMJ, 1868, ARCH PHYSL NORM PATH, V1, P706
   Parrot JMJ, 1868, ARCH PHYSL NORM PATH, V1, P622
   Penfield W, 1925, AM J PATHOL, V1, P77
   Penfield W, 1932, CYTOLOGY CELLULAR PA, V0, P0
   Perry VH, 1985, NEUROSCIENCE, V15, P313, DOI 10.1016/0306-4522(85)90215-5
   Piccio L, 2007, EUR J IMMUNOL, V37, P1290, DOI 10.1002/eji.200636837
   Poliani PL, 2015, J CLIN INVEST, V125, P2161, DOI 10.1172/JCI77983
   Pont-lezica L, 2014, EUR J NEUROSCI, V39, P1551, DOI 10.1111/ejn.12508
   Prodinger C, 2011, ACTA NEUROPATHOL, V121, P445, DOI 10.1007/s00401-010-0774-y
   Raj D, 2017, FRONT MOL NEUROSCI, V10, P0, DOI 10.3389/fnmol.2017.00206
   Rajan WD, 2019, GLIA, V67, P232, DOI 10.1002/glia.23536
   Ransohoff RM, 2016, NAT NEUROSCI, V19, P987, DOI 10.1038/nn.4338
   Ransohoff RM, 2009, ANNU REV IMMUNOL, V27, P119, DOI 10.1146/annurev.immunol.021908.132528
   Reichmann G, 2002, J NEUROIMMUNOL, V129, P125, DOI 10.1016/S0165-5728(02)00184-4
   Remington LT, 2007, AM J PATHOL, V170, P1713, DOI 10.2353/ajpath.2007.060783
   Reu P, 2017, CELL REP, V20, P779, DOI 10.1016/j.celrep.2017.07.004
   Rezaie P, 1999, MICROSC RES TECHNIQ, V45, P359, DOI 10.1002/(SICI)1097-0029(19990615)45:6<359::AID-JEMT4>3.3.CO;2-4
   Rice RA, 2017, GLIA, V65, P931, DOI 10.1002/glia.23135
   Sato-hashimoto M, 2019, ELIFE, V8, P0, DOI 10.7554/eLife.42025
   Saunders AE, 2010, CELL SIGNAL, V22, P339, DOI 10.1016/j.cellsig.2009.10.003
   Schafer DP, 2012, NEURON, V74, P691, DOI 10.1016/j.neuron.2012.03.026
   Shechter R, 2013, IMMUNITY, V38, P555, DOI 10.1016/j.immuni.2013.02.012
   Simon DW, 2017, NAT REV NEUROL, V13, P171, DOI 10.1038/nrneurol.2017.13
   Sousa C, 2018, EMBO REP, V19, P0, DOI 10.15252/embr.201846171
   Squarzoni P, 2014, CELL REP, V8, P1271, DOI 10.1016/j.celrep.2014.07.042
   Stensaas LJ, 1971, Z ZELLFORSCH MIK ANA, V119, P147, DOI 10.1007/BF00324517
   Stratoulias V, 2019, EMBO J, V38, P0, DOI 10.15252/embj.2019101997
   Szulzewsky F, 2015, PLOS ONE, V10, P0, DOI 10.1371/journal.pone.0116644
   Tay TL, 2018, ACTA NEUROPATHOL COM, V6, P0, DOI 10.1186/s40478-018-0584-3
   Tay TL, 2017, NAT NEUROSCI, V20, P793, DOI 10.1038/nn.4547
   Torres L, 2016, BRAIN BEHAV IMMUN, V55, P6, DOI 10.1016/j.bbi.2015.09.001
   Ueno M, 2013, NAT NEUROSCI, V16, P543, DOI 10.1038/nn.3358
   Ulland TK, 2018, NAT REV NEUROL, V14, P667, DOI 10.1038/s41582-018-0072-1
   Ulvestad E, 1994, J NEUROPATH EXP NEUR, V53, P492, DOI 10.1097/00005072-199409000-00008
   Valentino KL, 1981, ANAT EMBRYOL, V163, P157, DOI 10.1007/BF00320673
   Van HOVEH, 2019, NAT NEUROSCI, V22, P1021, DOI 10.1038/s41593-019-0393-4
   Varvel NH, 2012, P NATL ACAD SCI USA, V109, P18150, DOI 10.1073/pnas.1210150109
   Verkhratsky A, 2019, ADV EXP MED BIOL, V1175, P181, DOI 10.1007/978-981-13-9913-8_8
   Wang YM, 2016, J EXP MED, V213, P667, DOI 10.1084/jem.20151948
   Wang YM, 2015, CELL, V160, P1061, DOI 10.1016/j.cell.2015.01.049
   Wattananit S, 2016, J NEUROSCI, V36, P4182, DOI 10.1523/JNEUROSCI.4317-15.2016
   Weinhard L, 2018, NAT COMMUN, V9, P0, DOI 10.1038/s41467-018-03566-5
   Wlodarczyk A, 2019, FRONT CELL NEUROSCI, V12, P0, DOI 10.3389/fncel.2018.00523
   Wlodarczyk A, 2017, EMBO J, V36, P3292, DOI 10.15252/embj.201696056
   Wlodarczyk A, 2015, FRONT IMMUNOL, V6, P1, DOI 10.3389/fimmu.2015.00463
   Wlodarczyk A, 2014, J NEUROINFLAMM, V11, P0, DOI 10.1186/1742-2094-11-57
   Wolf SA, 2017, ANNU REV PHYSIOL, V79, P619, DOI 10.1146/annurev-physiol-022516-034406
   Yuan P, 2016, NEURON, V90, P724, DOI 10.1016/j.neuron.2016.05.003
   Zhan LH, 2019, PLOS BIOL, V17, P0, DOI 10.1371/journal.pbio.3000134
NR 159
TC 18
Z9 18
U1 3
U2 10
PU FRONTIERS MEDIA SA
PI LAUSANNE
PA AVENUE DU TRIBUNAL FEDERAL 34, LAUSANNE, CH-1015, SWITZERLAND
SN 1664-3224
EI 
J9 FRONT IMMUNOL
JI Front. Immunol.
PD APR 3
PY 2020
VL 11
IS 
BP 
EP 
DI 10.3389/fimmu.2020.00430
PG 19
WC Immunology
SC Immunology
GA LH1DT
UT WOS:000528530600001
PM 32318054
DA 2022-04-27
ER

PT J
AU Wu, SJ
   Yang, S
   Bloe, CB
   Zhuang, RJ
   Huang, J
   Zhang, WP
AF Wu, Shengjun
   Yang, Su
   Bloe, Chris Bloe
   Zhuang, Renjie
   Huang, Jian
   Zhang, Wenping
TI Identification of Key Genes and Pathways in Mouse Spinal Cord Involved in ddC-Induced Neuropathic Pain by Transcriptome Sequencing
SO JOURNAL OF MOLECULAR NEUROSCIENCE
LA English
DT Article
DE NRTI; ddC; Spinal cord; Neuropathic pain; RNA sequencing
ID dorsal-root ganglion; peripheral neuropathy; inhibitor; hyperalgesia; apoptosis; therapy; neuron; insulin; injury; model
AB Highly active antiretroviral therapy (HAART) works effectively in inhibiting HIV replication in patients. However, the use of nucleoside reverse transcriptase inhibitors (NRTIs) often causes side effects of neuropathic pain, and its mechanism remains to be elucidated. Therefore, we aim to explore the mechanism of NRTIs-induced neuropathic pain at the transcriptome level. C57BL/6 J mice were given intraperitoneal injection of zalcitabine (ddC) or saline (control) for 2 weeks, during which the mechanical pain threshold of the mice was detected by von Frey test. Then the L3 similar to L5 spinal segments of the mice were isolated and subsequently used for RNA sequencing (RNA-seq) on the last day of treatment. The mechanical pain threshold of mice given ddC decreased significantly. Compared with the control group, ddC caused significant changes in the expression of 135 genes, of which 66 upregulated and 69 downregulated. Enrichment analysis showed that the functions of these genes are mainly enriched in regulation of transcription, multicellular organism development, and cell differentiation, and the pathway is mainly enriched in the cGMP-PKG signaling pathway and AMPK signaling pathway. Furthermore, key genes such as Gabrd, Kcnd3, Npcd, Insr, Lypd6, Scd2, and Mef2d were also identified. These may serve as drug targets for the prevention or treatment of NRTI-induced neuropathic pain.
C1 [Wu, Shengjun; Yang, Su] Zhejiang Univ, Sch Med, Sir Run Run Shaw Hosp, Clin Lab, Hangzhou 310016, Peoples R China.
   [Bloe, Chris Bloe; Huang, Jian; Zhang, Wenping] Zhejiang Sci Tech Univ, Coll Life Sci & Med, Hangzhou 310018, Peoples R China.
   [Zhuang, Renjie] Zhejiang Sci Tech Univ, Affiliated Hosp, Hangzhou 310018, Peoples R China.
RP Zhang, WP (通讯作者)，Zhejiang Sci Tech Univ, Coll Life Sci & Med, Hangzhou 310018, Peoples R China.
EM wenpingzhang@zstu.edu.cn
FU Health Commission of Zhejiang Province [2018244788]; Natural Science Foundation of Zhejiang ProvinceNatural Science Foundation of Zhejiang Province [LY19H090029]
CR Blackbeard J, 2012, EUR J PAIN, V16, P1357, DOI 10.1002/j.1532-2149.2012.00140.x
   Chen B, 2005, J COMP NEUROL, V481, P391, DOI 10.1002/cne.20391
   Cline SD, 2012, BBA-GENE REGUL MECH, V1819, P979, DOI 10.1016/j.bbagrm.2012.06.002
   Deng XL, 2018, BIOL RES, V51, P0, DOI 10.1186/s40659-018-0174-7
   Ding XL, 2010, BEHAV BRAIN RES, V208, P194, DOI 10.1016/j.bbr.2009.11.034
   Drew GM, 2004, PAIN, V109, P379, DOI 10.1016/j.pain.2004.02.007
   Du H, 2018, J NEUROINFLAMM, V15, P0, DOI 10.1186/s12974-018-1316-0
   Everill B, 2000, NEUROSCIENCE, V100, P417, DOI 10.1016/S0306-4522(00)00263-3
   Gwak YS, 2011, NEUROPHARMACOLOGY, V60, P799, DOI 10.1016/j.neuropharm.2010.12.030
   Hu HJ, 2003, J NEUROPHYSIOL, V90, P1671, DOI 10.1152/jn.00340.2003
   Huang J, 2020, CELL MOL NEUROBIOL, V40, P1075, DOI 10.1007/s10571-020-00805-6
   Huang W, 2014, ANESTH ANALG, V118, P671, DOI 10.1213/ANE.0000000000000079
   Iida T, 2016, EXP NEUROL, V281, P17, DOI 10.1016/j.expneurol.2016.04.012
   Joseph EK, 2004, PAIN, V107, P147, DOI 10.1016/j.pain.2003.10.010
   Kanehisa M, 2008, NUCLEIC ACIDS RES, V36, PD480, DOI 10.1093/nar/gkm882
   Keswani SC, 2002, AIDS, V16, P2105, DOI 10.1097/00002030-200211080-00002
   Kim D, 2015, NAT METHODS, V12, P357, DOI 10.1038/NMETH.3317, 10.1038/nmeth.3317
   Kim DS, 2002, MOL BRAIN RES, V105, P146, DOI 10.1016/S0169-328X(02)00388-1
   Kim HK, 2004, PAIN, V111, P116, DOI 10.1016/j.pain.2004.06.008
   Li B, 2013, J BIOL CHEM, V288, P13610, DOI 10.1074/jbc.M112.381046
   Liu XG, 2015, CURR PHARM DESIGN, V21, P895
   Munawar N, 2017, FRONT PHARMACOL, V8, P0, DOI 10.3389/fphar.2017.00136
   Nicholas PK, 2007, J ASSOC NURSE AIDS C, V18, P32, DOI 10.1016/j.jana.2007.05.003
   Nieminen AI, 2013, P NATL ACAD SCI USA, V110, PE1839, DOI 10.1073/pnas.1208530110
   Ozhan G, 2013, DEV CELL, V26, P331, DOI 10.1016/j.devcel.2013.07.020
   Okoshi R, 2008, J BIOL CHEM, V283, P3979, DOI 10.1074/jbc.M705232200
   Opii WO, 2007, EXP NEUROL, V204, P29, DOI 10.1016/j.expneurol.2006.09.010
   Pertea M, 2015, NAT BIOTECHNOL, V33, P290, DOI 10.1038/nbt.3122
   Phillips TJC, 2014, PAIN, V155, P1846, DOI 10.1016/j.pain.2014.06.014
   Richterman A, 2020, CURR OPIN HIV AIDS, V15, P118, DOI 10.1097/COH.0000000000000614
   Ryu BR, 1999, J NEUROBIOL, V39, P536, DOI 10.1002/(SICI)1097-4695(19990615)39:4<536::AID-NEU7>3.0.CO;2-J
   Sanna MD, 2015, EXP NEUROL, V267, P53, DOI 10.1016/j.expneurol.2015.02.036
   Sekiguchi M, 2009, EUR SPINE J, V18, P1978, DOI 10.1007/s00586-009-1064-z
   Song XJ, 2006, J NEUROPHYSIOL, V95, P479, DOI 10.1152/jn.00503.2005
   Tanaka M, 1995, NEUROSCI LETT, V199, P37, DOI 10.1016/0304-3940(95)12009-S
   Tao F, 2004, NEUROSCIENCE, V128, P421, DOI 10.1016/j.neuroscience.2004.06.038
   Varela-nallar L, 2013, FRONT CELL NEUROSCI, V7, P0, DOI 10.3389/fncel.2013.00100
   Walker UA, 2005, ANTIVIR THER, V10, P0
   Woolf CJ, 2011, PAIN, V152, PS2, DOI 10.1016/j.pain.2010.09.030
   Wu YB, 2019, MITOCHONDRION, V49, P35, DOI 10.1016/j.mito.2019.07.003
   Young MD, 2010, GENOME BIOL, V11, P0, DOI 10.1186/gb-2010-11-2-r14
   Yuan SB, 2018, J NEUROIMMUNE PHARM, V13, P230, DOI 10.1007/s11481-018-9777-6
   Zeilhofer HU, 2012, ANNU REV PHARMACOL, V52, P111, DOI 10.1146/annurev-pharmtox-010611-134636
   Zheng WW, 2014, MOL PAIN, V10, P0, DOI 10.1186/1744-8069-10-49
   Zheng XX, 2011, BRAIN BEHAV IMMUN, V25, P1668, DOI 10.1016/j.bbi.2011.06.010
NR 45
TC 1
Z9 1
U1 5
U2 7
PU HUMANA PRESS INC
PI TOTOWA
PA 999 RIVERVIEW DRIVE SUITE 208, TOTOWA, NJ 07512 USA
SN 0895-8696
EI 1559-1166
J9 J MOL NEUROSCI
JI J. Mol. Neurosci.
PD MAR 15
PY 2020
VL 71
IS 3
BP 651
EP 661
DI 10.1007/s12031-020-01686-6
PG 11
WC Biochemistry & Molecular Biology; Neurosciences
SC Biochemistry & Molecular Biology; Neurosciences & Neurology
GA QA9UW
UT WOS:000560624100002
PM 32812184
DA 2022-04-27
ER

PT J
AU Zhou, ZB
   Han, B
   Jin, H
   Chen, AM
   Zhu, L
AF Zhou, Zhibin
   Han, Bin
   Jin, Hai
   Chen, Aimin
   Zhu, Lei
TI Changes in long non-coding RNA transcriptomic profiles after ischemia-reperfusion injury in rat spinal cord
SO PEERJ
LA English
DT Article
DE RNA sequencing; Long non-coding RNA; Spinal cord ischemia-reperfusion injury
ID reduces inflammation; neuron
AB With the aim of exploring expression profiles and biological functions of long non-coding RNA (lncRNA) and mRNAs after spinal cord ischemia-reperfusion injury (SCII), differentially expressed lncRNAs (DElncRNAs) and mRNAs (DEmRNAs) in rat spinal cords were identified following SCII through high-throughput RNA sequencing. In total, 1,455 lncRNAs and 6,707 mRNAs were observed to be differentially expressed gold Change' >= 2 and P < 0.05) after SCII, including 761 up-regulated and 694 down-regulated lncRNAs, 3,772 up-regulated and 2,935 down-regulated mRNAs. Gene ontology and KEGG pathway analysis showed that the DEIncRNAs and DEmRNAs were implicated in many different biological processes and pathways. Further, lncRNA-mRNA co-expression networks were built to explore the potential roles of these DElncRNAs. Our results demonstrate genome-wide lncRNA and mRNA expression patterns in spinal cords after SCII, which may play vital roles in post-SCII pathophysiological processes. These findings are important for future functional research on the lncRNAs involved in SCII and might be critical for providing new insight into identification of potential targets for SCII therapy.
C1 [Zhou, Zhibin; Han, Bin; Chen, Aimin; Zhu, Lei] Second Med Univ, Changzheng Hosp, Dept Orthopaed, Shanghai, Peoples R China.
   [Jin, Hai] China Med Univ, Hosp 202, Dept Neurosurg, Shenyang, Liaoning, Peoples R China.
RP Chen, AM; Zhu, L (通讯作者)，Second Med Univ, Changzheng Hosp, Dept Orthopaed, Shanghai, Peoples R China.
EM aiminchen@smmu.edu.cn; hailangzhulei@smmu.edu.cn
FU Shanghai Sailing Program [17YF1425300]
CR Alkan F, 2017, NUCLEIC ACIDS RES, V45, P0, DOI 10.1093/nar/gkw1325
   Bolger AM, 2014, BIOINFORMATICS, V30, P2114, DOI 10.1093/bioinformatics/btu170
   Bradley JR, 2008, J PATHOL, V214, P149, DOI 10.1002/path.2287
   Cech TR, 2014, CELL, V157, P77, DOI 10.1016/j.cell.2014.03.008
   Fan LH, 2011, J VASC SURG, V54, P192, DOI 10.1016/j.jvs.2010.12.030
   Hasturk A, 2009, TURK NEUROSURG, V19, P353
   Huang R, 2011, PLOS ONE, V6, P0, DOI 10.1371/journal.pone.0027288
   Kesherwani V, 2012, J NEUROTRAUM, V29, P1255, DOI 10.1089/neu.2011.1780
   Kim D, 2015, NAT METHODS, V12, P357, DOI 10.1038/NMETH.3317, 10.1038/nmeth.3317
   Langmead B, 2012, NAT METHODS, V9, P357, DOI 10.1038/NMETH.1923, 10.1038/nmeth.1923
   Li XQ, 2014, J NEUROINFLAMM, V11, P0, DOI 10.1186/1742-2094-11-62
   Liu Q, 2014, ARTHRITIS RHEUMATOL, V66, P969, DOI 10.1002/art.38309
   Liu SG, 2017, NEUROCHEM INT, V108, P230, DOI 10.1016/j.neuint.2017.04.005
   Liu Y, 2018, BIOMED PHARMACOTHER, V98, P856, DOI 10.1016/j.biopha.2017.12.079
   Liu ZY, 2018, CELL DEATH DIS, V9, P0, DOI 10.1038/s41419-018-1090-z
   Mares JM, 2015, J THORAC CARDIOV SUR, V149, P920, DOI 10.1016/j.jtcvs.2014.11.011
   Mccoy MK, 2008, J NEUROINFLAMM, V5, P0, DOI 10.1186/1742-2094-5-45
   Mercer TR, 2009, NAT REV GENET, V10, P155, DOI 10.1038/nrg2521
   Ni B, 2013, INT J NEUROSCI, V123, P745, DOI 10.3109/00207454.2013.796551
   Qiao Y, 2018, CURR NEUROVASC RES, V15, P211, DOI 10.2174/1567202615666180712153150
   Roberts A, 2013, NAT METHODS, V10, P71, DOI 10.1038/nmeth.2251, 10.1038/NMETH.2251
   Sakurai M, 2000, STROKE, V31, P200, DOI 10.1161/01.STR.31.1.200
   Smith PD, 2012, CIRCULATION, V126, PS110, DOI 10.1161/CIRCULATIONAHA.111.080275
   Sun L, 2017, J NEUROINFLAMM, V14, P0, DOI 10.1186/s12974-017-1008-1
   Wan IYP, 2001, EUR J CARDIO-THORAC, V19, P203, DOI 10.1016/S1010-7940(00)00646-1
   Wang LP, 2017, FREE RADICAL BIO MED, V103, P69, DOI 10.1016/j.freeradbiomed.2016.12.014
   Wang Q, 2019, INT J MOL MED, V43, P2361, DOI 10.3892/ijmm.2019.4151
   Wang SY, 2018, CELL PHYSIOL BIOCHEM, V49, P2174, DOI 10.1159/000493821
   Wang YP, 2018, CELL DEATH DIS, V9, P0, DOI 10.1038/s41419-018-1078-8
   Wu HC, 2018, GENE THER, V25, P511, DOI 10.1038/s41434-018-0045-4
   Xie L, 2017, OXIDATIVE MED CELLUL, V17, P0, DOI 10.1155/2017/8640284
   Xu JJ, 2014, J NEUROTRAUM, V31, P1343, DOI 10.1089/neu.2013.3222
   Zheng R, 2018, MOL CANCER, V17, P0, DOI 10.1186/s12943-018-0880-3
   Zhu P, 2015, GENET MOL RES, V14, P10490, DOI 10.4238/2015.September.8.10
   Zhu P, 2013, MEDIAT INFLAMM, V2013, P0, DOI 10.1155/2013/701970
NR 35
TC 6
Z9 6
U1 1
U2 6
PU PEERJ INC
PI LONDON
PA 341-345 OLD ST, THIRD FLR, LONDON, EC1V 9LL, ENGLAND
SN 2167-8359
EI 
J9 PEERJ
JI PeerJ
PD JAN 6
PY 2020
VL 8
IS 
BP 
EP 
DI 10.7717/peerj.8293
PG 19
WC Multidisciplinary Sciences
SC Science & Technology - Other Topics
GA KB6AM
UT WOS:000506575700010
PM 31934506
DA 2022-04-27
ER

PT J
AU Chariker, JH
   Sharp, M
   Ohri, SS
   Gomes, C
   Brabazon, F
   Harman, KA
   Whittemore, SR
   Petruska, JC
   Magnuson, DSK
   Rouchka, EC
AF Chariker, Julia H.
   Sharp, Morgan
   Ohri, Sujata Saraswat
   Gomes, Cynthia
   Brabazon, Fiona
   Harman, Kathryn A.
   Whittemore, Scott R.
   Petruska, Jeffrey C.
   Magnuson, David S. K.
   Rouchka, Eric C.
TI RNA-seq data of soleus muscle tissue after spinal cord injury under conditions of inactivity and applied exercise
SO DATA IN BRIEF
LA English
DT Article; Data Paper
DE Spinal cord injury; SCI; Soleus muscle; Inactivity; Exercise; Transcriptomics
ID model
AB Reduced muscle mass and increased fatiguability are major complications after spinal cord injury (SCI), and often hinder the rehabilitation efforts of patients. Such detriments to the musculoskeletal system, and the concomitant reduction in level of activity, contribute to secondary complications such as cardiovascular disease, diabetes, bladder dysfunction and liver damage. As a result of decreased weight-bearing capacity after SCI, muscles undergo morphological, metabolic, and contractile changes. Recent studies have shown that exercise after SCI decreases muscle wasting and reduces the burden of secondary complications. Here, we describe RNA sequencing data for detecting chronic transcriptomic changes in the rat soleus after SCI at two levels of injury severity, under conditions of restricted incage activity and two methods of applied exercise, swimming or shallow water walking. We demonstrate that the sequenced data are of good quality and show a high alignment rate to the Rattus norvegicus reference assembly (Rn6). The raw data, along with UCSC Genome Browser tracks created to facilitate exploration of gene expression, are available in the NCBI Gene Expression Omnibus (GEO; GSE129694). (C) 2019 The Author(s). Published by Elsevier Inc.
C1 [Chariker, Julia H.] Univ Louisville, Dept Neurosci Training, 522 East Gray St, Louisville, KY 40202 USA.
   [Chariker, Julia H.; Rouchka, Eric C.] Univ Louisville, Kentucky Biomed Res Infrastruct Network, Bioinformat Core, 522 East Gray St, Louisville, KY 40202 USA.
   [Sharp, Morgan; Ohri, Sujata Saraswat; Brabazon, Fiona; Harman, Kathryn A.; Whittemore, Scott R.; Petruska, Jeffrey C.; Magnuson, David S. K.] Univ Louisville, Kentucky Spinal Cord Injury Res Ctr, 511 South Floyd St, Louisville, KY 40202 USA.
   [Sharp, Morgan; Ohri, Sujata Saraswat; Brabazon, Fiona; Whittemore, Scott R.; Petruska, Jeffrey C.; Magnuson, David S. K.] Univ Louisville, Dept Neurol Surg, 220 Abraham Flexner Way,Suite 1500, Louisville, KY 40202 USA.
   [Gomes, Cynthia; Whittemore, Scott R.; Petruska, Jeffrey C.; Magnuson, David S. K.] Univ Louisville, Dept Anat Sci & Neurobiol, 511 South Floyd St, Louisville, KY 40202 USA.
   [Harman, Kathryn A.] Univ Louisville, Dept Hlth & Sport Sci, 2100 South Floyd St, Louisville, KY 40202 USA.
   [Rouchka, Eric C.] Univ Louisville, Duthie Ctr Engn, Speed Sch Engn, Dept Comp & Engn Sci, 2301 South 3rd St, Louisville, KY 40292 USA.
   [Brabazon, Fiona] Wiley Publishing, Hoboken, NJ USA.
RP Rouchka, EC (通讯作者)，Univ Louisville, Kentucky Biomed Res Infrastruct Network, Bioinformat Core, 522 East Gray St, Louisville, KY 40202 USA.; Magnuson, DSK (通讯作者)，Univ Louisville, Kentucky Spinal Cord Injury Res Ctr, 511 South Floyd St, Louisville, KY 40202 USA.
EM david.magnuson@louisville.edu; eric.rouchka@louisville.edu
FU Leona and Harry Helmsley Charitable Trust; Commonwealth of Kentucky Challenge for Excellence; Norton Healthcare; NIHUnited States Department of Health & Human ServicesNational Institutes of Health (NIH) - USA [NS094741];  [P20 GM103436]
CR Anders S, 2015, BIOINFORMATICS, V31, P166, DOI 10.1093/bioinformatics/btu638
   Anders S, 2013, NAT PROTOC, V8, P1765, DOI 10.1038/nprot.2013.099
   Anders S, 2010, GENOME BIOL, V11, P0, DOI 10.1186/gb-2010-11-10-r106
   Andrews S, 2015, FASTQC QUALITY CONTR, V0, P0
   [anonymous] , 2019, NCBIS GENE EXPRESSIO, V0, P0
   Chariker JH, 2019, SCI DATA, V6, P0, DOI 10.1038/s41597-019-0088-4
   Deveau KM, 2017, AM J PHYSIOL-HEART C, V313, PH861, DOI 10.1152/ajpheart.00046.2017
   Dobin A, 2013, BIOINFORMATICS, V29, P15, DOI 10.1093/bioinformatics/bts635
   Flicek P, 2014, NUCLEIC ACIDS RES, V42, PD749, DOI 10.1093/nar/gkt1196
   Fuller CW, 2009, NAT BIOTECHNOL, V27, P1013, DOI 10.1038/nbt.1585
   Galea MP, 2015, TRIALS, V16, P0, DOI 10.1186/1745-6215-16-7
   Gruner JA, 1992, J NEUROTRAUM, V9, P123, DOI 10.1089/neu.1992.9.123
   Harris MA, 2004, NUCLEIC ACIDS RES, V32, PD258, DOI 10.1093/nar/gkh036
   Higashino K, 2013, J NEUROENG REHABIL, V10, P0, DOI 10.1186/1743-0003-10-46
   James ND, 2011, J NEUROSCI, V31, P18543, DOI 10.1523/JNEUROSCI.4306-11.2011
   Kent WJ, 2002, GENOME RES, V12, P996, DOI 10.1101/gr.229102
   Liu M, 2008, SPINAL CORD, V46, P488, DOI 10.1038/sj.sc.3102169
   Maza E, 2016, FRONT GENET, V7, P0, DOI 10.3389/fgene.2016.00164
   Shields RK, 2006, J APPL PHYSIOL, V101, P556, DOI 10.1152/japplphysiol.00099.2006
   Talmadge RJ, 2002, J APPL PHYSIOL, V93, P1487, DOI 10.1152/japplphysiol.00053.2002
   *therfoundation , 2019, R PROJECT STAT COMPU, V0, P0
   Ye F, 2013, J NEUROTRAUM, V30, P227, DOI 10.1089/neu.2012.2504
NR 22
TC 0
Z9 0
U1 0
U2 0
PU ELSEVIER
PI AMSTERDAM
PA RADARWEG 29, 1043 NX AMSTERDAM, NETHERLANDS
SN 2352-3409
EI 
J9 DATA BRIEF
JI Data Brief
PD FEB 15
PY 2020
VL 28
IS 
BP 
EP 
DI 10.1016/j.dib.2019.105056
PG 10
WC Multidisciplinary Sciences
SC Science & Technology - Other Topics
GA KV3SE
UT WOS:000520402100240
PM 32226812
DA 2022-04-27
ER

PT J
AU Zhang, YX
   Wang, SN
   Chen, J
   Hu, JG
   Lu, HZ
AF Zhang, Yu-Xin
   Wang, Sai-Nan
   Chen, Jing
   Hu, Jian-Guo
   Lu, He-Zuo
TI A transcriptomic study of probenecid on injured spinal cords in mice
SO PEERJ
LA English
DT Article
DE Probenecid; Spinal cord injury; RNA sequencing; Mice
ID cell-adhesion molecule; ischemia/reperfusion injury; extracellular-matrix; neuropathic pain; activation; rat; regeneration; expression; inhibitor; protect
AB Background: Recent studies have found that probenecid has neuroprotective an d reparative effects on central nervous system injuries. However, its effect on genome-wide transcription in acute spinal cord injury (SCI) remains unknown. In the present study, RNA sequencing (RNA-Seq) is used to analyze the effect of probenecid on the local expression of gene transcription 8 h after spinal injury. Methods: An Infinite Horizon impactor was used to perform contusive SCI in mice. The SCI model was made by using a rod (1.3 mm diameter) with a force of 50 Kdynes. Sham-operated mice only received a laminectomy without contusive injury. The injured mice were randomly assigned into either the control (SCI_C) or probenecid injection (SCI_P) group. In the latter group, the probenecid drug was intraperitoneally injected (0.5 mg/kg) immediately following injury. Eight hours after the injury or laminectomy, the spinal cords were removed from the mice in both groups. The total RNAs were extracted and purified for library preparation and transcriptome sequencing. Differential gene expressions (DEGs) of the three groups-sham, SCI_C and SCI_P-were analyzed using a DESeq software. Gene Ontology (GO) and Kyoto Encyclopedia of Genes and Genomes (KEGG) enrichment analysis of DEGs were performed using a GOseq R package and KOBAS software. Real-time quantitative reverse-transcriptase polymerase chain reaction was used to validate RNA-Seq results. Results: RNA-Seq showed that, compared to the SCI_C group, the number of DEGs was 641 in the SCI_P group (286 upregulated and 355 downregulated). According to GO analysis, DEGs were most enriched in extracellular matrix (ECM), collagen trimer, protein bounding and sequence specific DNA binding. KEGG analysis showed that the most enriched pathways included: cell adhesion molecules, Leukocyte transendothelial migration, ECM-receptor interactions, PI3K-Akt signaling pathways, hematopoietic cell lineages, focal adhesions, the Rap 1 signaling pathway, etc. The sequence data have been deposited into the Sequence Read Archive (https://www.ncbi.nlm.nih.gov/sra/PRJNA554464).
C1 [Zhang, Yu-Xin; Wang, Sai-Nan; Chen, Jing; Hu, Jian-Guo; Lu, He-Zuo] Bengbu Med Coll, Affiliated Hosp 1, Clin Lab, Bengbu, Peoples R China.
   [Zhang, Yu-Xin; Wang, Sai-Nan; Chen, Jing; Hu, Jian-Guo; Lu, He-Zuo] Bengbu Med Coll, Affiliated Hosp 1, Anhui Key Lab Tissue Transplantat, Bengbu, Peoples R China.
   [Zhang, Yu-Xin] Bengbu Med Coll, Dept Biochem & Mol Biol, Bengbu, Peoples R China.
RP Hu, JG; Lu, HZ (通讯作者)，Bengbu Med Coll, Affiliated Hosp 1, Clin Lab, Bengbu, Peoples R China.; Hu, JG; Lu, HZ (通讯作者)，Bengbu Med Coll, Affiliated Hosp 1, Anhui Key Lab Tissue Transplantat, Bengbu, Peoples R China.
EM jghu9200@163.com; lhz233003@163.com
FU National Natural Science Foundation of ChinaNational Natural Science Foundation of China (NSFC) [81571194, 81772321]
CR Ahuja CS, 2017, NEUROSURGERY, V80, PS9, DOI 10.1093/neuros/nyw080
   Tran AP, 2018, PHYSIOL REV, V98, P881, DOI 10.1152/physrev.00017.2017
   Baranova A, 2004, GENOMICS, V83, P706, DOI 10.1016/j.ygeno.2003.09.025
   Bonnans C, 2014, NAT REV MOL CELL BIO, V15, P786, DOI 10.1038/nrm3904
   Bravo D, 2014, PAIN, V155, P2108, DOI 10.1016/j.pain.2014.07.024
   Brook GA, 2000, EUR J NEUROSCI, V12, P3224, DOI 10.1046/j.1460-9568.2000.00228.x
   Burridge K, 2017, FEBS J, V284, P3355, DOI 10.1111/febs.14195
   Chen KN, 2013, PLOS ONE, V8, P0, DOI 10.1371/journal.pone.0072567
   Chuang YC, 2018, P NATL ACAD SCI USA, V115, PE8557, DOI 10.1073/pnas.1716470115
   Chyuan IT, 2018, FRONT IMMUNOL, V9, P0, DOI 10.3389/fimmu.2018.00015
   Cook-mills JM, 2006, CELL MOL BIOL, V52, P8, DOI 10.1170/T721
   De Pascalis C, 2017, MOL BIOL CELL, V28, P1833, DOI 10.1091/mbc.E17-03-0134
   Du LN, 2016, J NEUROTRAUM, V33, P1913, DOI 10.1089/neu.2015.4342
   Ewald CY, 2018, ANTIOXIDANTS-BASEL, V7, P0, DOI 10.3390/antiox7100130
   Friedli L, 2015, SCI TRANSL MED, V7, P0, DOI 10.1126/scitranslmed.aac5811
   Geisler FH, 2002, LANCET, V360, P1883, DOI 10.1016/S0140-6736(02)11744-2
   Graham ZA, 2016, SPINAL CORD, V54, P502, DOI 10.1038/sc.2015.183
   Hagos FT, 2017, XENOBIOTICA, V47, P346, DOI 10.1080/00498254.2016.1187777
   Hainz N, 2017, SCI REP-UK, V7, P0, DOI 10.1038/s41598-017-17517-5
   Hao M, 2018, NEURAL REGEN RES, V13, P518, DOI 10.4103/1673-5374.226405
   Huang Q, 2013, CHIN J CANCER, V32, P195, DOI 10.5732/cjc.012.10151
   Kim C, 2011, ANNU REV CELL DEV BI, V27, P321, DOI 10.1146/annurev-cellbio-100109-104104
   Krueger H, 2013, CHRON DIS INJ CAN, V33, P113
   Laflamme SE, 2018, CELL MOL LIFE SCI, V75, P4177, DOI 10.1007/s00018-018-2913-x
   Li HT, 2019, INT J BIOL SCI, V15, P277, DOI 10.7150/ijbs.30348
   Li YL, 2019, NEUROCHEM RES, V44, P2007, DOI 10.1007/s11064-019-02838-w
   Livak KJ, 2001, METHODS, V25, P402, DOI 10.1006/meth.2001.1262
   Mawhinney LJ, 2011, BMC NEUROSCI, V12, P0, DOI 10.1186/1471-2202-12-123
   Mcdonald JW, 2002, LANCET, V359, P417, DOI 10.1016/S0140-6736(02)07603-1
   Oyinbo CA, 2011, ACTA NEUROBIOL EXP, V71, P281
   Papadopoulos MC, 2008, PROG BRAIN RES, V170, P589, DOI 10.1016/S0079-6123(08)00446-9
   Pineda-farias JB, 2013, EUR J PAIN, V17, P1365, DOI 10.1002/j.1532-2149.2013.00305.x
   Pollan SG, 2018, ONCOGENE, V37, P2817, DOI 10.1038/s41388-018-0142-2
   Qiu J, 2009, LANCET NEUROL, V8, P606, DOI 10.1016/S1474-4422(09)70162-0
   Rabelink TJ, 2017, NAT REV NEPHROL, V13, P201, DOI 10.1038/nrneph.2017.6
   Shi LL, 2017, BMC GENOMICS, V18, P0, DOI 10.1186/s12864-017-3532-x
   Singh A, 2014, CLIN EPIDEMIOL, V6, P309, DOI 10.2147/CLEP.S68889
   Tisato V, 2018, MEDIAT INFLAMM, V2018, P0, DOI 10.1155/2018/9629537
   Tollner K, 2015, EUR J PHARMACOL, V746, P167, DOI 10.1016/j.ejphar.2014.11.019
   Vergadi E, 2017, J IMMUNOL, V198, P1006, DOI 10.4049/jimmunol.1601515
   Wang JG, 2011, BLOOD, V118, P2366, DOI 10.1182/blood-2011-01-330878
   Wei R, 2015, NEUROSCIENCE, V301, P168, DOI 10.1016/j.neuroscience.2015.05.070
   Xiong XX, 2014, NEUROCHEM RES, V39, P216, DOI 10.1007/s11064-013-1212-z
   Yue BEATRICE, 2014, J GLAUCOMA, V23, PS20, DOI 10.1097/IJG.0000000000000108
   Zhang F, 2017, EXP THER MED, V14, P4878, DOI 10.3892/etm.2017.5166
   Zhang Y, 2008, RESTOR NEUROL NEUROS, V26, P81
   Zhou J, 2017, FRONT MOL NEUROSCI, V10, P0, DOI 10.3389/fnmol.2017.00091
   Zhu ZC, 2017, ACTA HISTOCHEM, V119, P663, DOI 10.1016/j.acthis.2017.07.007
NR 48
TC 0
Z9 0
U1 1
U2 5
PU PEERJ INC
PI LONDON
PA 341-345 OLD ST, THIRD FLR, LONDON, EC1V 9LL, ENGLAND
SN 2167-8359
EI 
J9 PEERJ
JI PeerJ
PD JAN 3
PY 2020
VL 8
IS 
BP 
EP 
DI 10.7717/peerj.8367
PG 19
WC Multidisciplinary Sciences
SC Science & Technology - Other Topics
GA KA1EV
UT WOS:000505543000017
PM 31921518
DA 2022-04-27
ER

PT J
AU Das, S
   Li, ZZ
   Noori, A
   Hyman, BT
   Serrano-Pozo, A
AF Das, Sudeshna
   Li, Zhaozhi
   Noori, Ayush
   Hyman, Bradley T.
   Serrano-Pozo, Alberto
TI Meta-analysis of mouse transcriptomic studies supports a context-dependent astrocyte reaction in acute CNS injury versus neurodegeneration
SO JOURNAL OF NEUROINFLAMMATION
LA English
DT Article
DE Acute CNS injury; Astrocyte reaction; Meta-analysis; Neurodegenerative diseases; Transcriptomics
ID sphingosine-1-phosphate receptor 1; amyloid precursor protein; alzheimers-disease; spinal-cord; nrf2 activation; gene-expression; alpha-amylase; brain-injury; model; glia
AB Background Neuronal damage in acute CNS injuries and chronic neurodegenerative diseases is invariably accompanied by an astrocyte reaction in both mice and humans. However, whether and how the nature of the CNS insult-acute versus chronic-influences the astrocyte response, and whether astrocyte transcriptomic changes in these mouse models faithfully recapitulate the astrocyte reaction in human diseases remains to be elucidated. We hypothesized that astrocytes set off different transcriptomic programs in response to acute versus chronic insults, besides a shared "pan-injury" signature common to both types of conditions, and investigated the presence of these mouse astrocyte signatures in transcriptomic studies from human neurodegenerative diseases. Methods We performed a meta-analysis of 15 published astrocyte transcriptomic datasets from mouse models of acute injury (n= 6) and chronic neurodegeneration (n= 9) and identified pan-injury, acute, and chronic signatures, with both upregulated (UP) and downregulated (DOWN) genes. Next, we investigated these signatures in 7 transcriptomic datasets from various human neurodegenerative diseases. Results In mouse models, the number of UP/DOWN genes per signature was 64/21 for pan-injury and 109/79 for acute injury, whereas only 13/27 for chronic neurodegeneration. The pan-injury-UP signature was represented by the classic cytoskeletal hallmarks of astrocyte reaction (GfapandVim), plus extracellular matrix (i.e.,Cd44,Lgals1, Lgals3, Timp1), and immune response (i.e.,C3, Serping1, Fas, Stat1, Stat2, Stat3). The acute injury-UP signature was enriched in protein synthesis and degradation (both ubiquitin-proteasome and autophagy systems), intracellular trafficking, and anti-oxidant defense genes, whereas the acute injury-DOWN signature included genes that regulate chromatin structure and transcriptional activity, many of which are transcriptional repressors. The chronic neurodegeneration-UP signature was further enriched in astrocyte-secreted extracellular matrix proteins (Lama4,Cyr61,Thbs4), while the DOWN signature included relevant genes such asAgl(glycogenolysis),S1pr1(immune modulation), andSod2(anti-oxidant). Only the pan-injury-UP mouse signature was clearly present in some human neurodegenerative transcriptomic datasets. Conclusions Acute and chronic CNS injuries lead to distinct astrocyte gene expression programs beyond their common astrocyte reaction signature. However, caution should be taken when extrapolating astrocyte transcriptomic findings from mouse models to human diseases.
C1 [Das, Sudeshna; Li, Zhaozhi; Noori, Ayush] MGH BioMed Informat Core BMIC, Cambridge, MA 02139 USA.
   [Das, Sudeshna; Li, Zhaozhi; Noori, Ayush; Hyman, Bradley T.; Serrano-Pozo, Alberto] Massachusetts Gen Hosp, Dept Neurol, Boston, MA 02114 USA.
   [Das, Sudeshna; Hyman, Bradley T.; Serrano-Pozo, Alberto] Massachusetts Alzheimers Dis Res Ctr, 114 16th St,Suite 2012, Charlestown, MA 02129 USA.
   [Das, Sudeshna; Hyman, Bradley T.; Serrano-Pozo, Alberto] Harvard Med Sch, Boston, MA 02116 USA.
RP Serrano-Pozo, A (通讯作者)，Massachusetts Gen Hosp, Dept Neurol, Boston, MA 02114 USA.; Serrano-Pozo, A (通讯作者)，Massachusetts Alzheimers Dis Res Ctr, 114 16th St,Suite 2012, Charlestown, MA 02129 USA.; Serrano-Pozo, A (通讯作者)，Harvard Med Sch, Boston, MA 02116 USA.
EM aserrano1@mgh.harvard.edu
FU Alzheimer's AssociationAlzheimer's Association [AACF-17-524184]; National Institute on AgingUnited States Department of Health & Human ServicesNational Institutes of Health (NIH) - USANIH National Institute on Aging (NIA) [AG034504, AG041232]
CR Abdul HM, 2009, J NEUROSCI, V29, P12957, DOI 10.1523/JNEUROSCI.1064-09.2009
   Amankulor NM, 2009, J NEUROSCI, V29, P10299, DOI 10.1523/JNEUROSCI.2500-09.2009
   Anderson MA, 2016, NATURE, V532, P195, DOI 10.1038/nature17623
   [anonymous] , 2020, R CORE TEAM R LANGUA, V0, P0
   Arnold SE, 2018, NAT REV NEUROL, V14, P168, DOI 10.1038/nrneurol.2017.185
   Avila-munoz E, 2015, GLIA, V63, P2010, DOI 10.1002/glia.22874
   Aytan N, 2016, SCI REP-UK, V6, P0, DOI 10.1038/srep24939
   Baker DJ, 2015, FRONT CELL NEUROSCI, V9, P0, DOI 10.3389/fncel.2015.00410
   Bao HJ, 2015, NEUROCHEM RES, V40, P89, DOI 10.1007/s11064-014-1469-x
   Bao HJ, 2016, NEUROSCI LETT, V628, P219, DOI 10.1016/j.neulet.2016.06.046
   Bardehle S, 2013, NAT NEUROSCI, V16, P580, DOI 10.1038/nn.3371
   Bell KF, 2011, P NATL ACAD SCI USA, V108, PE1, DOI 10.1073/pnas.1015229108
   Ben HAIML, 2015, J NEUROSCI, V35, P2817, DOI 10.1523/JNEUROSCI.3516-14.2015
   Bihlmeyer NA, 2019, ALZHEIMERS DEMENT, V15, P788, DOI 10.1016/j.jalz.2019.01.011
   Blaauwgeers HGT, 1996, J NEUROL SCI, V140, P21, DOI 10.1016/0022-510X(96)00110-4
   Boisvert MM, 2018, CELL REP, V22, P269, DOI 10.1016/j.celrep.2017.12.039
   Bondolfi L, 2002, J NEUROSCI, V22, P515, DOI 10.1523/JNEUROSCI.22-02-00515.2002
   Brana C, 2014, NEUROPATH APPL NEURO, V40, P564, DOI 10.1111/nan.12048
   Buffo A, 2008, P NATL ACAD SCI USA, V105, P3581, DOI 10.1073/pnas.0709002105
   Byman E, 2019, J ALZHEIMERS DIS, V68, P205, DOI 10.3233/JAD-180997
   Byman E, 2018, BRAIN PATHOL, V28, P920, DOI 10.1111/bpa.12597
   Carreras I, 2019, SCI REP-UK, V9, P0, DOI 10.1038/s41598-019-47287-1
   Ceyzeriat K, 2018, ACTA NEUROPATHOL COM, V6, P0, DOI 10.1186/s40478-018-0606-1
   Chai H, 2017, NEURON, V95, P531, DOI 10.1016/j.neuron.2017.06.029
   Chen H, 2015, NEUROSCIENCE, V308, P157, DOI 10.1016/j.neuroscience.2015.09.019
   Chen PC, 2009, P NATL ACAD SCI USA, V106, P2933, DOI 10.1073/pnas.0813361106
   Chen ZQ, 2019, BRAIN RES BULL, V150, P127, DOI 10.1016/j.brainresbull.2019.05.016
   Christopherson KS, 2005, CELL, V120, P421, DOI 10.1016/j.cell.2004.12.020
   Clarke LE, 2018, P NATL ACAD SCI USA, V115, PE1896, DOI 10.1073/pnas.1800165115
   Cole-edwards KK, 2006, J NEUROSCI, V26, P8295, DOI 10.1523/JNEUROSCI.1986-05.2006
   Dangond F, 2004, PHYSIOL GENOMICS, V16, P229, DOI 10.1152/physiolgenomics.00087.2001
   De Jager PL, 2018, SCI DATA, V5, P0, DOI 10.1038/sdata.2018.142
   Desilva HAR, 1997, MOL BRAIN RES, V47, P147
   Dewey S, 2019, ROUT INT HANDB, V0, P11
   Draheim T, 2016, GLIA, V64, P2219, DOI 10.1002/glia.23058
   Duan JL, 2019, J NEUROINFLAMM, V16, P0, DOI 10.1186/s12974-019-1406-7
   Eroglu C, 2009, CELL, V139, P380, DOI 10.1016/j.cell.2009.09.025
   Fukumoto K, 2014, BEHAV BRAIN RES, V268, P88, DOI 10.1016/j.bbr.2014.03.046
   Furman JL, 2012, J NEUROSCI, V32, P16129, DOI 10.1523/JNEUROSCI.2323-12.2012
   Gadani SP, 2015, NEURON, V85, P703, DOI 10.1016/j.neuron.2015.01.013
   Gao Y, 2017, FRONT MOL NEUROSCI, V10, P0, DOI 10.3389/fnmol.2017.00423
   Grubman A, 2019, NAT NEUROSCI, V22, P2087, DOI 10.1038/s41593-019-0539-4
   Heiland T, 2019, GLIA, V67, P393, DOI 10.1002/glia.23550
   Heneka MT, 2007, NAT CLIN PRACT NEURO, V3, P496, DOI 10.1038/ncpneuro0586
   Hoffmann FS, 2015, J NEUROINFLAMM, V12, P0, DOI 10.1186/s12974-015-0393-6
   Hyman BT, 1994, AM J PATHOL, V144, P565
   Jayakumar AR, 2017, NEUROCHEM RES, V42, P858, DOI 10.1007/s11064-016-2088-5
   Jones EV, 2014, NEURAL PLAST, V2014, P0, DOI 10.1155/2014/321209
   Kamphuis W, 2015, GLIA, V63, P1036, DOI 10.1002/glia.22800
   Kamphuis W, 2012, GLIA, V60, P615, DOI 10.1002/glia.22295
   Kasai A, 2011, PLOS ONE, V6, P0, DOI 10.1371/journal.pone.0023968
   Kobayakawa Y, 2015, NEUROPATH APPL NEURO, V41, P227, DOI 10.1111/nan.12123
   Kon T, 2015, NEUROPATHOLOGY, V35, P503, DOI 10.1111/neup.12210
   Lepiscopo F, 2011, NEUROBIOL DIS, V41, P508, DOI 10.1016/j.nbd.2010.10.023
   Lastres-becker I, 2012, HUM MOL GENET, V21, P3173, DOI 10.1093/hmg/dds143
   Law CW, 2014, GENOME BIOL, V15, P0, DOI 10.1186/gb-2014-15-2-r29
   Lee HP, 2012, PLOS ONE, V7, P0, DOI [10.1371/journal.pone.0028033, 10.1371/journal.pone.0044670, 10.1186/1747-597X-7-11, 10.1371/journal.pone.0050296]
   Lepore AC, 2008, EXP NEUROL, V211, P423, DOI 10.1016/j.expneurol.2008.02.020
   Levine J, 2016, GLIA, V64, P668, DOI 10.1002/glia.22953
   Liberzon A, 2015, CELL SYST, V1, P417, DOI 10.1016/j.cels.2015.12.004
   Liddelow SA, 2017, NATURE, V541, P481, DOI 10.1038/nature21029
   Lin CCJ, 2017, NAT NEUROSCI, V20, P396, DOI 10.1038/nn.4493
   Malik AR, 2015, FRONT CELL NEUROSCI, V9, P0, DOI 10.3389/fncel.2015.00237
   Malik AR, 2013, J BIOL CHEM, V288, P8544, DOI 10.1074/jbc.M112.411629
   Mandell JW, 1999, NEUROREPORT, V10, P3567, DOI 10.1097/00001756-199911260-00019
   Martinez A, 2008, J NEUROPATH EXP NEUR, V67, P1122, DOI 10.1097/NEN.0b013e31818e06f3
   Mathys H, 2019, NATURE, V570, P332, DOI 10.1038/s41586-019-1195-2
   Matsui T, 2007, BRAIN RES, V1161, P116, DOI 10.1016/j.brainres.2007.05.050
   Mccoy E, 2010, GLIA, V58, P209, DOI 10.1002/glia.20916
   Michalovicz LT, 2019, J NEUROCHEM, V150, P420, DOI 10.1111/jnc.14800
   Miller SJ, 2018, J NEUROGENET, V32, P322, DOI 10.1080/01677063.2018.1513508
   Munoz-manchado AB, 2013, NEUROBIOL AGING, V34, P902, DOI 10.1016/j.neurobiolaging.2012.06.001
   Murtomaki S, 1992, J NEUROSCI RES, V32, P261, DOI 10.1002/jnr.490320216
   Nishida Y, 2006, BIOCHEM BIOPH RES CO, V350, P530, DOI 10.1016/j.bbrc.2006.09.083
   Nishida Y, 2009, J BIOL CHEM, V284, P33400, DOI 10.1074/jbc.M109.054056
   Nishimura H, 2010, J HISTOCHEM CYTOCHEM, V58, P847, DOI 10.1369/jhc.2010.956409
   Noristani HN, 2016, MOL NEURODEGENER, V11, P0, DOI 10.1186/s13024-016-0133-0
   Norris CM, 2005, J NEUROSCI, V25, P4649, DOI 10.1523/JNEUROSCI.0365-05.2005
   Orre M, 2014, NEUROBIOL AGING, V35, P2746, DOI 10.1016/j.neurobiolaging.2014.06.004
   Ouali ALAMIN, 2018, EMBO J, V37, P0, DOI 10.15252/embj.201798697
   Palu E, 2002, J NEUROSCI RES, V69, P243, DOI 10.1002/jnr.10292
   Patro R, 2017, NAT METHODS, V14, P417, DOI 10.1038/nmeth.4197
   Perez-nievas BG, 2018, FRONT AGING NEUROSCI, V10, P0, DOI 10.3389/fnagi.2018.00114
   Pomeshchik Y, 2015, BRAIN BEHAV IMMUN, V44, P68, DOI 10.1016/j.bbi.2014.08.002
   Qu WS, 2011, J NEUROCHEM, V116, P217, DOI 10.1111/j.1471-4159.2010.07095.x
   Qu WS, 2010, NEUROCHEM RES, V35, P1716, DOI 10.1007/s11064-010-0234-z
   Rakers C, 2019, GLIA, V67, P619, DOI 10.1002/glia.23544
   Rama RAOKAKULAVARAPUV, 2013, J NEUROPATHOL EXP NEUROL, V72, P735, DOI 10.1097/NEN.0b013e31829bd082
   Riley BE, 2014, PLOS ONE, V9, P0, DOI 10.1371/journal.pone.0102909
   Ritchie ME, 2015, NUCLEIC ACIDS RES, V43, P0, DOI 10.1093/nar/gkv007
   Serrano-pozo A, 2013, AM J PATHOL, V182, P2332, DOI 10.1016/j.ajpath.2013.02.031
   Shibata N, 1996, DEV NEUROSCI-BASEL, V18, P492, DOI 10.1159/000111445
   Sidoryk-wegrzynowicz M, 2017, ACTA NEUROPATHOL COM, V5, P0, DOI 10.1186/s40478-017-0478-9
   Siman R, 1989, NEURON, V3, P275, DOI 10.1016/0896-6273(89)90252-3
   Simpson JE, 2011, NEUROBIOL AGING, V32, P1795, DOI 10.1016/j.neurobiolaging.2011.04.013
   Sirko S, 2013, CELL STEM CELL, V12, P426, DOI 10.1016/j.stem.2013.01.019
   Sompol P, 2017, J NEUROSCI, V37, P6132, DOI 10.1523/JNEUROSCI.0877-17.2017
   Son SM, 2015, NEUROBIOL AGING, V36, P3214, DOI 10.1016/j.neurobiolaging.2015.09.005
   Srinivasan K, 2016, NAT COMMUN, V7, P0, DOI 10.1038/ncomms11295
   Sriram K, 2004, J BIOL CHEM, V279, P19936, DOI 10.1074/jbc.M309304200
   Starossom SC, 2012, IMMUNITY, V37, P249, DOI 10.1016/j.immuni.2012.05.023
   Subramanian A, 2005, P NATL ACAD SCI USA, V102, P15545, DOI 10.1073/pnas.0506580102
   Sun SY, 2015, P NATL ACAD SCI USA, V112, PE6993, DOI 10.1073/pnas.1520639112
   Vainchtein ID, 2018, SCIENCE, V359, P1269, DOI 10.1126/science.aal3589
   Van DOORNR, 2010, GLIA, V58, P1465, DOI 10.1002/glia.21021
   Vargas DM, 2018, ALZHEIMERS RES THER, V10, P0, DOI 10.1186/s13195-018-0394-7
   Vargas MR, 2008, J NEUROSCI, V28, P13574, DOI 10.1523/JNEUROSCI.4099-08.2008
   Wang MH, 2018, SCI DATA, V5, P0, DOI 10.1038/sdata.2018.185
   White BD, 2010, STEM CELLS, V28, P297, DOI 10.1002/stem.268
   Wicher G, 2013, NEUROSCI LETT, V555, P171, DOI 10.1016/j.neulet.2013.09.046
   Wickham H, 2009, USE R, V0, PP1, DOI 10.1007/978-0-387-98141-3_1
   Wiksten M, 2007, J NEUROSCI RES, V85, P2045, DOI 10.1002/jnr.21314
   Willemsen MH, 2013, J MED GENET, V50, P507, DOI 10.1136/jmedgenet-2012-101490
   Wu T, 2019, CELL REP, V28, P2111, DOI 10.1016/j.celrep.2019.07.060
   Xu JJ, 2014, J NEUROTRAUM, V31, P1343, DOI 10.1089/neu.2013.3222
   Yang YY, 2017, J NEUROSCI, V37, P4692, DOI 10.1523/JNEUROSCI.3233-16.2017
   Zamanian JL, 2012, J NEUROSCI, V32, P6391, DOI 10.1523/JNEUROSCI.6221-11.2012
   Zhang Y, 2016, NEURON, V89, P37, DOI 10.1016/j.neuron.2015.11.013
   Zhang Y, 2014, J NEUROSCI, V34, P11929, DOI 10.1523/JNEUROSCI.1860-14.2014, 10.11772/j.issn.1001-9081.2014.07.1929
   Zhou YY, 2020, NAT MED, V26, P131, DOI 10.1038/s41591-019-0695-9
   Zhu JG, 2019, BRAIN RES, V1715, P203, DOI 10.1016/j.brainres.2019.03.027
NR 123
TC 18
Z9 18
U1 4
U2 5
PU BMC
PI LONDON
PA CAMPUS, 4 CRINAN ST, LONDON N1 9XW, ENGLAND
SN 
EI 1742-2094
J9 J NEUROINFLAMM
JI J. Neuroinflamm.
PD JUL 31
PY 2020
VL 17
IS 1
BP 
EP 
DI 10.1186/s12974-020-01898-y
PG 17
WC Immunology; Neurosciences
SC Immunology; Neurosciences & Neurology
GA NA3ZW
UT WOS:000559754600001
PM 32736565
DA 2022-04-27
ER

PT J
AU Liu, YD
   Liu, JF
   Liu, B
AF Liu, Yadong
   Liu, Jianfeng
   Liu, Bin
TI Identification of Circular RNA Expression Profiles and their Implication in Spinal Cord Injury Rats at the Immediate Phase
SO JOURNAL OF MOLECULAR NEUROSCIENCE
LA English
DT Article
DE Spinal cord injury; Circular RNA; Expression profile; Immediate phase; Reverse transcription quantitative polymerase chain reaction
AB This study aimed to explore the implication of circular RNA (circRNA) expression profiles in spinal cord injury (SCI) rats at the immediate phase. CircRNA expression profiles in spinal cord samples from five SCI rats at the immediate phase (2 h post SCI) and five sham control (Ctrl) rats were assessed by microarray analysis. Subsequently, ten candidate circRNAs (obtained from microarray analysis) were validated in ten SCI rats at the immediate phase and ten Ctrl rats by the reverse transcription quantitative polymerase chain reaction (RT-qPCR). PCA plots and heatmap analyses revealed that circRNA expression profiles could distinguish SCI rats at the immediate phase from Ctrl rats. Furthermore, 1101 circRNAs were upregulated and 897 circRNAs were downregulated in SCI rats at the immediate phase compared with Ctrl rats. These dysregulated circRNAs distributed on all chromosomes, and most of them located on chromosome 1-10. As for circRNA types, most of these dysregulated circRNAs were exonic. Additionally, enrichment analyses displayed that these dysregulated circRNAs were enriched in multiple signaling pathways related to neuronal signal transduction, immunity, and inflammation, such as the calcium signaling pathway, JAK-STAT signaling pathway, and MAPK signaling pathway. Using RT-qPCR, eight out of ten candidate circRNAs (including rno_circRNA_011690, rno_circRNA_011494, rno_circRNA_005470, rno_circRNA_014301, rno_circRNA_009608, rno_circRNA_016031, rno_circRNA_011497, and rno_circRNA_015152) were dysregulated in SCI rats at the immediate phase compared with Ctrl rats. Our study provides a valuable reference for circRNA expression profiles in SCI rats at the immediate phase, which offers new clues for investigating mechanisms underlying the immediate phase and possible early intervention targets of SCI.
C1 [Liu, Yadong] First Hosp Jilin Univ, Dept Spine Surg, Changchun, Peoples R China.
   [Liu, Jianfeng; Liu, Bin] First Hosp Jilin Univ, Dept Hand Surg, 71 Xinmin St, Changchun 130021, Peoples R China.
RP Liu, B (通讯作者)，First Hosp Jilin Univ, Dept Hand Surg, 71 Xinmin St, Changchun 130021, Peoples R China.
EM liuqiaowei513446@163.com
FU Jilin Provincial Department of Public Health [2017q031]; Youth Foundation of First Hospital of Jilin University [JDYY92018044]
CR Bai Y, 2018, J NEUROSCI, V38, P32, DOI 10.1523/JNEUROSCI.1348-17.2017
   Dahlberg LS, 2018, NEUROSCI BIOBEHAV R, V90, P272, DOI 10.1016/j.neubiorev.2018.04.018
   Ebbesen KK, 2016, BBA-GENE REGUL MECH, V1859, P163, DOI 10.1016/j.bbagrm.2015.07.007
   Gruner JA, 1992, J NEUROTRAUM, V9, P123, DOI 10.1089/neu.1992.9.123
   Hutson TH, 2019, NAT REV NEUROL, V15, P732, DOI 10.1038/s41582-019-0280-3
   Li F, 2018, AM J TRANSL RES, V10, P1373
   Martins D, 2017, DIS MODEL MECH, V10, P1253, DOI 10.1242/dmm.028571
   Mfossa ACM, 2019, CELLS-BASEL, V8, P0, DOI 10.3390/cells8080778
   Neirinckx V, 2014, J NEUROINFLAMM, V11, P0, DOI 10.1186/s12974-014-0150-2
   Ni SF, 2019, MOL THER, V27, P2134, DOI 10.1016/j.ymthe.2019.08.009
   Paterniti I, 2017, MOL NEUROBIOL, V54, P5973, DOI 10.1007/s12035-016-0131-9
   Peng XP, 2019, J CLIN LAB ANAL, V33, P0, DOI 10.1002/jcla.22954
   Qin C, 2019, FRONT MOL NEUROSCI, V11, P0, DOI 10.3389/fnmol.2018.00497
   Rowland JW, 2008, NEUROSURG FOCUS, V25, P0, DOI 10.3171/FOC.2008.25.11.E2
   Sabirzhanov B, 2019, CELL DEATH DIS, V10, P0, DOI 10.1038/s41419-019-2079-y
   Salgado-somoza A, 2017, IJC HEART VASC, V17, P33, DOI 10.1016/j.ijcha.2017.11.001
   Shi JS, 2018, NEUROSCI RES, V134, P10, DOI 10.1016/j.neures.2017.11.006
   Shiao R, 2018, NEUROTHERAPEUTICS, V15, P635, DOI 10.1007/s13311-018-0633-4
   Sun X, 2016, J NEUROINFLAMM, V13, P0, DOI 10.1186/s12974-016-0736-y
   Wang P, 2018, CNS NEUROSCI THER, V24, P1185, DOI 10.1111/cns.12856
   Wang XG, 2019, CANCER CELL INT, V19, P0, DOI 10.1186/s12935-019-0994-8
   Xie BS, 2018, J NEUROTRAUM, V35, P1659, DOI 10.1089/neu.2017.5468
   Zhao Y, 2015, NEURAL REGEN RES, V10, P1147, DOI 10.4103/1673-5374.156983
   Zhou HX, 2018, GENE, V661, P119, DOI 10.1016/j.gene.2018.03.074
   Zhou ZB, 2019, J NEUROTRAUM, V36, P2287, DOI 10.1089/neu.2018.6366
NR 25
TC 9
Z9 9
U1 1
U2 10
PU HUMANA PRESS INC
PI TOTOWA
PA 999 RIVERVIEW DRIVE SUITE 208, TOTOWA, NJ 07512 USA
SN 0895-8696
EI 1559-1166
J9 J MOL NEUROSCI
JI J. Mol. Neurosci.
PD NOV 15
PY 2020
VL 70
IS 11
BP 1894
EP 1905
DI 10.1007/s12031-020-01586-9
PG 12
WC Biochemistry & Molecular Biology; Neurosciences
SC Biochemistry & Molecular Biology; Neurosciences & Neurology
GA OA9FR
UT WOS:000541262800003
PM 32524420
DA 2022-04-27
ER

PT J
AU Jiang, C
   Li, Z
   Wu, ZY
   Liang, Y
   Jin, LX
   Cao, YW
   Wan, SC
   Chen, ZX
AF Jiang, Chang
   Li, Zheng
   Wu, Zhaoyi
   Liang, Yun
   Jin, Lixia
   Cao, Yuanwu
   Wan, Shengcheng
   Chen, Zixian
TI Integrated Bioinformatics Analysis of Hub Genes and Pathways Associated with a Compression Model of Spinal Cord Injury in Rats
SO MEDICAL SCIENCE MONITOR
LA English
DT Article
DE Genetic Association Studies; Pathologic Processes; Spinal Cord Injuries; Computational Biology
ID functional recovery; cell-cycle; mitosis; regeneration; brain; 2d1
AB Background: Spinal cord injury (SCI) is a serious nervous system condition that can cause lifelong disability. The aim of this study was to identify potential molecular mechanisms and therapeutic targets for SCI. Material/Methods: We constructed a weighted gene coexpression network and predicted which hub genes are involved in SCI. A compression model of SCI was established in 45 Sprague-Dawley rats, which were divided into S groups (n=9 per group): a sham operation group, and 1, 3, 5, and 7 days post-SCI groups. The spinal cord tissue on the injured site was harvested on 1, 3, 5, and 7 days after SCI and 3 days after surgery in the sham operation group. High-throughput sequencing was applied to investigate the expression profile of the mRNA in all samples. Differentially expressed genes were screened and included in weighted gene coexpression network analysis (WGCNA). Co-expressed modules and hub genes were identified by WGCNA. The biological functions of each module were investigated using the Gene Ontology and Kyoto Encyclopedia of Genes and Genomes databases. Results: According to the RNA-seq data, a total of 1965 differentially expressed genes were screened, and WGCNA identified 10 coexpression modules and 5 hub genes. Module function analysis revealed that SCI was associated with immune response, cell division, neuron projection development, and collagen fibril organization. Conclusions: Our study revealed dynamic changes in a variety of biological processes following SCI and identified 5 hub genes via WGCNA. These results provide insights into the molecular mechanisms and therapeutic targets of SCI.
C1 [Jiang, Chang; Li, Zheng; Wu, Zhaoyi; Liang, Yun; Jin, Lixia; Cao, Yuanwu; Wan, Shengcheng; Chen, Zixian] Fudan Univ, Zhongshan Hosp, Dept Orthoped, Shanghai, Peoples R China.
RP Chen, ZX (通讯作者)，Fudan Univ, Zhongshan Hosp, Dept Orthoped, Shanghai, Peoples R China.
EM chen.zixian@zs-hospital.sh.cn
FU National Natural Science Foundation of ChinaNational Natural Science Foundation of China (NSFC) [81301047, 81801375]
CR Aguiar PD, 2004, NEURON, V43, P169, DOI 10.1016/j.neuron.2004.06.028
   Alizadeh A, 2019, FRONT NEUROL, V10, P0, DOI 10.3389/fneur.2019.00282
   Ashburner M, 2000, NAT GENET, V25, P25, DOI 10.1038/75556
   Bazrafshan A, 2014, J SURG RES, V188, P545, DOI 10.1016/j.jss.2014.01.041
   Benjamini Y, 1995, J R STAT SOC B, V57, P289, DOI 10.1111/j.2517-6161.1995.tb02031.x
   Bradbury EJ, 2019, NAT COMMUN, V10, P0, DOI 10.1038/s41467-019-11707-7
   Carbon S, 2019, NUCLEIC ACIDS RES, V47, PD330, DOI 10.1093/nar/gky1055
   Carecchio M, 2018, EUR J PAEDIATR NEURO, V22, P257, DOI 10.1016/j.ejpn.2017.12.009
   Chen ZX, 2019, J CELL PHYSIOL, V234, P23043, DOI 10.1002/jcp.28864
   Chu Y, 2009, NEUROSCIENCE, V162, P339, DOI 10.1016/j.neuroscience.2009.04.003
   Del BENEF, 2011, EMBO J, V30, P1676, DOI 10.1038/emboj.2011.114
   Di GIOVANNIS, 2003, ANN NEUROL, V53, P454, DOI 10.1002/ana.10472
   Dokalis N, 2019, SEMIN IMMUNOPATHOL, V41, P699, DOI 10.1007/s00281-019-00764-1
   Duan HM, 2015, P NATL ACAD SCI USA, V112, P13360, DOI 10.1073/pnas.1510176112
   He J, 2013, NUCLEIC ACIDS RES, V41, P498, DOI 10.1093/nar/gks995
   Huang DW, 2009, NAT PROTOC, V4, P44, DOI 10.1038/nprot.2008.211
   Huang DW, 2009, NUCLEIC ACIDS RES, V37, P1, DOI 10.1093/nar/gkn923
   Izumi H, 2009, ONCOGENE, V28, P2806, DOI 10.1038/onc.2009.141
   Kumar R, 2018, WORLD NEUROSURG, V113, PE345, DOI 10.1016/j.wneu.2018.02.033
   Langfelder P, 2008, BMC BIOINFORMATICS, V9, P0, DOI 10.1186/1471-2105-9-559
   Li A, 2007, BIOINFORMATICS, V23, P222, DOI 10.1093/bioinformatics/btl581
   Li Z, 2018, MOL MED REP, V17, P2957, DOI 10.3892/mmr.2017.8249
   Liu S, 2018, CELL DEATH DIS, V9, P0, DOI 10.1038/s41419-018-0469-1
   Ma J, 2017, CELL MOL NEUROBIOL, V37, P111, DOI 10.1007/s10571-016-0351-6
   Moriwaki K, 2016, J IMMUNOL, V196, P407, DOI 10.4049/jimmunol.1501662
   Ritchie ME, 2015, NUCLEIC ACIDS RES, V43, P0, DOI 10.1093/nar/gkv007
   Scrofani J, 2015, CURR BIOL, V25, P131, DOI 10.1016/j.cub.2014.11.025
   Shannon P, 2003, GENOME RES, V13, P2498, DOI 10.1101/gr.1239303
   Silver J, 2004, NAT REV NEUROSCI, V5, P146, DOI 10.1038/nrn1326
   Tica J, 2018, INT J MOL SCI, V19, P0, DOI 10.3390/ijms19051461
   Tyndale RF, 1999, DRUG METAB DISPOS, V27, P924
   Venkatesh K, 2019, CELL TISSUE RES, V377, P125, DOI 10.1007/s00441-019-03039-1
   Wang TN, 2019, J CELL BIOCHEM, V120, P6988, DOI 10.1002/jcb.27908
   Wang Y, 2018, BIOCHEM BIOPH RES CO, V497, P80, DOI 10.1016/j.bbrc.2018.02.024
   Wu JF, 2011, NEUROTHERAPEUTICS, V8, P221, DOI 10.1007/s13311-011-0028-2
   Zhang B, 2005, STAT APPL GENET MOL, V4, P0, DOI 10.2202/1544-6115.1128
   Zhou X, 2020, NAT NEUROSCI, V23, P337, DOI 10.1038/s41593-020-0597-7
   Zissler A, 2017, AM J SPORT MED, V45, P676, DOI 10.1177/0363546516668622
NR 38
TC 1
Z9 1
U1 1
U2 4
PU INT SCIENTIFIC INFORMATION, INC
PI MELVILLE
PA 150 BROADHOLLOW RD, STE 114, MELVILLE, NY 11747 USA
SN 1643-3750
EI 
J9 MED SCI MONITOR
JI Med. Sci. Monitor
PD NOV 5
PY 2020
VL 26
IS 
BP 
EP 
DI 10.12659/MSM.927107
PG 13
WC Medicine, Research & Experimental
SC Research & Experimental Medicine
GA OM0IN
UT WOS:000585713000001
PM 33149108
DA 2022-04-27
ER

PT J
AU Li, JP
   Jiang, B
   Zhang, YD
   Yao, R
   Duan, SJ
   Wang, YK
   Tong, SJ
   Bi, M
AF Li, Jianpeng
   Jiang, Bin
   Zhang, Yidan
   Yao, Ran
   Duan, Shijie
   Wang, Yikang
   Tong, Suijun
   Bi, Min
TI A pilot study of microRNA expression profiles of the spinal neuron in matrix metalloproteinase-9 knockout mice
SO JOURNAL OF THE ANATOMICAL SOCIETY OF INDIA
LA English
DT Article
DE Matrix metalloproteinase-9; microarray analysis; differentially expressed genes; spinal neuron
ID central-nervous-system; matrix metalloproteinase; cord-injury; v collagen; gelatinase; tissue; mmp-9; activation; barrier; brain
AB Introduction: Matrix metalloproteinase-9 (MMP9) plays a key role in blood-spinal cord barrier dysfunction. MMP9 blockade leads to improved injured locomotor recovery. However, it is still unknown whether MMP9 deficiency affects gene expression or signal transduction pathways in the spinal neuron. Material and Methods: In this study, we first screen the MMP9 knockdown mice with high superoxide dismutase (SOD) expression and low MMP9 expression by polymerase chain reaction analysis. Then, the gene microarrays were used to screen differentially expressed genes in the spinal neuron from MMP-9 knockout and wild-type mice. There were six groups in this experiment, including three negative control groups: SOD_1, SOD_2, and SOD_3, and three experiment groups: SOD_ MMP9_1, SOD_ MMP9_2, and SOD_ MMP9_3. The gene ontology terms were used to predict the potential functions of these differentially expressed genes, and the Kyoto Encyclopedia of Genes and Genomes was used to analyze the potential functions of these target genes in the pathways. Results: We found that the gene expression in the spinal neuron from MMP9 knockout mice was significantly altered compared to wild-type mice. FoxO signaling, axon guidance, ubiquitin-mediated proteolysis, regulation of actin cytoskeleton, and proteoglycans were changed. Discussion and Conclusion: In summary, MMP9 plays a role in spinal neuron signaling and the underlying mechanism may through affecting several signaling pathways.
C1 [Li, Jianpeng; Jiang, Bin; Zhang, Yidan; Tong, Suijun; Bi, Min] Xiamen Univ, Affiliated Hosp 1, Dept Neurol, 55 Zhenhai Rd, Xiamen 361003, Fujian, Peoples R China.
   [Yao, Ran; Duan, Shijie; Wang, Yikang] Xiamen Univ, Med Coll, Xiamen, Peoples R China.
   [Li, Jianpeng; Jiang, Bin; Tong, Suijun; Bi, Min] Fujian Med Univ, Clin Med Coll 1, 20 Chazhong Rd, Fuzhou 350005, Fujian, Peoples R China.
RP Tong, SJ; Bi, M (通讯作者)，Xiamen Univ, Affiliated Hosp 1, Dept Neurol, 55 Zhenhai Rd, Xiamen 361003, Fujian, Peoples R China.; Tong, SJ; Bi, M (通讯作者)，Fujian Med Univ, Clin Med Coll 1, 20 Chazhong Rd, Fuzhou 350005, Fujian, Peoples R China.
EM suijuntongSJT@163.com; c15010712956@163.com
FU Natural Science Foundation of Fujian Province of ChinaNatural Science Foundation of Fujian Province [2015J01547]; Young and Middle-Aged Key Personnel Training Project of Fujian Province Health System of China [2015-ZQN-JC-41]
CR Agrawal SM, 2008, SEMIN CELL DEV BIOL, V19, P42, DOI 10.1016/j.semcdb.2007.06.003
   Allen EA, 2012, NEURON, V74, P603, DOI 10.1016/j.neuron.2012.05.001
   Backstrom JR, 1996, J NEUROSCI, V16, P7910
   Cuzner ML, 1996, J NEUROPATH EXP NEUR, V55, P1194, DOI 10.1097/00005072-199612000-00002
   Duchossoy Y, 2001, MOL CELL NEUROSCI, V17, P945, DOI 10.1006/mcne.2001.0986
   Forsyth PA, 1999, BRIT J CANCER, V79, P1828, DOI 10.1038/sj.bjc.6690291
   Hasturk A, 2009, TURK NEUROSURG, V19, P353
   Hibbs MS, 1987, J CLIN INVEST, V80, P1644, DOI 10.1172/JCI113253
   Jang JW, 2011, J KOREAN NEUROSURG S, V50, P288, DOI 10.3340/jkns.2011.50.4.288
   Kaplan A, 2014, NEURON, V81, P333, DOI 10.1016/j.neuron.2013.12.009
   Lakka SS, 2002, ONCOGENE, V21, P8011, DOI 10.1038/sj.onc.1205894
   Lee SR, 2004, J NEUROSCI, V24, P671, DOI 10.1523/JNEUROSCI.4243-03.2004
   Liu Z, 1998, J EXP MED, V188, P475, DOI 10.1084/jem.188.3.475
   Mainardi CL, 1984, COLLAGEN REL RES, V4, P479
   Mun-bryce S, 1998, AM J PHYSIOL-REG I, V274, PR1203, DOI 10.1152/ajpregu.1998.274.5.R1203
   Murphy G, 1989, BIOCHEM J, V258, P463, DOI 10.1042/bj2580463
   Noble LJ, 2002, J NEUROSCI, V22, P7526
   Planas AM, 2001, NEUROBIOL DIS, V8, P834, DOI 10.1006/nbdi.2001.0435
   Rao JS, 2003, NAT REV CANCER, V3, P489, DOI 10.1038/nrc1121
   Rosenberg GA, 1994, LAB INVEST, V71, P417
   Saxena S, 2011, NEURON, V71, P35, DOI 10.1016/j.neuron.2011.06.031
   Turner BJ, 2008, PROG NEUROBIOL, V85, P94, DOI 10.1016/j.pneurobio.2008.01.001
   Wilhelm SM, 1989, J BIOL CHEM, V264, P17213
   Winkler EA, 2012, J CEREBR BLOOD F MET, V32, P1841, DOI 10.1038/jcbfm.2012.113
   Wu JT, 2005, J SURG RES, V123, P158, DOI 10.1016/j.jss.2004.06.006
   Yong VW, 2001, NAT REV NEUROSCI, V2, P502, DOI 10.1038/35081571
NR 26
TC 1
Z9 1
U1 1
U2 3
PU WOLTERS KLUWER MEDKNOW PUBLICATIONS
PI MUMBAI
PA WOLTERS KLUWER INDIA PVT LTD , A-202, 2ND FLR, QUBE, C T S  NO 1498A-2 VILLAGE MAROL, ANDHERI EAST, MUMBAI, 400059, INDIA
SN 0003-2778
EI 2352-3050
J9 J ANAT SOC INDIA
JI J. Anat. Soc. India
PD JAN-MAR 15
PY 2020
VL 69
IS 1
BP 1
EP 8
DI 10.4103/JASI.JASI_76_19
PG 8
WC Anatomy & Morphology
SC Anatomy & Morphology
GA LH8IL
UT WOS:000529026300001
DA 2022-04-27
ER

PT J
AU Yao, Y
   Wang, JY
   He, T
   Li, HY
   Hu, J
   Zheng, MZ
   Ding, YM
   Chen, YY
   Shen, YL
   Wang, LL
   Zhu, YJ
AF Yao, Ying
   Wang, Jingyu
   He, Teng
   Li, Heyangzi
   Hu, Jue
   Zheng, Mingzhi
   Ding, Yueming
   Chen, Ying-ying
   Shen, Yueliang
   Wang, Lin-lin
   Zhu, Yongjian
TI Microarray assay of circular RNAs reveals cicRNA.7079 as a new anti-apoptotic molecule in spinal cord injury in mice
SO BRAIN RESEARCH BULLETIN
LA English
DT Article
DE Circular RNA; cicRNA.7079; Spinal cord injury; Apoptosis; Mouse
ID expression profile; cell-growth; galectin-3; pi3k/akt; brain; inflammation; protect; pathway; family; gene
AB Traumatic spinal cord injury (SCI) can lead to motor disturbance, sensory deficit, or autonomic dysfunction. The role of circRNAs in the pivotal physiopathological processes of SCI has been demonstrated recently. However, no similar research has been performed to explore the circRNAs involved in apoptosis after SCI. The differentially expressed circRNAs in mice spinal cord three days after SCI were originally detected with microarray assay (n = 4/group). Subsequently, potential apoptosis-related circRNAs were predicted by comprehensive bioinformatics analysis. In total, 1131 circRNAs varied (>2-fold change, p < 0.05) in the injured mice spinal cord. The characters of these circRNAs were summarized. Gene ontology (GO) and Kyoto Encyclopedia of Genes and Genomes (KEGG) enrichment analysis was applied to predict the primary function of these circRNAs. 148 circRNAs were found to be correlated to the apoptosis injury progress in after SCI. Moreover, an apoptosis-related ceRNA network was constructed. In loss-of-function experiments, cicRNA.7079 knockdown enhanced apoptosis in NSC-34 motor neurons. This study may contribute to new insights into the mechanism of apoptosis after SCI. The anticipation of anti-apoptosis circRNA. 7079 may provide potential research targets for SCI in mice.
C1 [Yao, Ying; Wang, Jingyu; Zhu, Yongjian] Zhejiang Univ, Affiliated Hosp 2, Dept Neurosurg, Sch Med, Hangzhou 310009, Zhejiang, Peoples R China.
   [He, Teng; Li, Heyangzi; Wang, Lin-lin] Zhejiang Univ, Sir Run Run Shaw Hosp, Sch Med, Dept Basic Med Sci, Hangzhou 310058, Zhejiang, Peoples R China.
   [He, Teng; Li, Heyangzi; Wang, Lin-lin] Zhejiang Univ, Sir Run Run Shaw Hosp, Sch Med, Dept Orthopaed, Hangzhou 310058, Zhejiang, Peoples R China.
   [Hu, Jue; Zheng, Mingzhi] Hangzhou Med Coll, Dept Pharmacol, Hangzhou, Zhejiang, Peoples R China.
   [Ding, Yueming] Zhejiang Univ City Coll, Sch Med, Hangzhou, Zhejiang, Peoples R China.
   [Chen, Ying-ying; Shen, Yueliang] Zhejiang Univ, Dept Basic Med Sci, Sch Med, Hangzhou 310058, Zhejiang, Peoples R China.
RP Zhu, YJ (通讯作者)，Zhejiang Univ, Affiliated Hosp 2, Dept Neurosurg, Sch Med, Hangzhou 310009, Zhejiang, Peoples R China.; Wang, LL (通讯作者)，Zhejiang Univ, Sir Run Run Shaw Hosp, Sch Med, Dept Basic Med Sci, Hangzhou 310058, Zhejiang, Peoples R China.; Wang, LL (通讯作者)，Zhejiang Univ, Sir Run Run Shaw Hosp, Sch Med, Dept Orthopaed, Hangzhou 310058, Zhejiang, Peoples R China.
EM wanglinlin@zju.edu.cn; neurosurgery@zju.edu.cn
FU National Natural Science Foundation of ChinaNational Natural Science Foundation of China (NSFC) [81673777, 81572229, 81972138]; Zhejiang Provincial Natural Science Foundation of ChinaNatural Science Foundation of Zhejiang Province [Y19H170008]; Key Program of Administration of Traditional Chinese Medicine, Zhejiang Province [2018ZZ015]
CR Ahuja CS, 2017, NAT REV DIS PRIMERS, V3, P0, DOI 10.1038/nrdp.2017.18
   Akahani S, 1997, CANCER RES, V57, P5272
   Al-salam SUHAIL, 2020, CELL PHYSIOL BIOCHEM, V54, P287, DOI 10.33594/000000220
   Beattie MS, 2000, J NEUROTRAUM, V17, P915, DOI 10.1089/neu.2000.17.915
   Chiricosta L, 2019, NUTRIENTS, V11, P0, DOI 10.3390/nu11051081
   Cory S, 2002, NAT REV CANCER, V2, P647, DOI 10.1038/nrc883
   Dayangac-erden D, 2018, OMICS, V22, P598, DOI 10.1089/omi.2018.0106
   Dou MY, 2016, EUR J PHARMACOL, V789, P395, DOI 10.1016/j.ejphar.2016.08.002
   Elmore S, 2007, TOXICOL PATHOL, V35, P495, DOI 10.1080/01926230701320337
   Gu SX, 2017, INT J MOL SCI, V18, P0, DOI 10.3390/ijms18040732
   Hansen TB, 2013, CANCER RES, V73, P5609, DOI 10.1158/0008-5472.CAN-13-1568
   Hatakeyama S, 1998, INT IMMUNOL, V10, P631, DOI 10.1093/intimm/10.5.631
   Hsu DK, 2000, AM J PATHOL, V156, P1073, DOI 10.1016/S0002-9440(10)64975-9
   Kang Y, 2018, J NEURORESTORATOLOGY, V6, P1, DOI 10.2147/JN.S143236
   Kiraz Y, 2016, TUMOR BIOL, V37, P8471, DOI 10.1007/s13277-016-5035-9
   Kumar L, 2017, MOL NEUROBIOL, V54, P7224, DOI 10.1007/s12035-016-0213-8
   Lasda E, 2014, RNA, V20, P1829, DOI 10.1261/rna.047126.114
   Li HT, 2019, INT J BIOL SCI, V15, P277, DOI 10.7150/ijbs.30348
   Li XJ, 2015, INT J CLIN EXP MED, V8, P8197
   Lin SP, 2016, BIOCHEM BIOPH RES CO, V471, P52, DOI 10.1016/j.bbrc.2016.01.183
   Lukiw WALTERJ, 2013, FRONTIERS IN GENETICS, V4, P77, DOI 10.3389/fgene.2013.00307, 10.3389/fgene.2013.00077
   Mehta SL, 2017, STROKE, V48, P2541, DOI 10.1161/STROKEAHA.117.017469
   Moursel LG, 2018, FRONT AGING NEUROSCI, V10, P0, DOI 10.3389/fnagi.2018.00102
   Nan A, 2017, ARCH TOXICOL, V91, P1671, DOI 10.1007/s00204-016-1837-1
   Park JH, 2016, SPINE J, V16, P1392, DOI 10.1016/j.spinee.2016.06.018
   Pasquini LA, 2011, CELL DEATH DIFFER, V18, P1746, DOI 10.1038/cdd.2011.40
   Qin C, 2019, FRONT MOL NEUROSCI, V11, P0, DOI 10.3389/fnmol.2018.00497
   Qu SB, 2015, CANCER LETT, V365, P141, DOI 10.1016/j.canlet.2015.06.003
   Shi ZJ, 2019, J CELL PHYSIOL, V234, P8918, DOI 10.1002/jcp.27560
   Sobridocamean D, 2018, FRONT MOL NEUROSCI, V11, P0, DOI 10.3389/J.36529
   Vogler M, 2012, CELL DEATH DIFFER, V19, P67, DOI 10.1038/cdd.2011.158
   Wang CX, 2020, J CELL BIOCHEM, V121, P3730, DOI 10.1002/jcb.29507
   Wang CY, 2011, J BIOMED SCI, V18, P0, DOI 10.1186/1423-0127-18-13
   Wang JY, 2018, NEUROSCIENCE, V383, P12, DOI 10.1016/j.neuroscience.2018.04.045
   Wang SJ, 2019, ACS APPL MATER INTER, V11, P41829, DOI 10.1021/acsami.9b09560
   Wiberg R, 2017, J NEUROTRAUM, V34, P652, DOI 10.1089/neu.2015.4378
   Wu QL, 2016, NEUROCHEM RES, V41, P2810, DOI 10.1007/s11064-016-1997-7
   Xie BS, 2018, J NEUROTRAUM, V35, P1659, DOI 10.1089/neu.2017.5468
   Xu HY, 2015, SCI REP-UK, V5, P0, DOI 10.1038/srep12453
   Yang RY, 1996, P NATL ACAD SCI USA, V93, P6737, DOI 10.1073/pnas.93.13.6737
   Yang ZH, 2017, ONCOL REP, V37, P1011, DOI 10.3892/or.2017.5358
   Youle RJ, 2008, NAT REV MOL CELL BIO, V9, P47, DOI 10.1038/nrm2308
   Zhang K, 2018, EUR J PHARMACOL, V833, P63, DOI 10.1016/j.ejphar.2018.05.034
   Zhang PX, 2015, AM J TRANSL RES, V7, P2223
   Zhao W, 2019, WORLD NEUROSURG, V127, PE346, DOI 10.1016/j.wneu.2019.03.116
   Zhou J, 2017, FRONT MOL NEUROSCI, V10, P0, DOI 10.3389/fnmol.2017.00091
   Zhou Y, 2014, CELL MOL NEUROBIOL, V34, P1151, DOI 10.1007/s10571-014-0090-5
   Zhou ZB, 2019, J NEUROTRAUM, V36, P2287, DOI 10.1089/neu.2018.6366
   Zhu HX, 2020, NEUROSCIENCE, V428, P50, DOI 10.1016/j.neuroscience.2019.12.018
   Zhu LL, 2017, CELL PHYSIOL BIOCHEM, V44, P388, DOI 10.1159/000484919
NR 50
TC 9
Z9 9
U1 2
U2 5
PU PERGAMON-ELSEVIER SCIENCE LTD
PI OXFORD
PA THE BOULEVARD, LANGFORD LANE, KIDLINGTON, OXFORD OX5 1GB, ENGLAND
SN 0361-9230
EI 1873-2747
J9 BRAIN RES BULL
JI Brain Res. Bull.
PD NOV 15
PY 2020
VL 164
IS 
BP 157
EP 171
DI 10.1016/j.brainresbull.2020.08.004
PG 15
WC Neurosciences
SC Neurosciences & Neurology
GA OH2JL
UT WOS:000582395500016
PM 32882320
DA 2022-04-27
ER

PT J
AU Demortiere, S
   Lehmann, P
   Pelletier, J
   Audoin, B
   Callot, V
AF Demortiere, S.
   Lehmann, P.
   Pelletier, J.
   Audoin, B.
   Callot, V.
TI Improved Cervical Cord Lesion Detection with 3D-MP2RAGE Sequence in Patients with Multiple Sclerosis
SO AMERICAN JOURNAL OF NEURORADIOLOGY
LA English
DT Article
ID inversion-recovery; spinal-cord; cortical-lesion; diagnosis; criteria; magnim
AB Spinal cord lesions have a real diagnostic and prognostic role in multiple sclerosis. Thus, optimizing their detection on MR imaging has become a central issue with direct therapeutic impact. In this study, we compared the 3D-MP2RAGE sequence with the conventional Magnetic Resonance Imaging in Multiple Sclerosis (MAGNIMS) set for cervical cord lesion detection in 28 patients with multiple sclerosis. 3D-MP2RAGE allowed better detection of cervical lesions (+62%) in this population, with better confidence, due to optimized contrast and high spatial resolution.
C1 [Demortiere, S.; Pelletier, J.; Audoin, B.] Hop Univ Timone, Assistance Publ Hop Marseille, Dept Neurol, Marseille, France.
   [Lehmann, P.] Hop Univ Timone, Assistance Publ Hop Marseille, Dept Neuroradiol, Marseille, France.
   [Callot, V.] Aix Marseille Univ, Ctr Magnet Resonance Biol & Med, Natl Ctr Sci Res, Marseille, France.
RP Callot, V (通讯作者)，Aix Marseille Univ, CRMBM Ctr Explorat Metabol Resonance Magnet, Fac Med, CNRS,UMR 7339, 27 Bd Jean Moulin, F-13385 Marseille 5, France.
EM virginie.callot@univ-amu.fr
FU France Life Imaging network [ANR-11-INBS-0006]; Fondation pour l'Aide a la Recherche sur la Sclerose en PlaquesFondation pour la Recherche Medicale; Centre National de la Recherche ScientifiqueCentre National de la Recherche Scientifique (CNRS)
CR Beck ES, 2018, AM J NEURORADIOL, V39, P459, DOI 10.3174/ajnr.A5534
   Chong AL, 2016, AM J NEURORADIOL, V37, P180, DOI 10.3174/ajnr.A4476
   Fartaria MJ, 2019, INVEST RADIOL, V54, P356, DOI 10.1097/RLI.0000000000000551
   Fartaria MJ, 2016, J MAGN RESON IMAGING, V43, P1445, DOI 10.1002/jmri.25095
   Fechner A, 2019, AM J NEURORADIOL, V40, P370, DOI 10.3174/ajnr.A5941
   Filippi M, 2018, LANCET NEUROL, V17, P133, DOI 10.1016/S1474-4422(17)30469-6
   Filippi M, 2016, LANCET NEUROL, V15, P292, DOI 10.1016/S1474-4422(15)00393-2
   Kober T, 2012, INVEST RADIOL, V47, P346, DOI 10.1097/RLI.0b013e31824600e9
   Marques JP, 2010, NEUROIMAGE, V49, P1271, DOI 10.1016/j.neuroimage.2009.10.002
   Mirafzal S, 2020, J NEUROL, V267, P406, DOI 10.1007/s00415-019-09591-8
   Moccia M, 2019, THER ADV NEUROL DISO, V12, P0, DOI 10.1177/1756286419840593
   Mussard E, 2020, MAGN RESON MED, V84, P1881, DOI 10.1002/mrm.28244
   Nayak NB, 2014, ACTA NEUROL SCAND, V129, P198, DOI 10.1111/ane.12168
   Poonawalla AH, 2008, RADIOLOGY, V246, P258, DOI 10.1148/radiol.2463061900
   Rasoanandrianina H, 2019, NMR BIOMED, V32, P0, DOI 10.1002/nbm.4142
   Riederer I, 2015, AM J NEURORADIOL, V36, P219, DOI 10.3174/ajnr.A4093
   Thompson AJ, 2018, LANCET NEUROL, V17, P162, DOI 10.1016/S1474-4422(17)30470-2
   Vargas MI, 2009, J NEURORADIOLOGY, V36, P74, DOI 10.1016/j.neurad.2008.08.001
NR 18
TC 2
Z9 2
U1 0
U2 0
PU AMER SOC NEURORADIOLOGY
PI DENVILLE
PA PO BOX 3000, DENVILLE, NJ 07834-9349 USA
SN 0195-6108
EI 1936-959X
J9 AM J NEURORADIOL
JI Am. J. Neuroradiol.
PD JUN 1
PY 2020
VL 41
IS 6
BP 1131
EP 1134
DI 10.3174/ajnr.A6567
PG 4
WC Clinical Neurology; Neuroimaging; Radiology, Nuclear Medicine & Medical Imaging
SC Neurosciences & Neurology; Radiology, Nuclear Medicine & Medical Imaging
GA MJ4KJ
UT WOS:000548058500040
PM 32439640
DA 2022-04-27
ER

PT J
AU Liu, S
   Kang, Y
   Zhang, C
   Lou, YF
   Li, XY
   Lu, L
   Qi, ZY
   Jian, H
   Zhou, HX
AF Liu, Shen
   Kang, Yi
   Zhang, Chi
   Lou, Yongfu
   Li, Xueying
   Lu, Lu
   Qi, Zhangyang
   Jian, Huan
   Zhou, Hengxing
TI Isobaric Tagging for Relative and Absolute Protein Quantification (iTRAQ)-Based Quantitative Proteomics Analysis of Differentially Expressed Proteins 1 Week After Spinal Cord Injury in a Rat Model
SO MEDICAL SCIENCE MONITOR
LA English
DT Article
DE Protein Interaction Maps; Proteomics; Spinal Cord Injuries
ID albumin; epidemiology; complement; inflammation; macrophage; astrocyte; promote; therapy
AB Background: Spinal cord injury (SCI) is a devastating trauma of the central nervous system (CNS), with high levels of morbidity, disability, and mortality. One week after SCI may be a critical time for treatment. Changes in protein expression have crucial functions in nervous system diseases, although the effects of changes occurring 1 week after SCI on patient outcomes are unclear. Material/Methods: Protein expression was examined in a rat contusive SCI model 1 week after SCI. Differentially expressed proteins (DEPs) were identified by isobaric tagging for relative and absolute protein quantification (iTRAQ)-coupled liquid chromatography tandem-mass spectrometry (LC-MS/MS) proteomics analysis. Gene Ontology (GO) analysis was performed to identify the biological processes, molecular functions, and cellular component terms of the identified DEPs, and the Kyoto Encyclopedia of Genes and Genomes (KEGG) was used to identify key enriched pathways. Protein-protein interaction (PPI) networks were analyzed to identify the top 10 high-degree core proteins. Results: Of the 295 DEPs identified, 204 (69.15%) were upregulated and 91 (30.85%) were downregulated 1 week after injury. The main cellular components, molecular functions, biological processes, and pathways identified may be crucial mechanisms involved in SCI. The top 10 high-degree core proteins were complement component C3 (C3), alpha-2-HS-glycoprotein (Ahsg), T-kininogen 1 (Kng1), Serpinc1 protein (Serpinc1), apolipoprotein A-I (Apoa1), serum albumin (Alb), disulfide-isomerase protein (P4hb), transport protein Sec61 subunit alpha isoform 1 (Sec61a1), serotransferrin (Tf), and 60S ribosomal protein L15 (Rpl15). Conclusions: The proteins identified in this study may provide potential targets for diagnosis and treatment 1 week after SCI.
C1 [Liu, Shen; Kang, Yi; Zhang, Chi; Lou, Yongfu; Lu, Lu; Qi, Zhangyang; Jian, Huan; Zhou, Hengxing] Tianjin Med Univ, Int Sci & Technol Cooperat Base Spinal Cord Injur, Tianjin Key Lab Spine & Spinal Cord, Dept Orthopaed,Gen Hosp, Tianjin, Peoples R China.
   [Li, Xueying] Tianjin Med Univ, Dept Immunol, Key Lab Immuno Microenvironm & Dis, Educ Minist China, Tianjin, Peoples R China.
RP Zhou, HX (通讯作者)，Tianjin Med Univ, Int Sci & Technol Cooperat Base Spinal Cord Injur, Tianjin Key Lab Spine & Spinal Cord, Dept Orthopaed,Gen Hosp, Tianjin, Peoples R China.
EM kevin_zyf@126.com
FU National Natural Science Foundation of ChinaNational Natural Science Foundation of China (NSFC) [81772342, 81972073]; Young Elite Scientists Sponsorship Program of Tianjin [TJSQNTJ-2017-11]; State Key Program of the National Natural Science Foundation of ChinaNational Natural Science Foundation of China (NSFC) [81930070]; International (Regional) Cooperation and Exchange Program of the National Natural Science Foundation of China [81620108018]; Tianjin key research and development plan, key projects for science and technology [19YFZCSY00660]
CR Ahuja CS, 2017, NAT REV DIS PRIMERS, V3, P0, DOI 10.1038/nrdp.2017.18
   Tran AP, 2018, PHYSIOL REV, V98, P881, DOI 10.1152/physrev.00017.2017
   Anderson AJ, 2004, J NEUROTRAUM, V21, P1831, DOI 10.1089/neu.2004.21.1831
   Arnold L, 2007, J EXP MED, V204, P1057, DOI 10.1084/jem.20070075
   Assinck P, 2017, NAT NEUROSCI, V20, P637, DOI 10.1038/nn.4541
   Avila-martin G, 2011, PLOS ONE, V6, P0, DOI 10.1371/journal.pone.0026107
   Ban DX, 2009, BRAIN RES, V1256, P149, DOI 10.1016/j.brainres.2008.11.098
   Beck KD, 2010, BRAIN, V133, P433, DOI 10.1093/brain/awp322
   Bento-abreu A, 2008, J NEUROCHEM, V106, P1149, DOI 10.1111/j.1471-4159.2008.05462.x
   Bracken MB, 2012, COCHRANE DB SYST REV, V0, P0, DOI DOI 10.1002/14651858.CD001046.pub2
   Bydon M, 2014, WORLD NEUROSURG, V82, P848, DOI 10.1016/j.wneu.2013.02.062
   Chen XG, 2017, BIOMED PHARMACOTHER, V93, P1213, DOI 10.1016/j.biopha.2017.06.099
   Dong LW, 2017, MED SCI MONITOR, V23, P5382, DOI 10.12659/MSM.904626
   Duan HQ, 2018, CNS NEUROSCI THER, V24, P429, DOI 10.1111/cns.12801
   Franceschini A, 2013, NUCLEIC ACIDS RES, V41, PD808, DOI 10.1093/nar/gks1094
   Guo QA, 2010, NEUROSCI LETT, V485, P32, DOI 10.1016/j.neulet.2010.08.056
   Huang HY, 2015, J NEURORESTORATOLOGY, V3, P91, DOI 10.2147/JN.S74140
   Jain NB, 2015, JAMA-J AM MED ASSOC, V313, P2236, DOI 10.1001/jama.2015.6250
   Kang Y, 2018, J NEURORESTORATOLOGY, V6, P1, DOI 10.2147/JN.S143236
   Koszyca B, 2002, J CLIN NEUROSCI, V9, P298, DOI 10.1054/jocn.2001.0969
   Lemmens S, 2020, J NEUROTRAUM, V37, P564, DOI 10.1089/neu.2018.6211
   Liu D, 1999, NEUROSCIENCE, V93, P1383, DOI 10.1016/S0306-4522(99)00278-X
   Liu JM, 2017, SCI REP-UK, V7, P0, DOI 10.1038/s41598-017-00141-8
   Ning GZ, 2011, SPINAL CORD, V49, P386, DOI 10.1038/sc.2010.130
   Ning GZ, 2012, J SPINAL CORD MED, V35, P229, DOI 10.1179/2045772312Y.0000000021
   Noristani HN, 2016, ONCOTARGET, V7, P83831, DOI 10.18632/oncotarget.13780
   Peterson SL, 2017, SCI REP-UK, V7, P0, DOI 10.1038/s41598-017-11410-x
   Peterson SL, 2014, EXP NEUROL, V258, P35, DOI 10.1016/j.expneurol.2014.04.028
   Popovich PG, 1999, EXP NEUROL, V158, P351, DOI 10.1006/exnr.1999.7118
   Prajapati KD, 2011, REV NEUROSCIENCE, V22, P355, DOI 10.1515/RNS.2011.028
   Reynolds DN, 2004, ANN NY ACAD SCI, V1035, P165, DOI 10.1196/annals.1332.011
   Rowland JW, 2008, NEUROSURG FOCUS, V25, P0, DOI 10.3171/FOC.2008.25.11.E2
   Sarkis GA, 2017, CURR NEUROL NEUROSCI, V17, P0, DOI 10.1007/s11910-017-0736-z
   Sengelaub DR, 2018, NEURAL REGEN RES, V13, P971, DOI 10.4103/1673-5374.233434
   Sengupta MB, 2017, MOL CELL BIOCHEM, V424, P45, DOI 10.1007/s11010-016-2841-8
   Sengupta MOHORB, 2016, FRONT BIOSCI (ELITE ED), V8, P460
   Singh A, 2014, CLIN EPIDEMIOL, V6, P309, DOI 10.2147/CLEP.S68889
   Smoot ME, 2011, BIOINFORMATICS, V27, P431, DOI 10.1093/bioinformatics/btq675
   Tabernero A, 2002, J BIOL CHEM, V277, P4240, DOI 10.1074/jbc.M108760200
   Tong BB, 2018, NEUROREHAB NEURAL RE, V32, P7, DOI 10.1177/1545968317746781
   Villalta SA, 2009, HUM MOL GENET, V18, P482, DOI 10.1093/hmg/ddn376
   Wiese S, 2007, PROTEOMICS, V7, P340, DOI 10.1002/pmic.200600422
   Zhou HX, 2018, GENE, V677, P66, DOI 10.1016/j.gene.2018.07.050
NR 43
TC 0
Z9 0
U1 1
U2 7
PU INT SCIENTIFIC INFORMATION, INC
PI MELVILLE
PA 150 BROADHOLLOW RD, STE 114, MELVILLE, NY 11747 USA
SN 1643-3750
EI 
J9 MED SCI MONITOR
JI Med. Sci. Monitor
PD NOV 4
PY 2020
VL 26
IS 
BP 
EP 
DI 10.12659/MSM.924266
PG 12
WC Medicine, Research & Experimental
SC Research & Experimental Medicine
GA OK9OH
UT WOS:000584972700001
PM 33144554
DA 2022-04-27
ER

PT J
AU Huang, RZ
   Meng, T
   Zhu, R
   Zhao, LJ
   Song, DW
   Yin, HB
   Huang, ZQ
   Cheng, LM
   Zhang, J
AF Huang, Runzhi
   Meng, Tong
   Zhu, Rui
   Zhao, Lijuan
   Song, Dianwen
   Yin, Huabin
   Huang, Zongqiang
   Cheng, Liming
   Zhang, Jie
TI The Integrated Transcriptome Bioinformatics Analysis Identifies Key Genes and Cellular Components for Spinal Cord Injury-Related Neuropathic Pain
SO FRONTIERS IN BIOENGINEERING AND BIOTECHNOLOGY
LA English
DT Article
DE spinal cord injury; neuropathic pain; peripheral blood; single-cell sequencing; cellular communication
ID natural-killer-cell; mtor signaling pathway; t-cell; contusion; receptor; expression; agonist; tim-3; oligodendrocyte; communication
AB Background Spinal cord injury (SCI) is one of the most devastating diseases with a high incidence rate around the world. SCI-related neuropathic pain (NeP) is a common complication, whereas its pathomechanism is still unclear. The purpose of this study is to identify key genes and cellular components for SCI-related NeP by an integrated transcriptome bioinformatics analysis. Methods The gene expression profile of 25 peripheral blood samples from chronic phase SCI patients (E-GEOD-69901) and 337 normal peripheral blood samples were downloaded from ArrayExpress and Genotype-Tissue Expression Portal (GTEx), respectively. A total of 3,368 normal peripheral blood mononuclear cells (PBMC) were download from Sequence Read Archive (SRA713577). Non-parametric tests were used to evaluate the association between all of differential expression genes (DEGs) and SCI-related NeP. CellPhoneDB algorithm was performed to identify the ligand-receptor interactions and their cellular localization among single PBMCs. Transcription factor (TF) enrichment analysis and Gene Set Variation Analysis (GSVA) were used to identify the potential upstream regulatory TFs and downstream signaling pathways, respectively. Co-expression analysis among significantly enriched TFs, key cellular communication genes and differentially expressed signaling pathways were performed to identify key genes and cellular components for SCI-related NeP. Results A total of 2,314 genes were identified as DEGs between the experimental and the control group. Five proteins (ADRB2, LGALS9, PECAM1, HAVCR2, LRP1) were identified in the overlap of proteins in the significant ligand-receptor interactions of PBMCs and protein-protein interaction (PPI) network based on the DEGs. Only HAVCR2 was significantly associated with NeP (P = 0.005). Besides, the co-expression analysis revealed that TF YY1 had significantly co-expression pattern with cellular communication receptor HAVCR2 (R = -0.54, P < 0.001) in NK cells while HAVCR2 was also co-expressed with mTOR signaling pathway (R = 0.57, P < 0.001). The results of RT-qPCR and external dataset validation supported the signaling axis with the most significant co-expression patterns. Conclusion In peripheral blood of chronic SCI, HAVCR2 might act as a key receptor on the surface of NK cells and interact with ligand LGALS9 secreted by CD14(+) monocytes, inhibiting NK cells through mTOR signaling pathway and ultimately predicting the occurrence of SCI-related NeP. This hypothetical signaling axis may provide prognostic biomarkers and therapeutic targets for SCI-related NeP.
C1 [Huang, Runzhi; Meng, Tong; Zhu, Rui; Zhao, Lijuan; Cheng, Liming; Zhang, Jie] Tongji Univ, Sch Med, Tongji Hosp, Div Spine,Dept Orthoped, Shanghai, Peoples R China.
   [Huang, Runzhi; Meng, Tong; Zhu, Rui; Zhao, Lijuan; Cheng, Liming; Zhang, Jie] Tongji Univ, Key Lab Spine & Spinal Cord Injury Repair & Regen, Minist Educ, Orthopaed Dept,Tongji Hosp,Sch Med, Shanghai, Peoples R China.
   [Song, Dianwen; Yin, Huabin] Shanghai Jiao Tong Univ, Shanghai Gen Hosp, Sch Med, Dept Orthped, Shanghai, Peoples R China.
   [Huang, Zongqiang] Zhengzhou Univ, Dept Orthped, Affiliated Hosp 1, Zhengzhou, Peoples R China.
   [Zhang, Jie] Tongji Univ, Sch Med, Dept Prevent, Shanghai, Peoples R China.
RP Cheng, LM; Zhang, J (通讯作者)，Tongji Univ, Sch Med, Tongji Hosp, Div Spine,Dept Orthoped, Shanghai, Peoples R China.; Cheng, LM; Zhang, J (通讯作者)，Tongji Univ, Key Lab Spine & Spinal Cord Injury Repair & Regen, Minist Educ, Orthopaed Dept,Tongji Hosp,Sch Med, Shanghai, Peoples R China.; Huang, ZQ (通讯作者)，Zhengzhou Univ, Dept Orthped, Affiliated Hosp 1, Zhengzhou, Peoples R China.; Zhang, J (通讯作者)，Tongji Univ, Sch Med, Dept Prevent, Shanghai, Peoples R China.
EM gzhuangzq@163.com; mengtong@medmail.com.cn; jiezhang@tongji.edu.cn
CR Almutairi SM, 2019, J BIOL CHEM, V294, P4644, DOI 10.1074/jbc.RA118.005892
   Aran D, 2019, NAT IMMUNOL, V20, P163, DOI 10.1038/s41590-018-0276-y
   Ardlie KG, 2015, SCIENCE, V348, P648, DOI 10.1126/science.1262110
   Avery L, 2018, P NATL ACAD SCI USA, V115, P2455, DOI 10.1073/pnas.1712107115
   Azarhomayoun AMIR, 2018, BULL EMERG TRAUMA, V6, P181, DOI 10.29252/beat-060301
   Balakrishnan A, 2016, PLOS ONE, V11, P0, DOI 10.1371/journal.pone.0153256
   Brienza D, 2018, SPINAL CORD, V56, P28, DOI 10.1038/sc.2017.96
   Brown A, 2014, J NEUROSURG-SPINE, V20, P164, DOI 10.3171/2013.10.SPINE13113
   Bryce TN, 2012, SPINAL CORD, V50, P413, DOI 10.1038/sc.2011.156
   Budh CN, 2007, CLIN REHABIL, V21, P89, DOI 10.1177/0269215506070313
   Butler A, 2018, NAT BIOTECHNOL, V36, P411, DOI 10.1038/nbt.4096
   Chen FENGYUAN, 2017, CRITICAL REVIEWS IN ONCOGENESIS, V22, P131, DOI 10.1615/CritRevOncog.2017021311
   Chen KN, 2013, PLOS ONE, V8, P0, DOI 10.1371/journal.pone.0072567
   Cheshire WP, 1996, NEUROLOGY, V47, P321, DOI 10.1212/WNL.47.2.321
   Chung NC, 2015, BIOINFORMATICS, V31, P545, DOI 10.1093/bioinformatics/btu674
   Clayton KL, 2014, J IMMUNOL, V192, P782, DOI 10.4049/jimmunol.1302663
   Cohen M, 2018, CELL, V175, P1031, DOI 10.1016/j.cell.2018.09.009
   Efremova M, 2019, CELLPHONEDB V2 0 INF, V0, P0
   Finnerup NB, 2015, LANCET NEUROL, V14, P162, DOI 10.1016/S1474-4422(14)70251-0
   Franzen O, 2019, DATABASE-OXFORD, V0, P0, DOI DOI 10.1093/database/baz046
   Freytag SASKIA, 2018, F1000RES, V7, P1297, DOI 10.12688/f1000research.15809.2
   Gleason MK, 2012, BLOOD, V119, P3064, DOI 10.1182/blood-2011-06-360321
   Gong X, 2015, HUM MOL GENET, V24, P5746, DOI 10.1093/hmg/ddv295
   Gorman JV, 2014, IMMUNOL RES, V59, P56, DOI 10.1007/s12026-014-8524-1
   Graumann U, 2011, CURR NEUROVASC RES, V8, P334, DOI 10.2174/156720211798121007
   Herman P, 2018, J NEUROTRAUM, V35, P1819, DOI 10.1089/neu.2017.5519
   Hiramoto R, 1993, LIFE SCI, V53, P527, DOI 10.1016/0024-3205(93)90709-C
   Hou R, 2019, BIOINFORMATICS, V35, P4688, DOI 10.1093/bioinformatics/btz292
   Junker V, 2002, EUR J PHARMACOL, V446, P25, DOI 10.1016/S0014-2999(02)01814-9
   Kanno H, 2012, CELL CYCLE, V11, P3175, DOI 10.4161/cc.21262
   Kim TJ, 2014, SCI REP-UK, V4, P0, DOI 10.1038/srep07157
   Kumar P, 2018, FUTUR SCI OA, V4, P0, DOI 10.4155/fsoa-2017-0130
   Laginha I, 2016, BMC NEUROL, V16, P0, DOI 10.1186/s12883-016-0681-5
   Lee JM, 2008, J NEUROSCI, V28, P3141, DOI 10.1523/JNEUROSCI.5547-07.2008
   Li CY, 2015, NEUROCHEM INT, V83-84, P9, DOI 10.1016/j.neuint.2015.03.001
   Loy DN, 2002, J COMP NEUROL, V445, P308, DOI 10.1002/cne.10168
   Lv BC, 2016, NEUROCHEM RES, V41, P1949, DOI 10.1007/s11064-016-1905-1
   Metz GAS, 2000, J NEUROTRAUM, V17, P1, DOI 10.1089/neu.2000.17.1
   Mukherjee S, 2018, J EXP CLIN CANC RES, V37, P0, DOI 10.1186/s13046-018-0792-5
   Musubire AK, 2019, BMC NEUROL, V19, P0, DOI 10.1186/s12883-019-1236-3
   Nair S, 2015, AGING CELL, V14, P180, DOI 10.1111/acel.12291
   [anonymous] , 2014, J SPINAL CORD MED, V37, P243, DOI 10.1179/1079026814Z.000000000260
   New PW, 2014, SPINAL CORD, V52, P97, DOI 10.1038/sc.2012.165
   Newman AM, 2019, NAT BIOTECHNOL, V37, P773, DOI 10.1038/s41587-019-0114-2
   Newman AM, 2015, NAT METHODS, V12, P453, DOI 10.1038/NMETH.3337, 10.1038/nmeth.3337
   Pinzon A, 2008, BRAIN RES, V1243, P146, DOI 10.1016/j.brainres.2008.09.047
   Pouw MH, 2011, SPINAL CORD, V49, P307, DOI 10.1038/sc.2010.114
   Powell JD, 2012, ANNU REV IMMUNOL, V30, P39, DOI 10.1146/annurev-immunol-020711-075024
   Prokhorov A, 2015, INT J BIOCHEM CELL B, V59, P11, DOI 10.1016/j.biocel.2014.11.017
   Ritchie ME, 2015, NUCLEIC ACIDS RES, V43, P0, DOI 10.1093/nar/gkv007
   Rostamzadeh D, 2019, J CELL PHYSIOL, V234, P12353, DOI 10.1002/jcp.28042
   Scholpa NE, 2019, J NEUROTRAUM, V36, P962, DOI 10.1089/neu.2018.5669
   Siddall PJ, 2003, PAIN, V103, P249, DOI 10.1016/S0304-3959(02)00452-9
   Silva IG, 2017, EBIOMEDICINE, V22, P44, DOI 10.1016/j.ebiom.2017.07.018
   Stratton JA, 2017, ENEURO, V4, P0, DOI 10.1523/ENEURO.0307-16.2017
   Szklarczyk D, 2019, NUCLEIC ACIDS RES, V47, PD607, DOI 10.1093/nar/gky1131
   Takeura N, 2019, SCI REP-UK, V9, P0, DOI 10.1038/s41598-019-52234-1
   Turker B, 2012, TURK J HEMATOL, V29, P413, DOI 10.5505/tjh.2012.03360
   Van NIEKERKEA, 2016, MOL CELL PROTEOMICS, V15, P394, DOI 10.1074/mcp.R115.053751
   Vento-tormo R, 2018, NATURE, V563, P347, DOI 10.1038/s41586-018-0698-6
   Werhagen L, 2004, SPINAL CORD, V42, P665, DOI 10.1038/sj.sc.3101641
   Xie LK, 2014, J IMMUNOL, V192, P6009, DOI 10.4049/jimmunol.1303492
   Xu CJ, 2018, J STROKE CEREBROVASC, V27, P1226, DOI 10.1016/j.jstrokecerebrovasdis.2017.11.041
   Xu L, 2019, INT IMMUNOPHARMACOL, V74, P0, DOI 10.1016/j.intimp.2019.105722
   Yu GC, 2012, OMICS, V16, P284, DOI 10.1089/omi.2011.0118
   Yuan Y, 2016, BIOMED ENVIRON SCI, V29, P117, DOI 10.3967/bes2016.013
   Yune TY, 2007, J NEUROSCI, V27, P7751, DOI 10.1523/JNEUROSCI.1661-07.2007
   Zeman RJ, 2006, J NEUROTRAUM, V23, P170, DOI 10.1089/neu.2006.23.170
   Zeman RJ, 1999, EXP NEUROL, V159, P267, DOI 10.1006/exnr.1999.7146
   Zhang XX, 2019, NUCLEIC ACIDS RES, V47, PD721, DOI 10.1093/nar/gky900
   Zhou M, 2017, MOL CANCER, V16, P0, DOI 10.1186/s12943-017-0580-4
   Zhou X, 2018, CELL, V172, P744, DOI 10.1016/j.cell.2018.01.015
   Zhu C, 2005, NAT IMMUNOL, V6, P1245, DOI 10.1038/ni1271
NR 73
TC 2
Z9 2
U1 5
U2 18
PU FRONTIERS MEDIA SA
PI LAUSANNE
PA AVENUE DU TRIBUNAL FEDERAL 34, LAUSANNE, CH-1015, SWITZERLAND
SN 2296-4185
EI 
J9 FRONT BIOENG BIOTECH
JI Front. Bioeng. Biotechnol.
PD FEB 19
PY 2020
VL 8
IS 
BP 
EP 
DI 10.3389/fbioe.2020.00101
PG 18
WC Biotechnology & Applied Microbiology; Multidisciplinary Sciences
SC Biotechnology & Applied Microbiology; Science & Technology - Other Topics
GA KT3OS
UT WOS:000518926900001
PM 32140464
DA 2022-04-27
ER

PT J
AU Bibi, F
   Haider, N
   Din, SU
   Shah, M
   Krishin, J
   Qayyum, N
   Raja, GK
   Houlden, H
   Ahmad, W
   Khaliq, T
   Ullah, A
AF Bibi, Farah
   Haider, Nighat
   Din, Shahab Ud
   Shah, Muqadar
   Krishin, Jai
   Qayyum, Naila
   Raja, Ghazala Kaukab
   Houlden, Henry
   Ahmad, Wasim
   Khaliq, Tanwir
   Ullah, Asmat
TI Sequence variants in three genes underlying leukodystrophy in Pakistani families
SO INTERNATIONAL JOURNAL OF DEVELOPMENTAL NEUROSCIENCE
LA English
DT Article
DE leukodystrophy; targeted gene sequencing; variants in ABCD1; ASPA; and ARSA; WES
ID mutation; diagnosis
AB Leukodystrophies (LDs) are a heterogeneous group of rare and progressive genetic diseases that affect brain, spinal cord, and often the peripheral nerves. They are characterized by abnormal development or destruction of the myelin sheath of the brain. This study was aimed to search for the causative variants in three unrelated consanguineous families presented with LD. Detailed clinical investigations were carried out on probands in three unrelated consanguineous families of Pakistani origin. Targeted gene sequencing and Whole Exome Sequencing (WES) were performed for variant identification. Candidate variants were checked for co-segregation with the phenotype using Sanger sequencing. Public databases including ExAC, gnomAD, dbSNP, and the 1,000 Genome Project were searched to determine frequencies of the alleles. Conservation of the missense variants was ensured by aligning orthologous protein sequences from diverse vertebrate species. Targeted gene sequencing identified a novel homozygous missense mutation [c.2135G > A, p.(Arg712His) in the ATP Binding Cassette Subfamily D Member 1 (ABCD1;OMIM# 300371) in three affected siblings in family A.WES followed by validation by Sanger sequencing revealed previously reported homozygous missense variants [c.162C > A; p.(Asn54Lys)] inASPA(OMIM# 608034) in family B and [c.361G > C,p.(Gly121Arg)] inARSA(OMIM# 607574) in family C. Investigation of three families underlies importance of WES as an amazing diagnostic tool for conclusive determination of a specific type of LD. Further, the study would assist in carrier testing and prenatal diagnosis of the affected families. In addition, searching for common variants in the genes causing LD would help in designing low-cost targeted variation testing in patients.
C1 [Bibi, Farah; Raja, Ghazala Kaukab] PMAS Arid Agr Univ, Univ Inst Biochem & Biotechnol, Rawalpindi, Pakistan.
   [Bibi, Farah; Houlden, Henry] UCL Inst Neurol, Dept Neuromuscular Disorders, London, England.
   [Haider, Nighat; Shah, Muqadar; Krishin, Jai] Shaheed Zulfiqar Ali Bhutto Med Univ, Children Hosp, Pakistan Inst Med Sci, Dept Paediat Med, Islamabad, Pakistan.
   [Din, Shahab Ud; Khaliq, Tanwir; Ullah, Asmat] Shaheed Zulfiqar Ali Bhutto Med Univ, Dept Mol Biol, Islamabad, Pakistan.
   [Qayyum, Naila; Ahmad, Wasim; Ullah, Asmat] Quaid I Azam Univ, Fac Biol Sci, Dept Biochem, Islamabad, Pakistan.
RP Ullah, A (通讯作者)，Shaheed Zulfiqar Ali Bhutto Med Univ, Dept Mol Biol, Islamabad, Pakistan.
EM asmatullah@bs.qau.edu.pk
FU Higher Education Commission, PakistanHigher Education Commission of Pakistan [IRSIP] Funding Source: Medline
CR Bijarnia S, 2013, INDIAN J PEDIATR, V80, P26, DOI 10.1007/s12098-012-0862-1
   Bonkowsky JL, 2010, NEUROLOGY, V75, P718, DOI 10.1212/WNL.0b013e3181eee46b
   Draghia R, 1997, HUM MUTAT, V9, P234
   Froukh T, 2019, BIOMED RES INT, V2019, P0, DOI 10.1155/2019/7235914
   Hillebrand M, 2007, J BIOL CHEM, V282, P26997, DOI 10.1074/jbc.M702122200
   Howell VM, 2004, J INHERIT METAB DIS, V27, P289, DOI 10.1023/B:BOLI.0000028837.63607.f0
   Kolodny EFA, 1995, METABOLIC MOL BASES, V0, P2693
   Parikh S, 2015, MOL GENET METAB, V114, P501, DOI 10.1016/j.ymgme.2014.12.434
   Sultan T, 2014, PAK J NEUROL SURG, V9, P14
   Ullah A, 2017, MOL SYNDROMOL, V8, P79, DOI 10.1159/000453350
   Vanderver A, 2015, MOL GENET METAB, V114, P494, DOI 10.1016/j.ymgme.2015.01.006
NR 11
TC 0
Z9 0
U1 0
U2 0
PU WILEY
PI HOBOKEN
PA 111 RIVER ST, HOBOKEN 07030-5774, NJ USA
SN 0736-5748
EI 1873-474X
J9 INT J DEV NEUROSCI
JI Int. J. Dev. Neurosci.
PD AUG 15
PY 2020
VL 80
IS 5
BP 380
EP 388
DI 10.1002/jdn.10036
PG 9
WC Developmental Biology; Neurosciences
SC Developmental Biology; Neurosciences & Neurology
GA NC8AM
UT WOS:000561435700004
PM 32403196
DA 2022-04-27
ER

PT J
AU Mohammed, AZ
   Du, HX
   Song, HL
   Gong, WM
   Ning, B
   Jia, TH
AF Mohammed, Almaghalsa-Ziad
   Du, Hong-Xia
   Song, Hong-Liang
   Gong, Wei-Ming
   Ning, Bin
   Jia, Tang-Hong
TI Comparative proteomes change and possible role in different pathways of microRNA-21a-5p in a mouse model of spinal cord injury
SO NEURAL REGENERATION RESEARCH
LA English
DT Article
DE bioinformatics; biomarker; inflammation; microRNA; mitochondria; mouse; pathway analysis; proteomics; spinal cord injury; stathmin
ID myeloid-related protein; mammalian peroxiredoxin; potential biomarker; functional recovery; vimentin; identification; expression; migration; serpin; rac1
AB Our previous study found that microRNA-21a-5p (miR-21a-5p) knockdown could improve the recovery of motor function after spinal cord injury in a mouse model, but the precise molecular mechanism remains poorly understood. In this study, a modified Allen's weight drop was used to establish a mouse model of spinal cord injury. A proteomics approach was used to understand the role of differential protein expression with miR-21a-5p knockdown, using a mouse model of spinal cord injury without gene knockout as a negative control group. We found that after introducing miR-21a-5p knockdown, proteins that played an essential role in the regulation of inflammatory processes, cell protection against oxidative stress, cell redox homeostasis, and cell maintenance were upregulated compared with the negative control group. Kyoto Encyclopedia of Genes and Genomes pathway enrichment analysis identified enriched pathways in both groups, such as the oxidative phosphorylation pathway, which is relevant to Parkinson's disease, Huntington's disease, Alzheimer's disease, and cardiac muscle contraction. We also found that miR-21a-5p could be a potential biomarker for amyotrophic lateral sclerosis, as miR-21a5p becomes deregulated in this pathway. These results indicate successful detection of some important proteins that play potential roles in spinal cord injury. Elucidating the relationship between these proteins and the recovery of spinal cord injury will provide a reference for future research of spinal cord injury biomarkers.
C1 [Mohammed, Almaghalsa-Ziad; Du, Hong-Xia; Song, Hong-Liang; Gong, Wei-Ming; Ning, Bin; Jia, Tang-Hong] Shandong Univ, Jinan Cent Hosp, Dept Spinal Surg, Jinan, Shandong, Peoples R China.
RP Ning, B (通讯作者)，Shandong Univ, Jinan Cent Hosp, Dept Spinal Surg, Jinan, Shandong, Peoples R China.
EM ningbin@sdu.edu.cn
CR Anwar MN, 2019, CELLS, V8, P0
   Basso D, 2014, CELL COMMUN SIGNAL, V12, P0, DOI 10.1186/1478-811X-12-20
   Benigni M, 2016, NEUROMOL MED, V18, P551, DOI 10.1007/s12017-016-8396-8
   Benninger Y, 2007, J CELL BIOL, V177, P1051, DOI 10.1083/jcb.200610108
   Choi DK, 2014, ARCH DERMATOL RES, V306, P489, DOI 10.1007/s00403-014-1453-y
   Cong N, 2018, EUR REV MED PHARMACO, V22, P1922, DOI 10.26355/eurrev_201804_14715
   Cristante AF, 2012, CLINICS, V67, P1219, DOI 10.6061/clinics/2012(10)16
   Crozier KS, 1992, PARAPLEGIA, V30, P762, DOI 10.1038/sc.1992.147
   Eckes B, 1998, J CELL SCI, V111, P1897
   Frosch M, 2000, ARTHRITIS RHEUM-US, V43, P628, DOI 10.1002/1529-0131(200003)43:3<628::AID-ANR20>3.0.CO;2-X
   Grishok A, 2001, CELL, V106, P23, DOI 10.1016/S0092-8674(01)00431-7
   Hoye ML, 2017, J NEUROSCI, V37, P5574, DOI 10.1523/JNEUROSCI.3582-16.2017
   Huang S, 2015, CELL MOL NEUROBIOL, V35, P1217, DOI 10.1007/s10571-015-0214-6
   Ivaska J, 2007, EXP CELL RES, V313, P2050, DOI 10.1016/j.yexcr.2007.03.040
   Kane D, 2003, ARTHRITIS RHEUM, V48, P1676, DOI 10.1002/art.10988
   Kang SW, 1998, J BIOL CHEM, V273, P6303, DOI 10.1074/jbc.273.11.6303
   Kim VN, 2006, TRENDS GENET, V22, P165, DOI 10.1016/j.tig.2006.01.003
   Kye MJ, 2014, FRONT CELL NEUROSCI, V8, P0, DOI 10.3389/fncel.2014.00015
   Lachkar S, 2010, J BIOL CHEM, V285, P11667, DOI 10.1074/jbc.M109.096727
   Laser-azogui A, 2015, CURR OPIN CELL BIOL, V32, P92, DOI 10.1016/j.ceb.2015.01.003
   Lee RC, 2001, SCIENCE, V294, P862, DOI 10.1126/science.1065329
   Li JW, 2018, J CELL MOL MED, V22, P2727, DOI 10.1111/jcmm.13566
   Lim SY, 2011, ANTIOXID REDOX SIGN, V15, P2235, DOI 10.1089/ars.2010.3641
   Liu RH, 2018, AGING-US, V10, P1474, DOI 10.18632/aging.101484
   Michailov GV, 2004, SCIENCE, V304, P700, DOI 10.1126/science.1095862
   Monk KR, 2015, GLIA, V63, P1376, DOI 10.1002/glia.22852
   Morell , 1984, MYELIN, V0, PP1, DOI 10.1007/978-1-4757-1830-0_1
   Morgan S, 2016, BRIT MED BULL, V119, P87, DOI 10.1093/bmb/ldw026
   Nodari A, 2007, J CELL BIOL, V177, P1063, DOI 10.1083/jcb.200610014
   Nouar R, 2016, FASEB J, V30, P3202, DOI 10.1096/fj.201500125R
   Odink K, 1987, NATURE, V330, P80, DOI 10.1038/330080a0
   Paez-colasante X, 2015, NAT REV NEUROL, V11, P266, DOI 10.1038/nrneurol.2015.57
   Patel PC, 2009, MOL CELL PROTEOMICS, V8, P2500, DOI 10.1074/mcp.M900190-MCP200
   Pechkovsky DV, 2000, FEMS IMMUNOL MED MIC, V29, P27, DOI 10.1111/j.1574-695X.2000.tb01501.x
   Perrot R, 2010, NEUROLOGY, V5, P30
   Pylvas M, 2010, EUR J CANCER, V46, P1661, DOI 10.1016/j.ejca.2010.02.006
   Renton AE, 2014, NAT NEUROSCI, V17, P17, DOI 10.1038/nn.3584
   Rhee SG, 2005, CURR OPIN CELL BIOL, V17, P183, DOI 10.1016/j.ceb.2005.02.004
   Ricci C, 2018, CELLS-BASEL, V7, P0, DOI 10.3390/cells7110219
   Robberecht W, 2013, NAT REV NEUROSCI, V14, P248, DOI 10.1038/nrn3430
   Roberts TH, 2004, J MOL EVOL, V59, P437, DOI 10.1007/s00239-004-2635-6
   Rodriguez A, 2004, GENOME RES, V14, P1902, DOI 10.1101/gr.2722704
   Ryckman C, 2003, J IMMUNOL, V170, P3233, DOI 10.4049/jimmunol.170.6.3233
   Saraiva C, 2017, BIOCHEM PHARMACOL, V141, P118, DOI 10.1016/j.bcp.2017.07.008
   Seo MS, 2000, J BIOL CHEM, V275, P20346, DOI 10.1074/jbc.M001943200
   Shigyo M, 2016, SCI REP-UK, V6, P0, DOI 10.1038/srep28293
   Silverman GA, 2001, J BIOL CHEM, V276, P33293, DOI 10.1074/jbc.R100016200
   Simon F, 2019, NEURAL REGEN RES, V14, P1309, DOI 10.4103/1673-5374.253507
   Thuret S, 2006, NAT REV NEUROSCI, V7, P628, DOI 10.1038/nrn1955
   Thurnherr T, 2006, J NEUROSCI, V26, P10110, DOI 10.1523/JNEUROSCI.2158-06.2006
   Tsuruta D, 2003, J CELL SCI, V116, P4977, DOI 10.1242/jcs.00823
   Van GENTD, 2003, INT J BIOCHEM CELL B, V35, P1536, DOI 10.1016/S1357-2725(03)00134-1
   Viader A, 2011, J NEUROSCI, V31, P17358, DOI 10.1523/JNEUROSCI.3931-11.2011
   Waller R, 2017, NEUROBIOL AGING, V55, P123, DOI 10.1016/j.neurobiolaging.2017.03.027
   Wang SW, 2018, FRONT IMMUNOL, V9, P0, DOI 10.3389/fimmu.2018.01298
   Wang WZ, 2018, INT J BIOL SCI, V14, P178, DOI 10.7150/ijbs.24074
   Waters RL, 1991, PARAPLEGIA, V29, P573, DOI 10.1038/sc.1991.85
   Wei WB, 2019, ZHONGGUO ZUZHI GONGC, V23, P650
   Xu KW, 2015, J BIOL CHEM, V290, P19245, DOI 10.1074/jbc.M115.639625
   Yao X, 2019, NEURAL REGEN RES, V14, P532, DOI 10.4103/1673-5374.245480
   Yuan AD, 2012, J CELL SCI, V125, P3257, DOI 10.1242/jcs.104729
   Zachara NE, 2011, CURR PROTOC MOL BIOL, V0, P0
NR 62
TC 3
Z9 3
U1 2
U2 32
PU WOLTERS KLUWER MEDKNOW PUBLICATIONS
PI MUMBAI
PA WOLTERS KLUWER INDIA PVT LTD , A-202, 2ND FLR, QUBE, C T S  NO 1498A-2 VILLAGE MAROL, ANDHERI EAST, MUMBAI, 400059, INDIA
SN 1673-5374
EI 1876-7958
J9 NEURAL REGEN RES
JI Neural Regen. Res.
PD JUN 15
PY 2020
VL 15
IS 6
BP 1102
EP 1110
DI 10.4103/1673-5374.270418
PG 9
WC Cell Biology; Neurosciences
SC Cell Biology; Neurosciences & Neurology
GA KD6XQ
UT WOS:000508008900026
PM 31823891
DA 2022-04-27
ER

PT J
AU Li, PF
   Gao, YT
   Li, X
   Tian, F
   Wang, F
   Wang, YL
   Zhao, BC
   Zhang, RX
   Wang, CF
AF Li, Pengfei
   Gao, Yuantao
   Li, Xiao
   Tian, Feng
   Wang, Fei
   Wang, Yali
   Zhao, Bichun
   Zhang, Ruxin
   Wang, Chunfang
TI mRNA and miRNA expression profile reveals the role of miR-31 overexpression in neural stem cell
SO SCIENTIFIC REPORTS
LA English
DT Article
ID nuclear receptor tlx; motor-neuron; differentiation; proliferation; gene; tool; identity; myelin; growth; loop
AB A detailed understanding of the character and differentiation mechanism of neural stem cells (NSCs) will help us to effectively utilize their transplantation to treat spinal cord injury. In previous studies, we found that compared with motor neurons (MNs), miR-31 was significantly high-expressed in NSCs and might play an important role in the proliferation of NSCs and the differentiation into MNs. To better understand the role of miR-31, we characterized the mRNA and miRNAs expression profiles in the early stage of spinal cord-derived NSCs after miR-31 overexpression. There were 35 mRNAs and 190 miRNAs differentially expressed between the miR-31 overexpression group and the control group. Compared with the control group, both the up-regulated mRNAs and miRNAs were associated with the stemness maintenance of NSCs and inhibited their differentiation, especially to MNs, whereas the down-regulated had the opposite effect. Further analysis of the inhibition of miR-31 in NSCs showed that interfering with miR-31 could increase the expression of MNs-related genes and produce MNs-like cells. All these indicated that miR-31 is a stemness maintenance gene of NSCs and has a negative regulatory role in the differentiation of NSCs into MNs. This study deepens our understanding of the role of miR-31 in NSCs, provides an effective candidate target for effectively inducing the differentiation of NSCs into MNs, and lays a foundation for the effective application of NSCs in clinic.
C1 [Li, Pengfei] Shanxi Med Univ, Translat Med Res Ctr, Xinjian South Rd 56, Taiyuan 030001, Shanxi, Peoples R China.
   [Gao, Yuantao] Nanchang Univ, Nanchang 330000, Jiangxi, Peoples R China.
   [Li, Pengfei; Li, Xiao; Tian, Feng; Wang, Fei; Wang, Yali; Zhao, Bichun; Zhang, Ruxin; Wang, Chunfang] Shanxi Med Univ, Lab Anim Ctr, Xinjian South Rd 56, Taiyuan 030001, Shanxi, Peoples R China.
RP Wang, CF (通讯作者)，Shanxi Med Univ, Lab Anim Ctr, Xinjian South Rd 56, Taiyuan 030001, Shanxi, Peoples R China.
EM wangchunfang@sxmu.edu.cn
FU National Natural Science Foundation of ChinaNational Natural Science Foundation of China (NSFC) [81371384]; Key Research and Development Projects of Shanxi Province [201803D31068]; Basic Application Research of Shanxi Province [201801D121212]
CR Ahuja CS, 2017, NAT REV DIS PRIMERS, V3, P0, DOI 10.1038/nrdp.2017.18
   Apweiler R, 2004, NUCLEIC ACIDS RES, V32, PD115, DOI 10.1093/nar/gkh131
   Arber S, 1999, NEURON, V23, P659, DOI 10.1016/S0896-6273(01)80026-X
   Ashburner M, 2000, NAT GENET, V25, P25, DOI 10.1038/75556
   Bagher Z, 2018, J CHEM NEUROANAT, V92, P35, DOI 10.1016/j.jchemneu.2018.05.003
   Betel D, 2010, GENOME BIOL, V11, P0, DOI 10.1186/gb-2010-11-8-r90
   Boschian C, 2018, NEUROSCIENCE, V386, P137, DOI 10.1016/j.neuroscience.2018.06.032
   Carbon S, 2019, NUCLEIC ACIDS RES, V47, PD330, DOI 10.1093/nar/gky1055
   Chen TH, 2019, ELIFE, V8, P0, DOI 10.7554/eLife.50848
   Cheng LC, 2005, NEURON, V46, P363, DOI 10.1016/j.neuron.2005.04.027
   [邓泱泱 DENGYANGYANG], 2006, 计算机工程 COMPUTER ENGINEERING, V32, P71
   Diana A, 2019, INT J MOL SCI, V20, P0, DOI 10.3390/ijms20174123
   Djenoune L, 2014, FRONT NEUROANAT, V8, P0, DOI 10.3389/fnana.2014.00026
   Ericson J, 1992, SCIENCE, V256, P1555, DOI 10.1126/science.1350865
   Fahlgren N, 2007, PLOS ONE, V2, P0, DOI 10.1371/journal.pone.0000219
   Friedlander MR, 2012, NUCLEIC ACIDS RES, V40, P37, DOI 10.1093/nar/gkr688
   Graham V, 2003, NEURON, V39, P749, DOI 10.1016/S0896-6273(03)00497-5
   Grimes CA, 2001, PROG NEUROBIOL, V65, P391, DOI 10.1016/S0301-0082(01)00011-9
   Grumbles RM, 2017, J NEUROTRAUM, V34, P581, DOI 10.1089/neu.2015.4374
   Hamada N, 2012, NEUROCHEM INT, V60, P743, DOI 10.1016/j.neuint.2012.03.010
   Hammond SM, 2015, ADV DRUG DELIVER REV, V87, P3, DOI 10.1016/j.addr.2015.05.001
   Haverkamp S, 2004, J COMP NEUROL, V477, P399, DOI 10.1002/cne.20267
   Jung BP, 2002, NEUROSCIENCE, V115, P515, DOI 10.1016/S0306-4522(02)00383-4
   Kameda T, 2018, CELL TISSUE RES, V371, P189, DOI 10.1007/s00441-017-2656-2
   Kanehisa M, 2000, NUCLEIC ACIDS RES, V28, P27, DOI 10.1093/nar/28.1.27
   Kanehisa M, 2019, PROTEIN SCI, V28, P1947, DOI 10.1002/pro.3715
   Kanehisa M, 2019, NUCLEIC ACIDS RES, V47, PD590, DOI 10.1093/nar/gky962
   Karagkouni D, 2018, NUCLEIC ACIDS RES, V46, PD239, DOI 10.1093/nar/gkx1141
   Kim D, 2013, GENOME BIOL, V14, P0, DOI 10.1186/gb-2013-14-4-r36
   Kim J, 2007, SCIENCE, V317, P1220, DOI 10.1126/science.1140481
   Kim WY, 2009, NAT NEUROSCI, V12, P1390, DOI 10.1038/nn.2408
   Koprivica V, 2005, SCIENCE, V310, P106, DOI 10.1126/science.1115462
   Kruger J, 2006, NUCLEIC ACIDS RES, V34, PW451, DOI 10.1093/nar/gkl243
   Langmead B, 2009, GENOME BIOL, V10, P0, DOI 10.1186/gb-2009-10-3-r25
   Leng N, 2013, BIOINFORMATICS, V29, P1035, DOI 10.1093/bioinformatics/btt087
   Liu CM, 2013, GENE DEV, V27, P1473, DOI 10.1101/gad.209619.112
   Lv C, 2017, NAT COMMUN, V8, P0, DOI 10.1038/s41467-017-01059-5
   Martens DJ, 2002, EUR J NEUROSCI, V16, P1045, DOI 10.1046/j.1460-9568.2002.02181.x
   Mens MMJ, 2018, STEM CELL REV REP, V14, P309, DOI 10.1007/s12015-018-9808-y
   Mohan A, 2006, BRIT J OPHTHALMOL, V90, P889, DOI 10.1136/bjo.2005.089219
   Morrison SJ, 2006, NATURE, V441, P1068, DOI 10.1038/nature04956
   Novitch BG, 2001, NEURON, V31, P773, DOI 10.1016/S0896-6273(01)00407-X
   Park SY, 2018, J MOL NEUROSCI, V64, P333, DOI 10.1007/s12031-018-1042-1
   Pozniak CD, 2010, P NATL ACAD SCI USA, V107, P21795, DOI 10.1073/pnas.1016485107
   Reeve RL, 2017, STEM CELLS, V35, P2071, DOI 10.1002/stem.2662
   Romualdi C, 2003, PHYSIOL GENOMICS, V12, P159, DOI 10.1152/physiolgenomics.00096.2002
   Sarsour EH, 2014, ANTIOXID REDOX SIGN, V20, P1618, DOI 10.1089/ars.2013.5303
   Song J, 2015, BIOCHEM BIOPH RES CO, V462, P396, DOI 10.1016/j.bbrc.2015.05.004
   Sticht C, 2018, PLOS ONE, V13, P0, DOI 10.1371/journal.pone.0206239
   Stifani N, 2014, FRONT CELL NEUROSCI, V8, P1, DOI 10.3389/fncel.2014.00293
   Stoffel W, 2005, P NATL ACAD SCI USA, V102, P4554, DOI 10.1073/pnas.0406380102
   Su Y, 2020, CELL DEATH DIFFER, V27, P949, DOI 10.1038/s41418-019-0390-x
   Sugimori M, 2007, DEVELOPMENT, V134, P1617, DOI 10.1242/dev.001255
   Tatusov RL, 2000, NUCLEIC ACIDS RES, V28, P33, DOI 10.1093/nar/28.1.33
   Thaler JP, 2002, CELL, V110, P237, DOI 10.1016/S0092-8674(02)00823-1
   Tian YH, 2017, ELIFE, V6, P0, DOI 10.7554/eLife.29538.001
   Toda T, 2017, CELL STEM CELL, V21, P618, DOI 10.1016/j.stem.2017.08.012
   Trapnell C, 2010, NAT BIOTECHNOL, V28, P511, DOI 10.1038/nbt.1621
   Wang HY, 2017, NEUROREPORT, V28, P1225, DOI 10.1097/WNR.0000000000000900
   Wang JY, 2018, INT J BIOL SCI, V14, P1399, DOI 10.7150/ijbs.27446
   Wei HG, 2010, INT J DEV NEUROSCI, V28, P545, DOI 10.1016/j.ijdevneu.2010.04.007
   Xia XH, 2019, STEM CELL RES THER, V10, P0, DOI 10.1186/s13287-019-1387-6
   Yadirgi G, 2011, STEM CELLS, V29, P700, DOI 10.1002/stem.614
   Zearfoss NR, 2008, BBA-GENE REGUL MECH, V1779, P486, DOI 10.1016/j.bbagrm.2008.06.003
   Zhang YJ, 2016, PROTEIN CELL, V7, P489, DOI 10.1007/s13238-016-0272-7
   Zhao CN, 2013, SCI REP-UK, V3, P0, DOI 10.1038/srep01329
   Zhao C, 2010, P NATL ACAD SCI USA, V107, P1876, DOI 10.1073/pnas.0908750107
   Zhao C, 2009, NAT STRUCT MOL BIOL, V16, P365, DOI 10.1038/nsmb.1576
   Zheng Y, 2020, NEURAL REGEN RES, V15, P1437, DOI 10.4103/1673-5374.274332
NR 69
TC 1
Z9 1
U1 1
U2 5
PU NATURE RESEARCH
PI BERLIN
PA HEIDELBERGER PLATZ 3, BERLIN, 14197, GERMANY
SN 2045-2322
EI 
J9 SCI REP-UK
JI Sci Rep
PD OCT 16
PY 2020
VL 10
IS 1
BP 
EP 
DI 10.1038/s41598-020-74541-8
PG 14
WC Multidisciplinary Sciences
SC Science & Technology - Other Topics
GA OM2FA
UT WOS:000585841900018
PM 33067542
DA 2022-04-27
ER
