# Supplementary material for: Bibliometric analysis of research on gene expression in spinal cord injury
Source: Front Mol Neurosci. 2022 Oct 31;15:1023692. doi: 10.3389/fnmol.2022.1023692 (PMC9661966; doi:10.3389/fnmol.2022.1023692)
Supplement: Supplementary file 7 [file Data_Sheet_4.zip › download2021u34.txt]

PT J
AU Yao, XQ
   Liu, ZY
   Chen, JY
   Huang, ZC
   Liu, JH
   Sun, BH
   Zhu, QA
   Ding, RT
   Chen, JT
AF Yao, Xin-Qiang
   Liu, Zhong-Yuan
   Chen, Jia-Ying
   Huang, Zu-Cheng
   Liu, Jun-Hao
   Sun, Bai-Hui
   Zhu, Qing-An
   Ding, Ruo-Ting
   Chen, Jian-Ting
TI Proteomics and bioinformatics reveal insights into neuroinflammation in the acute to subacute phases in rat models of spinal cord contusion injury
SO FASEB JOURNAL
LA English
DT Article
DE lipid metabolism; lysosomes; neuroinflammation; proteomics; spinal cord injury
ID inflammatory response; complement; activation; clearance; microglia; pathway; package; cn
AB Neuroinflammation is recognized as a hallmark of spinal cord injury (SCI). Although neuroinflammation is an important pathogenic factor that leads to secondary injuries after SCI, neuroprotective anti-inflammatory treatments remain ineffective in the management of SCI. Moreover, the molecular signatures involved in the pathophysiological changes that occur during the course of SCI remain ambiguous. The current study investigated the proteins and pathways involved in C5 spinal cord hemi-contusion injury using a rat model by means of 4-D label-free proteomic analysis. Furthermore, two Gene Expression Omnibus (GEO) transcriptomic datasets, Western blot assays, and immunofluorescent staining were used to validate the expression levels and localization of dysregulated proteins. The present study observed that the rat models of SCI were associated with the enrichment of proteins related to the complement and coagulation cascades, cholesterol metabolism, and lysosome pathway throughout the acute and subacute phases of injury. Intriguingly, the current study also observed that 75 genes were significantly altered in both the GEO datasets, including ANXA1, C1QC, CTSZ, GM2A, GPNMB, and PYCARD. Further temporal clustering analysis revealed that the continuously upregulated protein cluster was associated with immune response, lipid regulation, lysosome pathway, and myeloid cells. Additionally, five proteins were further validated by means of Western blot assays and the immunofluorescent staining showed that these proteins coexisted with the F4/80+ reactive microglia and infiltrating macrophages. In conclusion, the proteomic data pertaining to the current study indicate the notable proteins and pathways that may be novel therapeutic targets for the treatment of SCI.
C1 [Yao, Xin-Qiang; Liu, Zhong-Yuan; Huang, Zu-Cheng; Liu, Jun-Hao; Zhu, Qing-An; Ding, Ruo-Ting; Chen, Jian-Ting] Southern Med Univ, Nanfang Hosp, Dept Orthopaed, Div Spine Surg, 1838 North Guangzhou Ave, Guangzhou 510515, Guangdong, Peoples R China.
   [Chen, Jia-Ying] Southern Med Univ, Nanfang Hosp, Dept Comprehens Med Treatment Ward, Guangzhou, Peoples R China.
   [Liu, Jun-Hao] South China Univ Technol, Guangzhou Peoples Hosp 1, Sch Med, Dept Orthopaed,Div Spine Surg, Guangzhou, Peoples R China.
   [Sun, Bai-Hui] Southern Med Univ, Nanfang Hosp, Dept Gen Surg, Guangzhou, Peoples R China.
RP Ding, RT; Chen, JT (通讯作者)，Southern Med Univ, Nanfang Hosp, Dept Orthopaed, Div Spine Surg, 1838 North Guangzhou Ave, Guangzhou 510515, Guangdong, Peoples R China.
EM ding_ruoting@163.com; chenjt@smu.edu.cn
FU Guangdong Science and Technology Department (Science and Technology Department, Guangdong Province) [2017B010110012]; Natural Science Foundation of Guangdong Province (Guangdong Natural Science Foundation)National Natural Science Foundation of Guangdong Province [2021A1515011228]; Guangzhou Science, Technology and Innovation Commission (Bureau of Science and Information Technology of Guangzhou Municipality) [20211A011008]; National Natural Science Foundation of China (NSFC)National Natural Science Foundation of China (NSFC) [81902217, 81701921]
CR Ahuja CS, 2017, NAT REV DIS PRIMERS, V3, P0, DOI 10.1038/nrdp.2017.18
   Allan ERO, 2017, J NEUROINFLAMM, V14, P0, DOI 10.1186/s12974-017-0874-x
   Tran AP, 2018, PHYSIOL REV, V98, P881, DOI 10.1152/physrev.00017.2017
   Anderson AJ, 2004, J NEUROTRAUM, V21, P1831, DOI 10.1089/neu.2004.21.1831
   Beck KD, 2010, BRAIN, V133, P433, DOI 10.1093/brain/awp322
   Brekk OR, 2020, P NATL ACAD SCI USA, V117, P27646, DOI 10.1073/pnas.2003021117
   Cantuti-castelvetri L, 2018, SCIENCE, V359, P684, DOI 10.1126/science.aan4183
   Cheng XX, 2018, EXP NEUROL, V299, P97, DOI 10.1016/j.expneurol.2017.10.014
   Ding H, 2020, LIFE SCI, V242, P0, DOI 10.1016/j.lfs.2019.117235
   Fleming JC, 2006, BRAIN, V129, P3249, DOI 10.1093/brain/awl296
   Gabande-rodriguez E, 2019, EMBO J, V38, P0, DOI 10.15252/embj.201899553
   Gadani SP, 2015, NEURON, V87, P47, DOI 10.1016/j.neuron.2015.05.019
   Hanzelmann S, 2013, BMC BIOINFORMATICS, V14, P0, DOI 10.1186/1471-2105-14-7
   Hanisch UK, 2007, NAT NEUROSCI, V10, P1387, DOI 10.1038/nn1997
   Hu XM, 2015, NAT REV NEUROL, V11, P56, DOI 10.1038/nrneurol.2014.207
   Huang ZC, 2018, NEUROSCI LETT, V664, P116, DOI 10.1016/j.neulet.2017.11.019
   Kobayakawa K, 2019, SCI ADV, V5, P0, DOI 10.1126/sciadv.aav5086
   Kumar L, 2007, BIOINFORMATION, V2, P5, DOI 10.6026/97320630002005
   Lee JD, 2019, SEMIN IMMUNOL, V45, P0, DOI 10.1016/j.smim.2019.101340
   Liu ZY, 2020, J NEUROINFLAMM, V17, P0, DOI 10.1186/s12974-020-01751-2
   Mallah K, 2020, FRONT IMMUNOL, V11, P0, DOI 10.3389/fimmu.2020.02021
   Marschallinger J, 2020, NAT NEUROSCI, V23, P194, DOI 10.1038/s41593-019-0566-1
   Milich LM, 2019, ACTA NEUROPATHOL, V137, P785, DOI 10.1007/s00401-019-01992-3
   Nakanishi H, 2020, NEURAL REGEN RES, V15, P25, DOI 10.4103/1673-5374.264444
   Natrajan MS, 2015, BRAIN, V138, P3581, DOI 10.1093/brain/awv289
   Norris GT, 2018, J EXP MED, V215, P1789, DOI 10.1084/jem.20172244
   Peterson SL, 2015, J NEUROSCI, V35, P4332, DOI 10.1523/JNEUROSCI.4473-12.2015
   Peterson SL, 2014, EXP NEUROL, V258, P35, DOI 10.1016/j.expneurol.2014.04.028
   Pislar A, 2020, FRONT MOL NEUROSCI, V13, P0, DOI 10.3389/fnmol.2020.575453
   Ritchie ME, 2015, NUCLEIC ACIDS RES, V43, P0, DOI 10.1093/nar/gkv007
   Squair JW, 2018, ELIFE, V7, P0, DOI 10.7554/eLife.39188
   Steward O, 2017, EXP NEUROL, V287, P374, DOI 10.1016/j.expneurol.2016.06.029
   Sun X, 2010, PLOS ONE, V5, P0, DOI 10.1371/journal.pone.0009380
   Tran AP, 2021, NEURAL REGEN RES, V16, P26, DOI 10.4103/1673-5374.286948
   Wang X, 2015, GLIA, V63, P635, DOI 10.1002/glia.22774
   Yong HYF, 2019, CELL MOL IMMUNOL, V16, P540, DOI 10.1038/s41423-019-0223-3
   Yu GC, 2012, OMICS, V16, P284, DOI 10.1089/omi.2011.0118
   Zhang XF, 2018, NAT PROTOC, V13, P530, DOI 10.1038/nprot.2017.147
   Zhou T, 2019, NAT NEUROSCI, V22, P421, DOI 10.1038/s41593-018-0324-9
   Zhou X, 2020, NAT NEUROSCI, V23, P337, DOI 10.1038/s41593-020-0597-7
   Zhu Y, 2017, J NEUROSCI, V37, P2362, DOI 10.1523/JNEUROSCI.2751-16.2017
NR 41
TC 2
Z9 2
U1 7
U2 14
PU WILEY
PI HOBOKEN
PA 111 RIVER ST, HOBOKEN 07030-5774, NJ USA
SN 0892-6638
EI 1530-6860
J9 FASEB J
JI Faseb J.
PD JUL 15
PY 2021
VL 35
IS 7
BP 
EP 
DI 10.1096/fj.202100081RR
PG 14
WC Biochemistry & Molecular Biology; Biology; Cell Biology
SC Biochemistry & Molecular Biology; Life Sciences & Biomedicine - Other Topics; Cell Biology
GA TB2YH
UT WOS:000667814100082
PM 34143440
DA 2022-04-27
ER

PT J
AU Ye, L
   Morse, LR
   Falci, SP
   Olson, JK
   Shrivastava, M
   Nguyen, N
   Linnman, C
   Troy, KL
   Battaglino, RA
AF Ye, Liang
   Morse, Leslie R.
   Falci, Scott P.
   Olson, Julie K.
   Shrivastava, Mayank
   Nguyen, Nguyen
   Linnman, Clas
   Troy, Karen L.
   Battaglino, Ricardo A.
TI hsa-MiR-19a-3p and hsa-MiR-19b-3p Are Associated with Spinal Cord Injury-Induced Neuropathic Pain: Findings from a Genome-Wide MicroRNA Expression Profiling Screen
SO NEUROTRAUMA REPORTS
LA English
DT Article
DE biomarker; microRNA; neuropathic pain; rehabilitation medicine; spinal cord injury
ID cytokine signaling 1; molecular-mechanism; gene-expression; suppressor; socs1; pathway; oligodendrocyte; inflammation; macrophage; sensitivity
AB Neuropathic pain in spinal cord injury (SCI) is associated with inflammation in both the peripheral and central nervous system (CNS), which may contribute to the initiation and maintenance of persistent pain. An understanding of factors contributing to neuroinflammation may lead to new therapeutic targets for neuropathic pain. Moreover, novel circulating biomarkers of neuropathic pain may facilitate earlier and more effective treatment. MicroRNAs (miRNAs) are short, non-coding single-stranded RNA that have emerged as important biomarkers and molecular mediators in physiological and pathological conditions. Using a genome-wide miRNA screening approach, we studied differential miRNA expression in plasma from 68 healthy, community-dwelling adults with and without SCI enrolled in ongoing clinical studies. We detected 2367 distinct miRNAs. Of these, 383 miRNAs were differentially expressed in acute SCI or chronic SCI versus no SCI and 71 were differentially expressed in chronic neuropathic pain versus no neuropathic pain. We selected homo sapiens (hsa)-miR-19a-3p and hsa-miR-19b-3p for additional analysis based on p-value, fold change, and their known role as regulators of neuropathic pain and neuroinflammation. Both hsa-miR-19a-3p and hsa-miR-19b-3p levels were significantly higher in those with chronic SCI and severe neuropathic pain versus those with chronic SCI and no neuropathic pain. In confirmatory studies, both hsa-miR-19a-3p and hsa-miR-19b-3p have moderate to strong discriminative ability to distinguish between those with and without pain. After adjusting for opioid use, hsa-miR-19b-3p levels were positively associated with pain interference with mood. Because hsa-miR-19 levels have been shown to change in response to exercise, folic acid, and resveratrol, these studies suggest that miRNAs are potential targets of therapeutic interventions.
C1 [Ye, Liang; Morse, Leslie R.; Nguyen, Nguyen; Battaglino, Ricardo A.] Univ Minnesota, Dept Rehabil Med, Sch Med, 500 Boynton Hlth Serv Bridge,410 Church St SE, Minneapolis, MN 55455 USA.
   [Falci, Scott P.] Swedish Med Ctr, Dept Neurol Surg, Englewood, CO 80110 USA.
   [Olson, Julie K.; Shrivastava, Mayank] Univ Minnesota, Sch Dent, Dept Diagnost & Biol Sci, Minneapolis, MN 55455 USA.
   [Linnman, Clas] Harvard Med Sch, Spaulding Rehabil Hosp, Dept Phys Med & Rehabil, Charlestown, MA USA.
   [Troy, Karen L.] Worcester Polytech Inst, Dept Biomed Engn, Worcester, MA 01609 USA.
RP Battaglino, RA (通讯作者)，Univ Minnesota, Dept Rehabil Med, Sch Med, 500 Boynton Hlth Serv Bridge,410 Church St SE, Minneapolis, MN 55455 USA.
EM rbattagl@umn.edu
FU Department of DefenseUnited States Department of Defense [W81XWH-10-1-1043]; National Institutes of HealthUnited States Department of Health & Human ServicesNational Institutes of Health (NIH) - USA [R01AR064793]; National Institute on Disability, Independent Living, and Rehabilitation Research (NIDILRR)United States Department of Health & Human Services [90SI5015-01-00]
CR Arai M, 2013, PAIN MED, V14, P720, DOI 10.1111/pme.12066
   Ashraf U, 2016, J VIROL, V90, P4780, DOI 10.1128/JVI.02586-15
   Baker BJ, 2009, TRENDS IMMUNOL, V30, P392, DOI 10.1016/j.it.2009.07.001
   Balabanov R, 2006, J NEUROSCI, V26, P5143, DOI 10.1523/JNEUROSCI.0737-06.2006
   Bali KK, 2014, MOL PAIN, V10, P0, DOI 10.1186/1744-8069-10-22
   Bartel DP, 2009, CELL, V136, P215, DOI 10.1016/j.cell.2009.01.002
   Battaglino RA, 2012, BONE, V51, P600, DOI 10.1016/j.bone.2012.04.019
   Behm-ansmant I, 2006, COLD SPRING HARB SYM, V71, P523, DOI 10.1101/sqb.2006.71.013
   Bryce TN, 2012, SPINAL CORD, V50, P404, DOI 10.1038/sc.2012.2
   Bryce TN, 2007, J SPINAL CORD MED, V30, P421, DOI 10.1080/10790268.2007.11753405
   Burke D, 2017, EUR J PAIN, V21, P29, DOI 10.1002/ejp.905
   Choi WH, 2005, BIOCHEM BIOPH RES CO, V329, P125, DOI 10.1016/j.bbrc.2005.01.110
   Dawson DA, 2003, ALCOHOL RES HEALTH, V27, P18
   Dominguez E, 2010, J NEUROSCI, V30, P5754, DOI 10.1523/JNEUROSCI.5007-09.2010
   Dworkin RH, 2005, PAIN, V113, P9, DOI 10.1016/j.pain.2004.09.012
   Emery B, 2006, NEUROSCIENCE, V137, P463, DOI 10.1016/j.neuroscience.2005.09.022
   Fabian MR, 2010, ANNU REV BIOCHEM, V79, P351, DOI 10.1146/annurev-biochem-060308-103103
   Fukao A, 2015, RNA BIOL, V12, P922, DOI 10.1080/15476286.2015.1073436
   Garshick E, 1989, AM REV RESPIR DIS, V140, P373, DOI 10.1164/ajrccm/140.2.373
   Genda Y, 2013, INT J MOL MED, V31, P129, DOI 10.3892/ijmm.2012.1163
   Girolami EI, 2010, EXP NEUROL, V223, P173, DOI 10.1016/j.expneurol.2009.06.018
   Gold MS, 2010, NAT MED, V16, P1248, DOI 10.1038/nm.2235
   Gregus AM, 2021, PAIN, V162, P2186, DOI 10.1097/j.pain.0000000000002215
   Gruener H, 2020, PAIN, V161, P545, DOI 10.1097/j.pain.0000000000001740
   Gupta N, 2020, FRONT CELL NEUROSCI, V14, P0, DOI 10.3389/fncel.2020.00132
   Han JJ, 2016, NEURON, V91, P79, DOI 10.1016/j.neuron.2016.05.034
   Hashimoto M, 2011, INT IMMUNOL, V23, P165, DOI 10.1093/intimm/dxq469
   Hergenroeder GW, 2018, J NEUROTRAUM, V35, P2530, DOI 10.1089/neu.2018.5675
   Imai S, 2011, J NEUROSCI, V31, P15294, DOI 10.1523/JNEUROSCI.0921-11.2011
   Jia ZF, 2013, PATHOL ONCOL RES, V19, P847, DOI 10.1007/s12253-013-9653-x
   Kim JONG-HYEON, 2014, EXP NEUROBIOL, V23, P148, DOI 10.5607/en.2014.23.2.148
   Kok MGM, 2018, BIOMOL DETECT QUANTIF, V15, P1, DOI 10.1016/j.bdq.2017.11.002
   Lagos-quintana M, 2001, SCIENCE, V294, P853, DOI 10.1126/science.1064921
   Li XY, 2019, LIFE SCI, V232, P0, DOI 10.1016/j.lfs.2019.116651
   Liu QH, 2010, ANNU REV BIOCHEM, V79, P295, DOI 10.1146/annurev.biochem.052208.151733
   Lofrumento DD, 2014, INNATE IMMUN-LONDON, V20, P249, DOI 10.1177/1753425913488429
   Ma Y, 2016, GENE, V588, P62, DOI 10.1016/j.gene.2016.04.037
   Molet J, 2016, J NEUROCHEM, V136, P133, DOI 10.1111/jnc.13375
   Mori H, 2004, NAT MED, V10, P739, DOI 10.1038/nm1071
   Morse LR, 2012, J BONE MINER RES, V27, P352, DOI 10.1002/jbmr.546
   *nationalspinalcordinjurycenter , 2021, SPIN CORD INJ FACTS, V0, P0
   Park EJ, 2003, J BIOL CHEM, V278, P14747, DOI 10.1074/jbc.M210819200
   Park KW, 2014, EXP NEUROL, V261, P65, DOI 10.1016/j.expneurol.2014.06.013
   Qin HW, 2008, J IMMUNOL, V181, P3167, DOI 10.4049/jimmunol.181.5.3167
   Qin H, 2007, J IMMUNOL, V179, P5966, DOI 10.4049/jimmunol.179.9.5966
   Qin HW, 2006, FASEB J, V20, P985, DOI 10.1096/fj.05-5493fje
   Sachithanandan N, 2011, DIABETES, V60, P2023, DOI 10.2337/db11-0259
   Sakai A, 2017, NAT COMMUN, V8, P0, DOI 10.1038/ncomms16079
   Shao LM, 2014, INT J CLIN EXP MED, V7, P5067
   Siddall PJ, 2003, PAIN, V103, P249, DOI 10.1016/S0304-3959(02)00452-9
   Sun JK, 2017, ONCOTARGET, V8, P110785, DOI 10.18632/oncotarget.22720
   Torisu T, 2008, HEPATOLOGY, V47, P1644, DOI 10.1002/hep.22214
   Tsuda M, 2011, BRAIN, V134, P1127, DOI 10.1093/brain/awr025
   Turnley AM, 2002, J NEUROIMMUNOL, V123, P35, DOI 10.1016/S0165-5728(01)00480-5
   Wang CH, 2015, INT J CLIN EXP PATHO, V8, P10901
   Wang XG, 2015, INT J MOL MED, V35, P839, DOI 10.3892/ijmm.2015.2071
   Wu D, 2011, NEUROSCIENCE, V190, P386, DOI 10.1016/j.neuroscience.2011.06.017
   Wu YQ, 2017, TOHOKU J EXP MED, V242, P129, DOI 10.1620/tjem.242.129
   Xu XM, 2020, NEURAL PLAST, V2020, P0, DOI 10.1155/2020/8881687
   Yoshimura A, 2012, FRONT IMMUNOL, V3, P0, DOI 10.3389/fimmu.2012.00020
   Zhu MM, 2016, J ALZHEIMERS DIS, V50, P1149, DOI 10.3233/JAD-150763
NR 61
TC 1
Z9 1
U1 6
U2 6
PU MARY ANN LIEBERT, INC
PI NEW ROCHELLE
PA 140 HUGUENOT STREET, 3RD FL, NEW ROCHELLE, NY 10801 USA
SN 
EI 2689-288X
J9 NEUROTRAUMA REP
JI Neurotrauma Rep.
PD SEP 1
PY 2021
VL 2
IS 1
BP 424
EP 439
DI 10.1089/neur.2021.0011
PG 16
WC Clinical Neurology; Neurosciences
SC Neurosciences & Neurology
GA UQ7GG
UT WOS:000696228500002
PM 34755149
DA 2022-04-27
ER

PT J
AU Li, Q
   Li, B
   Tao, B
   Zhao, CX
   Fan, BY
   Wang, Q
   Sun, C
   Duan, HQ
   Pang, YL
   Fu, XH
   Feng, SQ
AF Li, Qiang
   Li, Bo
   Tao, Bo
   Zhao, Chenxi
   Fan, Baoyou
   Wang, Qi
   Sun, Chao
   Duan, Huiquan
   Pang, Yilin
   Fu, Xuanhao
   Feng, Shiqing
TI Identification of four genes and biological characteristics associated with acute spinal cord injury in rats integrated bioinformatics analysis
SO ANNALS OF TRANSLATIONAL MEDICINE
LA English
DT Article
DE Spinal cord injury (SCI); inflammation; erythropoietin; Fms related tyrosine kinase 3 ligand (Flt-3L); CD48; monocyte chemoattractant protein-1 (MCP-1)
AB Background: Spinal cord injury (SCI) is a serious condition that can cause physical disability and sensory dysfunction. Cytokines play an extremely important role in the acute phase of SCI. Clarifying the cytokine expression profile is of great importance. Methods: Cytokine array analysis was used to explore the changes in 67 different proteins at 0 hours, 2 hours, 1 day, 3 days, and 7 days after acute SCI in rats. The differentially expressed cytokines in the various periods were analyzed and compared. The biological processes related to the differentially expressed proteins were examined using Gene Ontology (GO) analysis. Results: Immediately after SCI (0 hours), only ciliary neurotrophic factor (CNTF) was slightly upregulated, while 23 other proteins were down-regulated. At 2 hours after SCI, there were 3 upregulated and 21 downregulated proteins. At 1 day after SCI, there were 5 upregulated and 6 downregulated proteins. At 3 days after SCI, there were 6 upregulated and 4 downregulated proteins. At 7 days after SCI, there were 4 upregulated and 9 downregulated proteins. Erythropoietin (EPO) and Fms related tyrosine kinase 3 ligand (Flt-3L) were downregulated at all time points. CD48 was decreased at 2 hours to 7 days after SCI. Monocyte chemotactic protein-1 (MCP-1) was the only protein that was upregulated at 2 hours to 7 days. The GO and pathway analyses revealed that the cytokine-related pathways, cell death, and proliferation might play a key role during secondary SCI. Conclusions: This study identified 3 downregulated proteins during SCI, that being EPO, Flt-3L, and Background: Spinal cord injury (SCI) is a serious condition that can cause physical disability and sensory dysfunction. Cytokines play an extremely important role in the acute phase of SCI. Clarifying the cytokine expression profile is of great importance. Methods: Cytokine array analysis was used to explore the changes in 67 different proteins at 0 hours, 2 hours, 1 day, 3 days, and 7 days after acute SCI in rats. The differentially expressed cytokines in the various periods were analyzed and compared. The biological processes related to the differentially expressed proteins were examined using Gene Ontology (GO) analysis. Results: Immediately after SCI (0 hours), only ciliary neurotrophic factor (CNTF) was slightly up regulated, while 23 other proteins were down-regulated. At 2 hours after SCI, there were 3 upregulated and 21 downregulated proteins. At 1 day after SCI, there were 5 upregulated and 6 downregulated proteins. At 3 days after SCI, there were 6 upregulated and 4 downregulated proteins. At 7 days after SCI, there were 4 upregulated and 9 downregulated proteins. Erythropoietin (EPO) and Fms related tyrosine kinase 3 ligand (Flt-3L) were downregulated at all time points. CD48 was decreased at 2 hours to 7 days after SCI. Monocyte chemotactic protein-1 (MCP-1) was the only protein that was upregulated at 2 hours to 7 days. The GO and pathway analyses revealed that the cytokine-related pathways, cell death, and proliferation might play a key role during secondary SCI. Conclusions: This study identified 3 downregulated proteins during SCI, that being EPO, Flt-3L, and CD48. MCP-1 was the only upregulated protein, and its expression was upregulated till day 7 following SCI. These 4 identified genes may be potential therapeutic targets for the treatment of SCI.
C1 [Li, Qiang; Li, Bo; Tao, Bo; Zhao, Chenxi; Fan, Baoyou; Wang, Qi; Sun, Chao; Duan, Huiquan; Pang, Yilin; Fu, Xuanhao; Feng, Shiqing] Tianjin Med Univ Gen Hosp, Dept Orthoped, 154 Anshan Rd, Tianjin 300052, Peoples R China.
   [Li, Qiang; Tao, Bo; Zhao, Chenxi; Fan, Baoyou; Wang, Qi; Sun, Chao; Duan, Huiquan; Pang, Yilin; Fu, Xuanhao; Feng, Shiqing] Tianjin Key Lab Spine & Spinal Cord Injury, Int Sci & Technol Cooperat Base Spinal Cord Injur, Tianjin, Peoples R China.
   [Li, Qiang] Shanxi Acad Med Sci, Shanxi Bethune Hosp, Dept Orthoped, Taiyuan, Peoples R China.
   [Li, Bo] Sun Yat Sen Univ, Sun Yat Sen Mem Hosp, Dept Orthoped, Guangzhou, Peoples R China.
   [Wang, Qi] ITCWM Nankai Hosp, Tianjin Hosp, Dept Orthoped, Tianjin, Peoples R China.
RP Feng, SQ (通讯作者)，Tianjin Med Univ Gen Hosp, Dept Orthoped, 154 Anshan Rd, Tianjin 300052, Peoples R China.
EM sqfeng@tmu.edu.cn
FU Key Projects for Science and Technology Support [19YFZCSY00660]; Tianjin Research Innovation Project for Postgraduate Students [2019YJSB106]; Key Projects of Tianjin Natural Science Foundation [19JCZDJC34900]
CR Amo-aparicio JESUS, 2018, CURR PROTOC IMMUNOL, V123, Pe57, DOI 10.1002/cpim.57
   Beck KD, 2010, BRAIN, V133, P433, DOI 10.1093/brain/awp322
   Biglari B, 2015, SPINAL CORD, V53, P510, DOI 10.1038/sc.2015.28
   Boato F, 2013, J NEUROINFLAMM, V10, P0, DOI 10.1186/1742-2094-10-6
   Brennan FH, 2015, NEURAL REGEN RES, V10, P1596, DOI 10.4103/1673-5374.165268
   Deshmane SL, 2009, J INTERF CYTOK RES, V29, P313, DOI 10.1089/jir.2008.0027
   Duan HQ, 2018, CNS NEUROSCI THER, V24, P429, DOI 10.1111/cns.12801
   Guermonprez P, 2019, INT REV CEL MOL BIO, V349, P1, DOI 10.1016/bs.ircmb.2019.08.002
   Hayes KC, 2002, J NEUROTRAUM, V19, P753, DOI 10.1089/08977150260139129
   Jiang C, 2020, MED SCI MONITOR, V26, P0, DOI 10.12659/MSM.927107
   Jones TB, 2014, EXP NEUROL, V258, P78, DOI 10.1016/j.expneurol.2014.03.003
   Khalid K, 2021, ENEURO, V8, P0
   Lacroix S, 2002, J COMP NEUROL, V454, P213, DOI 10.1002/cne.10407
   Lee YL, 2000, NEUROCHEM INT, V36, P417, DOI 10.1016/S0197-0186(99)00133-3
   Li XM, 2019, AGING DIS, V10, P544, DOI 10.14336/AD.2018.0820
   Ma SF, 2015, BRAIN BEHAV IMMUN, V45, P157, DOI 10.1016/j.bbi.2014.11.007
   Mcardel SL, 2016, J IMMUNOL, V197, P3038, DOI 10.4049/jimmunol.1600706
   Mcardel SL, 2016, CLIN IMMUNOL, V164, P10, DOI 10.1016/j.clim.2016.01.008
   Mortezaee K, 2018, J CELL PHYSIOL, V233, P5160, DOI 10.1002/jcp.26287
   Mukaino M, 2010, EXP NEUROL, V224, P403, DOI 10.1016/j.expneurol.2010.04.020
   Okada S, 2016, INFLAMM REGEN, V36, P0, DOI 10.1186/s41232-016-0026-1
   Ren Y, 2013, NEURAL PLAST, V2013, P0, DOI 10.1155/2013/945034
   Simon F, 2019, NEURAL REGEN RES, V14, P1309, DOI 10.4103/1673-5374.253507
   Smith JR, 2001, IMMUNOLOGY, V102, P352, DOI 10.1046/j.1365-2567.2001.01180.x
   Tanabe S, 2019, NEUROSCI RES, V139, P37, DOI 10.1016/j.neures.2018.07.002
   Thompson CD, 2013, J NEUROTRAUM, V30, P1311, DOI 10.1089/neu.2012.2651
   Wang P, 2018, CNS NEUROSCI THER, V24, P1185, DOI 10.1111/cns.12856
   Wu Y, 2020, BIOCHEM BIOPH RES CO, V526, P793, DOI 10.1016/j.bbrc.2020.03.142
   Yang L, 2018, CELL PHYSIOL BIOCHEM, V51, P1921, DOI 10.1159/000495717
   Yang P, 2012, EXP NEUROL, V236, P19, DOI 10.1016/j.expneurol.2012.03.019
   Zhao XC, 2019, MOL GENET GENOM MED, V7, P0, DOI 10.1002/mgg3.653
   Zong SH, 2012, INFLAMMATION, V35, P520, DOI 10.1007/s10753-011-9341-5
NR 32
TC 0
Z9 0
U1 2
U2 4
PU AME PUBL CO
PI SHATIN
PA FLAT-RM C 16F, KINGS WING PLAZA 1, NO 3 KWAN ST, SHATIN, HONG KONG 00000, PEOPLES R CHINA
SN 2305-5839
EI 2305-5847
J9 ANN TRANSL MED
JI ANN. TRANSL. MED.
PD APR 15
PY 2021
VL 9
IS 7
BP 
EP 
DI 10.21037/atm-21-603
PG 13
WC Oncology; Medicine, Research & Experimental
SC Oncology; Research & Experimental Medicine
GA RO0XQ
UT WOS:000640773900007
PM 33987268
DA 2022-04-27
ER

PT J
AU Morrison, D
   Arcese, AA
   Parrish, J
   Gibbs, K
   Beaufort, A
   Herman, P
   Stein, AB
   Bloom, O
AF Morrison, Debra
   Arcese, Anthony A.
   Parrish, Janay
   Gibbs, Katie
   Beaufort, Andrew
   Herman, Paige
   Stein, Adam B.
   Bloom, Ona
TI Systemic gene expression profiles according to pain types in individuals with chronic spinal cord injury
SO MOLECULAR PAIN
LA English
DT Article
DE Spinal cord injury; pain; neuropathic; nociceptive; gene expression
AB Pain affects most individuals with traumatic spinal cord injury (SCI). Major pain types after SCI are neuropathic or nociceptive, often experienced concurrently. Pain after SCI may be refractory to treatments and negatively affects quality of life. Previously, we analyzed whole blood gene expression in individuals with chronic SCI compared to able-bodied (AB) individuals. Most participants with SCI reported pain (N = 19/28). Here, we examined gene expression of participants with SCI by pain status. Compared to AB, participants with SCI with pain had 468 differentially expressed (DE) genes; participants without pain had 564 DE genes (FDR < 0.05). Among DE genes distinct to participants with SCI with pain, Gene Ontology Biological Process (GOBP) analysis showed upregulated genes were enriched in categories related to T cell activation or inflammation; downregulated genes were enriched in categories related to protein proteolysis and catabolism. Although most participants with pain reported multiple pain types concurrently, we performed a preliminary comparison of gene expression by worst pain problem type. Compared to AB, participants with SCI who ranked neuropathic (N = 9) as worst had one distinct DE gene (TMEM156); participants who ranked nociceptive (N = 10) as worst had 61 distinct DE genes (FDR < 0.05). In the nociceptive group, the GOBP category with the lowest P-value identified among upregulated genes was "positive regulation of T cell activation"; among downregulated genes it was "receptor tyrosine kinase binding". An exploratory comparison of pain groups by principal components analysis also showed that the nociceptive group was enriched in T-cell related genes. A correlation analysis identified genes significantly correlated with pain intensity in the neuropathic or nociceptive groups (N = 145, 65, respectively, Pearson's correlation r > 0.8). While this pilot study highlights challenges of identifying gene expression profiles that correlate with specific types of pain in individuals with SCI, it suggests that T-cell signaling should be further investigated in this context.
C1 [Morrison, Debra; Arcese, Anthony A.; Gibbs, Katie; Beaufort, Andrew; Herman, Paige; Bloom, Ona] Feinstein Inst Med Res, Inst Mol Med, Manhasset, NY 11030 USA.
   [Parrish, Janay] Donald & Barbara Zucker Sch Med Hofstra Northwell, Hempstead, NY USA.
   [Gibbs, Katie; Stein, Adam B.; Bloom, Ona] Zucker Sch Med Hofstra Northwell, Dept Phys Med & Rehabil, Hempstead, NY USA.
   [Bloom, Ona] Zucker Sch Med Hofstra Northwell, Dept Mol Med, Hempstead, NY USA.
RP Bloom, O (通讯作者)，Feinstein Inst Med Res, 350 Community Dr, Manhasset, NY 11030 USA.
EM obloom@northwell.edu
FU Craig H. Neilsen Foundation; NY State Empire Clinical Research Program; NY State Spinal Cord Injury Research Board; Northwell Health
CR Baastrup C, 2008, CNS DRUGS, V22, P455, DOI 10.2165/00023210-200822060-00002
   Belkouch M, 2011, J NEUROSCI, V31, P18381, DOI 10.1523/JNEUROSCI.3386-11.2011
   Bloom O, 2020, EXP NEUROL, V325, P0, DOI 10.1016/j.expneurol.2019.113143
   Bryce TN, 2012, SPINAL CORD, V50, P413, DOI 10.1038/sc.2011.156
   Bryce TN, 2000, PHYS MED REHABIL CLIN N AM, V11, P157
   Bryce TN, 2007, J SPINAL CORD MED, V30, P421, DOI 10.1080/10790268.2007.11753405
   Burke D, 2017, EUR J PAIN, V21, P29, DOI 10.1002/ejp.905
   Burke D, 2019, J SPINAL CORD MED, V42, P201, DOI 10.1080/10790268.2017.1351051
   Cao S, 2019, J PAIN RES, V12, P3013, DOI 10.2147/JPR.S219084
   Chen EY, 2013, BMC BIOINFORMATICS, V14, P0, DOI 10.1186/1471-2105-14-128
   Chhaya SJ, 2019, J NEUROTRAUM, V36, P877, DOI 10.1089/neu.2018.5819
   Cook AD, 2018, TRENDS IMMUNOL, V39, P240, DOI 10.1016/j.it.2017.12.003
   Detloff MR, 2008, EXP NEUROL, V212, P337, DOI 10.1016/j.expneurol.2008.04.009
   Ferrari LF, 2018, J NEUROSCI, V38, P308, DOI 10.1523/JNEUROSCI.2695-17.2017
   Finnerup NB, 2007, EXP NEUROL, V205, P190, DOI 10.1016/j.expneurol.2007.01.026
   Franceschi C, 2000, ANN NY ACAD SCI, V908, P244
   Gibbs K, 2019, SPINAL CORD SER CASE, V5, P0, DOI 10.1038/s41394-019-0178-8
   Hameed S, 2019, MOL PAIN, V15, P0, DOI 10.1177/1744806919858801
   He XJ, 2017, MOL MED REP, V15, P2120, DOI 10.3892/mmr.2017.6231
   Herman P, 2018, J NEUROTRAUM, V35, P1819, DOI 10.1089/neu.2017.5519
   Herman PE, 2018, NEURAL REGEN RES, V13, P1524, DOI 10.4103/1673-5374.237112
   Hoffman JM, 2011, ARCH PHYS MED REHAB, V92, P411, DOI 10.1016/j.apmr.2010.10.036
   Jensen MP, 2010, SPINAL CORD, V48, P230, DOI 10.1038/sc.2009.112
   Jensen MP, 2005, SPINAL CORD, V43, P704, DOI 10.1038/sj.sc.3101777
   Kirshblum S, 2020, PHYS MED REH CLIN N, V31, P319, DOI 10.1016/j.pmr.2020.03.005
   Kirshblum SC, 2011, J SPINAL CORD MED, V34, P535, DOI 10.1179/204577211X13207446293695
   Mckay SM, 2004, NEUROREPORT, V15, P1783, DOI 10.1097/01.wnr.0000135700.52904.77
   Muller R, 2017, SPINAL CORD, V55, P346, DOI 10.1038/sc.2016.157
   *nationalspinalcordinjurystatisticalcenter , 2020, FACTS FIG GLANC, V0, P0
   Pokhilko A, 2020, PAIN, V161, P1542, DOI 10.1097/j.pain.0000000000001847
   Ramer LM, 2012, FRONT PHYSIOL, V3, P1
   Reyes-gibby CC, 2016, BMC GENET, V17, P0, DOI 10.1186/s12863-016-0348-7
   Saltzman JW, 2013, J NEUROTRAUM, V30, P434, DOI 10.1089/neu.2012.2501
   Siddall PJ, 2015, PAIN MANAG, V5, P493, DOI 10.2217/pmt.15.47
   Stampacchia G, 2019, SPINAL CORD, V57, P128, DOI 10.1038/s41393-018-0171-2
   Walters ET, 2014, EXP NEUROL, V258, P48, DOI 10.1016/j.expneurol.2014.02.001
   Wang Y, 2018, J HISTOCHEM CYTOCHEM, V66, P175, DOI 10.1369/0022155417749491
   Wei L, 2019, MOL MED REP, V19, P2013, DOI 10.3892/mmr.2019.9884
   Widerstrom-noga E, 2014, SPINAL CORD, V52, P282, DOI 10.1038/sc.2014.4
   Wu ZZ, 2013, PAIN, V154, P2130, DOI 10.1016/j.pain.2013.06.040
   Yang YK, 2014, EUR REV MED PHARMACO, V18, P2152
   Yu H, 2021, BRIT J NEUROSURG, V35, P785, DOI 10.1080/02688697.2020.1817851
   Zhang G, 2017, BIOMED RES INT, V2017, P1
   Zhao J, 2015, J MOL NEUROSCI, V57, P595, DOI 10.1007/s12031-015-0642-2
   Zhou J, 2017, RNA BIOL, V14, P1810, DOI 10.1080/15476286.2017.1371400
NR 46
TC 0
Z9 0
U1 1
U2 2
PU SAGE PUBLICATIONS INC
PI THOUSAND OAKS
PA 2455 TELLER RD, THOUSAND OAKS, CA 91320 USA
SN 
EI 1744-8069
J9 MOL PAIN
JI Mol. Pain
PD APR 15
PY 2021
VL 17
IS 
BP 
EP 
DI 10.1177/17448069211007289
PG 12
WC Neurosciences
SC Neurosciences & Neurology
GA RP3CJ
UT WOS:000641609600001
PM 33853401
DA 2022-04-27
ER

PT J
AU Wang, D
   Wang, LM
   Han, J
   Zhang, ZL
   Fang, B
   Chen, FS
AF Wang, Dan
   Wang, Limei
   Han, Jie
   Zhang, Zaili
   Fang, Bo
   Chen, Fengshou
TI Bioinformatics-Based Analysis of the lncRNA-miRNA-mRNA Network and TF Regulatory Network to Explore the Regulation Mechanism in Spinal Cord Ischemia/Reperfusion Injury
SO FRONTIERS IN GENETICS
LA English
DT Article
DE spinal cord ischemia; reperfusion injury; competing endogenous RNAs; network; bioinformatics analysis; lncRNA
AB Background Spinal cord ischemia/reperfusion injury (SCII) is a catastrophic complication involved with cardiovascular, spine, and thoracic surgeries and can lead to paraplegia. Nevertheless, the molecular mechanism of SCII remain ill-defined. Methods Expression profiling (GSE138966) data were obtained from GEO database. Then, differentially expressed (DE) lncRNAs and DEmRNAs were screened out with p < 0.05, and | fold change| > 1.5. Aberrant miRNAs expression in SCII was obtained from PubMed. Functional enrichment analysis of overlapping DEmRNAs between predicted mRNAs in miRDB database and DEmRNAs obtained from GSE138966 was performed using cluster Profiler R package. The lncRNA-miRNA-mRNA competitive endogenous RNA (ceRNA) network was established in light of ceRNA theory. The key lncRNAs in the ceRNA network were identified by topological analysis. Subsequently, key lncRNAs related ceRNA-pathway network and transcription factors (TFs)-mRNAs network were constructed. Simultaneously, the expression levels of hub genes were measured via qRT-PCR. Results The results in this study indicated that 76 miRNAs, 1373 lncRNAs, and 4813 mRNAs were differentially expressed in SCII. A SCII-related ceRNA network was constructed with 154 ncRNAs, 139 mRNAs, and 51 miRNAs. According topological analysis, six lncRNAs (NONRATT019236.2, NONRATT009530.2, NONRATT026999.2, TCONS_00032391, NONRATT023112.2, and NONRATT021956.2) were selected to establish the ceRNA-pathway network, and then two candidate hub lncRNAs (NONRATT009530.2 and NONRATT026999.2) were identified. Subsequently, two lncRNA-miRNA-mRNA regulatory axes were identified. NONRATT026999.2 and NONRATT009530.2 might involve SCII via miR-20b-5p/Map3k8 axis based on the complex ceRNA network. SP1 and Hnf4a acting as important TFs might regulate Map3k8. Furthermore, qRT-PCR results showed that the NONRATT009530.2, NONRATT026999.2, Map3k8, Hfn4a, and SP1 were significantly upregulated in SCII of rats, while the miR-20b-5p was downregulated. Conclusion Our results offer a new insight to understand the ceRNA regulation mechanism in SCII and identify highlighted lncRNA-miRNA-mRNA axes and two key TFs as potential targets for prevention and treatment of SCII.
C1 [Wang, Dan; Wang, Limei; Han, Jie; Zhang, Zaili; Fang, Bo; Chen, Fengshou] First Hosp China Med Univ, Dept Anesthesiol, Shenyang, Peoples R China.
RP Chen, FS (通讯作者)，First Hosp China Med Univ, Dept Anesthesiol, Shenyang, Peoples R China.
EM haoxiu19881988@126.com
FU Natural Science Foundation of ChinaNational Natural Science Foundation of China (NSFC) [81971152]
CR Chandran R, 2017, NEUROCHEM INT, V111, P12, DOI 10.1016/j.neuint.2017.01.015
   Chen FS, 2020, NEUROSCI LETT, V718, P0, DOI 10.1016/j.neulet.2019.134669
   Chen FS, 2020, BRAIN RES, V1727, P0, DOI 10.1016/j.brainres.2019.146489
   Chen SJ, 2017, ONCOL REP, V37, P1148, DOI 10.3892/or.2016.5294
   Chen WF, 2008, NEUROSCIENCE, V153, P31, DOI 10.1016/j.neuroscience.2008.01.062
   Chen YH, 2020, NUCLEIC ACIDS RES, V48, PD127, DOI 10.1093/nar/gkz757
   Fang B, 2016, NEUROSCIENCE, V328, P107, DOI 10.1016/j.neuroscience.2016.04.019
   Fang H, 2021, J NEUROCHEM, V156, P106, DOI 10.1111/jnc.15042
   Fu J, 2020, J ORTHOP SURG RES, V15, P0, DOI 10.1186/s13018-020-01790-8
   Fu S, 2018, SAUDI J BIOL SCI, V25, P259, DOI 10.1016/j.sjbs.2016.10.019
   Han JDJ, 2004, NATURE, V430, P88, DOI 10.1038/nature02555
   Hu JR, 2013, J PHARMACOL SCI, V121, P343, DOI 10.1254/jphs.12235SC
   Jia H, 2019, J NEUROPATH EXP NEUR, V78, P268, DOI 10.1093/jnen/nly126
   Jiang JZ, 2020, J CELL MOL MED, V24, P5375, DOI 10.1111/jcmm.15193
   Li JA, 2016, NEURAL REGEN RES, V11, P1824, DOI 10.4103/1673-5374.194754
   Li J, 2020, CELL MOL NEUROBIOL, V40, P1307, DOI 10.1007/s10571-020-00815-4
   Li L, 2015, J BIOMED SCI, V22, P0, DOI 10.1186/s12929-015-0135-1
   Li XQ, 2018, BRAIN BEHAV IMMUN, V74, P154, DOI 10.1016/j.bbi.2018.09.002
   Li XQ, 2016, BMC NEUROSCI, V17, P0, DOI 10.1186/s12868-016-0243-1
   Li XQ, 2014, MOL BRAIN, V7, P0, DOI 10.1186/1756-6606-7-28
   Liang ZG, 2018, INT J MOL MED, V42, P975, DOI 10.3892/ijmm.2018.3695
   Liu J, 2019, SPINE, V44, PE74, DOI 10.1097/BRS.0000000000002772
   Liu Y, 2018, BIOMED PHARMACOTHER, V98, P856, DOI 10.1016/j.biopha.2017.12.079
   Liu ZG, 2020, NEURAL REGEN RES, V15, P2123, DOI 10.4103/1673-5374.280323
   Long JY, 2019, CANCER CELL INT, V19, P0, DOI 10.1186/s12935-019-0817-y
   Lou J, 2017, EXP CELL RES, V358, P120, DOI 10.1016/j.yexcr.2017.06.007
   Lu K, 2010, J NEUROCHEM, V114, P237, DOI 10.1111/j.1471-4159.2010.06747.x
   Mak MP, 2020, ECANCERMEDICALSCIENC, V14, P0, DOI 10.3332/ecancer.2020.1155
   Mielke LA, 2009, J IMMUNOL, V183, P7984, DOI 10.4049/jimmunol.0901336
   Neto MF, 2017, ARTHRITIS, V0, P0, DOI DOI 10.1155/2017/6365857
   Niu ZS, 2020, WORLD J GASTROENTERO, V26, P0, DOI 10.3748/wjg.v26.i29.4240
   Qi MR, 2020, CANCER MED-US, V9, P1798, DOI 10.1002/cam4.2760
   Qiao Y, 2018, CURR NEUROVASC RES, V15, P211, DOI 10.2174/1567202615666180712153150
   Qin F, 2018, CELL MOL BIOL, V64, P140, DOI 10.14715/cmb/2018.64.10.23
   Qureshi IA, 2012, NAT REV NEUROSCI, V13, P528, DOI 10.1038/nrn3234
   Riva P, 2016, CURR ALZHEIMER RES, V13, P1219, DOI 10.2174/1567205013666160622112234
   Roberts TC, 2014, EPIGENETICS-US, V9, P13, DOI 10.4161/epi.26700
   Robinson MD, 2010, BIOINFORMATICS, V26, P139, DOI 10.1093/bioinformatics/btp616
   Salmena L, 2011, CELL, V146, P353, DOI 10.1016/j.cell.2011.07.014
   Santos J, 2020, CELLS-BASEL, V9, P0, DOI 10.3390/cells9030619
   Sanz-garcia C, 2013, J BIOL CHEM, V288, P15342, DOI 10.1074/jbc.M112.439547
   Sato Y, 2017, J BIOL CHEM, V292, P8716, DOI 10.1074/jbc.M116.767574
   Shin IS, 2015, J PINEAL RES, V58, P50, DOI 10.1111/jpi.12192
   Song C, 2016, ONCOTARGET, V7, P10827, DOI 10.18632/oncotarget.7312
   Soria-castro I, 2010, J BIOL CHEM, V285, P33805, DOI 10.1074/jbc.M110.169409
   Sun ML, 2015, NEUROCHEM INT, V80, P99, DOI 10.1016/j.neuint.2014.09.006
   Tang B, 2019, GENE, V686, P56, DOI 10.1016/j.gene.2018.10.059
   Tao LC, 2020, EXP THER MED, V20, P1176, DOI 10.3892/etm.2020.8748
   Wang Q, 2020, CNS NEUROSCI THER, V26, P527, DOI 10.1111/cns.13277
   Wang RL, 2020, CLIN EXP PHARMACOL P, V47, P372, DOI 10.1111/1440-1681.13212
   Wang S, 2019, CARDIOVASC DRUG THER, V33, P675, DOI 10.1007/s10557-019-06902-z
   Wang XY, 2019, EUR J PHARMACOL, V851, P80, DOI 10.1016/j.ejphar.2019.02.027
   Wang ZY, 2008, BIOCHEM J, V415, P289, DOI 10.1042/BJ20080355
   Wilflingseder J, 2020, NAT COMMUN, V11, P0, DOI 10.1038/s41467-020-17205-5
   Wong N, 2015, NUCLEIC ACIDS RES, V43, PD146, DOI 10.1093/nar/gku1104
   Wu P, 2013, BRAIN RES BULL, V97, P69, DOI 10.1016/j.brainresbull.2013.06.001
   Xu DQ, 2018, PHARMACOL RES, V129, P188, DOI 10.1016/j.phrs.2017.11.031
   Yamanishi K, 2015, PLOS ONE, V10, P0, DOI 10.1371/journal.pone.0119021
   Yang SB, 2018, EXP CELL RES, V370, P31, DOI 10.1016/j.yexcr.2018.06.001
   Ye ZM, 2020, BIOSCIENCE REP, V40, P0, DOI 10.1042/BSR20201727
   Yin JH, 2020, BMC MED GENOMICS, V13, P0, DOI 10.1186/s12920-020-00741-w
   You HP, 2019, SYNAPSE, V73, P0, DOI 10.1002/syn.22125
   Zhang R, 2020, MOL MED REP, V22, P2487, DOI 10.3892/mmr.2020.11300
   Zhang X, 2020, FRONT NEUROL, V11, P0, DOI 10.3389/fneur.2020.00810
   Zhou MW, 2020, BMC OPHTHALMOL, V20, P0, DOI 10.1186/s12886-020-01365-5
   Zhou RS, 2019, BMC CANCER, V19, P0, DOI 10.1186/s12885-019-5983-8
   Zhou ZB, 2020, PEERJ, V8, P0, DOI 10.7717/peerj.8293
   Zhou ZQ, 2020, ACTA BIOCH BIOPH SIN, V52, P927, DOI 10.1093/abbs/gmaa056
   Zou JB, 2019, SCI REP-UK, V9, P0, DOI 10.1038/s41598-019-48435-3
NR 69
TC 0
Z9 0
U1 5
U2 9
PU FRONTIERS MEDIA SA
PI LAUSANNE
PA AVENUE DU TRIBUNAL FEDERAL 34, LAUSANNE, CH-1015, SWITZERLAND
SN 
EI 1664-8021
J9 FRONT GENET
JI Front. Genet.
PD APR 27
PY 2021
VL 12
IS 
BP 
EP 
DI 10.3389/fgene.2021.650180
PG 15
WC Genetics & Heredity
SC Genetics & Heredity
GA RZ9EJ
UT WOS:000648901000001
PM 33986769
DA 2022-04-27
ER

PT J
AU Wei, WZ
   Li, B
   Lin, JX
   Zhao, J
   Zhang, XF
   Wang, XQ
   Lv, Z
   Liu, J
AF Wei, W. Z.
   Li, B.
   Lin, J. X.
   Zhao, J.
   Zhang, X. F.
   Wang, X. Q.
   Lv, Z.
   Liu, J.
TI Analysis of long non-coding RNA expression profiles in disuse osteoporosis using microarray and bioinformatics
SO JOURNAL OF BIOLOGICAL REGULATORS AND HOMEOSTATIC AGENTS
LA English
DT Article
DE long non-coding RNAs; disuse osteoporosis; bioinformatics; CMAP; BMSCs
ID endoplasmic-reticulum stress; stem-cell; bone; microgravity
AB Disuse osteoporosis (DOP) is one of the major consequences of long space flights. DOP also occurs in patients with spinal cord injuries and prolonged bedridden states that can have a severe impact on human health. Bone marrow mesenchymal stem cells (BMSCs) are multipotent stromal cells that play an important role in bone homeostasis. Long non-coding RNAs (lncRNAs) are involved in regulating osteogenic differentiation of BMSCs, and their abnormal expression might lead to the formation of orthopedic diseases. However, the specific mechanism of DOP has not yet been elucidated. All sequencing data were obtained from Gene Expression Omnibus (GEO) datasets. The limma package of R was applied to identify DEmRNAs and DElncRNAs. Pearson correlation coefficients (PCC) between DElncRNA-DEmRNA expression levels were calculated. Functional annotation was performed for DEmRNAs co-expressed with DElncRNAs. In addition, the Cytohubba plug-in in Cytoscape was applied to determine the top 10 hub genes. Finally, connectivity map (CMap) analysis was used to identify potential therapeutic drugs for DOP. The gene expression data, GSE100930 and GSE17696, were retrieved from the GEO database. A total of 2,212 differentially expressed mRNAs (DEmRNAs) and 22 differentially expressed lncRNAs (DElncRNAs) were obtained. Gene ontology (GO) functional terms, Kyoto Encyclopedia of Genes, and Genomes (KEGG) pathway enrichment analysis reveal 30 significant GO terms and 13 significant pathways. A coding-non-coding gene co-expression (CNC) network was constructed to study the potential role of hub-DElncRNAs and their co-expressed DEmRNAs in DOP. The lncRNAs, GSN-AS1, SNHG12, and EPB41LA4A-AS1, were significant in the CNC network and potential regulators of DOP development. Three bioactive compounds (scoulerine, kinetin riboside, dexanabinol) with potential therapeutic significance for DOP were obtained through the Connectivity Map (CMAP) analysis. Our study revealed a new mechanism for a lineage shift of bone marrow mesenchymal stem cells under microgravity, and linked the function of protein-coding mRNAs with ncRNAs, which may contribute to the development of new therapies for DOP.
C1 [Wei, W. Z.; Li, B.; Zhao, J.; Zhang, X. F.; Wang, X. Q.; Lv, Z.; Liu, J.] Tianjin Univ, Tianjin Hosp, Dept Joints, Tianjin, Peoples R China.
   [Wei, W. Z.; Lin, J. X.; Liu, J.] Tianjin Med Univ, Clin Coll Orthoped, Tianjin, Peoples R China.
RP Liu, J (通讯作者)，Tianjin Hosp, 406 Jiefang South Rd, Tianjin 300211, Peoples R China.
EM tjliujun@tmu.edu.cn
FU Foundation of Tianjin Health Commission [ZC20192]; Tianjin Biomedical Engineering Technology Key Project [18ZXSGSY00010]; Tianjin Science Technology Key Project [18YFZCSY00890]; Natural Science Foundation of TianjinNatural Science Foundation of Tianjin [20JCQNJC01170]
CR Baek K, 2008, J APPL PHYSIOL, V104, P1086, DOI 10.1152/japplphysiol.01209.2007
   Bradamante SILVIA, 2014, LIFE-BASEL, V4, P267, DOI 10.3390/life4020267
   Chen CS, 2003, BIOCHEM BIOPH RES CO, V307, P355, DOI 10.1016/S0006-291X(03)01165-3
   Cui PL, 2020, J CELL PHYSIOL, V235, P3292, DOI 10.1002/jcp.29217
   Devlin MJ, 2015, LANCET DIABETES ENDO, V3, P141, DOI 10.1016/S2213-8587(14)70007-5
   Dudzik P, 2011, J CELL BIOCHEM, V112, P2115, DOI 10.1002/jcb.23132
   Fei Q, 2018, INT J MOL MED, V41, P3537, DOI 10.3892/ijmm.2018.3575
   Franchini KG, 2000, CIRC RES, V87, P558, DOI 10.1161/01.RES.87.7.558
   Fu M, 2015, OSTEOARTHR CARTILAGE, V23, P423, DOI 10.1016/j.joca.2014.12.001
   Habartova K, 2018, SCI REP-UK, V8, P0, DOI 10.1038/s41598-018-22862-0
   He XL, 2021, NEURAL REGEN RES, V16, P537, DOI 10.4103/1673-5374.293155
   Hughes ALEXANDRIA, 2017, INT J MOL SCI, V18, P0, DOI 10.3390/ijms18030665
   Klattenhoff CA, 2013, CELL, V152, P570, DOI 10.1016/j.cell.2013.01.003
   Klein-nulend J, 2003, ADV SPACE RES-SERIES, V32, P1551, DOI 10.1016/S0273-1177(03)90395-4
   Lan T, 2017, J EXP CLIN CANC RES, V36, P0, DOI 10.1186/s13046-016-0486-9
   Lescale C, 2015, FASEB J, V29, P455, DOI 10.1096/fj.14-259770
   Li B, 2017, ORTHOP SURG, V9, P319, DOI 10.1111/os.12321
   Li J, 2017, BONE, V97, P2, DOI 10.1016/j.bone.2016.12.009
   Liao Q, 2011, NUCLEIC ACIDS RES, V39, P3864, DOI 10.1093/nar/gkq1348
   Marie PJ, 2000, CALCIFIED TISSUE INT, V67, P2, DOI 10.1007/s00223001088
   Mercer TR, 2009, NAT REV GENET, V10, P155, DOI 10.1038/nrg2521
   Pittenger MF, 1999, SCIENCE, V284, P143, DOI 10.1126/science.284.5411.143
   Samarel AM, 2014, PFLUG ARCH EUR J PHY, V466, P1101, DOI 10.1007/s00424-014-1456-8
   Sun L, 2013, P NATL ACAD SCI USA, V110, P3387, DOI 10.1073/pnas.1222643110
   Tamang S, 2019, FRONT ONCOL, V9, P0, DOI 10.3389/fonc.2019.00901
   Tian JX, 2020, CHEM-BIOL INTERACT, V327, P0, DOI 10.1016/j.cbi.2020.109184
   Torsoni AS, 2003, AM J PHYSIOL-CELL PH, V284, PC1411, DOI 10.1152/ajpcell.00098.2002
   Walter P, 2011, SCIENCE, V334, P1081, DOI 10.1126/science.1209038
   Wang HM, 2017, ARCH ORAL BIOL, V80, P34, DOI 10.1016/j.archoralbio.2017.03.012
   Wang QY, 2018, SCI REP-UK, V8, P0, DOI 10.1038/s41598-018-27501-2
   Xiong XH, 2010, COMB CHEM HIGH T SCR, V13, P798, DOI 10.2174/138620710792927420
   Yamada H, 2015, J PERIODONTAL RES, V50, P500, DOI 10.1111/jre.12232
   Zhang T, 1997, J CELL BIOL, V139, P1157, DOI 10.1083/jcb.139.5.1157
   Zhou S, 2018, BIOCHEM BIOPH RES CO, V495, P1822, DOI 10.1016/j.bbrc.2017.12.047
NR 34
TC 0
Z9 0
U1 3
U2 5
PU BIOLIFE SAS
PI SILVA MARINA (TE)
PA VIA S STEFANO 39 BIS, 64029 SILVA MARINA (TE), ITALY
SN 0393-974X
EI 1724-6083
J9 J BIOL REG HOMEOS AG
JI J. Biol. Regul. Homeost. Agents
PD JUL-AUG 15
PY 2021
VL 35
IS 4
BP 1231
EP 1243
DI 
PG 13
WC Endocrinology & Metabolism; Immunology; Medicine, Research & Experimental; Physiology
SC Endocrinology & Metabolism; Immunology; Research & Experimental Medicine; Physiology
GA UP3LJ
UT WOS:000695284600004
PM 34296590
DA 2022-04-27
ER

PT J
AU Xie, ZM
   Lai, JZ
   Ning, CY
   Ruan, GJ
   Liang, H
AF Xie, Zhiman
   Lai, Jingzhen
   Ning, Chuanyi
   Ruan, Guangjing
   Liang, Hao
TI A case of paraplegia due to asymptomatic varicella-zoster virus infection in AIDS patient unexpectedly diagnosed by CSF metagenomic next-generation sequencing
SO BMC INFECTIOUS DISEASES
LA English
DT Article
DE HIV; AIDS; Varicella-zoster virus; Paraplegia; mNGS
ID antiretroviral therapy; herpes-zoster; hiv; reactivation
AB Background Varicella-zoster virus (VZV) infection may induce central nervous system complications in HIV/AIDS patients. However, it is rare to have paraplegia caused by VZV infection but no herpes zoster clinically. Asymptomatic VZV infection in HIV/AIDS patient increased the difficulty of diagnosis. Case presentation We reported a 41-year-old male AIDS patient with rare asymptomatic VZV infection-induced paraplegia after his anti-retroviral therapy initiation. MRI of the spinal cord showed the morphology of the thoracic spinal cord was irregular and locally inflated. The patient was confirmed as VZV induced thoracic myelomyelitis by using the cerebrospinal fluid for metagenomic next-generation sequencing (mNGS). Conclusions mNGS may contribute to disease diagnosis for asymptomatic VZV infection-induced myelitis.
C1 [Xie, Zhiman; Ruan, Guangjing] Guangxi Med Univ, Peoples Hosp Nanning 4, Infect Dis Dept, 1,Second Lane,Changgang Rd, Nanning 530023, Guangxi, Peoples R China.
   [Xie, Zhiman; Ruan, Guangjing] Guangxi Med Univ, Affiliated Nanning Infect Dis Hosp, 1,Second Lane,Changgang Rd, Nanning 530023, Guangxi, Peoples R China.
   [Lai, Jingzhen; Ning, Chuanyi; Liang, Hao] Guangxi Med Univ, Sch Publ Hlth, Guangxi Key Lab AIDS Prevent & Treatment, 22 Shuangyong Rd, Nanning 530021, Guangxi, Peoples R China.
   [Lai, Jingzhen; Ning, Chuanyi; Liang, Hao] Guangxi Med Univ, Sch Publ Hlth, Guangxi Univ Key Lab Prevent & Control Highly Pre, 22 Shuangyong Rd, Nanning 530021, Guangxi, Peoples R China.
   [Lai, Jingzhen; Liang, Hao] Guangxi Med Univ, Life Sci Inst, Guangxi Collaborat Innovat Ctr Biomed, 22 Shuangyong Rd, Nanning 530021, Guangxi, Peoples R China.
   [Ning, Chuanyi] Guangxi Med Univ, Nursing Coll, 8 Shuangyong Rd, Nanning 530021, Guangxi, Peoples R China.
RP Liang, H (通讯作者)，Guangxi Med Univ, Sch Publ Hlth, Guangxi Key Lab AIDS Prevent & Treatment, 22 Shuangyong Rd, Nanning 530021, Guangxi, Peoples R China.; Liang, H (通讯作者)，Guangxi Med Univ, Sch Publ Hlth, Guangxi Univ Key Lab Prevent & Control Highly Pre, 22 Shuangyong Rd, Nanning 530021, Guangxi, Peoples R China.; Liang, H (通讯作者)，Guangxi Med Univ, Life Sci Inst, Guangxi Collaborat Innovat Ctr Biomed, 22 Shuangyong Rd, Nanning 530021, Guangxi, Peoples R China.
EM lianghao@gxmu.edu.cn
FU National Natural Science Foundation of ChinaNational Natural Science Foundation of China (NSFC) [81760602, 81803295]; Guangxi Natural Science FoundationNational Natural Science Foundation of Guangxi Province [2018GXNSFAA138031]; Research Basic Ability Enhancement Project of Young and Middle-aged Teachers in Guangxi Universities in 2021 [2021KY0081]
CR Ansari R, 2021, CLIN INFECT DIS, V73, PE2705, DOI 10.1093/cid/ciaa1274
   Birlea M, 2011, J NEUROL SCI, V304, P22, DOI 10.1016/j.jns.2011.02.030
   Blank LJ, 2012, JAIDS-J ACQ IMM DEF, V61, P203, DOI 10.1097/QAI.0b013e318266cd3c
   Domingo P, 2001, AM J MED, V110, P605, DOI 10.1016/S0002-9343(01)00703-3
   Gershon AA, 2015, NAT REV DIS PRIMERS, V1, P0, DOI 10.1038/nrdp.2015.16
   Gilden DON, 2015, CONTINUUM (MINNEAP MINN), V21, P1692, DOI 10.1212/CON.0000000000000246
   Gnann JW, 2002, J INFECT DIS, V186, PS91, DOI 10.1086/342963
   Johnson RW, 2020, INTERD T GERONT GERI, V43, P131, DOI 10.1159/000504484
   Kedar S, 2019, J NEURO-OPHTHALMOL, V39, P220, DOI 10.1097/WNO.0000000000000721
   Kennedy PGE, 2016, NEUROTHERAPEUTICS, V13, P509, DOI 10.1007/s13311-016-0430-x
   Low A, 2016, CLIN INFECT DIS, V62, P1595, DOI 10.1093/cid/ciw125
   Mccrary ML, 1999, J AM ACAD DERMATOL, V41, P1, DOI 10.1016/S0190-9622(99)70398-1
   Nagel MA, 2020, CURR OPIN INFECT DIS, V33, P273, DOI 10.1097/QCO.0000000000000647
NR 13
TC 1
Z9 1
U1 4
U2 4
PU BMC
PI LONDON
PA CAMPUS, 4 CRINAN ST, LONDON N1 9XW, ENGLAND
SN 
EI 1471-2334
J9 BMC INFECT DIS
JI BMC Infect. Dis.
PD SEP 16
PY 2021
VL 21
IS 1
BP 
EP 
DI 10.1186/s12879-021-06611-9
PG 4
WC Infectious Diseases
SC Infectious Diseases
GA UR1QN
UT WOS:000696530300007
PM 34530756
DA 2022-04-27
ER

PT J
AU Gong, CC
   Liu, L
   Shen, Y
AF Gong, Chongcheng
   Liu, Lin
   Shen, Yang
TI Biomarkers mining for spinal cord injury based on integrated multi-transcriptome expression profile data
SO JOURNAL OF ORTHOPAEDIC SURGERY AND RESEARCH
LA English
DT Article
DE Spinal cord injury; lncRNA; miRNA; mRNA; Competing endogenous RNA
AB Background This study was aimed to discover more biomarkers associated with spinal cord injury (SCI) by constructing a competing endogenous RNA (ceRNA) network. Methods The transcriptome expression profile data related to SCI (GSE45006 GSE20907) were downloaded from GEO database. The differentially expressed RNAs (DERs), including lncRNAs, miRNAs, and mRNAs, between SCI and control groups were selected, which were then performed function enrichment analyses. Following that, a SCI-related ceRNA regulatory network was constructed. PCA analysis was performed on the genes constituting the ceRNA regulatory network directly related to SCI. Results In GSE45006 and GSE20907 datasets, there were respectively 3336 and 1453 DERs. Venn analysis showed that there were 429 DERs which had consistent differential expression direction. RGD1564534-miR-29b-5p relation pair and 103 miRNA-target regulatory pairs were integrated to construct the ceRNA regulatory network. Then a SCI-related ceRNA regulatory network including 8 mRNAs of IFNGR1, STAT2, CYBB, NFATC1, FCGR2B, HMOX1, TLR4, and HK2, a lncRNA of RGD1564534, and a miRNA of miR-29b-5p was constructed. Additionally, two pathways, osteoclast differentiation, and HIF-1 signaling pathway, were involved in this network. PCA indicated the samples before and after injury can be significantly distinguished based on the genes in the ceRNA network. Conclusion A total of 8 SCI-related mRNAs have been identified in the ceRNA network, including IFNGR1, STAT2, CYBB, NFATC1, FCGR2B, HMOX1, TLR4, and HK2. Moreover, RGD1564534 may serve as ceRNA by competitively binding to miR-29b-5p to regulate the expression of 8 SCI-related mRNAs. Therefore, these genes may serve as key biomarkers of SCI.
C1 [Gong, Chongcheng; Liu, Lin; Shen, Yang] Tongji Univ, Emergency Trauma Surg, Shanghai East Hosp, 150 Jimo Rd, Shanghai 200120, Peoples R China.
RP Shen, Y (通讯作者)，Tongji Univ, Emergency Trauma Surg, Shanghai East Hosp, 150 Jimo Rd, Shanghai 200120, Peoples R China.
EM shen2020yang@163.com
CR Agarwal V, 2015, ELIFE, V4, P0, DOI 10.7554/eLife.05005
   Albayar AA, 2019, FRONT NEUROL, V10, P0, DOI 10.3389/fneur.2019.00027
   Alizadeh E, 2016, INTEGR BIOL-UK, V8, P1183, DOI 10.1039/c6ib00100a
   Barrett T, 2013, NUCLEIC ACIDS RES, V41, PD991, DOI 10.1093/nar/gks1193
   Betel D, 2010, GENOME BIOL, V11, P0, DOI 10.1186/gb-2010-11-8-r90
   Chiang HR, 2010, GENE DEV, V24, P992, DOI 10.1101/gad.1884710
   Cragg JJ, 2015, NEUROEPIDEMIOLOGY, V44, P130, DOI 10.1159/000377726
   Davis AP, 2019, NUCLEIC ACIDS RES, V47, PD948, DOI 10.1093/nar/gky868
   Davis TH, 2008, J NEUROSCI, V28, P4322, DOI 10.1523/JNEUROSCI.4815-07.2008
   Ebert E, 2012, J GASTROINTEST LIVER, V21, P75
   Eckert MJ, 2017, SURG CLIN N AM, V97, P1031, DOI 10.1016/j.suc.2017.06.008
   Elizei SS, 2017, NEURAL REGEN RES, V12, P385, DOI 10.4103/1673-5374.202933
   Finelli MJ, 2013, J NEUROSCI, V33, P19664, DOI 10.1523/JNEUROSCI.0589-13.2013
   Gu SX, 2017, INT J MOL SCI, V18, P0, DOI 10.3390/ijms18040732
   Ha XQ, 2020, NEURAL REGEN RES, V15, P690, DOI 10.4103/1673-5374.266920
   Herrera JJ, 2010, J NEUROTRAUM, V27, P423, DOI 10.1089/neu.2009.0997
   Huang DW, 2009, NAT PROTOC, V4, P44, DOI 10.1038/nprot.2008.211
   Huang DW, 2009, NUCLEIC ACIDS RES, V37, P1, DOI 10.1093/nar/gkn923
   Karapolat I, 2015, J PHYS THER SCI, V27, P1429, DOI 10.1589/jpts.27.1429
   Liu XJ, 2015, INT J CLIN EXP PATHO, V8, P3811
   Mediouni M, 2018, CURR MED RES OPIN, V34, P1217, DOI 10.1080/03007995.2017.1385450
   Moore CD, 2015, J MUSCULOSKEL NEURON, V15, P32
   Parrish RUDOLPHS, 2004, J BIOPHARM STAT, V14, P575, DOI 10.1081/BIP-200025650
   Qiao Y, 2018, CURR NEUROVASC RES, V15, P211, DOI 10.2174/1567202615666180712153150
   Ritchie ME, 2015, NUCLEIC ACIDS RES, V43, P0, DOI 10.1093/nar/gkv007
   Roux S, 2000, ARTHRITIS RES, V2, P451, DOI 10.1186/ar127
   Rubio DM, 2010, ACAD MED, V85, P470, DOI 10.1097/ACM.0b013e3181ccd618
   Shannon P, 2003, GENOME RES, V13, P2498, DOI 10.1101/gr.1239303
   Tay Y, 2014, NATURE, V505, P344, DOI 10.1038/nature12986
   Tonelli DD, 2008, DEVELOPMENT, V135, P3911, DOI 10.1242/dev.025080
   Uebelhart D, 1994, SCAND J REHABIL MED, V26, P197
   Umschweif G, 2013, J CEREBR BLOOD F MET, V33, P524, DOI 10.1038/jcbfm.2012.193
   Wang L, 2014, BMC PLANT BIOL, V14, P0, DOI 10.1186/1471-2229-14-169
   Wang LB, 2019, MOL MED REP, V19, P3021, DOI 10.3892/mmr.2019.9979
   Wintzer M, 2004, J ANAT, V204, P3, DOI 10.1111/j.1469-7580.2004.00258.x
   Zeng QC, 2019, CELL MOL BIOL LETT, V24, P0, DOI 10.1186/s11658-019-0136-2
   Zhang KX, 2014, INT J CLIN EXP PATHO, V7, P5701
NR 37
TC 0
Z9 0
U1 2
U2 2
PU BMC
PI LONDON
PA CAMPUS, 4 CRINAN ST, LONDON N1 9XW, ENGLAND
SN 1749-799X
EI 
J9 J ORTHOP SURG RES
JI J. Orthop. Surg. Res.
PD APR 16
PY 2021
VL 16
IS 1
BP 
EP 
DI 10.1186/s13018-021-02392-8
PG 8
WC Orthopedics
SC Orthopedics
GA RO1BB
UT WOS:000640782800001
PM 33863336
DA 2022-04-27
ER

PT J
AU Kwong, JMK
   Caprioli, J
   Sze, YH
   Yu, FJ
   Li, KK
   To, CH
   Lam, TC
AF Kwong, Jacky M. K.
   Caprioli, Joseph
   Sze, Ying H.
   Yu, Feng J.
   Li, King K.
   To, Chi H.
   Lam, Thomas C.
TI Differential Retinal Protein Expression in Primary and Secondary Retinal Ganglion Cell Degeneration Identified by Integrated SWATH and Target-Based Proteomics
SO INTERNATIONAL JOURNAL OF MOLECULAR SCIENCES
LA English
DT Article
DE neurodegeneration; ganglion cell; optic nerve; protein; proteomics; mass spectrometry
ID optic-nerve transection; fibrillary acidic protein; spinal-cord-injury; gene-expression; up-regulation; damage; brain; death; glaucoma; model
AB To investigate the retinal proteins associated with primary and secondary retinal ganglion cell (RGC) degeneration and explore their molecular pathways, SWATH label-free and target-based mass spectrometry was employed to identify the proteomes in various retinal locations in response to localized optic nerve injury. Unilateral partial optic nerve transection (pONT) was performed on adult Wistar rats and their retinas were harvested 2 weeks later. To confirm the separation of primary and secondary RGC degeneration, immunohistochemistry of RNA binding protein with multiple splicing (RBPMS) and glial fibrillary acidic protein (GFAP) was performed on retinal whole-mounts. Retinal proteomes in the temporal and nasal quadrants were evaluated with high resolution hybrid quadrupole time-of-flight mass spectrometry (QTOF-MS), and SWATH-based acquisition, and their expression was compared to the corresponding retinal quadrant in contralateral control eyes and further validated by multiple reaction monitoring mass spectrometry (MRM-MS). A total of 3641 proteins (FDR < 1%) were identified using QTOF-MS. The raw data are available via ProteomeXchange with the identifier PXD026783. Bioinformatics data analysis showed that there were 37 upregulated and 25 downregulated proteins in the temporal quadrant, whereas 20 and five proteins were upregulated and downregulated, respectively, in the nasal quadrant, respectively (n = 4, p < 0.05; fold change >= 1.4-fold or <= 0.7). Six proteins were regulated in both the temporal and the nasal quadrants, including CLU, GFAP, GNG5, IRF2BPL, L1CAM, and CPLX1. Linear regression analysis indicated a strong association between the data obtained by means of SWATH-MS and MRM-MS (temporal, R-2 = 0.97; nasal, R-2 = 0.96). Gene ontology analysis revealed statistically significant changes in the biological processes and cellular components of primary RGC degeneration. The majority of the significant changes in structural, signaling, and cell death proteins were associated with the loss of RGCs in the area of primary RGC degeneration. The combined use of SWATH-MS and MRM-MS methods detects and quantifies regional changes of retinal protein expressions after localized injury. Future investigation with this integrated approach will significantly increase the understanding of diverse processes of progressive RGC degeneration from a proteomic prospective.
C1 [Kwong, Jacky M. K.; Caprioli, Joseph] Univ Calif Los Angeles, David Geffen Sch Med, Stein Eye Inst, Dept Ophthalmol, Los Angeles, CA 90095 USA.
   [Sze, Ying H.; Yu, Feng J.; Li, King K.; To, Chi H.; Lam, Thomas C.] Hong Kong Polytech Univ, Ctr Myopia Res, Sch Optometry, Hong Kong 999077, Peoples R China.
   [Sze, Ying H.; Yu, Feng J.; Li, King K.; To, Chi H.; Lam, Thomas C.] Hong Kong Polytech Univ, Ctr Eye & Vis Sci, Sch Optometry, Hong Kong 999077, Peoples R China.
   [To, Chi H.; Lam, Thomas C.] Hong Kong Polytech Univ, Shenzhen Res Inst, Shenzhen 518052, Peoples R China.
RP Kwong, JMK (通讯作者)，Univ Calif Los Angeles, David Geffen Sch Med, Stein Eye Inst, Dept Ophthalmol, Los Angeles, CA 90095 USA.; Lam, TC (通讯作者)，Hong Kong Polytech Univ, Ctr Myopia Res, Sch Optometry, Hong Kong 999077, Peoples R China.; Lam, TC (通讯作者)，Hong Kong Polytech Univ, Ctr Eye & Vis Sci, Sch Optometry, Hong Kong 999077, Peoples R China.; Lam, TC (通讯作者)，Hong Kong Polytech Univ, Shenzhen Res Inst, Shenzhen 518052, Peoples R China.
EM kwong@jsei.ucla.edu; caprioli@jsei.ucla.edu; 18074319r@connect.polyu.hk; yufengjuan@ykrskj.com; kk.li@polyu.edu.hk; chi-ho.to@polyu.edu.hk; thomas.c.lam@polyu.edu.hk
FU Research to Prevent Blindness (New York, NY, USA)Research to Prevent Blindness (RPB); GRF (Hong Kong, China) [251006/14M]; Shenzhen Science and Technology Innovation Commission (Shenzhen, China) [JCY20180507183409601]
CR Agudo M, 2009, INVEST OPHTH VIS SCI, V50, P424, DOI 10.1167/iovs.08-2404
   Alsaleem M, 2019, MODERN PATHOL, V32, P967, DOI 10.1038/s41379-019-0209-9
   Anjo SI, 2017, PROTEOMICS, V17, P0, DOI 10.1002/pmic.201600278
   Ashburner M, 2001, GENOME RES, V11, P1425
   Ashburner M, 2000, NAT GENET, V25, P25, DOI 10.1038/75556
   Bazan NG, 1995, J NEUROTRAUM, V12, P791, DOI 10.1089/neu.1995.12.791
   Becker CG, 2001, EXP NEUROL, V169, P438, DOI 10.1006/exnr.2001.7657
   Bian JF, 2021, INT J MOL SCI, V22, P0, DOI 10.3390/ijms22094721
   Bisson N, 2011, NAT BIOTECHNOL, V29, P653, DOI 10.1038/nbt.1905
   Calkins DJ, 2012, PROG RETIN EYE RES, V31, P702, DOI 10.1016/j.preteyeres.2012.07.001
   Carelli V, 2017, HUM MOL GENET, V26, PR139, DOI 10.1093/hmg/ddx273
   Chen HY, 2020, CHEM-BIOL INTERACT, V331, P0, DOI 10.1016/j.cbi.2020.109249
   Chen HY, 2020, INT J MOL SCI, V21, P0, DOI 10.3390/ijms21186482
   Chen Y, 2013, PROG RETIN EYE RES, V33, P28, DOI 10.1016/j.preteyeres.2012.10.001
   Chiha W, 2018, PLOS ONE, V13, P0, DOI 10.1371/journal.pone.0192348
   Cohen L, 2019, CHEM REV, V119, P293, DOI 10.1021/acs.chemrev.8b00257
   Crowe MJ, 1997, NAT MED, V3, P73, DOI 10.1038/nm0197-73
   Cruz SA, 2017, FRONT CELL NEUROSCI, V11, P0, DOI 10.3389/fncel.2017.00201
   Davis BM, 2016, CELL DEATH DISCOV, V2, P0, DOI 10.1038/cddiscovery.2016.31
   Donato M, 2013, GENOME RES, V23, P1885, DOI 10.1101/gr.153551.112
   Dusart I, 1994, EUR J NEUROSCI, V6, P712, DOI 10.1111/j.1460-9568.1994.tb00983.x
   Faden AI, 1996, PHARMACOL TOXICOL, V78, P12, DOI 10.1111/j.1600-0773.1996.tb00173.x
   Fitzgerald M, 2010, J NEUROTRAUM, V27, P439, DOI 10.1089/neu.2009.1112
   Frebel K, 2006, BIOCHEM SOC T, V34, P1287, DOI 10.1042/BST0341287
   Fudalej E, 2021, OPHTHALMIC RES, V64, P345, DOI 10.1159/000514441
   Ghaffarieh A, 2012, INT REV NEUROBIOL, V105, P1, DOI 10.1016/B978-0-12-398309-1.00002-0
   Iadecola C, 2011, NAT NEUROSCI, V14, P1363, DOI 10.1038/nn.2953
   Jacque CM, 1978, J NEUROL SCI, V35, P147, DOI 10.1016/0022-510X(78)90107-7
   Jung M, 1997, MOL CELL NEUROSCI, V9, P116, DOI 10.1006/mcne.1997.0611
   Kanehisa M, 2002, NUCLEIC ACIDS RES, V30, P42, DOI 10.1093/nar/30.1.42
   Kanehisa M, 2000, NUCLEIC ACIDS RES, V28, P27, DOI 10.1093/nar/28.1.27
   Kashiwagi K, 2003, INVEST OPHTH VIS SCI, V44, P154, DOI 10.1167/iovs.02-0398
   Kempuraj D, 2020, NEUROSCIENTIST, V26, P134, DOI 10.1177/1073858419848293
   Khalilpour S, 2017, J NEUROL SCI, V375, P430, DOI 10.1016/j.jns.2016.12.044
   Kim JH, 2010, INVEST OPHTH VIS SCI, V51, P1659, DOI 10.1167/iovs.09-3615
   Kwong JMK, 2011, INVEST OPHTH VIS SCI, V52, P9694, DOI 10.1167/iovs.11-7869
   Kwong JMK, 2010, INVEST OPHTH VIS SCI, V51, P1052, DOI 10.1167/iovs.09-4098
   Lam C, 2019, MOL MED REP, V20, P2734, DOI 10.3892/mmr.2019.10525
   Levkovitch-verbin H, 2001, INVEST OPHTH VIS SCI, V42, P975
   Levkovitch-verbin H, 2003, INVEST OPHTH VIS SCI, V44, P3388, DOI 10.1167/iovs.02-0646
   Levkovitch-verbin H, 2010, EXP EYE RES, V91, P127, DOI 10.1016/j.exer.2009.11.014
   Lin MK, 2018, AGING CELL, V17, P0, DOI 10.1111/acel.12710
   Liu DX, 1993, J NEUROTRAUM, V10, P349, DOI 10.1089/neu.1993.10.349
   Mahul-mellier AL, 2008, J BIOL CHEM, V283, P34954, DOI 10.1074/jbc.M803140200
   Mirzaei M, 2020, J CELL BIOCHEM, V121, P4931, DOI 10.1002/jcb.29822
   Payne SC, 2013, PLOS ONE, V8, P0, DOI 10.1371/journal.pone.0065710
   Peng JJ, 2020, EXP EYE RES, V191, P0, DOI 10.1016/j.exer.2020.107922
   Perez-riverol Y, 2019, NUCLEIC ACIDS RES, V47, PD442, DOI 10.1093/nar/gky1106
   Puyal J, 2013, PROG NEUROBIOL, V105, P24, DOI 10.1016/j.pneurobio.2013.03.002
   Quigley HA, 1999, PROG RETIN EYE RES, V18, P39, DOI 10.1016/S1350-9462(98)00014-7
   Quigley HA, 1981, ARCH OPHTHALMOL-CHIC, V99, P635, DOI 10.1001/archopht.1981.03930010635009
   Reim K, 2005, J CELL BIOL, V169, P669, DOI 10.1083/jcb.200502115
   Ruan Y, 2020, ANTIOXIDANTS-BASEL, V9, P0, DOI 10.3390/antiox9080761
   Schlamp CL, 2001, MOL VIS, V7, P192
   Shan SW, 2018, J PROTEOMICS, V181, P1, DOI 10.1016/j.jprot.2018.03.023
   Syc-mazurek SB, 2019, PROG RETIN EYE RES, V73, P0, DOI 10.1016/j.preteyeres.2019.07.002
   Tanihara H, 1997, ARCH OPHTHALMOL-CHIC, V115, P752, DOI 10.1001/archopht.1997.01100150754011
   Trioulier Y, 2004, J BIOL CHEM, V279, P2046, DOI 10.1074/jbc.M309243200
   Uzdensky AB, 2019, APOPTOSIS, V24, P687, DOI 10.1007/s10495-019-01556-6
   Wang L, 2002, INVEST OPHTH VIS SCI, V43, P1088
   Yang M, 2020, INT J MOL SCI, V21, P0, DOI 10.3390/ijms21197279
   Yang ZY, 2007, INVEST OPHTH VIS SCI, V48, P5539, DOI 10.1167/iovs.07-0542
   Yu-wai-man P, 2011, PROG RETIN EYE RES, V30, P81, DOI 10.1016/j.preteyeres.2010.11.002
NR 63
TC 1
Z9 1
U1 2
U2 3
PU MDPI
PI BASEL
PA ST ALBAN-ANLAGE 66, CH-4052 BASEL, SWITZERLAND
SN 
EI 1422-0067
J9 INT J MOL SCI
JI Int. J. Mol. Sci.
PD AUG 15
PY 2021
VL 22
IS 16
BP 
EP 
DI 10.3390/ijms22168592
PG 24
WC Biochemistry & Molecular Biology; Chemistry, Multidisciplinary
SC Biochemistry & Molecular Biology; Chemistry
GA UI2VV
UT WOS:000690472500001
PM 34445296
DA 2022-04-27
ER

PT J
AU Khurana, M
   Rahman, SO
   Agarwal, S
   Akhtar, MS
   Aldughaim, MS
   Pottoo, FH
   Najmi, A
AF Khurana, Mallika
   Rahman, Syed Obaidur
   Agarwal, Shivani
   Akhtar, Md. Sayeed
   Aldughaim, Mohammed S.
   Pottoo, Faheem Hyder
   Najmi, Abul Kalam
TI Structural Proteomics: Detection of Neurodegenerative Protein Modifica-tions
SO CURRENT PROTEIN & PEPTIDE SCIENCE
LA English
DT Review
DE Cross-linking mass spectrometry; neurodegenerative diseases; neuroproteomics; hydrogen deuterium trade mass spectrometry; cerebrospinal fluid; brain tissue sample
ID exchange mass-spectrometry; chemical cross-linking; spinal-cord-injury; hydrogen-exchange; top-down; quantitative proteomics; cerebrospinal-fluid; relative quantification; subarachnoid hemorrhage; potential biomarker
AB For decades now, neurodegenerative disorders have been explored, but their prompt detection is still very strenuous due to the complexity of the brain. This entails the demand for identification and development of clinical biomarkers in order to comply with the criteria of precision, specificity and repeatability. The use of rapidly evolving technologies such as Mass Spectrometry (MS) in proteomics has opened new ways to speed up the discovery of biomarkers, both for diagnostic and prognostic purposes. The wide range of possibilities for the detection of differentially expressed proteins in specific diseases has been opened by several novel proteomic techniques such as cross-linking mass spectrometry, hydrogen-deuterium exchange mass spectrometry, protein foot printing and more. Still, much research is required to give a deep insight into the complex system of the brain and its related disorders for unraveling prognostic and diagnostic biomarkers, which can be used to either enhance a certain function of our brain or to cure a particular disease/disorder. This review summarizes the latest developments in neuroproteomics and analyzes existing and potential directions for the discovery of biomarkers for neurodegenerative diseases.
C1 [Khurana, Mallika; Agarwal, Shivani] Jamia Hamdard, Dept Pharmacol, Sch Pharmaceut Educ & Res, New Delhi 110062, India.
   [Rahman, Syed Obaidur; Najmi, Abul Kalam] Jamia Hamdard, Sch Pharmaceut Educ & Res, Dept Pharmacol, Pharmaceut Med, New Delhi 110062, India.
   [Akhtar, Md. Sayeed] King Khalid Univ, Coll Pharm, Dept Clin Pharm, Abha, Saudi Arabia.
   [Aldughaim, Mohammed S.] King Fahad Med City, Riyadh, Saudi Arabia.
   [Pottoo, Faheem Hyder] Imam Abdulrahman Bin Faisal Univ, Coll Clin Pharm, Dept Pharmacol, POB 1982, Dammam 31441, Saudi Arabia.
RP Pottoo, FH (通讯作者)，Imam Abdulrahman Bin Faisal Univ, Coll Clin Pharm, Dept Pharmacol, POB 1982, Dammam 31441, Saudi Arabia.
EM fhpottoo@iau.edu.sa
CR Ahn J, 2012, ANAL CHEM, V84, P7256, DOI 10.1021/ac301749h
   Alexander P, 2014, COMPOSITION STRUCTUR, V0, P0
   Anderson NL, 2002, MOL CELL PROTEOMICS, V1, P845, DOI 10.1074/mcp.R200007-MCP200
   Baldwin RL, 2011, PROTEINS, V79, P2021, DOI 10.1002/prot.23039
   Bao WZ, 2019, IEEE ACCESS, V7, P54073, DOI 10.1109/ACCESS.2019.2900275
   Bao WZ, 2018, IEEE ACM T COMPUT BI, V15, P1453, DOI 10.1109/TCBB.2017.2752703
   Bao WZ, 2017, IEEE ACM T COMPUT BI, V14, P1122, DOI 10.1109/TCBB.2016.2610967
   Barysz H, 2015, OPEN BIOL, V5, P0, DOI 10.1098/rsob.150005
   Bich C, 2010, ANAL CHEM, V82, P172, DOI 10.1021/ac901651r
   Bjorkqvist M, 2008, J EXP MED, V205, P1869, DOI 10.1084/jem.20080178
   Blackburn K, 2009, CURR ANAL CHEM, V5, P131, DOI 10.2174/157341109787846135
   Bobst CE, 2010, PROTEIN SCI, V19, P2366, DOI 10.1002/pro.517
   Bogdanov B, 2005, MASS SPECTROM REV, V24, P168, DOI 10.1002/mas.20015
   Boylan K, 2009, J NEUROCHEM, V111, P1182, DOI 10.1111/j.1471-4159.2009.06386.x
   Brettschneider J, 2010, NEUROSCI LETT, V468, P23, DOI 10.1016/j.neulet.2009.10.053
   Butko MT, 2013, P NATL ACAD SCI USA, V110, PE726, DOI 10.1073/pnas.1300424110
   Carulla N, 2010, ACCOUNTS CHEM RES, V43, P1072, DOI 10.1021/ar9002784
   Chait BT, 2006, SCIENCE, V314, P65, DOI 10.1126/science.1133987
   Chalmers MJ, 2011, EXPERT REV PROTEOMIC, V8, P43, DOI 10.1586/EPR.10.109
   Chang CY, 2012, MOL CELL PROTEOMICS, V11, P0, DOI 10.1074/mcp.M111.014662
   Chavez JD, 2019, CURR OPIN CHEM BIOL, V48, P8, DOI 10.1016/j.cbpa.2018.08.006
   Chavez JD, 2015, NAT COMMUN, V6, P0, DOI 10.1038/ncomms8928
   Chen AS, 2013, NEUROCHEM RES, V38, P2247, DOI 10.1007/s11064-013-1132-y
   Chen ZA, 2018, TRENDS BIOCHEM SCI, V43, P908, DOI 10.1016/j.tibs.2018.09.003
   Chen ZA, 2010, EMBO J, V29, P717, DOI 10.1038/emboj.2009.401
   Chitta RK, 2006, J AM SOC MASS SPECTR, V17, P1526, DOI 10.1016/j.jasms.2006.08.004
   Craig R, 2004, BIOINFORMATICS, V20, P1466, DOI 10.1093/bioinformatics/bth092
   Davidsson P, 2006, MECH AGEING DEV, V127, P133, DOI 10.1016/j.mad.2005.09.021
   Dawson J, 2012, PLOS ONE, V7, P0, DOI 10.1371/journal.pone.0035879
   Dayon L, 2008, ANAL CHEM, V80, P2921, DOI 10.1021/ac702422x
   Dayon L, 2011, J PROTEOME RES, V10, P1043, DOI 10.1021/pr101123t
   Dayon L, 2010, CHIMIA, V64, P132, DOI 10.2533/chimia.2010.132
   Deperalta G, 2013, MABS-AUSTIN, V5, P86, DOI 10.4161/mabs.22964
   Engen JR, 2009, ANAL CHEM, V81, P7870, DOI 10.1021/ac901154s
   Engen JR, 2000, METH MOL B, V146, P95, DOI 10.1385/1-59259-045-4:95
   Englander SW, 1997, PROTEIN SCI, V6, P1101, DOI 10.1002/pro.5560060517
   Englander SW, 1983, Q REV BIOPHYS, V16, P521, DOI 10.1017/S0033583500005217
   Englander SW, 1996, CURR OPIN STRUC BIOL, V6, P18, DOI 10.1016/S0959-440X(96)80090-X
   Erba EB, 2015, PROTEIN SCI, V24, P1176, DOI 10.1002/pro.2661
   Fang QJ, 2009, MOL CELL PROTEOMICS, V8, P451, DOI 10.1074/mcp.M800231-MCP200
   Fialova L, 2010, EUR J NEUROL, V17, P562, DOI 10.1111/j.1468-1331.2009.02853.x
   Fischer L, 2013, J PROTEOMICS, V88, P120, DOI 10.1016/j.jprot.2013.03.005
   Geer LY, 2004, J PROTEOME RES, V3, P958, DOI 10.1021/pr0499491
   Gonzalez-pinto A, 1998, J AFFECT DISORDERS, V50, P41, DOI 10.1016/S0165-0327(98)00032-9
   Greber BJ, 2015, SCIENCE, V348, P303, DOI 10.1126/science.aaa3872
   Gupta S, 2007, J SYNCHROTRON RADIAT, V14, P233, DOI 10.1107/S0909049507013118
   Gustafsson O, 2008, J PROTEOM BIOINFORM, V1, P458
   Gygi SP, 1999, NAT BIOTECHNOL, V17, P994, DOI 10.1038/13690
   Haber F, 1931, BER DTSCH CHEM GES, V64, P2844, DOI 10.1002/cber.19310641118
   Haber F, 1934, P ROY SOC LOND MATH, V147, P332
   Haupl B, 2016, J PROTEOME RES, V15, P3686, DOI 10.1021/acs.jproteome.6b00513
   Haggmark A, 2014, ANN CLIN TRANSL NEUR, V1, P544, DOI 10.1002/acn3.83
   Hambly DM, 2005, J AM SOC MASS SPECTR, V16, P2057, DOI 10.1016/j.jasms.2005.09.008
   Hanrieder J, 2013, J NEUROCHEM, V124, P695, DOI 10.1111/jnc.12019
   Hanrieder J, 2009, J NEUROSCI METH, V177, P469, DOI 10.1016/j.jneumeth.2008.10.038
   Hergenroeder G, 2008, J NEUROTRAUM, V25, P79, DOI 10.1089/neu.2007.0386
   Herzog F, 2012, SCIENCE, V337, P1348, DOI 10.1126/science.1221483
   Heyduk T, 2001, MET IONS BIOL SYST, V38, P255
   Hotchko M, 2006, PROTEIN SCI, V15, P583, DOI 10.1110/ps.051774906
   Houde D, 2011, J PHARM SCI-US, V100, P2071, DOI 10.1002/jps.22432
   Huang DW, 2007, NUCLEIC ACIDS RES, V35, PW169, DOI 10.1093/nar/gkm415
   Huang DW, 2009, NUCLEIC ACIDS RES, V37, P1, DOI 10.1093/nar/gkn923
   Hughes K, 2013, BRENNERS ENCY GENETI, V0, P1
   Hussain S, 2020, J GASTROEN HEPATOL, V35, P19, DOI 10.1111/jgh.14789
   Hussain S, 2018, NEUROSCI LETT, V671, P120, DOI 10.1016/j.neulet.2018.02.027
   Hvidt AASE, 1966, ADVANCE PROTEIN CHEM, V21, P287, DOI 10.1016/S0065-3233(08)60129-1
   Iacobucci C, 2020, CURR OPIN BIOTECH, V63, P48, DOI 10.1016/j.copbio.2019.12.009
   Iqubal A, 2021, CURR DRUG TARGETS, V22, P685, DOI 10.2174/1389450121999201209201004
   Jaswal SS, 2007, PROTEIN SCI, V16, P2378, DOI 10.1110/ps.072994207
   Jaswal SS, 2013, BBA-PROTEINS PROTEOM, V1834, P1188, DOI 10.1016/j.bbapap.2012.10.011
   Johanson CE, 2008, FLUIDS BARRIERS CNS, V5, P0, DOI 10.1186/1743-8454-5-10
   Kanehisa M, 2004, NUCLEIC ACIDS RES, V32, PD277, DOI 10.1093/nar/gkh063
   Kanehisa M, 2016, NUCLEIC ACIDS RES, V44, PD457, DOI 10.1093/nar/gkv1070
   Kanehisa M, 2006, NUCLEIC ACIDS RES, V34, PD354, DOI 10.1093/nar/gkj102
   Katta V, 1991, RAPID COMMUN MASS SP, V5, P214, DOI 10.1002/rcm.1290050415
   Kelleher NL, 1999, J AM CHEM SOC, V121, P806, DOI 10.1021/ja973655h
   Kellie JF, 2012, ANAL CHEM, V84, P209, DOI 10.1021/ac202384v
   Kelly RT, 2020, MOL CELL PROTEOMICS, V19, P1739, DOI 10.1074/mcp.R120.002234
   Khanal A, 2012, J MASS SPECTROM, V47, P1620, DOI 10.1002/jms.3127
   Khurana M, 2020, CURR PROTEIN PEPT SC, V21, P1146, DOI 10.2174/1389203721666201104130135
   Kiselar J, 2018, ANNU REV BIOPHYS, V47, P315, DOI 10.1146/annurev-biophys-070317-033123
   Kitteringham NR, 2009, J CHROMATOGR B, V877, P1229, DOI 10.1016/j.jchromb.2008.11.013
   Klinger AL, 2014, BIOCHEMISTRY-US, V53, P7724, DOI 10.1021/bi5010409
   Konermann L, 2008, J MASS SPECTROM, V43, P1021, DOI 10.1002/jms.1435
   Konermann L, 2011, CHEM SOC REV, V40, P1224, DOI 10.1039/c0cs00113a
   Kristensen AR, 2012, NAT METHODS, V9, P907, DOI 10.1038/nmeth.2131
   Krogan NJ, 2006, NATURE, V440, P637, DOI 10.1038/nature04670
   Laban KG, 2015, INT J STROKE, V10, P763, DOI 10.1111/ijs.12494
   Laganowsky A, 2013, NAT PROTOC, V8, P639, DOI 10.1038/nprot.2013.024
   Lai ZW, 2015, BIOL CHEM, V396, P185, DOI 10.1515/hsz-2014-0207
   Lange V, 2008, MOL SYST BIOL, V4, P0, DOI 10.1038/msb.2008.61
   Lauber MA, 2010, ANAL CHEM, V82, P7736, DOI 10.1021/ac101586z
   Lee-liu D, 2018, MOL CELL PROTEOMICS, V17, P592, DOI 10.1074/mcp.RA117.000215
   Leitner A, 2016, TRENDS BIOCHEM SCI, V41, P20, DOI 10.1016/j.tibs.2015.10.008
   Lescuyer P, 2004, PROTEOMICS, V4, P2234, DOI 10.1002/pmic.200300822
   Li KW, 2019, J NEUROCHEM, V151, P435, DOI 10.1111/jnc.14603
   Liao LJ, 2008, P NATL ACAD SCI USA, V105, P15281, DOI 10.1073/pnas.0804678105
   Licata L, 2012, NUCLEIC ACIDS RES, V40, PD857, DOI 10.1093/nar/gkr930
   Liu F, 2017, NAT COMMUN, V8, P0, DOI 10.1038/ncomms15473
   Liu XR, 2020, CHEM REV, V120, P4355, DOI 10.1021/acs.chemrev.9b00815
   Liu YH, 2014, INT J MOL SCI, V15, P7865, DOI 10.3390/ijms15057865
   Lv JN, 2014, J PROTEOMICS, V110, P45, DOI 10.1016/j.jprot.2014.07.028
   Maurer MH, 2007, J CEREBR BLOOD F MET, V27, P1675, DOI 10.1038/sj.jcbfm.9600466
   May C, 2014, PLOS ONE, V9, P0, DOI 10.1371/journal.pone.0089596
   Mcclatchy DB, 2012, J PROTEOME RES, V11, P2467, DOI 10.1021/pr201176v
   Mcdonald WH, 2003, CURR OPIN MOL THER, V5, P302
   Mckenzie-coe A, 2021, MASS SPECTROM REV, V40, P177, DOI 10.1002/mas.21632
   Mi HY, 2013, NAT PROTOC, V8, P1551, DOI 10.1038/nprot.2013.092
   Mi HY, 2005, NUCLEIC ACIDS RES, V33, PD284, DOI 10.1093/nar/gki078
   Mirzabekov AD, 1974, MOL BIOL REP, V1, P379, DOI 10.1007/BF00385669
   Moron JA, 2007, MOL CELL PROTEOMICS, V6, P29, DOI 10.1074/mcp.M600184-MCP200
   Ning MM, 2011, STROKE, V42, P37, DOI 10.1161/STROKEAHA.110.585703
   Niu B, 2019, MASS SPECTROMETRY-BASED CHEMICAL PROTEOMICS, V0, P363
   Oreilly FJ, 2018, NAT STRUCT MOL BIOL, V25, P1000, DOI 10.1038/s41594-018-0147-0
   Obayashi K, 2008, INTERNAL MED, V47, P1875, DOI 10.2169/internalmedicine.47.1278
   Ono S, 2000, ACTA NEUROL SCAND, V101, P391, DOI 10.1034/j.1600-0404.2000.90289a.x
   Percy AJ, 2013, BIOANALYSIS, V5, P2837, DOI 10.4155/bio.13.245
   Percy AJ, 2013, J PROTEOME RES, V12, P222, DOI 10.1021/pr300893w
   Picotti P, 2012, NAT METHODS, V9, P555, DOI 10.1038/NMETH.2015, 10.1038/nmeth.2015
   Prasad TSK, 2009, NUCLEIC ACIDS RES, V37, PD767, DOI 10.1093/nar/gkn892
   Prentice RL, 2010, GENOME MED, V2, P0, DOI 10.1186/gm169
   Prokai L, 2005, J MASS SPECTROM, V40, P169, DOI 10.1002/jms.736
   Qureshi MUDDASIR, 2008, OPEN NEUROL J, V2, P51, DOI 10.2174/1874205X00802010051
   Rahman SO, 2020, BRAIN RES, V1749, P0, DOI 10.1016/j.brainres.2020.147115
   Rahman SO, 2019, BIOMED PHARMACOTHER, V110, P47, DOI 10.1016/j.biopha.2018.11.043
   Rahman SO, 2019, EUR J PHARMACOL, V842, P208, DOI 10.1016/j.ejphar.2018.10.040
   Ramstrom M, 2009, BIOTECHNOL APPL BIOC, V52, P159, DOI 10.1042/BA20080028, 10.1042/BA20080015
   Rappsilber J, 2011, J STRUCT BIOL, V173, P530, DOI 10.1016/j.jsb.2010.10.014
   Rauniyar N, 2014, J PROTEOME RES, V13, P5293, DOI 10.1021/pr500880b
   Reymond MA, 2008, PROTEOMICS, V8, P921
   Rivas G, 2016, TRENDS BIOCHEM SCI, V41, P970, DOI 10.1016/j.tibs.2016.08.013
   Robison AJ, 2013, J NEUROSCI, V33, P4295, DOI 10.1523/JNEUROSCI.5192-12.2013
   Ryberg H, 2010, MUSCLE NERVE, V42, P104, DOI 10.1002/mus.21683
   Schellman JA, 1997, PROTEIN SCI, V6, P1092, DOI 10.1002/pro.5560060516
   Schmidt A, 2014, BMC SYST BIOL, V8, P0, DOI 10.1186/1752-0509-8-S2-S3
   Schopper S, 2017, NAT PROTOC, V12, P2391, DOI 10.1038/nprot.2017.100
   Sheshberadaran H, 1988, P NATL ACAD SCI USA, V85, P1, DOI 10.1073/pnas.85.1.1
   Silajdzic E, 2013, J HUNTINGTONS DIS, V2, P125, DOI 10.3233/JHD-130049
   Sorolla MA, 2008, FREE RADICAL BIO MED, V45, P667, DOI 10.1016/j.freeradbiomed.2008.05.014
   Spellman DS, 2008, MOL CELL PROTEOMICS, V7, P1067, DOI 10.1074/mcp.M700387-MCP200
   Stocks BB, 2009, ANAL CHEM, V81, P20, DOI 10.1021/ac801888h
   Sunyaev S, 2003, ANAL CHEM, V75, P1307, DOI 10.1021/ac026199a
   Tan D, 2016, ELIFE, V5, P0, DOI 10.7554/eLife.12509
   Thadikkaran L, 2005, PROTEOMICS, V5, P3019, DOI 10.1002/pmic.200402053
   Thomas PD, 2003, GENOME RES, V13, P2129, DOI 10.1101/gr.772403
   Thomas PD, 2003, NUCLEIC ACIDS RES, V31, P334, DOI 10.1093/nar/gkg115
   Tran JC, 2011, NATURE, V480, P254, DOI 10.1038/nature10575
   Trinidad JC, 2013, MOL CELL PROTEOMICS, V12, P29, DOI 10.1074/mcp.M112.019976
   Tzartos JS, 2014, ANN CLIN TRANSL NEUR, V1, P80, DOI 10.1002/acn3.26
   Verstraete E, 2012, AMYOTROPH LATERAL SC, V13, P446, DOI 10.3109/17482968.2012.703208
   Von MERINGC, 2005, NUCLEIC ACIDS RES, V33, PD433, DOI 10.1093/nar/gki005
   Von MERINGC, 2007, NUCLEIC ACIDS RES, V35, PD358, DOI 10.1093/nar/gkl825
   Wales TE, 2006, MASS SPECTROM REV, V25, P158, DOI 10.1002/mas.20064
   Wang LW, 2017, MOL CELL PROTEOMICS, V16, P706, DOI 10.1074/mcp.O116.064386
   Wang YL, 2021, FRONT PHARMACOL, V12, P0, DOI 10.3389/fphar.2021.588587
   Wetterhall M, 2010, J CHROMATOGR B, V878, P1519, DOI 10.1016/j.jchromb.2010.04.003
   Xu GH, 2007, CHEM REV, V107, P3514, DOI 10.1021/cr0682047
   Xu GZ, 2004, ANAL CHEM, V76, P1213, DOI 10.1021/ac035422g
   Yan CY, 2015, SCIENCE, V349, P1182, DOI 10.1126/science.aac7629
   Yu C, 2018, ANAL CHEM, V90, P144, DOI 10.1021/acs.analchem.7b04431
   Zanzoni A, 2002, FEBS LETT, V513, P135, DOI 10.1016/S0014-5793(01)03293-8
   Zhang BJ, 2018, METHODS, V144, P94, DOI 10.1016/j.ymeth.2018.05.016
   Zhang GA, 2011, J PROTEOME RES, V10, P2546, DOI 10.1021/pr200016n
   Zhang J, 2008, J NEUROPATH EXP NEUR, V67, P923, DOI 10.1097/NEN.0b013e318187a832
   Zhang SY, 2013, BRENNERS ENCY GENETI, V0, PP338, DOI [10.1016/B978-0-12-374984-0.00155-8, DOI 10.1016/B978-0-12-374984-0.00155-8]
   Zhang XP, 2008, AM J CLIN PATHOL, V130, P299, DOI 10.1309/CA242R5VY14HUGE8
   Zhang ZQ, 1993, PROTEIN SCI, V2, P522
   Zhang ZQ, 1998, J AM SOC MASS SPECTR, V9, P225, DOI 10.1016/S1044-0305(97)00284-5
   Zhou HX, 2018, GENE, V677, P66, DOI 10.1016/j.gene.2018.07.050
   Zhou JY, 2010, J PROTEOME RES, V9, P5133, DOI 10.1021/pr100409r
   Zhou YJ, 2014, EUR SPINE J, V23, P1480, DOI 10.1007/s00586-014-3214-1
NR 171
TC 0
Z9 0
U1 2
U2 2
PU BENTHAM SCIENCE PUBL LTD
PI SHARJAH
PA EXECUTIVE STE Y-2, PO BOX 7917, SAIF ZONE, 1200 BR SHARJAH, U ARAB EMIRATES
SN 1389-2037
EI 1875-5550
J9 CURR PROTEIN PEPT SC
JI Curr. Protein Pept. Sci.
PD JUN 15
PY 2021
VL 22
IS 9
BP 641
EP 655
DI 10.2174/1389203722666211029101002
PG 15
WC Biochemistry & Molecular Biology
SC Biochemistry & Molecular Biology
GA XT6AI
UT WOS:000733667600002
PM 34719370
DA 2022-04-27
ER

PT J
AU Tatomir, A
   Beltrand, A
   Nguyen, V
   Courneya, JP
   Boodhoo, D
   Cudrici, C
   Muresanu, DF
   Rus, V
   Badea, TC
   Rus, H
AF Tatomir, Alexandru
   Beltrand, Austin
   Nguyen, Vinh
   Courneya, Jean-Paul
   Boodhoo, Dallas
   Cudrici, Cornelia
   Muresanu, Dafin F.
   Rus, Violeta
   Badea, Tudor C.
   Rus, Horea
TI RGC-32 Acts as a Hub to Regulate the Transcriptomic Changes Associated With Astrocyte Development and Reactive Astrocytosis
SO FRONTIERS IN IMMUNOLOGY
LA English
DT Article
DE RGC-32; astrocyte; radial glia; experimental autoimmune encephalomyelitis; RNA sequencing; TGF-beta; CD133; HOPX
ID cell-differentiation; scar formation; up-regulation; radial glia; gene; expression; stanniocalcin-1; proliferation; binding; injury
AB Response Gene to Complement 32 (RGC-32) is an important mediator of the TGF-beta signaling pathway, and an increasing amount of evidence implicates this protein in regulating astrocyte biology. We showed recently that spinal cord astrocytes in mice lacking RGC-32 display an immature phenotype reminiscent of progenitors and radial glia, with an overall elongated morphology, increased proliferative capacity, and increased expression of progenitor markers when compared to their wild-type (WT) counterparts that make them incapable of undergoing reactive changes during the acute phase of experimental autoimmune encephalomyelitis (EAE). Here, in order to decipher the molecular networks underlying RGC-32's ability to regulate astrocytic maturation and reactivity, we performed next-generation sequencing of RNA from WT and RGC-32 knockout (KO) neonatal mouse brain astrocytes, either unstimulated or stimulated with the pleiotropic cytokine TGF-beta. Pathway enrichment analysis showed that RGC-32 is critical for the TGF-beta-induced up-regulation of transcripts encoding proteins involved in brain development and tissue remodeling, such as axonal guidance molecules, transcription factors, extracellular matrix (ECM)-related proteins, and proteoglycans. Our next-generation sequencing of RNA analysis also demonstrated that a lack of RGC-32 results in a significant induction of WD repeat and FYVE domain-containing protein 1 (Wdfy1) and stanniocalcin-1 (Stc1). Immunohistochemical analysis of spinal cords isolated from normal adult mice and mice with EAE at the peak of disease showed that RGC-32 is necessary for the in vivo expression of ephrin receptor type A7 in reactive astrocytes, and that the lack of RGC-32 results in a higher number of homeodomain-only protein homeobox (HOPX)(+) and CD133(+) radial glia cells. Collectively, these findings suggest that RGC-32 plays a major role in modulating the transcriptomic changes in astrocytes that ultimately lead to molecular programs involved in astrocytic differentiation and reactive changes during neuroinflammation.
C1 [Tatomir, Alexandru; Beltrand, Austin; Boodhoo, Dallas; Rus, Horea] Univ Maryland, Sch Med, Dept Neurol, Baltimore, MD 21201 USA.
   [Tatomir, Alexandru; Muresanu, Dafin F.] Iuliu Hatieganu Univ Med & Pharm, Dept Neurosci, Cluj Napoca, Romania.
   [Nguyen, Vinh; Rus, Violeta] Univ Maryland, Sch Med, Dept Med, Div Rheumatol & Clin Immunol, Baltimore, MD 21201 USA.
   [Courneya, Jean-Paul] Univ Maryland, Hlth Sci & Human Serv Lib, Baltimore, MD 21201 USA.
   [Cudrici, Cornelia] NHLBI, Translat Vasc Med Branch, NIH, Bldg 10, Bethesda, MD 20892 USA.
   [Badea, Tudor C.] NEI, Retinal Circuit Dev & Genet Unit, N NRL, Bethesda, MD 20892 USA.
   [Badea, Tudor C.] Transylvania Univ Brasov, Fac Med, Res & Dev Inst, Brasov, Romania.
   [Rus, Horea] Vet Adm Maryland Hlth Care Syst, Res Serv, Baltimore, MD 21201 USA.
RP Rus, H (通讯作者)，Univ Maryland, Sch Med, Dept Neurol, Baltimore, MD 21201 USA.; Rus, H (通讯作者)，Vet Adm Maryland Hlth Care Syst, Res Serv, Baltimore, MD 21201 USA.
EM hrus@umaryland.edu
FU Veterans Administration Merit Award [I01BX001458]; Foundation of the Consortium of Multiple Sclerosis Centers' MS Workforce of the Future; Proposed Research Initiated by Students and Mentors (PRISM) program, University of Maryland School of Medicine Office of Student Research, Baltimore, USA;  [RO1 NS42011]
CR Anderson MA, 2016, NATURE, V532, P195, DOI 10.1038/nature17623
   Benner EJ, 2013, NATURE, V497, P369, DOI 10.1038/nature12069
   Brambilla R, 2019, ACTA NEUROPATHOL, V137, P757, DOI 10.1007/s00401-019-01980-7
   Cornwell M, 2018, BMC BIOINFORMATICS, V19, P0, DOI 10.1186/s12859-018-2139-9
   Correale J, 2015, FRONT NEUROL, V6, P0, DOI 10.3389/fneur.2015.00180
   Cregg JM, 2014, EXP NEUROL, V253, P197, DOI 10.1016/j.expneurol.2013.12.024
   Cudrici C, 2008, J NEUROIMMUNOL, V203, P94, DOI 10.1016/j.jneuroim.2008.06.040
   Dobin A, 2013, BIOINFORMATICS, V29, P15, DOI 10.1093/bioinformatics/bts635
   Escartin C, 2021, NAT NEUROSCI, V24, P312, DOI 10.1038/s41593-020-00783-4
   Escartin C, 2019, GLIA, V67, P2221, DOI 10.1002/glia.23687
   Figueroa JD, 2006, J NEUROSCI RES, V84, P1438, DOI 10.1002/jnr.21048
   Fosbrink M, 2009, EXP MOL PATHOL, V86, P87, DOI 10.1016/j.yexmp.2008.12.005
   Giovannoni F, 2020, TRENDS IMMUNOL, V41, P805, DOI 10.1016/j.it.2020.07.007
   Gnanaguru G, 2013, DEVELOPMENT, V140, P2050, DOI 10.1242/dev.087817
   Gorris R, 2015, GLIA, V63, P2152, DOI 10.1002/glia.22882
   Haindl MT, 2019, GLIA, V67, P467, DOI 10.1002/glia.23556
   Herrmann JE, 2008, J NEUROSCI, V28, P7231, DOI 10.1523/JNEUROSCI.1709-08.2008
   Hu YH, 2015, EMBO REP, V16, P447, DOI 10.15252/embr.201439637
   Kikkawa T, 2013, GENES CELLS, V18, P636, DOI 10.1111/gtc.12061
   Lee WS, 2019, EXP NEUROBIOL, V28, P311, DOI 10.5607/en.2019.28.3.311
   Li Y, 2018, CANCER LETT, V416, P66, DOI 10.1016/j.canlet.2017.11.033
   Liao H, 2008, J BIOL CHEM, V283, P27927, DOI 10.1074/jbc.M804764200
   Liddelow SA, 2017, IMMUNITY, V46, P957, DOI 10.1016/j.immuni.2017.06.006
   Liddelow SA, 2017, NATURE, V541, P481, DOI 10.1038/nature21029
   Love MI, 2014, GENOME BIOL, V15, P0, DOI 10.1186/s13059-014-0550-8
   Ludwig K, 2017, J NEURO-ONCOL, V134, P505, DOI 10.1007/s11060-017-2379-y
   Luo WJ, 2020, ONCOL LETT, V20, P2248, DOI 10.3892/ol.2020.11792
   Mariotto A, 2016, J INVEST DERMATOL, V136, P905, DOI 10.1016/j.jid.2016.01.032
   Merico D, 2010, PLOS ONE, V5, P0, DOI 10.1371/journal.pone.0013984
   Nataf S, 2017, INT J MOL SCI, V18, P0, DOI 10.3390/ijms18102097
   Okawa S, 2016, STEM CELL REP, V7, P307, DOI 10.1016/j.stemcr.2016.07.014
   Ouyang L, 2020, SCI REP-UK, V10, P0, DOI 10.1038/s41598-020-75264-6
   Penisson M, 2019, FRONT CELL NEUROSCI, V13, P0, DOI 10.3389/fncel.2019.00381
   Petit A, 2011, PLOS ONE, V6, P0, DOI 10.1371/journal.pone.0024538
   Pollen AA, 2015, CELL, V163, P55, DOI 10.1016/j.cell.2015.09.004
   Ponath G, 2018, FRONT IMMUNOL, V9, P0, DOI 10.3389/fimmu.2018.00217
   Raudvere U, 2019, NUCLEIC ACIDS RES, V47, PW191, DOI 10.1093/nar/gkz369
   Renault-mihara F, 2017, J CELL BIOL, V216, P2533, DOI 10.1083/jcb.201610102
   Rozbesky D, 2020, CURR OPIN STRUC BIOL, V61, P79, DOI 10.1016/j.sbi.2019.11.007
   Rus V, 2017, J IMMUNOL, V198, P3869, DOI 10.4049/jimmunol.1602158
   Schindelin J, 2012, NAT METHODS, V9, P676, DOI 10.1038/nmeth.2019, 10.1038/NMETH.2019
   Sobel RA, 2005, BRAIN PATHOL, V15, P35
   Sofroniew MV, 2020, TRENDS IMMUNOL, V41, P758, DOI 10.1016/j.it.2020.07.004
   Su JY, 2015, TUMOR BIOL, V36, P6333, DOI 10.1007/s13277-015-3319-0
   Sun Y, 2020, THERANOSTICS, V10, P8430, DOI 10.7150/thno.44370
   Szklarczyk D, 2019, NUCLEIC ACIDS RES, V47, PD607, DOI 10.1093/nar/gky1131
   Tatomir A, 2021, FRONT IMMUNOL, V11, P0, DOI 10.3389/fimmu.2020.608294
   Tatomir A, 2018, IMMUNOL RES, V66, P445, DOI 10.1007/s12026-018-9011-x
   Tegla CA, 2015, EXP MOL PATHOL, V98, P328, DOI 10.1016/j.yexmp.2015.03.011
   Tegla CA, 2013, EXP MOL PATHOL, V94, P17, DOI 10.1016/j.yexmp.2012.09.005
   Tiwari N, 2018, CELL STEM CELL, V23, P557, DOI 10.1016/j.stem.2018.09.008
   Tsai HL, 2014, TISSUE ENG PT A, V20, P1908, DOI 10.1089/ten.tea.2013.0188, 10.1089/ten.TEA.2013.0188
   Vaid S, 2018, DEVELOPMENT, V145, P0, DOI 10.1242/dev.169276
   Vlaicu SI, 2016, EXP MOL PATHOL, V101, P221, DOI 10.1016/j.yexmp.2016.09.004
   Wheeler MA, 2019, CSH PERSPECT MED, V9, P0, DOI 10.1101/cshperspect.a029009
   Willson CA, 2002, CELL TRANSPLANT, V11, P229
   Xiong Y, 2019, MOL MED REP, V20, P3055, DOI 10.3892/mmr.2019.10579
   Yanagisawa M, 2000, J NEUROCHEM, V74, P1498, DOI 10.1046/j.1471-4159.2000.0741498.x
   Yeo IJ, 2019, MOL NEUROBIOL, V56, P3132, DOI 10.1007/s12035-018-1287-2
   Yi WJ, 2019, BRAIN BEHAV IMMUN, V80, P10, DOI 10.1016/j.bbi.2019.05.029
   Zhang MY, 2008, J EXP CLIN CANC RES, V27, P0, DOI 10.1186/1756-9966-27-85
   Zhao FY, 2020, J CELL MOL MED, V24, P7686, DOI 10.1111/jcmm.15348
   Zweifel S, 2018, STEM CELL REP, V11, P770, DOI 10.1016/j.stemcr.2018.08.006
NR 63
TC 0
Z9 0
U1 2
U2 5
PU FRONTIERS MEDIA SA
PI LAUSANNE
PA AVENUE DU TRIBUNAL FEDERAL 34, LAUSANNE, CH-1015, SWITZERLAND
SN 1664-3224
EI 
J9 FRONT IMMUNOL
JI Front. Immunol.
PD JUL 29
PY 2021
VL 12
IS 
BP 
EP 
DI 10.3389/fimmu.2021.705308
PG 20
WC Immunology
SC Immunology
GA UJ5HW
UT WOS:000691317000001
PM 34394104
DA 2022-04-27
ER

PT J
AU Wang, KK
   Wang, SS
   Chen, Y
   Wu, D
   Hu, XY
   Lu, YJ
   Wang, LP
   Bao, L
   Li, CL
   Zhang, X
AF Wang, Kaikai
   Wang, Sashuang
   Chen, Yan
   Wu, Dan
   Hu, Xinyu
   Lu, Yingjin
   Wang, Liping
   Bao, Lan
   Li, Changlin
   Zhang, Xu
TI Single-cell transcriptomic analysis of somatosensory neurons uncovers temporal development of neuropathic pain
SO CELL RESEARCH
LA English
DT Article
ID peripheral-nerve injury; dorsal-root ganglion; rna-seq; down-regulation; quality-control; receptor; expression; rat; axotomy; model
AB Peripheral nerve injury could lead to chronic neuropathic pain. Understanding transcriptional changes induced by nerve injury could provide fundamental insights into the complex pathogenesis of neuropathic pain. Gene expression profiles of dorsal root ganglia (DRG) in neuropathic pain condition have been studied. However, little is known about transcriptomic changes in individual DRG neurons after peripheral nerve injury. Here we performed single-cell RNA sequencing on dissociated mouse DRG cells after spared nerve injury (SNI). In addition to DRG neuron types that are found under physiological conditions, we identified three SNI-induced neuronal clusters (SNIICs) characterized by the expression of Atf3/Gfra3/Gal (SNIIC1), Atf3/Mrgprd (SNIIC2) and Atf3/S100b/Gal (SNIIC3). These SNIICs originated from Cldn9(+)/Gal(+), Mrgprd(+) and Trappc3l(+) DRG neurons, respectively. Interestingly, SNIIC2 switched to SNIIC1 by increasing Gal and reducing Mrgprd expression 2 days after nerve injury. Inferring the gene regulatory networks after nerve injury, we revealed that activated transcription factors Atf3 and Egr1 in SNIICs could enhance Gal expression while activated Cpeb1 in SNIIC2 might suppress Mrgprd expression within 2 days after SNI. Furthermore, we mined the transcriptomic changes in the development of neuropathic pain to identify potential analgesic targets. We revealed that cardiotrophin-like cytokine factor 1, which activates astrocytes in the dorsal horn of spinal cord, was upregulated in SNIIC1 neurons and contributed to SNI-induced mechanical allodynia. Therefore, our results provide a new landscape to understand the dynamic course of neuron type changes and their underlying molecular mechanisms during the development of neuropathic pain.
C1 [Wang, Kaikai; Wang, Sashuang; Wu, Dan; Hu, Xinyu; Zhang, Xu] Chinese Acad Sci, CAS Ctr Excellence Brain Sci & Intelligence Techn, Inst Neurosci, State Key Lab Neurosci, Shanghai 200031, Peoples R China.
   [Wang, Kaikai; Hu, Xinyu; Bao, Lan; Zhang, Xu] ShanghaiTech Univ, Sch Life Sci & Technol, Shanghai 201210, Peoples R China.
   [Wang, Kaikai; Wang, Sashuang; Hu, Xinyu; Zhang, Xu] Univ Chinese Acad Sci, Beijing 100049, Peoples R China.
   [Chen, Yan; Wu, Dan; Lu, Yingjin; Li, Changlin; Zhang, Xu] Chinese Acad Med Sci, Shanghai Ctr Brain Sci & Brain Inspired Intellige, Inst Brain Intelligence Sci & Technol, Zhangjiang Lab,Res Unit Pain, Shanghai 200031, Peoples R China.
   [Lu, Yingjin; Li, Changlin] Chinese Acad Sci, Xuhui Cent Hosp, Shanghai Clin Res Ctr, Shanghai 200031, Peoples R China.
   [Wang, Liping] Chinese Acad Sci, Shenzhen Inst Adv Technol, Shenzhen Key Lab Neuropsychiat Modulat, Shenzhen 518055, Peoples R China.
   [Bao, Lan] Chinese Acad Sci, CAS Ctr Excellence Mol Cell Sci, Inst Biochem & Cell Biol, State Key Lab Cell Biol, Shanghai 200031, Peoples R China.
RP Zhang, X (通讯作者)，Chinese Acad Sci, CAS Ctr Excellence Brain Sci & Intelligence Techn, Inst Neurosci, State Key Lab Neurosci, Shanghai 200031, Peoples R China.; Zhang, X (通讯作者)，ShanghaiTech Univ, Sch Life Sci & Technol, Shanghai 201210, Peoples R China.; Zhang, X (通讯作者)，Univ Chinese Acad Sci, Beijing 100049, Peoples R China.; Li, CL; Zhang, X (通讯作者)，Chinese Acad Med Sci, Shanghai Ctr Brain Sci & Brain Inspired Intellige, Inst Brain Intelligence Sci & Technol, Zhangjiang Lab,Res Unit Pain, Shanghai 200031, Peoples R China.; Li, CL (通讯作者)，Chinese Acad Sci, Xuhui Cent Hosp, Shanghai Clin Res Ctr, Shanghai 200031, Peoples R China.
EM licl@zjlab.org.cn; xu.zhang@ion.ac.cn
FU National Natural Science Foundation of ChinaNational Natural Science Foundation of China (NSFC) [31671094, 31630033, 31600853]; Chinese Academy of SciencesChinese Academy of Sciences [QYZDYSSW-SMC007]; Strategic Priority Research Program of the Chinese Academy of SciencesChinese Academy of Sciences [XDB39050100]; International Partnership Program of Chinese Academy of Sciences [172644KYS820170004]; Science and Technology Commission of Shanghai MunicipalityScience & Technology Commission of Shanghai Municipality (STCSM) [18JC1420301]; Innovation Fund for Medical Sciences of Chinese Academy of Medical Sciences [2019-I2M-5-082]
CR Abbadie C, 2005, TRENDS IMMUNOL, V26, P529, DOI 10.1016/j.it.2005.08.001
   Aibar S, 2017, NAT METHODS, V14, P1083, DOI 10.1038/NMETH.4463, 10.1038/nmeth.4463
   Barclay J, 2002, J NEUROSCI, V22, P8139
   Basbaum AI, 2009, CELL, V139, P267, DOI 10.1016/j.cell.2009.09.028
   Bautista DM, 2007, NATURE, V448, P204, DOI 10.1038/nature05910
   Bennett DL, 2019, PHYSIOL REV, V99, P1079, DOI 10.1152/physrev.00052.2017
   Busserolles J, 2016, PAIN, V157, PS7, DOI 10.1097/j.pain.0000000000000368
   Butler A, 2018, NAT BIOTECHNOL, V36, P411, DOI 10.1038/nbt.4096
   Calvo M, 2019, NEURON, V104, P637, DOI 10.1016/j.neuron.2019.09.018
   Caterina MJ, 1997, NATURE, V389, P816, DOI 10.1038/39807
   Chandran V, 2016, NEURON, V89, P956, DOI 10.1016/j.neuron.2016.01.034
   Chen JJ, 2018, CELL REP, V22, P2307, DOI 10.1016/j.celrep.2018.02.021
   Chen SF, 2018, BIOINFORMATICS, V34, P884, DOI 10.1093/bioinformatics/bty560
   Colloca L, 2017, NAT REV DIS PRIMERS, V3, P0, DOI 10.1038/nrdp.2017.2
   Costigan M, 2002, BMC NEUROSCI, V3, P0, DOI 10.1186/1471-2202-3-16
   Costigan M, 2009, ANNU REV NEUROSCI, V32, P1, DOI 10.1146/annurev.neuro.051508.135531
   Coudore-civiale MA, 2000, PAIN, V88, P15, DOI 10.1016/S0304-3959(00)00304-3
   Dallner C, 2002, GLIA, V37, P374
   Decosterd I, 2000, PAIN, V87, P149, DOI 10.1016/S0304-3959(00)00276-1
   Delfini MC, 2013, CELL REP, V5, P378, DOI 10.1016/j.celrep.2013.09.013
   Dib-hajj SD, 2013, NAT REV NEUROSCI, V14, P49, DOI 10.1038/nrn3404
   Elson GCA, 2000, NAT NEUROSCI, V3, P867, DOI 10.1038/78765
   Faber CG, 2012, P NATL ACAD SCI USA, V109, P19444, DOI 10.1073/pnas.1216080109
   Faber CG, 2012, ANN NEUROL, V71, P26, DOI 10.1002/ana.22485
   Forger NG, 2003, J NEUROSCI, V23, P8854
   Griffiths JA, 2018, NAT COMMUN, V9, P0, DOI 10.1038/s41467-018-05083-x
   Guan ZH, 2016, NAT NEUROSCI, V19, P94, DOI 10.1038/nn.4189
   Gundlach AL, 2009, ANN NY ACAD SCI, V1160, P226, DOI 10.1111/j.1749-6632.2009.03956.x
   Hokfelt T, 1980, NATURE, V284, P515, DOI 10.1038/284515a0
   Huang JY, 2014, BRAIN, V137, P1627, DOI 10.1093/brain/awu079
   Ji RR, 2016, SCIENCE, V354, P572, DOI 10.1126/science.aaf8924
   Kettenmann H, 2011, PHYSIOL REV, V91, P461, DOI 10.1152/physrev.00011.2010
   Kim D, 2015, NAT METHODS, V12, P357, DOI 10.1038/NMETH.3317, 10.1038/nmeth.3317
   Kim YS, 2016, NEURON, V91, P1085, DOI 10.1016/j.neuron.2016.07.044
   Lambert SA, 2018, CELL, V172, P650, DOI 10.1016/j.cell.2018.01.029
   Lang R, 2015, PHARMACOL REV, V67, P118, DOI 10.1124/pr.112.006536
   Li CL, 2016, CELL RES, V26, P83, DOI 10.1038/cr.2015.149
   Li JY, 2020, J NEUROSCI, V40, P297, DOI 10.1523/JNEUROSCI.1414-19.2019
   Lun ATL, 2019, GENOME BIOL, V20, P0, DOI 10.1186/s13059-019-1662-y
   Luo H, 2019, CELL REP, V29, P2384, DOI 10.1016/j.celrep.2019.10.085
   Ma CHE, 2011, J CLIN INVEST, V121, P4332, DOI 10.1172/JCI58675
   Maxwell DJ, 1987, TRENDS NEUROSCI, V10, P117, DOI 10.1016/0166-2236(87)90056-7
   Mccarthy DJ, 2017, BIOINFORMATICS, V33, P1179, DOI 10.1093/bioinformatics/btw777
   Moreau N, 2016, PAIN, V157, P827, DOI 10.1097/j.pain.0000000000000444
   Nguyen MQ, 2019, ELIFE, V8, P0, DOI 10.7554/eLife.49679
   Ohara PT, 2009, NEUROSCIENTIST, V15, P450, DOI 10.1177/1073858409336094
   Okubo M, 2016, PLOS ONE, V11, P0, DOI 10.1371/journal.pone.0153375
   Olson W, 2017, ELIFE, V6, P0, DOI 10.7554/eLife.29507
   Palmisano I, 2019, NAT NEUROSCI, V22, P1913, DOI 10.1038/s41593-019-0490-4
   Pertea M, 2016, NAT PROTOC, V11, P1650, DOI 10.1038/nprot.2016.095
   Picelli S, 2014, NAT PROTOC, V9, P171, DOI 10.1038/nprot.2014.006
   Qiu XJ, 2017, NAT METHODS, V14, P979, DOI 10.1038/NMETH.4402, 10.1038/nmeth.4402
   Qiu XJ, 2017, NAT METHODS, V14, P309, DOI 10.1038/NMETH.4150, 10.1038/nmeth.4150
   Renthal W, 2020, NEURON, V108, P128, DOI 10.1016/j.neuron.2020.07.026
   Rose-john S, 2018, CSH PERSPECT BIOL, V10, P0, DOI 10.1101/cshperspect.a028415
   Satija R, 2015, NAT BIOTECHNOL, V33, P495, DOI 10.1038/nbt.3192
   Shannon P, 2003, GENOME RES, V13, P2498, DOI 10.1101/gr.1239303
   Sharma N, 2020, NATURE, V577, P392, DOI 10.1038/s41586-019-1900-1
   Shi TJS, 2014, MOL PAIN, V10, P0, DOI 10.1186/1744-8069-10-12
   Stuart T, 2019, CELL, V177, P1888, DOI 10.1016/j.cell.2019.05.031
   Taga T, 1997, ANNU REV IMMUNOL, V15, P797, DOI 10.1146/annurev.immunol.15.1.797
   Talbot S, 2016, ANNU REV IMMUNOL, V34, P421, DOI 10.1146/annurev-immunol-041015-055340
   Taniguchi H, 2011, NEURON, V71, P995, DOI 10.1016/j.neuron.2011.07.026
   Trapnell C, 2014, NAT BIOTECHNOL, V32, P381, DOI 10.1038/nbt.2859
   Treutlein EM, 2018, J BIOL CHEM, V293, P9685, DOI 10.1074/jbc.RA118.002492
   Tsantoulas C, 2014, EXP NEUROL, V251, P115, DOI 10.1016/j.expneurol.2013.11.011
   Tsuda M, 2013, GLIA, V61, P55, DOI 10.1002/glia.22379
   Tsujino H, 2000, MOL CELL NEUROSCI, V15, P170, DOI 10.1006/mcne.1999.0814
   Tsuzuki K, 2001, PAIN, V91, P351, DOI 10.1016/S0304-3959(00)00456-5
   Ulasov AV, 2018, J CONTROL RELEASE, V269, P24, DOI 10.1016/j.jconrel.2017.11.004
   Usoskin D, 2015, NAT NEUROSCI, V18, P145, DOI 10.1038/nn.3881
   Van DESANDEB, 2020, NAT PROTOC, V15, P2247, DOI 10.1038/s41596-020-0336-2
   Wang LG, 2012, BIOINFORMATICS, V28, P2184, DOI 10.1093/bioinformatics/bts356
   Wang YM, 2012, NAT IMMUNOL, V13, P753, DOI 10.1038/ni.2360
   Wu YE, 2017, NEURON, V96, P313, DOI 10.1016/j.neuron.2017.09.026
   Wu Z, 2014, NATURE, V509, P325, DOI 10.1038/nature13307
   Xiao HS, 2002, P NATL ACAD SCI USA, V99, P8360, DOI 10.1073/pnas.122231899
   Yang L, 2017, NEURON, V93, P806, DOI 10.1016/j.neuron.2017.01.009
   Zeisel A, 2018, CELL, V174, P999, DOI 10.1016/j.cell.2018.06.021
   Zeng HK, 2017, NAT REV NEUROSCI, V18, P530, DOI 10.1038/nrn.2017.85
   Zhang X, 1998, NEUROSCIENCE, V82, P223
   Zhou YY, 2019, NAT COMMUN, V10, P0, DOI 10.1038/s41467-019-09234-6
   Ziegenhain C, 2017, MOL CELL, V65, P631, DOI 10.1016/j.molcel.2017.01.023
NR 83
TC 8
Z9 8
U1 11
U2 25
PU SPRINGERNATURE
PI LONDON
PA CAMPUS, 4 CRINAN ST, LONDON, N1 9XW, ENGLAND
SN 1001-0602
EI 1748-7838
J9 CELL RES
JI Cell Res.
PD AUG 15
PY 2021
VL 31
IS 8
BP 904
EP 918
DI 10.1038/s41422-021-00479-9
PG 15
WC Cell Biology
SC Cell Biology
GA TS6JZ
UT WOS:000627216300003
PM 33692491
DA 2022-04-27
ER

PT J
AU Li, ZM
   Sun, Y
   He, ML
   Liu, JW
AF Li, Zhimin
   Sun, Yu
   He, Maolin
   Liu, Jianwei
TI Differentially-expressed mRNAs, microRNAs and long noncoding RNAs in intervertebral disc degeneration identified by RNA-sequencing
SO BIOENGINEERED
LA English
DT Article
DE Intervertebral disc degeneration; rna-sequencing; lncRNA xist; hsa-miR-4775; hsa-miR-424-5p; pla2g7; amot; tgfbr3
AB The underlying molecular mechanisms of intervertebral disc degeneration (IDD) remain unclear. This study aimed to identify the crucial molecules and explore the function of noncoding RNAs and related pathways in IDD. We randomly selected three samples each from an IDD and a spinal cord injury group (control) for RNA-sequencing. We identified 463 differentially-expressed long noncoding RNAs (lncRNAs), 47 differentially-expressed microRNAs (miRNAs), and 1,334 differentially-expressed mRNAs in IDD. Three hundred fifty-eight lncRNAs as cis-regulators could potentially target 865 genes. Protein-protein interaction (PPI) network analysis confirmed that IL-6, VEGFA, IGF1, MMP9, CXCL8, FGF2, IL1B, CCND1, ITGAM, PTPRC, FOS and PTGS2 were hub genes. We built a competing endogenous RNA (ceRNA) network and identified lncRNA XIST-hsa-miR-4775-PLA2G7 and lncRNA XIST-hsa-miR-424-5p-AMOT/TGFBR3 ceRNA axes. Quantitative real-time PCR (qRT-PCR) was implemented in 15 IDD samples and 15 controls to validate differentially-expressed genes in ceRNA axes. From the ceRNA network, gene ontology (GO) enrichment analysis indicated that noncoding RNAs were associated with several biological processes, including extracellular matrix organization, extracellular structure organization, leukocyte migration, and mesenchyme development. Kyoto Encyclopedia of Genes and Genomes (KEGG) pathway analysis revealed that noncoding RNAs were associated with several pathways including the AGE-RAGE signaling pathway, PI3K-Akt signaling pathway, axon guidance, and osteoclast differentiation. These results indicate that some specific noncoding RNAs and ceRNA axes may be vital during the development of IDD, and may have potential as alternative diagnostic biomarkers as well as novel therapeutic strategies for IDD.
C1 [Li, Zhimin; Sun, Yu; He, Maolin] Guangxi Med Univ, Affiliated Hosp 1, Dept Spine Osteopathia, Nanning 530021, Guangxi, Peoples R China.
   [Liu, Jianwei] Guangxi Med Univ, Affiliated Hosp 3, Dept Osteol, Nanning 530031, Guangxi, Peoples R China.
RP He, ML (通讯作者)，Guangxi Med Univ, Affiliated Hosp 1, Dept Spine Osteopathia, Nanning 530021, Guangxi, Peoples R China.; Liu, JW (通讯作者)，Guangxi Med Univ, Affiliated Hosp 3, Dept Osteol, Nanning 530031, Guangxi, Peoples R China.
EM 274783289@qq.com; doctorhappyliu@126.com
FU Youth Science and Technology Innovation and Entrepreneurship Talent Cultivation Project of Nanning [RC20180107]; Scientific Project of Guangxi Health and Family Planning Commission [Z20170107]
CR Atkinson SR, 2012, SEMIN CELL DEV BIOL, V23, P200, DOI 10.1016/j.semcdb.2011.12.003
   Bartel DP, 2004, CELL, V116, P281, DOI 10.1016/S0092-8674(04)00045-5
   Carabaza A, 1993, BIOCHEM PHARMACOL, V45, P783, DOI 10.1016/0006-2952(93)90158-S
   Castro-mateos I, 2016, EUR SPINE J, V25, P2721, DOI 10.1007/s00586-016-4654-6
   Chi YP, 2018, J THROMB THROMBOLYS, V46, P125, DOI 10.1007/s11239-018-1671-9
   Engreitz JM, 2016, NAT REV MOL CELL BIO, V17, P756, DOI 10.1038/nrm.2016.126
   Fatica A, 2014, NAT REV GENET, V15, P7, DOI 10.1038/nrg3606
   Gao CH, 2018, AGING-US, V10, P131, DOI 10.18632/aging.101364
   Gore M, 2012, SPINE, V37, PE668, DOI 10.1097/BRS.0b013e318241e5de
   Gruber HE, 2011, SPINE J, V11, P782, DOI 10.1016/j.spinee.2011.06.012
   Han ZY, 2020, J BIOL CHEM, V295, P8596, DOI 10.1074/jbc.AC120.013171
   Jin H, 2018, J CELL PHYSIOL, V233, P5847, DOI 10.1002/jcp.26376
   Kwon WK, 2017, NEUROSURGERY, V81, P867, DOI 10.1093/neuros/nyx149
   Langmead B, 2009, GENOME BIOL, V10, P0, DOI 10.1186/gb-2009-10-3-r25
   Lee CASEYK, 2004, SPINE J, V4, P173S, DOI 10.1016/j.spinee.2004.07.002
   Lee C, 2012, CELL BIOSCI, V2, P0, DOI 10.1186/2045-3701-2-37
   Lee JM, 2011, J ORTHOP RES, V29, P265, DOI 10.1002/jor.21210
   Lee RC, 1993, CELL, V75, P843, DOI 10.1016/0092-8674(93)90529-Y
   Liu ZQ, 2015, CELL PHYSIOL BIOCHEM, V37, P225, DOI 10.1159/000430347
   Salmena L, 2011, CELL, V146, P353, DOI 10.1016/j.cell.2011.07.014
   Santosh B, 2015, CELL BIOCHEM FUNCT, V33, P14, DOI 10.1002/cbf.3079
   Tan YL, 2019, INT J MOL MED, V43, P583, DOI 10.3892/ijmm.2018.3972
   Trapnell C, 2010, NAT BIOTECHNOL, V28, P511, DOI 10.1038/nbt.1621
   Tschoeke SK, 2008, J ORTHOP RES, V26, P999, DOI 10.1002/jor.20601
   Vadala G, 2016, J BIOL REGUL HOMEOST AGENTS, V30, P173
   Wang H, 2011, APOPTOSIS, V16, P990, DOI 10.1007/s10495-011-0644-7
   Wang Z, 2009, NAT REV GENET, V10, P57, DOI 10.1038/nrg2484
   World MEDASSOC, 2013, JAMA-J AM MED ASSOC, V310, P2191, DOI 10.1001/jama.2013.281053
   Xiang S, 2019, GENE, V685, P55, DOI 10.1016/j.gene.2018.10.076
   Xu J, 2016, FEBS J, V283, P1689, DOI 10.1111/febs.13695
   Yue B, 2016, SPINE, V41, P926, DOI 10.1097/BRS.0000000000001474
   Zhang F, 2016, INT J MOL MED, V37, P1439, DOI 10.3892/ijmm.2016.2573
   Zhang WL, 2017, J ORTHOP RES, V35, P1323, DOI 10.1002/jor.23313
   Zhao B, 2016, BIOMED RES INT, V2016, P0, DOI 10.1155/2016/3684875
   Zhu JW, 2019, MOL MED REP, V20, P3160, DOI 10.3892/mmr.2019.10569
NR 35
TC 4
Z9 4
U1 1
U2 7
PU TAYLOR & FRANCIS INC
PI PHILADELPHIA
PA 530 WALNUT STREET, STE 850, PHILADELPHIA, PA 19106 USA
SN 2165-5979
EI 2165-5987
J9 BIOENGINEERED
JI Bioengineered
PD JAN 1
PY 2021
VL 12
IS 1
BP 1026
EP 1039
DI 10.1080/21655979.2021.1899533
PG 14
WC Biotechnology & Applied Microbiology
SC Biotechnology & Applied Microbiology
GA RC3KH
UT WOS:000632702100001
PM 33764282
DA 2022-04-27
ER

PT J
AU Movahed, M
   Brockie, S
   Hong, JM
   Fehlings, MG
AF Movahed, Mandana
   Brockie, Sydney
   Hong, James
   Fehlings, Michael G.
TI Transcriptomic Hallmarks of Ischemia-Reperfusion Injury
SO CELLS
LA English
DT Article
DE ischemia reperfusion injury; RNA-seq; transcriptomics
ID cell-death; ischemia/reperfusion; adhesion
AB Ischemia reperfusion injury (IRI) is associated with a broad array of life-threatening medical conditions including myocardial infarct, cerebral stroke, and organ transplant. Although the pathobiology and clinical manifestations of IRI are well reviewed by previous publications, IRI-related transcriptomic alterations are less studied. This study aimed to reveal a transcriptomic hallmark for IRI by using the RNA-sequencing data provided by several studies on non-human preclinical experimental models. In this regard, we focused on the transcriptional responses of IRI in an acute time-point up to 48 h. We compiled a list of highly reported genes in the current literature that are affected in the context of IRI. We conducted Gene Ontology (GO) and Kyoto Encyclopedia of Genes and Genomes (KEGG) enrichment analyses and found many of the up-regulated genes to be involved in cell survival, cell surface signaling, response to oxidative stress, and inflammatory response, while down-regulated genes were predominantly involved in ion transport. Furthermore, by GO analysis, we found that multiple inflammatory and stress response processes were affected after IRI. Tumor necrosis factor alpha (TNF) and nuclear factor kappa-light-chain-enhancer of activated B cells (NF-kappa B) signaling pathways were also highlighted in the Kyoto Encyclopedia of Genes and Genomes enrichment analysis. In the last section, we discuss the treatment approaches and their efficacy for IRI by comparing RNA sequencing data from therapeutic interventions with the results of our cross-comparison of differentially expressed genes and pathways across IRI.
C1 [Movahed, Mandana; Brockie, Sydney; Hong, James; Fehlings, Michael G.] Univ Hlth Network, Krembil Res Inst, Div Genet & Dev, Toronto, ON M5T 2S8, Canada.
   [Movahed, Mandana; Brockie, Sydney; Fehlings, Michael G.] Univ Toronto, Inst Med Sci, Toronto, ON M5S 1A8, Canada.
   [Fehlings, Michael G.] Univ Hlth Network, Toronto Western Hosp, Spinal Program, Toronto, ON M5T 2S8, Canada.
RP Fehlings, MG (通讯作者)，Univ Hlth Network, Krembil Res Inst, Div Genet & Dev, Toronto, ON M5T 2S8, Canada.; Fehlings, MG (通讯作者)，Univ Toronto, Inst Med Sci, Toronto, ON M5S 1A8, Canada.; Fehlings, MG (通讯作者)，Univ Hlth Network, Toronto Western Hosp, Spinal Program, Toronto, ON M5T 2S8, Canada.
EM mandana.movahed@mail.utoronto.ca; s.brockie@mail.utoronto.ca; jms.hong@mail.utoronto.ca; michael.fehlings@uhn.ca
FU Halbert Chair in Neural Repair and Regeneration; DeZwirek Family Foundation
CR Cai Y, 2019, FRONT GENET, V10, P0, DOI 10.3389/fgene.2019.00814
   Chen Y, 2007, J CELL BIOCHEM, V100, P1337, DOI 10.1002/jcb.21194
   Cheng CF, 2011, TOXICOL MECH METHOD, V21, P362, DOI 10.3109/15376516.2011.557876
   De Nardo D, 2014, NAT IMMUNOL, V15, P152, DOI 10.1038/ni.2784
   Degterev A, 2005, NAT CHEM BIOL, V1, P112, DOI 10.1038/nchembio711
   Deng S, 2020, REDOX BIOL, V32, P0, DOI 10.1016/j.redox.2020.101453
   Dergunova LV, 2018, BMC GENOMICS, V19, P0, DOI 10.1186/s12864-018-5039-5
   Dixon ML, 2018, P NATL ACAD SCI USA, V115, PE1598, DOI 10.1073/pnas.1715766115
   Fluck M, 1999, AM J PHYSIOL-CELL PH, V277, PC152, DOI 10.1152/ajpcell.1999.277.1.C152
   Giraud S, 2018, SCI REP-UK, V8, P0, DOI 10.1038/s41598-018-24282-6
   Grzeszkiewicz TM, 2002, ENDOCRINOLOGY, V143, P1441, DOI 10.1210/en.143.4.1441
   Gundewar S, 2007, AM J PHYSIOL-HEART C, V293, PH2462, DOI 10.1152/ajpheart.00392.2007
   Hausenloy DJ, 2013, J CLIN INVEST, V123, P92, DOI 10.1172/JCI62874
   Honda HM, 2005, ANN NY ACAD SCI, V1047, P248, DOI 10.1196/annals.1341.022
   Johnsen M, 2020, J AM SOC NEPHROL, V31, P716, DOI 10.1681/ASN.2019050534
   Kalogeris T, 2012, INT REV CEL MOL BIO, V298, P229, DOI 10.1016/B978-0-12-394309-5.00006-7
   Kestner RI, 2020, FRONT NEUROSCI-SWITZ, V14, P0, DOI 10.3389/fnins.2020.00280
   Kolling M, 2018, SCI REP-UK, V8, P0, DOI 10.1038/s41598-018-21720-3
   Kosieradzki M, 2008, TRANSPL P, V40, P3279, DOI 10.1016/j.transproceed.2008.10.004
   Kupiec-weglinski JW, 2005, TRANSPL P, V37, P1653, DOI 10.1016/j.transproceed.2005.03.134
   Li X, 2020, FRONT PHYSIOL, V11, P0, DOI 10.3389/fphys.2020.00228
   Lillig CH, 2008, BBA-GEN SUBJECTS, V1780, P1304, DOI 10.1016/j.bbagen.2008.06.003
   Liu J, 2017, JCI INSIGHT, V2, P0, DOI 10.1172/jci.insight.94716
   Mi HY, 2019, NUCLEIC ACIDS RES, V47, PD419, DOI 10.1093/nar/gky1038
   Minamino T, 2010, CIRC RES, V107, P1071, DOI 10.1161/CIRCRESAHA.110.227819
   Mo D, 2019, EUR J PHARMACOL, V863, P0, DOI 10.1016/j.ejphar.2019.172701
   Murphy E, 2008, PHYSIOLOGY, V23, P115, DOI 10.1152/physiol.00044.2007
   Nour M, 2012, INTERV NEUROL, V1, P185, DOI 10.1159/000353125
   Park M, 2020, BMC NEPHROL, V21, P0, DOI 10.1186/s12882-020-02025-y
   Ruttkay-nedecky B, 2013, INT J MOL SCI, V14, P6044, DOI 10.3390/ijms14036044
   Shi JL, 2017, SCI REP-UK, V7, P0, DOI 10.1038/s41598-017-05342-9
   Smith HK, 2018, FASEB J, V32, P2381, DOI 10.1096/fj.201700746R
   Sun Y, 2018, SCI REP-UK, V8, P0, DOI 10.1038/s41598-018-20975-0
   Tang JH, 2019, CLIN SCI, V133, P597, DOI 10.1042/CS20180465
   Wang CM, 2017, ONCOTARGET, V8, P113066, DOI 10.18632/oncotarget.22995
   Wu YC, 2013, J NEUROTRAUM, V30, P441, DOI 10.1089/neu.2012.2622
   Yu GC, 2012, OMICS, V16, P284, DOI 10.1089/omi.2011.0118
   Zamanian JL, 2012, J NEUROSCI, V32, P6391, DOI 10.1523/JNEUROSCI.6221-11.2012
   Zhang L, 2018, INT J BIOL SCI, V14, P398, DOI 10.7150/ijbs.23268
   Zhang PP, 2019, INT J MED SCI, V16, P343, DOI 10.7150/ijms.29393
   Zhou ZB, 2020, PEERJ, V8, P0, DOI 10.7717/peerj.8293
NR 41
TC 0
Z9 0
U1 1
U2 2
PU MDPI
PI BASEL
PA ST ALBAN-ANLAGE 66, CH-4052 BASEL, SWITZERLAND
SN 
EI 2073-4409
J9 CELLS-BASEL
JI Cells
PD JUL 15
PY 2021
VL 10
IS 7
BP 
EP 
DI 10.3390/cells10071838
PG 13
WC Cell Biology
SC Cell Biology
GA TO4AX
UT WOS:000676857800001
PM 34360008
DA 2022-04-27
ER

PT J
AU Wang, JJ
   Ye, G
   Ren, H
   An, CR
   Huang, LX
   Chen, HY
   Zhang, H
   Lin, JX
   Shen, XL
   Heng, BC
   Zhou, J
AF Wang, Jun-Juan
   Ye, Guo
   Ren, Hao
   An, Cheng-Rui
   Huang, Lvxing
   Chen, Hengyi
   Zhang, Hui
   Lin, Jun-Xin
   Shen, Xilin
   Heng, Boon Chin
   Zhou, Jing
TI Molecular Expression Profile of Changes in Rat Acute Spinal Cord Injury
SO FRONTIERS IN CELLULAR NEUROSCIENCE
LA English
DT Article
DE spinal cord injury; single cell sequencing; protein microarrays; differentially expressed genes; inflammatory factors
ID macrophage; activation; recovery
AB Background: Spinal cord injury (SCI) is a highly lethal and debilitating disease with a variety of etiologies. To date, there is no effective therapeutic modality for a complete cure. The pathological mechanisms of spinal cord injury at the molecular gene and protein expression levels remain unclear.</p> Methods: This study used single-cell transcriptomic analysis and protein microarray analysis to analyzes changes in the gene expression profiles of cells and secretion of inflammatory factors respectively, around the lesion site in a rat SCI model.</p> Results: Single-cell transcriptomic analysis found that three types of glial cells (microglia, astrocyte, and oligodendrocyte) becomes activated after acute injury, with GO exhibiting a variety of inflammatory-related terms after injury, such as metabolic processes, immune regulation, and antigen presentation. Protein microarray results showed that the levels of four inflammatory cytokines favoring SCI repair decreased while the levels of nine inflammatory cytokines hindering SCI repair increased after injury.</p> Conclusion: These findings thus reveal the changes in cellular state from homeostatic to reactive cell type after SCI, which contribute to understand the pathology process of SCI, and the potential relationship between glial cells and inflammatory factors after SCI, and provides new theoretical foundation for further elucidating the molecular mechanisms of secondary SCI.</p>
C1 [Wang, Jun-Juan; Ye, Guo; Ren, Hao; An, Cheng-Rui; Zhang, Hui; Lin, Jun-Xin; Shen, Xilin; Zhou, Jing] Zhejiang Univ, Sch Med, Affiliated Hosp 2, Dr Li Dak Sum & Yip Yio Chin Ctr Stem Cells & Reg, Hangzhou, Peoples R China.
   [Wang, Jun-Juan; Ye, Guo; Ren, Hao; An, Cheng-Rui; Zhang, Hui; Lin, Jun-Xin; Shen, Xilin; Zhou, Jing] Zhejiang Univ, Sch Med, Affiliated Hosp 2, Dept Orthoped Surg, Hangzhou, Peoples R China.
   [Wang, Jun-Juan; Huang, Lvxing; Chen, Hengyi] Hangzhou Med Coll, Sch Basic Med Sci & Forens Med, Hangzhou, Peoples R China.
   [Ye, Guo; An, Cheng-Rui; Zhang, Hui; Lin, Jun-Xin; Shen, Xilin; Zhou, Jing] Zhejiang Univ, Univ Edinburgh Inst, Sch Med, Hangzhou, Peoples R China.
   [Ye, Guo; An, Cheng-Rui; Zhang, Hui; Lin, Jun-Xin; Shen, Xilin; Zhou, Jing] Zhejiang Univ, Sch Med, Key Lab Tissue Engn & Regenerat Med Zhejiang Prov, Hangzhou, Peoples R China.
   [Ren, Hao] Shenzhen Inst Innovat & Translat Med, Shenzhen, Peoples R China.
   [Ren, Hao] Shenzhen ChanGene Biomed Technol Co Ltd, Shenzhen, Peoples R China.
   [Heng, Boon Chin] Peking Univ, Sch Stomatol, Beijing, Peoples R China.
   [Zhou, Jing] China Orthoped Regenerat Med Grp CORMed, Hangzhou, Peoples R China.
RP Zhou, J (通讯作者)，Zhejiang Univ, Sch Med, Affiliated Hosp 2, Dr Li Dak Sum & Yip Yio Chin Ctr Stem Cells & Reg, Hangzhou, Peoples R China.; Zhou, J (通讯作者)，Zhejiang Univ, Sch Med, Affiliated Hosp 2, Dept Orthoped Surg, Hangzhou, Peoples R China.; Zhou, J (通讯作者)，Zhejiang Univ, Univ Edinburgh Inst, Sch Med, Hangzhou, Peoples R China.; Zhou, J (通讯作者)，Zhejiang Univ, Sch Med, Key Lab Tissue Engn & Regenerat Med Zhejiang Prov, Hangzhou, Peoples R China.; Zhou, J (通讯作者)，China Orthoped Regenerat Med Grp CORMed, Hangzhou, Peoples R China.
EM zhoujing@zju.edu.cn
FU National Key R&D Program of China [2018YFC1105100]; National Natural Science Foundation of ChinaNational Natural Science Foundation of China (NSFC) [32000975]; Guangdong Basic and Applied Basic Research Foundation [2019A1515010629, 2020B1515120018]; Shenzhen Basic Research Program [JCYJ20180507182902330, JCYJ20190809115811354]; Program for Undertaking Major National Science and Technology Projects by Shenzhen [CJGJZD20200617102403009]; Shenzhen Peacock Plan [KQTD20130416114522736]; Special Funds for Dapeng New District Industry Development [KJYF202001-13, KJYF20200112, KY20180214, PT201901-12]; Research on Public Welfare Technology Application Projects of Zhejiang Province [LGF19H060009]
CR [anonymous] , 2016, J SPINAL CORD MED, V39, P370, DOI 10.1080/10790268.2016.1177348
   Butovsky O, 2018, NAT REV NEUROSCI, V19, P622, DOI 10.1038/s41583-018-0057-5
   Cramer T, 2003, CELL CYCLE, V2, P192, DOI 10.4161/cc.2.3.402
   Devivo MJ, 2012, SPINAL CORD, V50, P365, DOI 10.1038/sc.2011.178
   Fan BY, 2018, CELL TRANSPLANT, V27, P853, DOI 10.1177/0963689718755778
   Fan RH, 2021, MOL NEUROBIOL, V58, P5799, DOI 10.1007/s12035-021-02509-4
   Faulkner JR, 2004, J NEUROSCI, V24, P2143, DOI 10.1523/JNEUROSCI.3547-03.2004
   Furlan JC, 2009, J NEUROTRAUM, V26, P1707, DOI 10.1089/neu.2009-0888
   Haddad JJ, 2005, INT IMMUNOPHARMACOL, V5, P461, DOI 10.1016/j.intimp.2004.11.009
   Jakel S, 2019, NATURE, V566, P543, DOI 10.1038/s41586-019-0903-2
   Karhausen J, 2005, CELL CYCLE, V4, P256
   Kawanokuchi J, 2008, J NEUROIMMUNOL, V194, P54, DOI 10.1016/j.jneuroim.2007.11.006
   Li FT, 2015, INFLAMMATION, V38, P126, DOI 10.1007/s10753-014-0014-z
   Liddelow SA, 2017, NATURE, V541, P481, DOI 10.1038/nature21029
   Mcdonald JW, 2002, LANCET, V359, P417, DOI 10.1016/S0140-6736(02)07603-1
   Na YR, 2018, CANCER LETT, V413, P46, DOI 10.1016/j.canlet.2017.10.044
   Na YR, 2016, J IMMUNOL, V197, P4101, DOI 10.4049/jimmunol.1600745
   Ren H, 2018, ADV SCI, V5, P0, DOI 10.1002/advs.201800529
   Schirmer L, 2021, TRENDS IMMUNOL, V42, P228, DOI 10.1016/j.it.2021.01.005
   Shi LL, 2017, BMC GENOMICS, V18, P0, DOI 10.1186/s12864-017-3532-x
   Voet S, 2019, TRENDS MOL MED, V25, P112, DOI 10.1016/j.molmed.2018.11.005
   Yang RL, 2016, EUR J PHARMACOL, V791, P124, DOI 10.1016/j.ejphar.2016.08.020
   Yin X, 2012, PLOS ONE, V7, P0, DOI [10.1371/journal.pone.0038381, 10.1371/journal.pone.0051853]
   Zhou ZG, 2009, EXP NEUROL, V220, P183, DOI 10.1016/j.expneurol.2009.08.018
NR 24
TC 0
Z9 0
U1 2
U2 2
PU FRONTIERS MEDIA SA
PI LAUSANNE
PA AVENUE DU TRIBUNAL FEDERAL 34, LAUSANNE, CH-1015, SWITZERLAND
SN 
EI 1662-5102
J9 FRONT CELL NEUROSCI
JI Front. Cell. Neurosci.
PD SEP 30
PY 2021
VL 15
IS 
BP 
EP 
DI 10.3389/fncel.2021.720271
PG 10
WC Neurosciences
SC Neurosciences & Neurology
GA WJ5FZ
UT WOS:000709071800001
PM 34658791
DA 2022-04-27
ER

PT J
AU Xu, C
   Zheng, HY
   Liu, TY
   Zhang, YP
   Feng, Y
AF Xu, Chao
   Zheng, HuanYu
   Liu, TianYu
   Zhang, YunPeng
   Feng, Yi
TI Bioinformatics analysis identifies CSF1R as an essential gene mediating Neuropathic pain-Experimental research
SO INTERNATIONAL JOURNAL OF SURGERY
LA English
DT Article
DE Neuropathic pain; Spinal dorsal horn; Bioinformatics analysis; CSF1R; Microglia
ID spinal dorsal-horn; microglia; receptor
AB Background: Neuropathic pain (NP) severely affects the quality of life; however, there is no effective long-term treatment. The spinal dorsal horn (SDH) is an essential target for studying NP mechanisms and clinical treatments. Materials and methods: We searched the Gene Expression Omnibus (GEO) for the datasets of SDH microarray changes in mice NP models. Bioinformatics analysis was conducted to identify differentially expressed genes (DEGs), DEG enrichment pathways, and critical hub genes in the datasets. Finally, we explored the expression, function, and relevant mechanisms of the mouse NP model's most critical hub gene. Results: Two SDH microarray datasets for the mice NP model were retrieved from GEO, GSE75072, and GSE111216. We found 43 overlapping DEGs in the datasets, primarily in the inflammatory and immune pathways. The most essential hub gene was the colony-stimulating factor 1 receptor (CSF1R). Seven days after creating the mouse NP model-spared nerve injury (SNI) model or Sham model, the expression of CSF1R and microglia increased significantly in the SDH of SNI group. PLX3397, an inhibitor of CSF1R, reduced the SDH CSF1R and microglia expression after SNI and significantly alleviated the hyperalgesia in the SNI mice. Conclusion: SDH CSF1R participates in regulation NP, which is related to changes in the activity of microglia in the SDH.
C1 [Xu, Chao; Zhang, YunPeng; Feng, Yi] Peking Univ, Dept Anesthesiol, Peoples Hosp, Beijing 100044, Peoples R China.
   [Zheng, HuanYu] Peking Univ, Neurosci Res Inst, Sch Basic Med Sci, Beijing, Peoples R China.
   [Zheng, HuanYu] Peking Univ, Dept Neurobiol, Sch Basic Med Sci, Beijing, Peoples R China.
   [Zheng, HuanYu] Peking Univ, Key Lab Neurosci, Minist Educ, Beijing, Peoples R China.
   [Zheng, HuanYu] Peking Univ, Natl Hlth Commiss, Beijing, Peoples R China.
   [Liu, TianYu] Xuzhou Med Univ, Key Lab Anesthesia & Analgesia, Xuzhou, Peoples R China.
   [Liu, TianYu] Xuzhou Med Univ, Dept Anesthesiol, Affiliated Hosp, Xuzhou, Jiangsu, Peoples R China.
RP Feng, Y (通讯作者)，Peking Univ, Dept Anesthesiol, Peoples Hosp, Beijing 100044, Peoples R China.
EM doctor_yifeng@sina.com
FU National Key Research and Devel-opment Program of China [2018YFC2001905]
CR Arends S, 2020, PAIN REP, V5, P0, DOI 10.1097/PR9.0000000000000810
   Chitu V, 2016, TRENDS NEUROSCI, V39, P378, DOI 10.1016/j.tins.2016.03.005
   Cook AD, 2012, ARTHRITIS RES THER, V14, P0, DOI 10.1186/ar4037
   Decosterd I, 2000, PAIN, V87, P149, DOI 10.1016/S0304-3959(00)00276-1
   Deer TR, 2019, EXPERT REV CLIN PHAR, V12, P1003, DOI 10.1080/17512433.2019.1659724
   Deng SL, 2020, CURR MED SCI, V40, P391, DOI 10.1007/s11596-020-2193-1
   Descalzi G, 2017, SCI SIGNAL, V10, P0, DOI 10.1126/scisignal.aaj1549
   Elmore MRP, 2014, NEURON, V82, P380, DOI 10.1016/j.neuron.2014.02.040
   Finnerup NB, 2021, PHYSIOL REV, V101, P259, DOI 10.1152/physrev.00045.2019
   Gonzalez-cano R, 2018, FRONT PHARMACOL, V9, P0, DOI 10.3389/fphar.2018.00433
   Gormsen L, 2010, EUR J PAIN, V14, P0, DOI 10.1016/j.ejpain.2009.03.010
   Green KN, 2020, TRENDS IMMUNOL, V41, P771, DOI 10.1016/j.it.2020.07.001
   Jiang BC, 2015, MOL PAIN, V11, P0, DOI 10.1186/s12990-015-0047-9
   Kilkenny C, 2010, PLOS BIOL, V8, P0, DOI 10.1371/journal.pbio.1000412
   Liddelow SA, 2017, NATURE, V541, P481, DOI 10.1038/nature21029
   Lightbody G, 2019, BRIEF BIOINFORM, V20, P1795, DOI 10.1093/bib/bby051
   Meacham K, 2017, CURR PAIN HEADACHE R, V21, P0, DOI 10.1007/s11916-017-0629-5
   Najafi AR, 2018, GLIA, V66, P2385, DOI 10.1002/glia.23477
   Palmerini E, 2020, EXPERT REV ANTICANC, V20, P441, DOI 10.1080/14737140.2020.1757441
   Parisien M, 2019, PAIN, V160, P932, DOI 10.1097/j.pain.0000000000001471
   Raja SN, 2020, PAIN, V161, P1976, DOI 10.1097/j.pain.0000000000001939
   Reuter JA, 2015, MOL CELL, V58, P586, DOI 10.1016/j.molcel.2015.05.004
   Rojo R, 2019, NAT COMMUN, V10, P0, DOI 10.1038/s41467-019-11053-8
   Sehgal A, 2018, NAT COMMUN, V9, P0, DOI 10.1038/s41467-018-03638-6
   Sherr CJ, 1985, CELL, V41, P665, DOI 10.1016/S0092-8674(85)80047-7
   Sun WP, 2020, NEUROMOL MED, V22, P250, DOI 10.1007/s12017-019-08581-3
   Szklarczyk D, 2017, NUCLEIC ACIDS RES, V45, PD362, DOI 10.1093/nar/gkw937
   Tang YY, 2018, BRAIN BEHAV IMMUN, V68, P248, DOI 10.1016/j.bbi.2017.10.023
   Terayama R, 2016, NEUROCHEM RES, V41, P2880, DOI 10.1007/s11064-016-2003-0
   Tsuda M, 2017, J NEUROCHEM, V141, P486, DOI 10.1111/jnc.14001
   Van HECKEO, 2014, PAIN, V155, P654, DOI 10.1016/j.pain.2013.11.013
   Yamamoto Y, 2015, NEUROCHEM RES, V40, P1000, DOI 10.1007/s11064-015-1555-8
   Zhang YH, 2021, BBA-PROTEINS PROTEOM, V1869, P0, DOI 10.1016/j.bbapap.2021.140621
NR 33
TC 0
Z9 0
U1 2
U2 2
PU ELSEVIER
PI AMSTERDAM
PA RADARWEG 29, 1043 NX AMSTERDAM, NETHERLANDS
SN 1743-9191
EI 1743-9159
J9 INT J SURG
JI Int. J. Surg.
PD NOV 15
PY 2021
VL 95
IS 
BP 
EP 
DI 10.1016/j.ijsu.2021.106140
PG 8
WC Surgery
SC Surgery
GA WN0HM
UT WOS:000711457900010
PM 34628075
DA 2022-04-27
ER

PT J
AU Shriki, J
   Galvagno, SM
AF Shriki, Jesse
   Galvagno, Samuel M., Jr.
TI Sedation for Rapid Sequence Induction and Intubation of Neurologically Injured Patients
SO EMERGENCY MEDICINE CLINICS OF NORTH AMERICA
LA English
DT Article
DE Traumatic brain injury; Rapid sequence intubation; Anesthesia; Sedation; Neurologic disease
ID traumatic brain-injury; head-injury; endotracheal intubation; intravenous lidocaine; tracheal intubation; cerebral-ischemia; united-states; etomidate; propofol; hypotension
C1 [Shriki, Jesse] Univ Maryland, Surg Crit Care, R Adams Cowley Shock Trauma Ctr, Program Trauma,Sch Med, 22 South Greene St, Baltimore, MD 21201 USA.
   [Galvagno, Samuel M., Jr.] Univ Maryland, Multi Trauma Crit Care Unit, R Adams Cowley Shock Trauma Ctr, Program Trauma,Sch Med, Baltimore, MD USA.
RP Shriki, J (通讯作者)，Univ Maryland, Surg Crit Care, R Adams Cowley Shock Trauma Ctr, Program Trauma,Sch Med, 22 South Greene St, Baltimore, MD 21201 USA.
EM Jesse.Shriki@umm.edu
CR Alday NJ, 2014, J CRIT CARE, V29, P517, DOI 10.1016/j.jcrc.2014.02.002
   Archambault P, 2012, CAN J EMERG MED, V14, P270, DOI 10.2310/8000.2012.120453
   Asserhoj LL, 2016, BRIT J ANAESTH, V116, P77, DOI 10.1093/bja/aev360
   Bernard STEPHENA, 2006, EMERG MED AUSTRALAS, V18, P221, DOI 10.1111/j.1742-6723.2006.00850.x
   Brenner M, 2012, J TRAUMA ACUTE CARE, V72, P1135, DOI 10.1097/TA.0b013e31824af90b
   Carney N, 2017, NEUROSURGERY, V80, P6, DOI 10.1227/NEU.0000000000001432
   Caulfield EV, 2009, J TRAUMA, V66, P1577, DOI 10.1097/TA.0b013e3181a3931d
   Chesnut RM, 1993, J TRAUMA, V34, P216, DOI 10.1097/00005373-199302000-00006
   Chesnut RM, 1993, ACTA NEUROCHIR, V0, P121
   Chi JH, 2006, J TRAUMA, V61, P1134, DOI 10.1097/01.ta.0000196644.64653.d8
   Curley G, 2010, CRIT CARE MED, V38, P1348, DOI 10.1097/CCM.0b013e3181d8cf2b
   Daugherty J, 2019, MMWR-MORBID MORTAL W, V68, P1050, DOI 10.15585/mmwr.mm6846a2
   Davis DP, 2001, PREHOSP EMERG CARE, V5, P163, DOI 10.1080/10903120190940065
   Davis DP, 2008, RESUSCITATION, V76, P333, DOI 10.1016/j.resuscitation.2007.08.004
   Davis DP, 2009, J NEUROTRAUM, V26, P2217, DOI 10.1089/neu.2009.0940
   Demetriades D, 2004, ARCH SURG-CHICAGO, V139, P1066, DOI 10.1001/archsurg.139.10.1066
   Denninghoff KR, 2008, WEST J EMERG MED, V9, P184
   Dietrich SK, 2018, AM SURGEON, V84, P1504
   Donegan MF, 1980, ANESTHESIOLOGY, V52, P516, DOI 10.1097/00000542-198006000-00014
   Drummond JC, 1995, NEUROSURGERY, V37, P742, DOI 10.1227/00006123-199510000-00019
   Eames WO, 1996, ANESTHESIOLOGY, V84, P1307, DOI 10.1097/00000542-199606000-00005
   Filanovsky Y, 2010, CAN J EMERG MED, V12, P154
   Groth CM, 2018, J CRIT CARE, V45, P65, DOI 10.1016/j.jcrc.2018.01.017
   Guihard B, 2019, JAMA-J AM MED ASSOC, V322, P2303, DOI 10.1001/jama.2019.18254
   Hinkewich C, 2014, CAN J ANESTH, V61, P650, DOI 10.1007/s12630-014-0161-6
   Hoffman WE, 1997, NEUROL RES, V19, P41
   Holdcroft A, 1976, BRIT J ANAESTH, V48, P199, DOI 10.1093/bja/48.3.199
   Ishimaru T, 2019, SCI REP-UK, V9, P0, DOI 10.1038/s41598-019-53360-6
   Johnson KB, 2003, ANESTHESIOLOGY, V99, P409, DOI 10.1097/00000542-200308000-00023
   Jung JY, 2015, KOREAN J ANESTHESIOL, V68, P213, DOI 10.4097/kjae.2015.68.3.213
   Kaur P, 2018, CURR NEUROPHARMACOL, V16, P1224, DOI 10.2174/1570159X15666170613083606
   Khan FA, 2013, COCHRANE DB SYST REV, V0, P0, DOI DOI 10.1002/14651858.CD004087.pub2
   Kochanek PATRICKM, 2000, PEDIATR CRIT CARE MED, V1, P4, DOI 10.1097/00130478-200007000-00003
   Krishnamoorthy V, 2016, CHEST, V149, P1325, DOI 10.1016/j.chest.2015.12.014
   Lin CC, 2012, AM J EMERG MED, V30, P1782, DOI 10.1016/j.ajem.2012.02.013
   Manley G, 2001, ARCH SURG-CHICAGO, V136, P1118, DOI 10.1001/archsurg.136.10.1118
   Martyn JAJ, 2006, ANESTHESIOLOGY, V104, P158, DOI 10.1097/00000542-200601000-00022
   Michetti CP, 2012, J TRAUMA ACUTE CARE, V72, P924, DOI 10.1097/TA.0b013e3182479884
   Mort TC, 2004, J CLIN ANESTH, V16, P508, DOI 10.1016/j.jclinane.2004.01.007
   Muizelaar JP, 1991, J NEUROSURG, V75, P731, DOI 10.3171/jns.1991.75.5.0731
   Osler T, 2016, INJURY, V47, P1879, DOI 10.1016/j.injury.2016.04.016
   Patanwala AE, 2016, PHARMACOTHERAPY, V36, P57, DOI 10.1002/phar.1683
   Picetti E, 2019, WORLD J EMERG SURG, V14, P0, DOI 10.1186/s13017-019-0270-1
   Pinaud M, 1990, ANESTHESIOLOGY, V73, P404, DOI 10.1097/00000542-199009000-00007
   Poste JENNIFERC, 2004, AIR MED J, V23, P36, DOI 10.1016/j.amj.2004.04.006
   Prior JGL, 1983, INTENS CARE MED, V9, P313, DOI 10.1007/BF01692549
   Qi DY, 2013, MINERVA ANESTESIOL, V79, P1423
   Ravussin P, 1988, ANAESTHESIA, V43 Suppl, P37, DOI 10.1111/j.1365-2044.1988.tb09066.x
   Robinson N, 2001, EMERG MED J, V18, P453, DOI 10.1136/emj.18.6.453
   Schifilliti D, 2010, CNS DRUGS, V24, P893, DOI 10.2165/11584760-000000000-00000
   Shafer SL, 2004, ANESTHESIOLOGY, V101, P567, DOI 10.1097/00000542-200409000-00002
   Sikorski RA, 2014, CURR ANESTHESIOL REP, V4, P225, DOI 10.1007/s40140-014-0066-5
   Smischney NJ, 2012, J TRAUMA ACUTE CARE, V73, P94, DOI 10.1097/TA.0b013e318250cdb8
   Smischney NJ, 2019, J TRAUMA ACUTE CARE, V87, P883, DOI 10.1097/TA.0000000000002448
   Spaite DW, 2019, JAMA SURG, V154, P0, DOI 10.1001/jamasurg.2019.1152
   Steiner LA, 2003, ANESTH ANALG, V97, P572, DOI 10.1213/01.ANE.0000070234.17226.B0
   Stocchetti N, 1996, J TRAUMA, V40, P764, DOI 10.1097/00005373-199605000-00014
   Taha SK, 2010, ANAESTHESIA, V65, P358, DOI 10.1111/j.1365-2044.2010.06243.x
   Taylor CA, 2017, MMWR SURVEILL SUMM, V66, P1, DOI 10.15585/mmwr.ss6609a1
   Thomas SH, 2002, J TRAUMA, V52, P47, DOI 10.1097/00005373-200201000-00010
   Vaillancourt C, 2007, ANN EMERG MED, V49, P86, DOI 10.1016/j.annemergmed.2006.09.002
   Warner KJ, 2007, J TRAUMA, V62, P1330, DOI 10.1097/TA.0b013e31804a8032
   Weingart S, 2007, ANN EMERG MED, V50, P353, DOI 10.1016/j.annemergmed.2007.02.032
   Xu RY, 2018, BMJ OPEN, V8, P0
   Zeiler FA, 2014, NEUROCRIT CARE, V21, P163, DOI 10.1007/s12028-013-9950-y
   Zeiler FA, 2014, NEUROCRIT CARE, V20, P502, DOI 10.1007/s12028-013-9939-6
NR 66
TC 3
Z9 3
U1 1
U2 3
PU W B SAUNDERS CO-ELSEVIER INC
PI PHILADELPHIA
PA 1600 JOHN F KENNEDY BOULEVARD, STE 1800, PHILADELPHIA, PA 19103-2899 USA
SN 0733-8627
EI 1558-0539
J9 EMERG MED CLIN N AM
JI Emerg. Med. Clin. N. Am.
PD FEB 15
PY 2021
VL 39
IS 1
BP 203
EP 216
DI 10.1016/j.emc.2020.09.012
PG 14
WC Emergency Medicine
SC Emergency Medicine
GA OY8ZS
UT WOS:000594529600014
PM 33218658
DA 2022-04-27
ER

PT J
AU Ye, X
   Chen, YL
   Wang, JS
   Chen, J
   Yao, Y
   Wang, LL
   Zhao, FD
AF Ye, Xin
   Chen, Yilei
   Wang, Jiasheng
   Chen, Jian
   Yao, Ying
   Wang, Lin-lin
   Zhao, Fengdong
TI Identification of Circular RNAs Related to Vascular Endothelial Proliferation, Migration, and Angiogenesis After Spinal Cord Injury Using Microarray Analysis in Female Mice
SO FRONTIERS IN NEUROLOGY
LA English
DT Article
DE angiogenesis; circular RNAs; migration; proliferation; spinal cord injury
ID brain; cell; invasion; reveal; vegf
AB Background: Traumatic spinal cord injury (SCI) can result in severe disability and causes a considerable socio-economic burden worldwide. Circular RNAs (circRNAs) are important regulators of gene expression and pathological processes, and may represent therapeutic targets for SCI. To further evaluate the role of circRNAs in SCI, we elucidated circRNA expression profiles related to vascular endothelial proliferation, migration, and angiogenesis during the early stages of secondary injury in a mouse model of SCI. Methods: Microarray analysis was performed to investigate the circRNA expression patterns in the spinal cord 3 days after SCI in female mice. Bioinformatic analyses, including GO enrichment analysis, KEGG pathway analysis, and circRNA-miRNA-mRNA network construction, were conducted to explore the role of circRNA dysregulation in vascular endothelial proliferation, migration, and angiogenesis following SCI. Results: The expression of 1,288 circRNAs was altered (>2-fold change, p < 0.05) in the spinal cord after SCI, consisting of 991 upregulated and 297 downregulated circRNAs. We constructed a circRNA-mRNA network to predict whether these circRNAs could act as "miRNA sponges." We next assessed the association of altered circRNAs with vascular endothelial proliferation, migration, and angiogenesis using GO and KEGG analyses. Using this analysis, we found that a total of 121 circRNAs were correlated with vascular endothelial proliferation, migration, and angiogenesis in the spinal cord after SCI. Conclusions: Our study provides circRNA expression profiles during the early stages of SCI. circRNA.7079, circRNA.7078, and circRNA.6777 were found to play key roles in the vascular endothelial proliferation, migration, and angiogenesis, and may represent therapeutic targets for SCI.
C1 [Ye, Xin] Zhejiang Univ, Sch Med, Sir Run Run Shaw Hosp, Dept Neurosurg, Hangzhou, Peoples R China.
   [Chen, Yilei; Wang, Jiasheng; Chen, Jian; Zhao, Fengdong] Zhejiang Univ, Sch Med, Sir Run Run Shaw Hosp, Dept Orthopaed, Hangzhou, Peoples R China.
   [Yao, Ying] Zhejiang Univ, Sch Med, Affiliated Hosp 2, Dept Neurointens Care Unit, Hangzhou, Peoples R China.
   [Wang, Lin-lin] Zhejiang Univ, Sch Med, Sir Run Run Shaw Hosp, Dept Basic Med Sci,Dept Orthopaed, Hangzhou, Peoples R China.
RP Zhao, FD (通讯作者)，Zhejiang Univ, Sch Med, Sir Run Run Shaw Hosp, Dept Orthopaed, Hangzhou, Peoples R China.; Wang, LL (通讯作者)，Zhejiang Univ, Sch Med, Sir Run Run Shaw Hosp, Dept Basic Med Sci,Dept Orthopaed, Hangzhou, Peoples R China.
EM wanglinlin@zju.edu.cn; zhaofengdong@zju.edu.cn
FU National Natural Science Foundation of ChinaNational Natural Science Foundation of China (NSFC) [81871796, 81972138]
CR Abhinand CS, 2016, J CELL COMMUN SIGNAL, V10, P347, DOI 10.1007/s12079-016-0352-8
   Bai Y, 2018, J NEUROSCI, V38, P32, DOI 10.1523/JNEUROSCI.1348-17.2017
   Chen LL, 2015, RNA BIOL, V12, P381, DOI 10.1080/15476286.2015.1020271
   Chen MH, 2013, INT J CLIN EXP PATHO, V6, P2312
   Cortes-lopez MARIELA, 2016, YALE JOURNAL OF BIOLOGY AND MEDICINE, V89, P527
   Delisser HM, 1997, AM J PATHOL, V151, P671
   Dvorak MF, 2014, J NEUROTRAUM, V31, P1540, DOI 10.1089/neu.2013.3278
   Guttman M, 2009, NATURE, V458, P223, DOI 10.1038/nature07672
   Hayashi Y, 2019, AM J PATHOL, V189, P900, DOI 10.1016/j.ajpath.2018.12.005
   Huang SL, 2019, CIRCULATION, V139, P2857, DOI 10.1161/CIRCULATIONAHA.118.038361
   Jeck WR, 2014, NAT BIOTECHNOL, V32, P453, DOI 10.1038/nbt.2890
   Jeck WR, 2013, RNA, V19, P141, DOI 10.1261/rna.035667.112
   Jia H, 2019, J NEUROPATH EXP NEUR, V78, P268, DOI 10.1093/jnen/nly126
   Jiang YJ, 2019, J NEUROTRAUM, V36, P1018, DOI 10.1089/neu.2018.5647
   Kozuki T, 2017, NUCLEIC ACIDS RES, V45, P5995, DOI 10.1093/nar/gkx325
   Li BF, 2019, ONCOTARGETS THER, V12, P3207, DOI 10.2147/OTT.S195703
   Li CY, 2017, BIOMED PHARMACOTHER, V95, P1514, DOI 10.1016/j.biopha.2017.09.064
   Lukiw WALTERJ, 2013, FRONTIERS IN GENETICS, V4, P77, DOI 10.3389/fgene.2013.00307, 10.3389/fgene.2013.00077
   Mautes AEM, 2000, PHYS THER, V80, P673, DOI 10.1093/ptj/80.7.673
   Mehta SL, 2017, STROKE, V48, P2541, DOI 10.1161/STROKEAHA.117.017469
   Memczak S, 2013, NATURE, V495, P333, DOI 10.1038/nature11928
   Noonan VANESSAK, 2014, TOP SPINAL CORD INJ REHABIL, V20, P289, DOI 10.1310/sci2004-289
   Shang XB, 2018, ONCOL LETT, V16, P3373, DOI 10.3892/ol.2018.8986
   Shi ZJ, 2019, J CELL PHYSIOL, V234, P8918, DOI 10.1002/jcp.27560
   Singh A, 2014, CLIN EPIDEMIOL, V6, P309, DOI 10.2147/CLEP.S68889
   Skold M, 2000, EUR J NEUROSCI, V12, P3675, DOI 10.1046/j.1460-9568.2000.00263.x
   Xu LW, 2021, FRONT NEUROSCI-SWITZ, V15, P0, DOI 10.3389/fnins.2021.644239
   Yao Y, 2020, BRAIN RES BULL, V164, P157, DOI 10.1016/j.brainresbull.2020.08.004
   Zhang HC, 2017, BIOMED PHARMACOTHER, V88, P285, DOI 10.1016/j.biopha.2017.01.023
   Zhang S, 2017, MOL THER, V25, P2053, DOI 10.1016/j.ymthe.2017.06.009
   Zhong ZY, 2017, CANCER LETT, V403, P305, DOI 10.1016/j.canlet.2017.06.027
   Zhou HJ, 2018, AM J PHYSIOL-CELL PH, V315, PC52, DOI 10.1152/ajpcell.00278.2017
   Zhou T, 2019, NAT NEUROSCI, V22, P421, DOI 10.1038/s41593-018-0324-9
NR 33
TC 0
Z9 0
U1 3
U2 4
PU FRONTIERS MEDIA SA
PI LAUSANNE
PA AVENUE DU TRIBUNAL FEDERAL 34, LAUSANNE, CH-1015, SWITZERLAND
SN 1664-2295
EI 
J9 FRONT NEUROL
JI Front. Neurol.
PD SEP 3
PY 2021
VL 12
IS 
BP 
EP 
DI 10.3389/fneur.2021.666750
PG 14
WC Clinical Neurology; Neurosciences
SC Neurosciences & Neurology
GA UR6FB
UT WOS:000696841800001
PM 34539543
DA 2022-04-27
ER

PT J
AU Mallah, K
   Zibara, K
   Kerbaj, C
   Eid, A
   Khoshman, N
   Ousseily, Z
   Kobeissy, A
   Cardon, T
   Cizkova, D
   Kobeissy, F
   Fournier, I
   Salzet, M
AF Mallah, Khalil
   Zibara, Kazem
   Kerbaj, Coline
   Eid, Ali
   Khoshman, Nour
   Ousseily, Zahraa
   Kobeissy, Abir
   Cardon, Tristan
   Cizkova, Dasa
   Kobeissy, Firas
   Fournier, Isabelle
   Salzet, Michel
TI Neurotrauma investigation through spatial omics guided by mass spectrometry imaging: Target identification and clinical applications
SO MASS SPECTROMETRY REVIEWS
LA English
DT Review; Early Access
DE mass spectrometry imaging; spatial omics approaches; spinal cord injury; trauma brain injury
ID traumatic brain-injury; laser-capture microdissection; parafilm-assisted microdissection; spinal-cord-injury; rat-brain; oxidative lipidomics; systems biology; mouse model; maldi m; neuroproteomics
AB Traumatic brain injury (TBI) represents one of the major public health concerns worldwide due to the increase in TBI incidence as a result of injuries from daily life accidents such as sports and motor vehicle transportation as well as military-related practices. This type of central nervous system trauma is known to predispose patients to several neurological disorders such as Parkinson's disease, Alzheimer's disease, chronic trauamatic encephalopathy, and age-related Dementia. Recently, several proteomic and lipidomic platforms have been applied on different TBI studies to investigate TBI-related mechanisms that have broadened our understanding of its distinct neuropathological complications. In this study, we provide an updated comprehensive overview of the current knowledge and novel perspectives of the spatially resolved microproteomics and microlipidomics approaches guided by mass spectrometry imaging used in TBI studies and its applications in the neurotrauma field. In this regard, we will discuss the use of the spatially resolved microproteomics and assess the different microproteomic sampling methods such as laser capture microdissection, parafilm assisted microdissection, and liquid microjunction extraction as accurate and precise techniques in the field of neuroproteomics. Additionally, we will highlight lipid profiling applications and their prospective potentials in characterizing molecular processes involved in the field of TBI. Specifically, we will discuss the phospholipid metabolism acting as a precursor for proinflammatory molecules such as eicosanoids. Finally, we will survey the current state of spatial neuroproteomics and microproteomics applications and present the various studies highlighting their findings in these fields.
C1 [Mallah, Khalil] Med Univ South Carolina, Dept Microbiol & Immunol, Charleston, SC 29425 USA.
   [Mallah, Khalil; Zibara, Kazem] Lebanese Univ, PRASE, Beirut, Lebanon.
   [Mallah, Khalil; Cardon, Tristan; Cizkova, Dasa; Fournier, Isabelle; Salzet, Michel] UnivLille, INSERM, CHU Lille, U1192,Lab Proteom Reponse Inflammatoire & Spectro, F-59000 Lille, France.
   [Zibara, Kazem; Kerbaj, Coline; Khoshman, Nour; Ousseily, Zahraa] Lebanese Univ, Dept Biol, Fac Sci 1, Beirut, Lebanon.
   [Eid, Ali] Qatar Univ, Dept Basic Med Sci, QU Hlth, Doha, Qatar.
   [Kobeissy, Abir; Kobeissy, Firas] Amer Univ Beirut, Dept Biochem & Mol Genet, Fac Med, Beirut, Lebanon.
   [Cizkova, Dasa] Univ Vet Med & Pharm Kosice, Ctr Expt & Clin Regenerat Med, Kosice, Slovakia.
   [Fournier, Isabelle; Salzet, Michel] Inst Univ France, Paris, France.
RP Cizkova, D; Fournier, I; Salzet, M (通讯作者)，UnivLille, INSERM, CHU Lille, U1192,Lab Proteom Reponse Inflammatoire & Spectro, F-59000 Lille, France.; Kobeissy, F (通讯作者)，Amer Univ Beirut, Dept Biochem & Mol Genet, Fac Med, Beirut, Lebanon.
EM dasa.cizkova@uvlf.sk; firasko@gmail.com; isabelle.frounier@univ-lille.fr; michel.salzet@univ-lille.fr
FU Association of Scientific Orientation and Specialization (ASOS) [APVV 19-0193, VEGA 1/0376/20]; Ministere de L'Education Nationale, de L'Enseignement Superieur et de la Recherche, Universite de Lille, Region Hauts de France, INSERM
CR Abdullah L, 2014, FASEB J, V28, P5311, DOI 10.1096/fj.14-258228
   Aexandrov T, 2013, ANAL CHEM, V85, P11189, DOI 10.1021/ac401420z
   Aguilar-bravo B, 2019, HEPATOL INT, V13, P138, DOI 10.1007/s12072-018-9917-3
   Ahmed S, 2017, INDIAN J PSYCHOL MED, V39, P114, DOI 10.4103/0253-7176.203129
   Aichler M, 2015, LAB INVEST, V95, P422, DOI 10.1038/labinvest.2014.156
   Alawieh A, 2018, J NEUROSCI, V38, P2519, DOI 10.1523/JNEUROSCI.2197-17.2018
   Allen JA, 2007, NAT REV NEUROSCI, V8, P128, DOI 10.1038/nrn2059
   Anthonymuthu TS, 2019, EXP NEUROL, V316, P63, DOI 10.1016/j.expneurol.2019.04.007
   Anthonymuthu TS, 2019, CRIT CARE MED, V47, PE292, DOI 10.1097/CCM.0000000000003636
   Anthonymuthu TS, 2018, FREE RADICAL BIO MED, V124, P493, DOI 10.1016/j.freeradbiomed.2018.06.031
   Anthonymuthu TS, 2017, BBA-MOL BASIS DIS, V1863, P2601, DOI 10.1016/j.bbadis.2017.03.015
   Arima H, 2014, NEUROSCIENCE, V269, P1, DOI 10.1016/j.neuroscience.2014.03.012
   Balasubramanian K, 2015, SCI SIGNAL, V8, P0, DOI 10.1126/scisignal.aaa6179
   Banno T, 2017, PLOS ONE, V12, P0, DOI 10.1371/journal.pone.0177595
   Barbacci DC, 2017, ACS CHEM NEUROSCI, V8, P2266, DOI 10.1021/acschemneuro.7b00189
   Bayir H, 2007, ANN NEUROL, V62, P154, DOI 10.1002/ana.21168
   Blair JA, 2016, PLOS ONE, V11, P0, DOI 10.1371/journal.pone.0151615
   Boone DR, 2017, PLOS ONE, V12, P0, DOI 10.1371/journal.pone.0185943
   Boone DR, 2012, PLOS ONE, V7, P0, DOI 10.1371/journal.pone.0046204
   Brandao AF, 2020, FRONT NEUROSCI-SWITZ, V13, P0, DOI 10.3389/fnins.2019.01453
   Bruns TJ, 2003, EPILEPSIA, V44, P2, DOI 10.1046/j.1528-1157.44.s10.3.x
   Bryden DW, 2019, J EXP NEUROSCI, V13, P0, DOI 10.1177/1179069519872213
   Buchberger AR, 2018, ANAL CHEM, V90, P240, DOI 10.1021/acs.analchem.7b04733
   Bujnakova D, 2020, MICROORGANISMS, V8, P0, DOI 10.3390/microorganisms8101478
   Chakraborty K, 2017, NAT COMMUN, V8, P0, DOI 10.1038/ncomms13944
   Chen YUYING, 2013, TOP SPINAL CORD INJ REHABIL, V19, P1, DOI 10.1310/sci1901-1
   Chung SH, 2015, NEURAL REGEN RES, V10, P897, DOI 10.4103/1673-5374.158346
   Cizkova D, 2018, INT J MOL SCI, V19, P0, DOI 10.3390/ijms19030870
   Cizkova D, 2015, J TISSUE ENG REGEN M, V9, P918, DOI 10.1002/term.1797
   Cizkova D, 2014, SCI REP-UK, V4, P0, DOI 10.1038/srep07514
   Cizkova D, 2014, FRONT CELL NEUROSCI, V8, P0, DOI 10.3389/fncel.2014.00105
   Craft GE, 2013, METHODS, V61, P186, DOI 10.1016/j.ymeth.2013.04.008
   De Marchi T, 2016, PROTEOMICS, V16, P1474, DOI 10.1002/pmic.201600004
   Delcourt V, 2018, MOL CELL PROTEOMICS, V17, P357, DOI 10.1074/mcp.M116.065755
   Delcourt V, 2017, EBIOMEDICINE, V21, P55, DOI 10.1016/j.ebiom.2017.06.001
   Devaux S, 2017, MOL CELL PROTEOMICS, V16, P1394, DOI 10.1074/mcp.M116.064881
   Devaux S, 2016, MOL CELL PROTEOMICS, V15, P2641, DOI 10.1074/mcp.M115.057794
   Dewan MC, 2019, J NEUROSURG, V130, P1080, DOI 10.3171/2017.10.JNS17352
   Dienel GA, 2020, NEUROCHEM RES, V45, P2586, DOI 10.1007/s11064-020-03124-w
   Donovan J, 2018, NEUROTHERAPEUTICS, V15, P654, DOI 10.1007/s13311-018-0632-5
   Erdman J, 2011, NUTR TRAUMATIC BRAIN, V0, P0
   Farias SE, 2011, J TRAUMA, V71, P1211, DOI 10.1097/TA.0b013e3182092c62
   Fernandez R, 2017, ANAL CHEM, V89, P8565, DOI 10.1021/acs.analchem.7b02650
   Franck J, 2013, ANAL CHEM, V85, P8127, DOI 10.1021/ac4009397
   Galgano M, 2017, CELL TRANSPLANT, V26, P1118, DOI 10.1177/0963689717714102
   Gemperline E, 2014, BIOANALYSIS, V6, P525, DOI 10.4155/bio.13.341
   Girod M, 2011, ANAL CHEM, V83, P207, DOI 10.1021/ac102264z
   Grulova I, 2015, SCI REP-UK, V5, P0, DOI 10.1038/srep13702
   Guo S, 2017, SCI REP-UK, V7, P0, DOI 10.1038/s41598-017-05446-2
   Gutstein HB, 2008, MASS SPECTROM REV, V27, P316, DOI 10.1002/mas.20161
   Hammad A, 2018, J NEUROINFLAMM, V15, P0, DOI 10.1186/s12974-018-1066-z
   Han XL, 2007, BIOCHEMISTRY-US, V46, P6417, DOI 10.1021/bi7004015
   Han XL, 2007, FRONT BIOSCI, V12, P2601, DOI 10.2741/2258
   Han XL, 2003, J LIPID RES, V44, P1071, DOI 10.1194/jlr.R300004-JLR200
   Hankin JA, 2011, J AM SOC MASS SPECTR, V22, P1014, DOI 10.1007/s13361-011-0122-z
   Horikoshi T, 1989, NEUROSCI LETT, V105, P340, DOI 10.1016/0304-3940(89)90644-7
   Hsu FF, 2018, ANAL BIOANAL CHEM, V410, P6387, DOI 10.1007/s00216-018-1252-y
   Hu P, 2016, FRONT CELL DEV BIOL, V4, P0, DOI 10.3389/fcell.2016.00116
   Humenik F, 2019, MOL CELL PROTEOMICS, V18, P1824, DOI 10.1074/mcp.RA119.001507
   Jaber Z, 2016, METHODS MOL BIOL, V1462, P139, DOI 10.1007/978-1-4939-3816-2_9
   Ji J, 2012, NAT NEUROSCI, V15, P1407, DOI 10.1038/nn.3195
   Kadar H, 2014, INT J MOL SCI, V15, P5233, DOI 10.3390/ijms15045233
   Kobeissy FH, 2008, PROTEOM CLIN APPL, V2, P1467, DOI 10.1002/prca.200800011
   Kobeissy FH, 2008, EXPERT REV PROTEOMIC, V5, P293, DOI 10.1586/14789450.5.2.293
   Kobeissy FH, 2006, MOL CELL PROTEOMICS, V5, P1887, DOI 10.1074/mcp.M600157-MCP200
   Kobeissy FH, 2016, FRONT NEUROL, V7, P0, DOI 10.3389/fneur.2016.00198
   Kobeissy FH, 2016, FRONT MOL NEUROSCI, V9, P0, DOI 10.3389/fnmol.2016.00098
   Koizumi S, 2010, NEUROSCIENCE, V168, P219, DOI 10.1016/j.neuroscience.2010.03.056
   Koizumi S, 2012, WORLD NEUROSURG, V77, P153, DOI 10.1016/j.wneu.2011.03.039
   Lamade AM, 2020, EXP NEUROL, V329, P0, DOI 10.1016/j.expneurol.2020.113307
   Livecchi MARKA, 2011, CONTINUUM (MINNEAP MINN), V17, P568, DOI 10.1212/01.CON.0000399073.00062.9e
   Maas AIR, 2017, LANCET NEUROL, V16, P987, DOI 10.1016/S1474-4422(17)30371-X
   Mallah K, 2019, MOL CELL PROTEOMICS, V18, P1669, DOI 10.1074/mcp.RA119.001604
   Mallah K, 2020, FRONT IMMUNOL, V11, P0, DOI 10.3389/fimmu.2020.02021
   Mallah K, 2019, ANAL CHEM, V91, P11879, DOI 10.1021/acs.analchem.9b02633
   Mallah K, 2018, ANAL CHEM, V90, P10568, DOI 10.1021/acs.analchem.8b02682
   Mcdonald WS, 2018, AM J PATHOL, V188, P1779, DOI 10.1016/j.ajpath.2018.05.005
   Mckee ANNC, 2015, HANDB CLIN NEUROL, V127, P45, DOI 10.1016/B978-0-444-52892-6.00004-0
   Meriaux C, 2014, HIPPOCAMPUS, V24, P628, DOI 10.1002/hipo.22246
   Murayama CHIHIRO, 2009, BIOPHYS REV, V1, P131, DOI 10.1007/s12551-009-0015-6
   Murgoci AN, 2020, J EXTRACELL VESICLES, V9, P0, DOI 10.1080/20013078.2020.1727637
   Muzzi M, 2018, BRIT J PHARMACOL, V175, P272, DOI 10.1111/bph.13790
   Ng SY, 2019, FRONT CELL NEUROSCI, V13, P0, DOI 10.3389/fncel.2019.00528
   Nielsen MMB, 2016, SCI REP-UK, V6, P0, DOI 10.1038/srep39571
   Norris JL, 2013, CHEM REV, V113, P2309, DOI 10.1021/cr3004295
   Ottens AK, 2006, MASS SPECTROM REV, V25, P380, DOI 10.1002/mas.20073
   Paglia G, 2015, ANAL BIOANAL CHEM, V407, P4995, DOI 10.1007/s00216-015-8664-8
   Pardridge WILLIAMM, 2005, NEURORX, V2, P3
   Pflugradt R, 2011, MITOCHONDRION, V11, P308, DOI 10.1016/j.mito.2010.12.009
   Qiao F, 2010, AM J PATHOL, V177, P3061, DOI 10.2353/ajpath.2010.100158
   Quanico J, 2015, CHEM COMMUN, V51, P4564, DOI 10.1039/c4cc08331h
   Quanico J, 2018, SCI REP-UK, V8, P0, DOI 10.1038/s41598-018-34518-0
   Quanico J, 2017, BBA-PROTEINS PROTEOM, V1865, P891, DOI 10.1016/j.bbapap.2016.11.002
   Quanico J, 2017, METHODS MOL BIOL, V1598, P269, DOI 10.1007/978-1-4939-6952-4_13
   Quanico J, 2013, J PROTEOMICS, V79, P200, DOI 10.1016/j.jprot.2012.11.025
   Ramadan N, 2017, METHODS MOL BIOL, V1598, P3, DOI 10.1007/978-1-4939-6952-4_1
   Ren GH, 2016, AM J FOREN MED PATH, V37, P279, DOI 10.1097/PAF.0000000000000275
   Roux A, 2016, J NEUROSCI METH, V272, P19, DOI 10.1016/j.jneumeth.2016.02.004
   Shanta SR, 2012, J LIPID RES, V53, P1823, DOI 10.1194/jlr.M022558
   Shariatgorji M, 2014, NEUROPSYCHOPHARMACOL, V39, P34, DOI 10.1038/npp.2013.215
   Shearer J, 2016, AGING CLIN EXP RES, V28, P363, DOI 10.1007/s40520-015-0396-2
   Shimamura M, 2004, MOL BRAIN RES, V122, P47, DOI 10.1016/j.molbrainres.2003.11.015
   Siegel TP, 2018, MOL IMAGING BIOL, V20, P888, DOI 10.1007/s11307-018-1267-y
   Simon DW, 2017, NAT REV NEUROL, V13, P572, DOI 10.1038/nrneurol.2017.116
   Sparvero LJ, 2016, J NEUROCHEM, V139, P659, DOI 10.1111/jnc.13840
   Stark DT, 2018, INVEST OPHTH VIS SCI, V59, P212, DOI 10.1167/iovs.17-22509
   Stevens SM, 2012, ELECTROPHORESIS, V33, P3581, DOI 10.1002/elps.201270184
   Sun FN, 2010, MOL CELL PROTEOMICS, V9, P963, DOI 10.1074/mcp.R900003-MCP200
   Tyagi VINEET, 2016, SURG NEUROL INT, V7, P78, DOI 10.4103/2152-7806.189296
   Tyurin VA, 2008, METHOD ENZYMOL, V442, P375, DOI 10.1016/S0076-6879(08)01419-5, 10.1017/S0076-6879(08)01419-5
   Van MEERG, 2008, NAT REV MOL CELL BIO, V9, P112, DOI 10.1038/nrm2330
   Vikartovska Z, 2020, FRONT VET SCI, V7, P7
   Wang JSH, 2018, RAPID COMMUN MASS SP, V32, P951, DOI 10.1002/rcm.8115
   Watson AD, 2006, J LIPID RES, V47, P2101, DOI 10.1194/jlr.R600022-JLR200
   Whitehead SN, 2011, PLOS ONE, V6, P0, DOI 10.1371/journal.pone.0020808
   Woods AS, 2013, ACS CHEM NEUROSCI, V4, P594, DOI 10.1021/cn300216h
NR 116
TC 1
Z9 1
U1 8
U2 15
PU WILEY
PI HOBOKEN
PA 111 RIVER ST, HOBOKEN 07030-5774, NJ USA
SN 0277-7037
EI 1098-2787
J9 MASS SPECTROM REV
JI Mass Spectrom. Rev.
PD JUN 15
PY 2021
VL 0
IS 
BP 
EP 
DI 10.1002/mas.21719
PG 17
WC Spectroscopy
SC Spectroscopy
GA TR0KL
UT WOS:000678662200001
PM 34323300
DA 2022-04-27
ER

PT J
AU Tang, Y
   Xie, ZY
   Ma, MJ
   Duan, KD
   Li, YX
   Ye, JC
AF Tang, Yong
   Xie, Zhongyu
   Ma, Mengjun
   Duan, Kaidi
   Li, Yuxi
   Ye, Jichao
TI LncRNA and mRNA Expression Profiles in Methylprednisolone Stimulated Neural Stem Cells
SO FRONTIERS IN NEUROSCIENCE
LA English
DT Article
DE neural stem cells; methylprednisolone; long non-coding RNA; mRNA; spine injury
ID spinal-cord-injury; neuronal differentiation; gene-regulation
AB Spinal cord injury (SCI) is a devastating neurological disorder that affects thousands of individuals each year. Previously, our study in non-human primates with SCI demonstrated that methylprednisolone (MP) resulted in the dysfunction of neural stem cells (NSCs), which may help to explain the controversial roles of MP in SCI. However, the detailed mechanism is still unclear. In this manuscript, we investigated the LncRNA and mRNA expression profiles of NSCs treated with MP. A total of 63 differentially expressed LncRNAs and 174 differentially expressed mRNAs were identified. Gene ontology (GO) analysis showed that differentially expressed mRNAs were highly associated with terms related to regulation of external stimulation, secretion, and migration. Kyoto Encyclopedia of Genes and Genomes (KEGG) analysis results indicated that the PI3K-Akt signaling pathway contributed to the functions of MP treated NSCs. Besides, 3899 co-expression pairs were constructed among the differentially expressed LncRNA and mRNA, among which five predicted target mRNAs with the differentially expressed LncRNAs were identified. These results provide greater insight into the precise mechanisms of MP mediating NSC dysfunction in SCI.
C1 [Tang, Yong; Duan, Kaidi; Li, Yuxi; Ye, Jichao] Sun Yat Sen Univ, Sun Yat Sen Mem Hosp, Dept Orthoped, Guangzhou, Peoples R China.
   [Xie, Zhongyu; Ma, Mengjun] Sun Yat Sen Univ, Affiliated Hosp 8, Dept Orthoped, Shenzhen, Peoples R China.
RP Ye, JC (通讯作者)，Sun Yat Sen Univ, Sun Yat Sen Mem Hosp, Dept Orthoped, Guangzhou, Peoples R China.
EM yejich@mail.sysu.edu.cn
FU National Natural Science Foundation of ChinaNational Natural Science Foundation of China (NSFC) [81801224]; Science and Technology Development Funding Project of Guangdong Province [2017A030310219, 2017A030310554]
CR Ahuja CS, 2017, J ORTHOP TRAUMA, V31, PS7, DOI 10.1097/BOT.0000000000000943
   Bracken MB, 1984, JAMA-J AM MED ASSOC, V251, P45, DOI 10.1001/jama.251.1.45
   Bracken MB, 1990, NEW ENGL J MED, V322, P1405, DOI 10.1056/NEJM199005173222001
   Bracken MB, 1997, JAMA-J AM MED ASSOC, V277, P1597, DOI 10.1001/jama.277.20.1597
   Bunch H, 2018, MOL GENET GENOMICS, V293, P1, DOI 10.1007/s00438-017-1370-9
   Chen LL, 2016, TRENDS BIOCHEM SCI, V41, P761, DOI 10.1016/j.tibs.2016.07.003
   David G, 2019, NAT REV NEUROL, V15, P718, DOI 10.1038/s41582-019-0270-5
   Evaniew N, 2016, J NEUROTRAUM, V33, P468, DOI 10.1089/neu.2015.4192
   Gil N, 2020, NAT REV GENET, V21, P102, DOI 10.1038/s41576-019-0184-5
   Guil S, 2015, TRENDS BIOCHEM SCI, V40, P248, DOI 10.1016/j.tibs.2015.03.001
   Kim DY, 2016, CELL BIOCHEM FUNCT, V34, P197, DOI 10.1002/cbf.3181
   Lee JE, 2016, MOL NEUROBIOL, V53, P3771, DOI 10.1007/s12035-015-9325-9
   Li YL, 2018, NEUROREPORT, V29, P1121, DOI 10.1097/WNR.0000000000001083
   Lu GL, 2018, NEUROREPORT, V29, P605, DOI 10.1097/WNR.0000000000000980
   Ortiz-alvarez G, 2019, NEURON, V102, P159, DOI 10.1016/j.neuron.2019.01.051
   Ramos AD, 2016, NEUROSCI LETT, V625, P70, DOI 10.1016/j.neulet.2015.12.025
   Ramos AD, 2015, CELL STEM CELL, V16, P439, DOI 10.1016/j.stem.2015.02.007
   Ransohoff JD, 2018, NAT REV MOL CELL BIO, V19, P143, DOI 10.1038/nrm.2017.104
   Schroter A, 2009, NEUROSCIENCE, V161, P753, DOI 10.1016/j.neuroscience.2009.04.016
   Shan XW, 2018, STEM CELL REP, V10, P984, DOI 10.1016/j.stemcr.2018.01.038
   Silva NA, 2014, PROG NEUROBIOL, V114, P25, DOI 10.1016/j.pneurobio.2013.11.002
   Song CW, 2017, BIOMED PHARMACOTHER, V85, P218, DOI 10.1016/j.biopha.2016.10.094
   Stenudd M, 2015, JAMA NEUROL, V72, P235, DOI 10.1001/jamaneurol.2014.2927
   Tang YW, 2017, CELL DEATH DIS, V8, P0, DOI 10.1038/cddis.2017.504
   Wang S, 2018, NEUROSCIENCE, V393, P164, DOI 10.1016/j.neuroscience.2018.10.003
   Wang WH, 2014, INT J MOL MED, V34, P788, DOI 10.3892/ijmm.2014.1835
   Ye JC, 2018, J NEUROSURG-SPINE, V29, P199, DOI 10.3171/2017.12.SPINE17669
   Yousefifard M, 2016, NEUROSCIENCE, V322, P377, DOI 10.1016/j.neuroscience.2016.02.034
   Zhang X, 2017, STEM CELL REP, V8, P1256, DOI 10.1016/j.stemcr.2017.04.006
NR 29
TC 0
Z9 0
U1 2
U2 3
PU FRONTIERS MEDIA SA
PI LAUSANNE
PA AVENUE DU TRIBUNAL FEDERAL 34, LAUSANNE, CH-1015, SWITZERLAND
SN 
EI 1662-453X
J9 FRONT NEUROSCI-SWITZ
JI Front. Neurosci.
PD JUN 23
PY 2021
VL 15
IS 
BP 
EP 
DI 10.3389/fnins.2021.669224
PG 8
WC Neurosciences
SC Neurosciences & Neurology
GA TE9WY
UT WOS:000670360500001
PM 34248482
DA 2022-04-27
ER

PT J
AU Huang, H
   Xue, JJ
   Zheng, JX
   Tian, HQ
   Fang, YA
   Wang, W
   Wang, GJ
   Hou, D
   Lin, JP
AF Huang, Hui
   Xue, Jinju
   Zheng, Jiaxuan
   Tian, Haiquan
   Fang, Yehan
   Wang, Wei
   Wang, Guangji
   Hou, Dan
   Lin, Jianping
TI Bioinformatic analysis of the gene expression profile in muscle atrophy after spinal cord injury
SO SCIENTIFIC REPORTS
LA English
DT Article
ID skeletal-muscle; identification; apoptosis
AB Spinal cord injury (SCI) is often accompanied by muscle atrophy; however, its underlying mechanisms remain unclear. Here, the molecular mechanisms of muscle atrophy following SCI were investigated. The GSE45550 gene expression profile of control (before SCI) and experimental (14 days following SCI) groups, consisting of Sprague-Dawley rat soleus muscle (n = 6 per group), was downloaded from the Gene Expression Omnibus database, and then differentially expressed gene (DEG) identification and Gene Ontology, pathway, pathway network, and gene signal network analyses were performed. A total of 925 differentially expressed genes, 149 biological processes, and 55 pathways were screened. In the pathway network analysis, the 10 most important pathways were citrate cycle (TCA cycle), pyruvate metabolism, MAPK signalling pathway, fatty acid degradation, propanoate metabolism, apoptosis, focal adhesion, synthesis and degradation of ketone bodies, Wnt signalling, and cancer pathways. In the gene signal network analysis, the 10 most important genes were Acat1, Acadvl, Acaa2, Hadhb, Acss1, Oxct1, Hadha, Hadh, Acaca, and Cpt1b. Thus, we screened the key genes and pathways that may be involved in muscle atrophy after SCI and provided support for finding valuable markers for this disease.
C1 [Huang, Hui; Fang, Yehan; Wang, Guangji] Hainan Med Univ, Hainan Affiliated Hosp, Hainan Gen Hosp, Dept Sports Med, Haikou 570311, Hainan, Peoples R China.
   [Xue, Jinju] Cent South Univ, Affiliated Haikou Hosp, Xiangya Sch Med, Dept Geriatr, Haikou 570208, Hainan, Peoples R China.
   [Zheng, Jiaxuan] Hainan Med Univ, Hainan Affiliated Hosp, Hainan Gen Hosp, Dept Pathol, Haikou 570311, Hainan, Peoples R China.
   [Tian, Haiquan] Second Peoples Hosp Changzhi, Dept Orthopaed Surg, Changzhi 046000, Shanxi, Peoples R China.
   [Wang, Wei] Hainan Med Univ, Hainan Affiliated Hosp, Hainan Gen Hosp, Dept Emergency, Haikou 570311, Hainan, Peoples R China.
   [Hou, Dan] Cent South Univ, Affiliated Haikou Hosp, Xiangya Sch Med, Dept Neurol, Haikou 570208, Hainan, Peoples R China.
   [Lin, Jianping] Hainan Med Univ, Hainan Affiliated Hosp, Hainan Gen Hosp, Dept Joint Surg, Haikou 570311, Hainan, Peoples R China.
RP Hou, D (通讯作者)，Cent South Univ, Affiliated Haikou Hosp, Xiangya Sch Med, Dept Neurol, Haikou 570208, Hainan, Peoples R China.; Lin, JP (通讯作者)，Hainan Med Univ, Hainan Affiliated Hosp, Hainan Gen Hosp, Dept Joint Surg, Haikou 570311, Hainan, Peoples R China.
EM 306191776@qq.com; huangduosheng1958@163.com
FU Key R&D plan of Hainan Province, China [ZDYF2019180]; Scientific Research Project of the Health Industry in Hainan Province, China [20A200488]
CR Alsolmei FA, 2019, NUTRIENTS, V11, P0, DOI 10.3390/nu11051077
   Banerjea R, 2008, ARCH PHYS MED REHAB, V89, P1448, DOI 10.1016/j.apmr.2007.12.047
   Barton ELISABETH, 2003, J GERONTOL A BIOL SCI MED SCI, V58, P0
   Bickel CS, 2003, J APPL PHYSIOL, V94, P2255, DOI 10.1152/japplphysiol.00014.2003
   Brown LA, 2020, TRANSL RES, V221, P44, DOI 10.1016/j.trsl.2020.03.001
   Castro MJ, 1999, J APPL PHYSIOL, V86, P350, DOI 10.1152/jappl.1999.86.1.350
   Celine B, 2015, BIOMED RES INT, V2015, P0
   Chen Q, 2021, ANN TRANSL MED, V9, P0, DOI 10.21037/atm-21-340
   Chu G, 2001, SAM SIGNIFICANCE ANA, V0, P0
   David FS, 1999, J CELL PHYSIOL, V181, P74, DOI 10.1002/(SICI)1097-4652(199910)181:1<74::AID-JCP8>3.0.CO;2-H
   Dirks AJ, 2005, SPORTS MED, V35, P473, DOI 10.2165/00007256-200535060-00002
   Elder CP, 2004, SPINAL CORD, V42, P711, DOI 10.1038/sj.sc.3101652
   Fallahi AA, 2011, IRAN J PUBLIC HEALTH, V40, P1
   Ferri E, 2020, INT J MOL SCI, V21, P0, DOI 10.3390/ijms21155236
   Gordon SE, 2001, J APPL PHYSIOL, V90, P1174, DOI 10.1152/jappl.2001.90.3.1174
   Graham ZA, 2016, J NEUROTRAUM, V33, P1128, DOI 10.1089/neu.2015.4058
   Hillege MMG, 2020, CELLS-BASEL, V9, P0, DOI 10.3390/cells9020375
   Ilavenil S, 2016, MOLECULES, V21, P0, DOI 10.3390/molecules21080997
   Jang YC, 2020, GEROSCIENCE, V42, P1579, DOI 10.1007/s11357-020-00200-5
   Koliasnikova KN, 2020, NEUROPROTECTION NEW, V0, P0, DOI DOI 10.5772/
   Kotni MK, 2016, ORPHANET J RARE DIS, V11, P0, DOI 10.1186/s13023-016-0531-y
   Liu HW, 2018, FRONT PHYSIOL, V9, P0, DOI 10.3389/fphys.2018.00636
   Liu NK, 2021, J NEUROTRAUM, V38, P1327, DOI 10.1089/neu.2014.3690
   Llano-diez M, 2011, BMC GENOMICS, V12, P0, DOI 10.1186/1471-2164-12-602
   Moore CD, 2018, J CLIN DENSITOM, V21, P329, DOI 10.1016/j.jocd.2017.06.001
   Muraca M, 2020, INT J MOL SCI, V21, P0, DOI 10.3390/ijms21228682
   Niu SP, 2021, NEURAL REGEN RES, V16, P865, DOI 10.4103/1673-5374.297087
   Powers SK, 2005, AM J PHYSIOL-REG I, V288, PR337, DOI 10.1152/ajpregu.00469.2004
   Rinaldo P, 1988, NEW ENGL J MED, V319, P1308, DOI 10.1056/NEJM198811173192003
   Sartori R, 2013, NAT GENET, V45, P1309, DOI 10.1038/ng.2772
   Schlaepfer DD, 1999, PROG BIOPHYS MOL BIO, V71, P435, DOI 10.1016/S0079-6107(98)00052-2
   Shah PK, 2006, ARCH PHYS MED REHAB, V87, P772, DOI 10.1016/j.apmr.2006.02.028
   Shen YT, 2019, FRONT PHYSIOL, V10, P0, DOI 10.3389/fphys.2019.01298
   Storey JD, 2002, J ROY STAT SOC B, V64, P479, DOI 10.1111/1467-9868.00346
   Thakore NP, 2016, NEUROCHEM RES, V41, P44, DOI 10.1007/s11064-015-1696-9
   Turkez H, 2021, BIOMOLECULES, V11, P0, DOI 10.3390/biom11010126
   Tusher VG, 2001, P NATL ACAD SCI USA, V98, P5116, DOI 10.1073/pnas.091062498
   Urso ML, 2007, J PHYSIOL-LONDON, V579, P877, DOI 10.1113/jphysiol.2006.118042
   Wei ZJ, 2016, MOL MED REP, V14, P165, DOI 10.3892/mmr.2016.5272
   Yang XF, 2020, THERANOSTICS, V10, P1415, DOI 10.7150/thno.40857
   Zhang YH, 2017, MOL MED REP, V15, P1577, DOI 10.3892/mmr.2017.6192
NR 42
TC 0
Z9 0
U1 2
U2 2
PU NATURE PORTFOLIO
PI BERLIN
PA HEIDELBERGER PLATZ 3, BERLIN, 14197, GERMANY
SN 2045-2322
EI 
J9 SCI REP-UK
JI Sci Rep
PD NOV 9
PY 2021
VL 11
IS 1
BP 
EP 
DI 10.1038/s41598-021-01302-6
PG 12
WC Multidisciplinary Sciences
SC Science & Technology - Other Topics
GA WU6QA
UT WOS:000716666700084
PM 34754020
DA 2022-04-27
ER

PT J
AU Niu, SP
   Zhang, YJ
   Han, N
   Yin, XF
   Zhang, DY
   Kou, YH
AF Niu, Su-Ping
   Zhang, Ya-Jun
   Han, Na
   Yin, Xiao-Feng
   Zhang, Dian-Ying
   Kou, Yu-Hui
TI Identification of four differentially expressed genes associated with acute and chronic spinal cord injury based on bioinformatics data
SO NEURAL REGENERATION RESEARCH
LA English
DT Article
ID lipoprotein-lipase; ischemia-reperfusion; inflammation; worldwide; prevalence; mechanism; pattern; protein; brain; pamm
AB Complex pathological changes occur during the development of spinal cord injury (SCI), and determining the underlying molecular events that occur during SCI is necessary for the development of promising molecular targets and therapeutic strategies. This study was designed to explore differentially expressed genes (DEGs) associated with the acute and chronic stages of SCI using bioinformatics analysis. Gene expression profiles (GSE45006, GSE93249, and GSE45550) were downloaded from the Gene Expression Omnibus database. SCI-associated DEGs from rat samples were identified, and Gene Ontology and the Kyoto Encyclopedia of Genes and Genomes pathway enrichment analyses were performed. In addition, a protein-protein interaction network was constructed. Approximately 66 DEGs were identified in GSE45550 between 3-14 days after SCI, whereas 2418 DEGs were identified in GSE45006 1-56 days after SCI. Moreover, 1263, 195, and 75 overlapping DEGs were identified between these two expression profiles, 3, 7/8, and 14 days after SCI, respectively. Additionally, 16 overlapping DEGs were obtained in GSE45006 1-14 days after SCI, including Pank1, Hn1, Tmem150c, Rgd1309676, Lpl, Mdh1, Nnt, Loc100912219, Large1, Baiap2, Slc24a2, Fundc2, Mrps14, Slc16a7, Obfc1, and Alpk3. Importantly, 3882 overlapping DEGs were identified in GSE93249 1-6 months after SCI, including 3316 protein-coding genes and 567 long non-coding RNA genes. A comparative analysis between GSE93249 and GSE45006 resulted in the enrichment of 1135 overlapping DEGs. The significant functions of these 1135 genes were correlated with the response to the immune effector process, the innate immune response, and cytokine production. Moreover, the biological processes and KEGG pathways of the overlapping DEGs were significantly enriched in immune system-related pathways, osteoclast differentiation, the nuclear factor-kappa B signaling pathway, and the chemokine signaling pathway. Finally, an analysis of the overlapping DEGs associated with both acute and chronic SCI, assessed using the expression profiles GSE93249 and GSE45006, identified four overlapping DEGs: Slc16a7, Alpk3, Lpl and Nnt. These findings may be useful for revealing the biological processes associated with SCI and the development of targeted intervention strategies.
C1 [Niu, Su-Ping; Zhang, Ya-Jun; Han, Na; Yin, Xiao-Feng; Zhang, Dian-Ying; Kou, Yu-Hui] Peking Univ, Minist Educ, Key Lab Trauma & Neural Regenerat, Beijing, Peoples R China.
   [Yin, Xiao-Feng; Zhang, Dian-Ying; Kou, Yu-Hui] Peking Univ, Dept Trauma & Orthoped, Peoples Hosp, Beijing, Peoples R China.
   [Zhang, Ya-Jun] Peking Univ, Trauma Med Ctr, Peoples Hosp, Beijing, Peoples R China.
   [Niu, Su-Ping; Han, Na] Peking Univ, Off Acad Res, Peoples Hosp, Beijing, Peoples R China.
RP Zhang, DY; Kou, YH (通讯作者)，Peking Univ, Minist Educ, Key Lab Trauma & Neural Regenerat, Beijing, Peoples R China.; Zhang, DY; Kou, YH (通讯作者)，Peking Univ, Dept Trauma & Orthoped, Peoples Hosp, Beijing, Peoples R China.
EM zdy8016@163.com; yuhuikou@bjmu.edu.cn
FU National Natural Science Foundation of ChinaNational Natural Science Foundation of China (NSFC) [31571236]; Science and Technology Planning Project of Beijing of China [D161100002816001]; National Key Research and Development Program of China [2016YFC1101604]; Ministry of Education Innovation Program of China [IRT_16R01]
CR Anwar MA, 2016, FRONT CELL NEUROSCI, V10, P0, DOI 10.3389/fncel.2016.00098
   Baligand C, 2015, BIOMED RES INT, V2015, P0, DOI 10.1155/2015/387090
   Beck KD, 2010, BRAIN, V133, P433, DOI 10.1093/brain/awp322
   Blain JF, 2004, NEUROBIOL DIS, V15, P510, DOI 10.1016/j.nbd.2003.12.001
   Bruce KD, 2018, FRONT MOL NEUROSCI, V11, P0, DOI 10.3389/fnmol.2018.00057
   Byrnes KR, 2011, J NEUROINFLAMM, V8, P0, DOI 10.1186/1742-2094-8-130
   Calvert JS, 2019, NEUROMODULATION, V22, P244, DOI 10.1111/ner.12938
   Chatterjee S, 2014, JAMA-J AM MED ASSOC, V311, P2414, DOI 10.1001/jama.2014.5990
   Chen KJ, 2013, PLOS ONE, V8, P0, DOI 10.1371/journal.pone.0057704
   Du H, 2018, J NEUROINFLAMM, V15, P0, DOI 10.1186/s12974-018-1316-0
   Duran RCD, 2017, SCI REP-UK, V7, P0, DOI 10.1038/srep41008
   Fehlings MG, 2006, SPINE, V31, PS28, DOI 10.1097/01.brs.0000217973.11402.7f
   Feng EC, 2020, NEUROPHARMACOLOGY, V162, P0, DOI 10.1016/j.neuropharm.2019.107803
   Garcia E, 2016, MEDIAT INFLAMM, V2016, P0, DOI 10.1155/2016/9476020
   Guo F, 2015, BIOCHEM J, V472, P309, DOI 10.1042/BJ20150019
   Guo L, 2019, NEURAL REGEN RES, V14, P1262, DOI 10.4103/1673-5374.251335
   Hershkovitz E, 2015, J PEDIATR ENDOCR MET, V28, P1187, DOI 10.1515/jpem-2015-0075
   Huang DW, 2009, NAT PROTOC, V4, P44, DOI 10.1038/nprot.2008.211
   Jazayeri SB, 2015, EUR SPINE J, V24, P905, DOI 10.1007/s00586-014-3424-6
   Kampjut D, 2019, NATURE, V573, P291, DOI 10.1038/s41586-019-1519-2
   Kotipatruni RR, 2011, NEUROCHEM RES, V36, P2063, DOI 10.1007/s11064-011-0530-2
   Lavis TIMOTHY, 2019, PHYS MED REHABIL CLIN N AM, V30, P55, DOI 10.1016/j.pmr.2018.08.010
   Liu WH, 2017, PLAST RECONSTR SURG, V139, P376, DOI 10.1097/PRS.0000000000003014
   Liu ZG, 2020, NEURAL REGEN RES, V15, P2123, DOI 10.4103/1673-5374.280323
   Ma S, 2017, SPINAL CORD, V55, P355, DOI 10.1038/sc.2016.183
   Madar V, 2016, BIOINFORMATICS, V32, P1716, DOI 10.1093/bioinformatics/btw029
   Meimaridou E, 2018, J ENDOCRINOL, V236, P13, DOI 10.1530/JOE-16-0638
   Nesic O, 2002, J NEUROSCI RES, V68, P406, DOI 10.1002/jnr.10171
   Paradis E, 2004, NEUROBIOL DIS, V15, P312, DOI 10.1016/j.nbd.2003.09.017
   Pertega-gomes N, 2015, ONCOTARGET, V6, P21675, DOI 10.18632/oncotarget.4328
   Pineau I, 2007, J COMP NEUROL, V500, P267, DOI 10.1002/cne.21149
   Pinheiro C, 2008, VIRCHOWS ARCH, V452, P139, DOI 10.1007/s00428-007-0558-5
   Sean D, 2007, BIOINFORMATICS, V23, P1846, DOI 10.1093/bioinformatics/btm254
   Shi LL, 2017, BMC GENOMICS, V18, P0, DOI 10.1186/s12864-017-3532-x
   Shi X, 2020, ZHONGGUO ZUZHI GONGC, V24, P4081
   Singh A, 2014, CLIN EPIDEMIOL, V6, P309, DOI 10.2147/CLEP.S68889
   Stahel PF, 2012, CURR OPIN CRIT CARE, V18, P651, DOI 10.1097/MCC.0b013e32835a0e54
   Thomaz SR, 2019, SPINAL CORD, V57, P258, DOI 10.1038/s41393-019-0250-z
   Vaccari JPDR, 2008, J NEUROSCI, V28, P3404, DOI 10.1523/JNEUROSCI.0157-08.2008
   Van DENBERGMEL, 2010, NEUROEPIDEMIOLOGY, V34, P184, DOI 10.1159/000279335
   Wang GY, 2020, ZHONGGUO ZUZHI GONGC, V24, P699
   Wang XJ, 2010, NEUROPATHOLOGY, V30, P131, DOI 10.1111/j.1440-1789.2009.01061.x
   Wanner IB, 2013, J NEUROSCI, V33, P12870, DOI 10.1523/JNEUROSCI.2121-13.2013
   Wen T, 2016, SPINAL CORD, V54, P431, DOI 10.1038/sc.2015.171
   Wyndaele M, 2006, SPINAL CORD, V44, P523, DOI 10.1038/sj.sc.3101893
   Xu Y, 2015, REDOX BIOL, V6, P446, DOI 10.1016/j.redox.2015.09.008
   Xu Y, 2010, ANTIOXID REDOX SIGN, V13, P27, DOI 10.1089/ars.2009.2886
   Zhang HC, 2016, J ORTHOP SURG RES, V11, P0, DOI 10.1186/s13018-016-0437-3
   Zhang HQ, 2011, J NEUROSCI, V31, P15894, DOI 10.1523/JNEUROSCI.3943-11.2011
   Zhang YH, 2017, MOL MED REP, V15, P1577, DOI 10.3892/mmr.2017.6192
   Zhou HX, 2018, GENE, V661, P119, DOI 10.1016/j.gene.2018.03.074
NR 51
TC 2
Z9 2
U1 0
U2 19
PU WOLTERS KLUWER MEDKNOW PUBLICATIONS
PI MUMBAI
PA WOLTERS KLUWER INDIA PVT LTD , A-202, 2ND FLR, QUBE, C T S  NO 1498A-2 VILLAGE MAROL, ANDHERI EAST, MUMBAI, 400059, INDIA
SN 1673-5374
EI 1876-7958
J9 NEURAL REGEN RES
JI Neural Regen. Res.
PD MAY 15
PY 2021
VL 16
IS 5
BP 865
EP 870
DI 10.4103/1673-5374.297087
PG 6
WC Cell Biology; Neurosciences
SC Cell Biology; Neurosciences & Neurology
GA PA7HN
UT WOS:000595801900009
PM 33229721
DA 2022-04-27
ER

PT J
AU Hulme, CH
   Fuller, HR
   Riddell, J
   Shirran, SL
   Botting, CH
   Osman, A
   Wright, KT
AF Hulme, Charlotte H.
   Fuller, Heidi R.
   Riddell, John
   Shirran, Sally L.
   Botting, Catherine H.
   Osman, Aheed
   Wright, Karina T.
TI Investigation of the blood proteome in response to spinal cord injury in rodent models
SO SPINAL CORD
LA English
DT Article
AB Study design Explanatory and mechanistic study. Objectives A better understanding of the 'whole-body' response following spinal cord injury (SCI) is needed to guide future research aimed at developing novel therapeutic interventions and identifying prognostic indicators for SCI. This study aimed to characterise the blood proteome following contusion or complete SCI compared to a sham injury in rat models. Setting United Kingdom. Methods Pooled blood samples from one and seven days after a contusion (serum; n = 5) or from 14 days and 112 days post-complete transection SCI (plasma; n = 8) and their sham-injured counterparts were subjected to independent iTRAQ nanoflow liquid chromatography tandem mass-spectrometry proteomic analyses. Pathway analyses of the proteins that were differentially abundant between SCI and their matched sham injured counterparts were completed to indicate biological pathways that may be changed in response to SCI. Results Eleven and 42 proteins were differentially abundant (>=+/- 2.0 FC; p <= 0.05) between the contusion SCI and sham injured animals at 24 h and seven days post-injury, respectively. Seven and tweleve proteins were differentially abundant between complete and sham injured rats at 14 and 112 days post-injury, respectively. Acute-phase response signalling and Liver X Receptor/Retinoic X Receptor activation were identified as differentially regulated pathways in both models of SCI. Conclusions We have utilised longitudinal preclinical SCI models to provide an insight into the blood proteome changes that result following SCI and to highlight a number of biological pathways of interest for future studies.
C1 [Hulme, Charlotte H.; Fuller, Heidi R.; Wright, Karina T.] Keele Univ, Sch Pharm & Bioengn, Keele, Staffs, England.
   [Hulme, Charlotte H.; Osman, Aheed; Wright, Karina T.] RJAH Orthopaed Hosp, Midlands Ctr Spinal Injuries, Oswestry, Shrops, England.
   [Riddell, John] Univ Glasgow, Inst Neurosci & Psychol, Glasgow, Lanark, Scotland.
   [Shirran, Sally L.; Botting, Catherine H.] Univ St Andrews, BSRC Mass Spectrometry & Prote Facil, St Andrews, Fife, Scotland.
RP Wright, KT (通讯作者)，Keele Univ, Sch Pharm & Bioengn, Keele, Staffs, England.; Wright, KT (通讯作者)，RJAH Orthopaed Hosp, Midlands Ctr Spinal Injuries, Oswestry, Shrops, England.
EM karina.wright1@nhs.net
FU Institute of Orthopaedics; Midlands Centre for Spinal Cord Injury (MCSI); Wellcome TrustWellcome Trust [094476/Z/10/Z]
CR Harrington GMB, 2021, J NEUROTRAUM, V38, P301, DOI 10.1089/neu.2020.7144
   Brown SJ, 2020, J NEUROTRAUM, V37, P466, DOI 10.1089/neu.2019.6495
   Cheriyan T, 2014, SPINAL CORD, V52, P588, DOI 10.1038/sc.2014.91
   El MASRIWS, 2011, LANCET, V377, P972, DOI 10.1016/S0140-6736(11)60248-1
   Fouad K, 2005, J NEUROSCI, V25, P1169, DOI 10.1523/JNEUROSCI.3562-04.2005
   Fuller HR, 2015, MOL CELL NEUROSCI, V69, P12, DOI 10.1016/j.mcn.2015.09.003
   Gruys E, 2005, J ZHEJIANG UNIV SCI B, V6, P1045, DOI 10.1631/jzus.2005.B1045
   Hosseinzadeh S, 2020, BIOMATER SCI-UK, V8, P3611, DOI 10.1039/d0bm00097c
   Hulme CH, 2017, SPINAL CORD, V55, P114, DOI 10.1038/sc.2016.174
   Koozekanani SH, 1976, J NEUROSURG, V44, P429, DOI 10.3171/jns.1976.44.4.0429
   Lilley E, 2020, EXP NEUROL, V328, P0, DOI 10.1016/j.expneurol.2020.113273
   Lu P, 2014, JOVE-J VIS EXP, V0, P0, DOI DOI 10.3791/50641
   Mccaughey EJ, 2016, J NEUROTRAUM, V33, P1416, DOI 10.1089/neu.2015.4375
   *nationalcentreforthereplacementrefinementandreductionofanimalsinresearch , 2013, REP CARC MON, V0, P1
   Qiagen , 2014, INGENUITY QIAGEN ING, V0, P0
   Rider PELEG, 2016, INT J CELL BIOL, V2016, P9259646, DOI 10.1155/2016/9259646
   Vizcaino JA, 2016, NUCLEIC ACIDS RES, V44, PD447, DOI 10.1093/nar/gkv1145
   Zhang N, 2014, NEURAL REGEN RES, V9, P2008, DOI 10.4103/1673-5374.143436
NR 18
TC 0
Z9 0
U1 0
U2 0
PU SPRINGERNATURE
PI LONDON
PA CAMPUS, 4 CRINAN ST, LONDON, N1 9XW, ENGLAND
SN 1362-4393
EI 1476-5624
J9 SPINAL CORD
JI Spinal Cord
PD APR 15
PY 2021
VL 60
IS 4
BP 320
EP 325
DI 10.1038/s41393-021-00692-8
PG 6
WC Clinical Neurology; Rehabilitation
SC Neurosciences & Neurology; Rehabilitation
GA 0I9RQ
UT WOS:000702800200001
PM 34601498
DA 2022-04-27
ER

PT J
AU Wu, CS
   Yu, JJ
   Xu, GH
   Gao, H
   Sun, Y
   Huang, JY
   Sun, L
   Zhang, X
   Cui, ZM
AF Wu, Chunshuai
   Yu, Jinjuan
   Xu, Guanhua
   Gao, Hong
   Sun, Yue
   Huang, Jiayi
   Sun, Li
   Zhang, Xu
   Cui, Zhiming
TI Bioinformatic Analysis of the Proteome in Exosomes Derived From Plasma: Exosomes Involved in Cholesterol Metabolism Process of Patients With Spinal Cord Injury in the Acute Phase
SO FRONTIERS IN NEUROINFORMATICS
LA English
DT Article
DE spinal cord injury; bioinformatic analysis; exosome; cholesterol metabolism; proteomics
ID severity
AB Spinal cord injury (SCI) is a common but severe disease caused by traffic accidents. Coronary atherosclerotic heart disease (CHD) caused by dyslipidemia is known as the leading cause of death in patients with SCI. However, the quantitative analysis showed that the cholesterol and lipoprotein concentrations in peripheral blood (PB) did not change significantly within 48 h after SCI. Due to the presence of the Blood spinal cord barrier (BSCB), there are only few studies concerning the plasma cholesterol metabolism in the acute phase of SCI. Exosomes have a smaller particle size, which enables them relatively less limitation of BSCB. This study uses exosomes derived from the plasma of 43 patients in the acute phase of SCI and 71 patients in the control group as samples. MS proteomics and bioinformatics analysis found 590 quantifiable proteins, in which 75 proteins were upregulated and 153 proteins were downregulated, and the top 10 differentially expressed proteins are those including downregulating proteins: HIST1H4A, HIST2H3A, HIST2H2BE, HCLS1, S100A9, HIST1H2BM, S100A8, CALM3, YWHAH, and SFN, and upregulating proteins: SERPIND1, C1QB, SPTLC3, IGHV4-28, C4A, IGHV4-38-2, IGHV4-30-2, SLC15A1, C4B, and ACTG2. Enrichment analysis showed that the largest part of proteins was related to cholesterol metabolism among the downregulated proteins. The main components of cholesterol [ApoB-48 and ApoB-100 increased, ApoA-I, ApoA-II, ApoA-IV, ApoC, ApoE, and Apo(a) decreased] were changed in exosomes derived from plasma of patients. ELISA analysis showed that some components were disordered in the acute phase of SCI. These results suggested that the exosomes might be involved in cholesterol metabolism regulation in the acute phase of SCI.
C1 [Wu, Chunshuai; Xu, Guanhua; Gao, Hong; Sun, Yue; Huang, Jiayi; Sun, Li; Zhang, Xu; Cui, Zhiming] Nantong Univ, Affiliated Hosp 2, Nantong Peoples Hosp 1, Dept Spine Surg, Nantong, Peoples R China.
   [Yu, Jinjuan] Third Peoples Hosp Nantong, Dept Adm Off, Nantong, Peoples R China.
RP Cui, ZM (通讯作者)，Nantong Univ, Affiliated Hosp 2, Nantong Peoples Hosp 1, Dept Spine Surg, Nantong, Peoples R China.
EM zhimingcuispine@163.com
FU National Natural Science Foundation of ChinaNational Natural Science Foundation of China (NSFC) [81771319]; Nantong Health Commission Research Project [WKZL2018001]; Nantong Science and Technology Plan Project [JC2019070, JCZ18137]; Medical research project of Jiangsu Commission of Health [ZDB2020004]; Construction of Trauma Emergency Medical Research Center [HS2018002]
CR Ahadi R, 2015, SPINE, V40, PE823, DOI 10.1097/BRS.0000000000000654
   Ahuja CHRISTOPHERS, 2016, F1000RES, V5, P0, DOI 10.12688/f1000research.7586.1
   Aidinoff E, 2017, SPINAL CORD, V55, P321, DOI 10.1038/sc.2016.109
   Badhiwala JH, 2019, J NEUROSURG-SPINE, V30, P1, DOI 10.3171/2018.9.SPINE18682
   Bank M, 2015, ARCH PHYS MED REHAB, V96, P633, DOI 10.1016/j.apmr.2014.10.021
   Byra S, 2016, SPINAL CORD, V54, P478, DOI 10.1038/sc.2015.177
   Casper DS, 2018, SPINE, V43, P895, DOI 10.1097/BRS.0000000000002533
   Gao WW, 2018, EXP NEUROL, V307, P99, DOI 10.1016/j.expneurol.2018.06.001
   Huang JH, 2017, J NEUROTRAUM, V34, P3388, DOI 10.1089/neu.2017.5063
   Kim YH, 2017, CLIN ORTHOP SURG, V9, P1, DOI 10.4055/cios.2017.9.1.1
   Koyuncu E, 2017, J SPINAL CORD MED, V40, P567, DOI 10.1080/10790268.2016.1228286
   Kreinest M, 2016, J NEUROTRAUM, V33, P2175, DOI 10.1089/neu.2016.4416
   Kuhle J, 2015, J NEUROL NEUROSUR PS, V86, P273, DOI 10.1136/jnnp-2013-307454
   Kwon BK, 2010, J NEUROTRAUM, V27, P669, DOI 10.1089/neu.2009.1080
   La FOUNTAINEMF, 2017, PLOS ONE, V12, P0, DOI 10.1371/journal.pone.0173934
   Lee DY, 2018, CLIN ORTHOP SURG, V10, P448, DOI 10.4055/cios.2018.10.4.448
   Lotvall J, 2014, J EXTRACELL VESICLES, V3, P0, DOI 10.3402/jev.v3.26913
   Lu YH, 2019, FRONT NEUROSCI-SWITZ, V13, P0, DOI 10.3389/fnins.2019.00209
   Maharaj MM, 2016, EUR SPINE J, V25, P1813, DOI 10.1007/s00586-016-4545-x
   Matsumoto J, 2017, CURR PHARM DESIGN, V23, P6206, DOI 10.2174/1381612823666170913164738
   Nagoshi N, 2016, SPINAL CORD, V54, P656, DOI 10.1038/sc.2015.210
   Papatheodorou A, 2017, J NEUROTRAUM, V34, P746, DOI 10.1089/neu.2016.4596
   Pineau I, 2007, J COMP NEUROL, V500, P267, DOI 10.1002/cne.21149
   Ramirez SH, 2018, FLUIDS BARRIERS CNS, V15, P0, DOI 10.1186/s12987-018-0104-7
   Rodrigues L, 2018, MOL NEUROBIOL, V55, P6436, DOI 10.1007/s12035-017-0858-y
   Sharma HS, 2005, CURR PHARM DESIGN, V11, P1353, DOI 10.2174/1381612053507837
   Sun GD, 2018, MAT SCI ENG C-MATER, V89, P194, DOI 10.1016/j.msec.2018.04.006
   Wang S, 2019, EXPERT OPIN THER TAR, V23, P787, DOI 10.1080/14728222.2019.1661381
   Xu GH, 2019, J CELL PHYSIOL, V234, P10205, DOI 10.1002/jcp.27690
   Yokobori S, 2015, WORLD NEUROSURG, V83, P867, DOI 10.1016/j.wneu.2013.03.012
   Zhao Z, 2017, CELL RES, V27, P849, DOI 10.1038/cr.2017.71
NR 31
TC 0
Z9 0
U1 6
U2 6
PU FRONTIERS MEDIA SA
PI LAUSANNE
PA AVENUE DU TRIBUNAL FEDERAL 34, LAUSANNE, CH-1015, SWITZERLAND
SN 
EI 1662-5196
J9 FRONT NEUROINFORM
JI Front. Neuroinformatics
PD JUL 9
PY 2021
VL 15
IS 
BP 
EP 
DI 10.3389/fninf.2021.662967
PG 10
WC Mathematical & Computational Biology; Neurosciences
SC Mathematical & Computational Biology; Neurosciences & Neurology
GA TM9IE
UT WOS:000675859600001
PM 34305563
DA 2022-04-27
ER

PT J
AU Huang, RZ
   Wang, SQ
   Zhu, R
   Xian, SY
   Huang, ZQ
   Cheng, LM
   Zhang, J
AF Huang, Runzhi
   Wang, Siqiao
   Zhu, Rui
   Xian, Shuyuan
   Huang, Zongqiang
   Cheng, Liming
   Zhang, Jie
TI Identification of Key eRNAs for Spinal Cord Injury by Integrated Multinomial Bioinformatics Analysis
SO FRONTIERS IN CELL AND DEVELOPMENTAL BIOLOGY
LA English
DT Article
DE spinal cord injury; multi-omics bioinformatics analysis; biomarkers; eRNA regulatory network; therapeutic targets
ID nf-kappa-b; overexpressed protein; expression; chromatin; transcription; inflammation; growth; model; vopp1; phosphorylation
AB Background: Spinal cord injury (SCI) is a severe neurological deficit affecting both young and older people worldwide. The potential role of key enhancer RNAs (eRNAs) in SCI remains elusive, which is a prominent challenge in the trauma repair process. This study aims to investigate the roles of key eRNAs, transcription factors (TFs), signaling pathways, and small-molecule inhibitors in SCI using multi-omics bioinformatics analysis.Methods: Microarray data of peripheral blood mononuclear cell (PBMC) samples from 27 healthy volunteers and 25 chronic-phase SCI patients were retrieved from the Gene Expression Omnibus database. Differentially expressed transcription factors (DETFs), differentially expressed enhancer RNAs (DEeRNAs), and differentially expressed target genes (DETGs) were identified using the Linear Models for Microarray Data (limma) package. Fraction of immune cells was estimated using CIBERSORT algorithm. Gene Set Variation Analysis (GSVA) was applied to identify the downstream signaling pathways. The eRNA regulatory network was constructed based on the correlation results. Connectivity Map (CMap) database was used to find potential drugs for SCI patients. The cellular communication analysis was performed to explore the molecular regulation mechanism of SCI based on single-cell RNA sequencing (scRNA-seq) data. Chromatin immunoprecipitation sequencing (ChIP-seq) and Assay for Transposase-Accessible Chromatin using sequencing (ATAC-seq) data were used to validate the key regulatory mechanisms. scRNA-seq dataset was used to validate the cell subtype localization of the key eRNAs.Results: In total, 21 DETFs, 24 DEeRNAs, and 829 DETGs were identified. A regulatory network of 13 DETFs, six DEeRNAs, seven DETGs, two hallmark pathways, two immune cells, and six immune pathways was constructed. The link of Splicing factor proline and glutamine rich (SFPQ) (TF) and vesicular overexpressed in cancer prosurvival protein 1 (VOPP1) (eRNA) (R = 0.990, p < 0.001, positive), VOPP1 (eRNA) and epidermal growth factor receptor (EGFR) (target gene) (R = 0.974, p < 0.001, positive), VOPP1, and T helper (Th) cells (R = -0.987, p < 0.001, negative), and VOPP1 and hallmark coagulation (R = 0.937, p < 0.001, positive) was selected. Trichostatin A was considered the best compound target to SCI-related eRNAs (specificity = 0.471, p < 0.001).Conclusion: VOPP1, upregulated by SFPQ, strengthened the transient expression of EGFR. Th cells and coagulation were the potential downstream pathways of VOPP1. This regulatory network and potential inhibitors provide novel diagnostic biomarkers and therapeutic targets for SCI.
C1 [Huang, Runzhi; Zhu, Rui; Cheng, Liming; Zhang, Jie] Tongji Univ, Key Lab Spine & Spinal Cord Injury Repair & Regen, Minist Educ, Shanghai, Peoples R China.
   [Huang, Runzhi; Zhu, Rui; Cheng, Liming; Zhang, Jie] Tongji Univ, Div Spine Surg, Dept Orthoped, Tongji Hosp,Sch Med, Shanghai, Peoples R China.
   [Huang, Runzhi; Wang, Siqiao; Zhu, Rui; Xian, Shuyuan] Tongji Univ, Sch Med, Shanghai, Peoples R China.
   [Huang, Zongqiang] Zhengzhou Univ, Dept Orthoped, Affiliated Hosp 1, Zhengzhou, Peoples R China.
RP Cheng, LM; Zhang, J (通讯作者)，Tongji Univ, Key Lab Spine & Spinal Cord Injury Repair & Regen, Minist Educ, Shanghai, Peoples R China.; Cheng, LM; Zhang, J (通讯作者)，Tongji Univ, Div Spine Surg, Dept Orthoped, Tongji Hosp,Sch Med, Shanghai, Peoples R China.; Huang, ZQ (通讯作者)，Zhengzhou Univ, Dept Orthoped, Affiliated Hosp 1, Zhengzhou, Peoples R China.
EM gzhuangzq@163.com; limingcheng@tongji.edu.cn; jiezhang@tongji.edu.cn
FU National Natural Science Foundation of ChinaNational Natural Science Foundation of China (NSFC) [81501203, 81820108013]; Shanghai Municipal Health Commission [201940306]; Henan Medical Science and Technology research project [201602031]; Key Project of Provincial and Ministerial Co-construction of Henan Medical Science and Technology [SBGJ202002031]
CR Anderson MA, 2018, NATURE, V561, P396, DOI 10.1038/s41586-018-0467-6
   Athar A, 2019, NUCLEIC ACIDS RES, V47, PD711, DOI 10.1093/nar/gky964
   Badhiwala JH, 2019, LANCET NEUROL, V18, P24, DOI 10.1016/S1474-4422(18)30444-7
   Baras AS, 2011, LAB INVEST, V91, P1170, DOI 10.1038/labinvest.2011.70
   Barrett T, 2011, NUCLEIC ACIDS RES, V39, PD1005, DOI 10.1093/nar/gkq1184
   Beck KD, 2010, BRAIN, V133, P433, DOI 10.1093/brain/awp322
   Bhattacharya S, 2014, IMMUNOL RES, V58, P234, DOI 10.1007/s12026-014-8516-1
   Blackwood EM, 1998, SCIENCE, V281, P60, DOI 10.1126/science.281.5373.60
   Borton D, 2014, NEUROSCI RES, V78, P21, DOI 10.1016/j.neures.2013.10.001
   Buenrostro JD, 2013, NAT METHODS, V10, P1213, DOI 10.1038/NMETH.2688, 10.1038/nmeth.2688
   Burrows RC, 1997, NEURON, V19, P251, DOI 10.1016/S0896-6273(00)80937-X
   Butler A, 2018, NAT BIOTECHNOL, V36, P411, DOI 10.1038/nbt.4096
   Ceresoli GL, 2012, CURR CANCER DRUG TAR, V12, P237
   Chen KB, 2011, SPINE, V36, P1350, DOI 10.1097/BRS.0b013e3181f014ec
   Chen WT, 2020, CELL, V182, P976, DOI 10.1016/j.cell.2020.06.038
   Dangond F, 2004, PHYSIOL GENOMICS, V16, P229, DOI 10.1152/physiolgenomics.00087.2001
   Dasgupta S, 2003, J IMMUNOL, V170, P3874, DOI 10.4049/jimmunol.170.7.3874
   Delile J, 2019, DEVELOPMENT, V146, P0, DOI 10.1242/dev.173807
   Dunham I, 2012, NATURE, V489, P57, DOI 10.1038/nature11247
   Durinck S, 2009, NAT PROTOC, V4, P1184, DOI 10.1038/nprot.2009.97
   Eley GD, 2002, NEURO-ONCOLOGY, V4, P86, DOI 10.1093/neuonc/4.2.86
   Elsaeidi F, 2014, J NEUROSCI, V34, P2632, DOI 10.1523/JNEUROSCI.3898-13.2014
   Ersoz G, 1999, SPINAL CORD, V37, P644, DOI 10.1038/sj.sc.3100903
   Fang ZP, 2020, CANCER BIOMARK, V28, P9, DOI 10.3233/CBM-190574
   Feng JX, 2012, NAT PROTOC, V7, P1728, DOI 10.1038/nprot.2012.101
   Ferreira MR, 2021, J BIOMED MATER RES A, V109, P1004, DOI 10.1002/jbm.a.37090
   Forner S, 2016, NEUROSCI LETT, V617, P14, DOI 10.1016/j.neulet.2016.02.005
   Fox AH, 2010, CSH PERSPECT BIOL, V2, P0, DOI 10.1101/cshperspect.a000687
   Gao CP, 2015, CLIN EXP MED, V15, P469, DOI 10.1007/s10238-014-0320-7
   Gao TY, 2021, NEURAL REGEN RES, V16, P382, DOI 10.4103/1673-5374.290910
   Gautier L, 2004, BIOINFORMATICS, V20, P307, DOI 10.1093/bioinformatics/btg405
   Ghlissi Z, 2019, INT J BIOL MACROMOL, V123, P335, DOI 10.1016/j.ijbiomac.2018.11.044
   Grubert F, 2020, NATURE, V583, P737, DOI 10.1038/s41586-020-2151-x
   Guenther MG, 2010, CELL STEM CELL, V7, P249, DOI 10.1016/j.stem.2010.06.015
   Hanzelmann S, 2013, BMC BIOINFORMATICS, V14, P0, DOI 10.1186/1471-2105-14-7
   Hasler R, 2011, EUR J CELL BIOL, V90, P603, DOI 10.1016/j.ejcb.2010.11.010
   Hakimi MA, 2002, P NATL ACAD SCI USA, V99, P7420, DOI 10.1073/pnas.112008599
   Hayashi M, 2000, J NEUROTRAUM, V17, P203, DOI 10.1089/neu.2000.17.203
   Hennigan A, 2007, BIOCHEM SOC T, V35, P424, DOI 10.1042/BST0350424
   Irizarry RA, 2003, BIOSTATISTICS, V4, P249, DOI 10.1093/biostatistics/4.2.249
   Jin Y, 2015, EXP NEUROL, V271, P175, DOI 10.1016/j.expneurol.2015.06.001
   Jones TB, 2014, EXP NEUROL, V258, P78, DOI 10.1016/j.expneurol.2014.03.003
   Kang Y, 2021, FASEB J, V35, P0, DOI 10.1096/fj.202100488R
   Karin M, 2002, NAT REV CANCER, V2, P301, DOI 10.1038/nrc780
   Karin M, 2000, ANNU REV IMMUNOL, V18, P621, DOI 10.1146/annurev.immunol.18.1.621
   Kim TK, 2010, NATURE, V465, P182, DOI 10.1038/nature09033
   Kohl M, 2011, METHODS MOL BIOL, V696, P291, DOI 10.1007/978-1-60761-987-1_18
   Konishi Y, 2002, MOL CELL, V9, P1005, DOI 10.1016/S1097-2765(02)00524-5
   Lamb J, 2006, SCIENCE, V313, P1929, DOI 10.1126/science.1132939
   Li JM, 2018, EUR REV MED PHARMACO, V22, P5620, DOI 10.26355/eurrev_201809_15827
   Li WB, 2016, NAT REV GENET, V17, P207, DOI 10.1038/nrg.2016.4
   Li WB, 2015, MOL CELL, V59, P188, DOI 10.1016/j.molcel.2015.06.002
   Li YJ, 2017, FUTURE ONCOL, V13, P2571, DOI 10.2217/fon-2017-0398
   Liberzon A, 2015, CELL SYST, V1, P417, DOI 10.1016/j.cels.2015.12.004
   Lister R, 2009, NATURE, V462, P315, DOI 10.1038/nature08514
   Liu B, 2007, J NEUROSCI RES, V85, P3523, DOI 10.1002/jnr.21364
   Lowery LA, 2007, DEV DYNAM, V236, P1347, DOI 10.1002/dvdy.21132
   Maynard FM, 1997, SPINAL CORD, V35, P266, DOI 10.1038/sj.sc.3100432
   Murphy KM, 2002, NAT REV IMMUNOL, V2, P933, DOI 10.1038/nri954
   Nakae A, 2011, J BIOMED BIOTECHNOL, V0, P0, DOI DOI 10.1155/2011/939023
   Newman AM, 2015, NAT METHODS, V12, P453, DOI 10.1038/NMETH.3337, 10.1038/nmeth.3337
   Park S, 2005, ONCOGENE, V24, P2495, DOI 10.1038/sj.onc.1208496
   Phillips A, 2015, FASEB J, V29, P0
   Pineau I, 2007, J COMP NEUROL, V500, P267, DOI 10.1002/cne.21149
   Pouw MH, 2011, SPINAL CORD, V49, P307, DOI 10.1038/sc.2010.114
   Robinson JT, 2011, NAT BIOTECHNOL, V29, P24, DOI 10.1038/nbt.1754
   Robson JP, 2018, FEBS J, V285, P3175, DOI 10.1111/febs.14603
   Romano R, 2020, CELLS-BASEL, V9, P0, DOI 10.3390/cells9081887
   Ropper AE, 2015, EXP NEUROL, V271, P515, DOI 10.1016/j.expneurol.2015.07.012
   Rudman MD, 2018, EXP NEUROL, V309, P181, DOI 10.1016/j.expneurol.2018.08.005
   Ryu H, 2003, P NATL ACAD SCI USA, V100, P4281, DOI 10.1073/pnas.0737363100
   Selvarajah S, 2015, JAMA-J AM MED ASSOC, V314, P1643, DOI 10.1001/jama.2015.11194
   Shav-tal Y, 2002, FEBS LETT, V531, P109, DOI 10.1016/S0014-5793(02)03447-6
   Smith E, 2015, IR MED J, V108, P265
   Smyth GK, 2004, STAT APPL GENET MOL, V3, P0, DOI [DOI 10.2202/1544-6115.1027, 10.2202/1544-6115.1027]
   Subramanian A, 2007, BIOINFORMATICS, V23, P3251, DOI 10.1093/bioinformatics/btm369
   Wallin MT, 2019, LANCET NEUROL, V18, P269, DOI 10.1016/S1474-4422(18)30443-5
   Wang HF, 2011, P NATL ACAD SCI USA, V108, P14908, DOI 10.1073/pnas.1109023108
   Wang XY, 1998, ONCOGENE, V16, P191, DOI 10.1038/sj.onc.1201476
   Wang Y, 2019, ITALK R PACKAGE CHAR, V0, P0, DOI DOI 10.1101/507871v1
   West JA, 2014, MOL CELL, V55, P791, DOI 10.1016/j.molcel.2014.07.012
   Whyte WA, 2013, CELL, V153, P307, DOI 10.1016/j.cell.2013.03.035
   Wolf FA, 2018, GENOME BIOL, V19, P0, DOI 10.1186/s13059-017-1382-0
   Xiao B, 2020, FRONT ONCOL, V10, P0, DOI 10.3389/fonc.2020.607622
   Yao JST, 1992, CHEST, V102, PS645, DOI 10.1378/chest.102.6.645S
   Yu GC, 2012, OMICS, V16, P284, DOI 10.1089/omi.2011.0118
   Zhang T, 2013, BIOMED RES INT, V2013, P0, DOI 10.1155/2013/870795
   Zhang XX, 2019, NUCLEIC ACIDS RES, V47, PD721, DOI 10.1093/nar/gky900
   Zhang Y, 2013, J NEUROSCI, V33, P12970, DOI 10.1523/JNEUROSCI.1974-13.2013
   Zheng RB, 2019, NUCLEIC ACIDS RES, V47, PD729, DOI 10.1093/nar/gky1094
   Zhu Y, 2015, NEUROBIOL DIS, V74, P114, DOI 10.1016/j.nbd.2014.10.024
NR 91
TC 0
Z9 0
U1 5
U2 5
PU FRONTIERS MEDIA SA
PI LAUSANNE
PA AVENUE DU TRIBUNAL FEDERAL 34, LAUSANNE, CH-1015, SWITZERLAND
SN 2296-634X
EI 
J9 FRONT CELL DEV BIOL
JI Front. Cell. Dev. Biol.
PD OCT 11
PY 2021
VL 9
IS 
BP 
EP 
DI 10.3389/fcell.2021.728242
PG 19
WC Cell Biology; Developmental Biology
SC Cell Biology; Developmental Biology
GA XI5ZM
UT WOS:000726189300001
PM 34708039
DA 2022-04-27
ER

PT J
AU Baldassarro, VA
   Sanna, M
   Bighinati, A
   Sannia, M
   Gusciglio, M
   Giardino, L
   Lorenzini, L
   Calza, L
AF Baldassarro, Vito Antonio
   Sanna, Marco
   Bighinati, Andrea
   Sannia, Michele
   Gusciglio, Marco
   Giardino, Luciana
   Lorenzini, Luca
   Calza, Laura
TI A Time-Course Study of the Expression Level of Synaptic Plasticity-Associated Genes in Un-Lesioned Spinal Cord and Brain Areas in a Rat Model of Spinal Cord Injury: A Bioinformatic Approach
SO INTERNATIONAL JOURNAL OF MOLECULAR SCIENCES
LA English
DT Article
DE spinal cord injury; rat; transcriptomic; bioinformatic analysis
ID key gene; reorganization; mechanism; insight; neuron
AB "Neuroplasticity" is often evoked to explain adaptation and compensation after acute lesions of the Central Nervous System (CNS). In this study, we investigated the modification of 80 genes involved in synaptic plasticity at different times (24 h, 8 and 45 days) from the traumatic spinal cord injury (SCI), adopting a bioinformatic analysis. mRNA expression levels were analyzed in the motor cortex, basal ganglia, cerebellum and in the spinal segments rostral and caudal to the lesion. The main results are: (i) a different gene expression regulation is observed in the Spinal Cord (SC) segments rostral and caudal to the lesion; (ii) long lasting changes in the SC includes the extracellular matrix (ECM) enzymes Timp1, transcription regulators (Egr, Nr4a1), second messenger associated proteins (Gna1, Ywhaq); (iii) long-lasting changes in the Motor Cortex includes transcription regulators (Cebpd), neurotransmitters/neuromodulators and receptors (Cnr1, Gria1, Nos1), growth factors and related receptors (Igf1, Ntf3, Ntrk2), second messenger associated proteins (Mapk1); long lasting changes in Basal Ganglia and Cerebellum include ECM protein (Reln), growth factors (Ngf, Bdnf), transcription regulators (Egr, Cebpd), neurotransmitter receptors (Grin2c). These data suggest the molecular mapping as a useful tool to investigate the brain and SC reorganization after SCI.
C1 [Baldassarro, Vito Antonio; Bighinati, Andrea; Giardino, Luciana; Lorenzini, Luca] Univ Bologna, Dept Vet Med Sci, Via Tolara di Sopra 50, I-40064 Ozzano Dell Emilia, Italy.
   [Sanna, Marco; Sannia, Michele; Giardino, Luciana; Calza, Laura] Univ Bologna, Interdept Ctr Ind Res Life Sci & Technol, Via Tolara di Sopra 41-E, I-40064 Ozzano Dell Emilia, Italy.
   [Gusciglio, Marco; Giardino, Luciana] IRET Fdn, Via Tolara di Sopra 41-E, I-40064 Ozzano Dell Emilia, Italy.
   [Calza, Laura] Univ Bologna, Dept Pharm & BioTechnol, Via San Donato 15, I-40127 Bologna, Italy.
   [Calza, Laura] Montecatone Rehabil Inst, I-40026 Imola, Italy.
RP Calza, L (通讯作者)，Univ Bologna, Interdept Ctr Ind Res Life Sci & Technol, Via Tolara di Sopra 41-E, I-40064 Ozzano Dell Emilia, Italy.; Calza, L (通讯作者)，Univ Bologna, Dept Pharm & BioTechnol, Via San Donato 15, I-40127 Bologna, Italy.; Calza, L (通讯作者)，Montecatone Rehabil Inst, I-40026 Imola, Italy.
EM vito.baldassarro2@unibo.it; marco.sanna9@unibo.it; andrea.bighinati@unibo.it; michele.sannia2@unibo.it; marco.gusciglio@outlook.it; luciana.giardino@unibo.it; luca.lorenzini8@unibo.it; laura.calza@unibo.it
FU POR-FESR 2019-21, project "Mat2Rep", Emilia Romagna Region; Cluster Tecnologici Nazionali, project IRMI, MIURMinistry of Education, Universities and Research (MIUR); program "Alte Competenze" by Emilia Romagna Region; "Fondazione Montecatone", Imola (Italy)
CR Alizadeh A, 2019, FRONT NEUROL, V10, P0, DOI 10.3389/fneur.2019.00282
   Alizadeh A, 2015, FRONT MOL NEUROSCI, V8, P0, DOI 10.3389/fnmol.2015.00035
   Tran AP, 2018, PHYSIOL REV, V98, P881, DOI 10.1152/physrev.00017.2017
   Azzarito M, 2020, NEUROIMAGE-CLIN, V26, P0, DOI 10.1016/j.nicl.2020.102221
   Baek A, 2017, CELL TRANSPLANT, V26, P1286, DOI 10.1177/0963689717715822
   Basso DM, 1995, J NEUROTRAUM, V12, P1, DOI 10.1089/neu.1995.12.1
   Baydyuk M, 2014, FRONT CELL NEUROSCI, V8, P0, DOI 10.3389/fncel.2014.00254
   Bazley FA, 2012, IEEE ENG MED BIO, V0, PP82, DOI 10.1109/EMBC.2012.6345876
   Beauparlant J, 2013, BRAIN, V136, P3347, DOI 10.1093/brain/awt204
   Bighinati A, 2021, INT J MOL SCI, V22, P0, DOI 10.3390/ijms22041744
   Bustin SA, 2009, CLIN CHEM, V55, P611, DOI 10.1373/clinchem.2008.112797
   Byrnes KR, 2010, J MAGN RESON IMAGING, V32, P836, DOI 10.1002/jmri.22323
   Carlson M, 2007, R PACKAGE VERSION, V3, P0, DOI 10.18129/B9.bioc.GO.db
   Chabas D, 2001, SCIENCE, V294, P1731, DOI 10.1126/science.1062960
   Chen XJ, 2013, EUR REV MED PHARMACO, V17, P2949
   Christiansen L, 2018, NEUROTHERAPEUTICS, V15, P618, DOI 10.1007/s13311-018-0639-y
   Cowansage KIRIANAK, 2010, CURR MOL PHARMACOL, V3, P12
   David G, 2019, NAT REV NEUROL, V15, P718, DOI 10.1038/s41582-019-0270-5
   Deng WW, 2021, FRONT NEUROSCI-SWITZ, V15, P0, DOI 10.3389/fnins.2021.640255
   Dietz V, 2004, BRAIN, V127, P2221, DOI 10.1093/brain/awh255
   Dietz V, 2010, NAT REV NEUROL, V6, P167, DOI 10.1038/nrneurol.2009.227
   Durieux LJA, 2022, EUR J NEUROSCI, V55, P971, DOI 10.1111/ejn.15110
   Fang S, 2021, MOL NEUROBIOL, V58, P2643, DOI 10.1007/s12035-021-02289-x
   Freund P, 2013, NEUROSCIENTIST, V19, P116, DOI 10.1177/1073858412449192
   Gelfo F, 2011, NEUROREHAB NEURAL RE, V25, P243, DOI 10.1177/1545968310380926
   Gong LL, 2020, ANN TRANSL MED, V8, P0, DOI 10.21037/atm-20-6519
   Grau JW, 2020, EXP NEUROL, V330, P0, DOI 10.1016/j.expneurol.2020.113334
   Hassannejad Z, 2019, NEUROSCIENCE, V402, P37, DOI 10.1016/j.neuroscience.2019.01.019
   Henderson LA, 2011, J NEUROSCI, V31, P2630, DOI 10.1523/JNEUROSCI.2717-10.2011
   Hilton BJ, 2016, J NEUROSCI, V36, P4080, DOI 10.1523/JNEUROSCI.3386-15.2016
   Huber E, 2020, SCI REP-UK, V10, P0, DOI 10.1038/s41598-020-70805-5
   Huber W, 2015, NAT METHODS, V12, P115, DOI 10.1038/nmeth.3252, 10.1038/NMETH.3252
   Hutson TH, 2019, NAT REV NEUROL, V15, P732, DOI 10.1038/s41582-019-0280-3
   Jacobi A, 2014, PLOS ONE, V9, P0, DOI 10.1371/journal.pone.0088449
   Kadoya K, 2016, NAT MED, V22, P479, DOI 10.1038/nm.4066
   Kendziorski C, 2005, P NATL ACAD SCI USA, V102, P4252, DOI 10.1073/pnas.0500607102
   Kendziorski CM, 2003, BIOSTATISTICS, V4, P465, DOI 10.1093/biostatistics/4.3.465
   Kjell J, 2016, DIS MODEL MECH, V9, P1125, DOI 10.1242/dmm.025833
   Krucoff MO, 2019, NEUROSURGERY, V84, P30, DOI 10.1093/neuros/nyy128
   Lai J, 2013, EUR REV MED PHARMACO, V17, P2941
   Lee SY, 2020, OTOL NEUROTOL, V41, P986, DOI 10.1097/MAO.0000000000002691
   Liberzon A, 2015, CELL SYST, V1, P417, DOI 10.1016/j.cels.2015.12.004
   Lim AFY, 2017, NEUROBIOL LEARN MEM, V138, P78, DOI 10.1016/j.nlm.2016.07.024
   Matson KJE, 2021, SINGLE CELL ATLAS SP, V0, PP1, DOI [10.1101/2021.04.28.441862, DOI 10.1101/2021.04.28.441862]
   Meis S, 2018, CEREB CORTEX, V28, P1195, DOI 10.1093/cercor/bhx032
   Milich LINDSAYM, 2021, J EXP MED, V218, P0, DOI 10.1084/jem.20210040
   Min YS, 2015, J NEUROTRAUM, V32, P1422, DOI 10.1089/neu.2014.3661
   Mysoet J, 2015, BEHAV BRAIN RES, V290, P117, DOI 10.1016/j.bbr.2015.04.055
   Ni Y, 2019, INT J NEUROSCI, V129, P856, DOI 10.1080/00207454.2019.1576661
   Ohnishi Y, 2021, BRAIN COMMUN, V3, P0, DOI 10.1093/braincomms/fcab058
   Oyinbo CA, 2011, ACTA NEUROBIOL EXP, V71, P281
   Poirier R, 2008, FRONT NEUROSCI-SWITZ, V2, P47, DOI 10.3389/neuro.01.002.2008
   Qian J, 2019, J NEUROTRAUM, V36, P485, DOI 10.1089/neu.2018.5713
   Ramsey JBG, 2010, J NEUROTRAUM, V27, P1709, DOI 10.1089/neu.2010.1382
   Reimand J, 2019, NAT PROTOC, V14, P482, DOI 10.1038/s41596-018-0103-9
   Sammons RP, 2015, CURR OPIN NEUROBIOL, V35, P136, DOI 10.1016/j.conb.2015.08.004
   Serradj N, 2017, NEUROSCI LETT, V652, P94, DOI 10.1016/j.neulet.2016.12.003
   Shah PK, 2011, BEHAV NEUROSCI, V125, P996, DOI 10.1037/a0026032
   Shi LL, 2017, BMC GENOMICS, V18, P0, DOI 10.1186/s12864-017-3532-x
   Shin HY, 2014, PLOS ONE, V9, P0, DOI 10.1371/journal.pone.0088215
   Subramanian A, 2005, P NATL ACAD SCI USA, V102, P15545, DOI 10.1073/pnas.0506580102
   Torres-espin A, 2018, J NEUROTRAUM, V35, P1970, DOI 10.1089/neu.2018.5906
   Van DENBRANDR, 2012, SCIENCE, V336, P1182, DOI 10.1126/science.1217416
   Vipin A, 2016, J NEUROTRAUM, V33, P2191, DOI 10.1089/neu.2015.4383
   Watson C, 2009, SPINAL CORD: A CHRISTOPHER AND DANA REEVE FOUNDATION TEXT AND ATLAS, V0, P1
   Yokota K, 2019, MOL BRAIN, V12, P0, DOI 10.1186/s13041-018-0422-3
   Zhang YH, 2017, MOL MED REP, V15, P1577, DOI 10.3892/mmr.2017.6192
   Zhu J, 2017, JOVE-J VIS EXP, V0, P0, DOI DOI 10.3791/55584
NR 68
TC 1
Z9 1
U1 0
U2 2
PU MDPI
PI BASEL
PA ST ALBAN-ANLAGE 66, CH-4052 BASEL, SWITZERLAND
SN 
EI 1422-0067
J9 INT J MOL SCI
JI Int. J. Mol. Sci.
PD AUG 15
PY 2021
VL 22
IS 16
BP 
EP 
DI 10.3390/ijms22168606
PG 23
WC Biochemistry & Molecular Biology; Chemistry, Multidisciplinary
SC Biochemistry & Molecular Biology; Chemistry
GA UG3VH
UT WOS:000689183900001
PM 34445312
DA 2022-04-27
ER

PT J
AU Forodighasemabadi, A
   Rasoanandrianina, H
   El Mendili, MM
   Guye, M
   Callot, V
AF Forodighasemabadi, Arash
   Rasoanandrianina, Henitsoa
   El Mendili, Mohamed Mounir
   Guye, Maxime
   Callot, Virginie
TI An optimized MP2RAGE sequence for studying both brain and cervical spinal cord in a single acquisition at 3T
SO MAGNETIC RESONANCE IMAGING
LA English
DT Article
DE T-1 mapping; Magnetization Prepared 2 Rapid Acquisition; Gradient Echo; Central Nervous System; Brain; Cervical Spinal Cord
ID in-vivo; t-1
AB Magnetization Prepared 2 Rapid Acquisition Gradient Echo (MP2RAGE) is a T-1 mapping technique that has been used broadly on brain and recently on cervical spinal cord (cSC). The growing interest for combined investigation of brain and SC in numerous pathologies of the central nervous system such as multiple sclerosis (MS), amyotrophic lateral sclerosis (ALS) and traumatic injuries, now brings about the need for optimization with regards to this specific investigation. This implies large spatial coverage with high spatial resolution and short acquisition time, high CNR and low B-1(+) sensitivity, as well as high reproducibility and robust post-processing tools for T-1 quantification in different regions of brain and SC. In this work, a dedicated protocol (referred to as Pr-BSC) has been optimized for simultaneous brain and cSC T-1 MP2RAGE acquisition at 3T. After computer simulation optimization, the protocol was applied for in vivo validation experiments and compared to previously published state of the art protocols focusing on either the brain (Pr-B) or the cSC (Pr-SC). Reproducibility and in-ROI standard deviations were assessed on healthy volunteers in the perspective of future clinical use. The mean T-1 values, obtained by the Pr-BSC, in brain white, gray and deep gray matters were: (mean +/- in-ROI SD) 792 +/- 27 ms, 1339 +/- 139 ms and 1136 +/- 88 ms, respectively. In cSC, T-1 values for white matter corticospinal, posterior sensory, lateral sensory and rubro/reticulospinal tracts were 902 +/- 41 ms, 920 +/- 35 ms, 903 +/- 46 ms, 891 +/- 41 ms, respectively, and 954 +/- 32 ms for anterior and intermediate gray matter. The Pr-BSC protocol showed excellent agreement with previously proposed Pr-B on brain and Pr-SC on cSC, with very high inter-scan reproducibility (coefficients of variation of 0.52 +/- 0.36% and 1.12 +/- 0.62% on brain and cSC, respectively). This optimized protocol covering both brain and cSC with a sub-millimetric isotropic spatial resolution in one acquisition of less than 8 min, opens up great perspectives for clinical applications focusing on degenerative tissue such as encountered in MS and ALS.
C1 [Forodighasemabadi, Arash; Rasoanandrianina, Henitsoa; El Mendili, Mohamed Mounir; Guye, Maxime; Callot, Virginie] Aix Marseille Univ, CRMBM, CNRS, Marseille, France.
   [Forodighasemabadi, Arash; Rasoanandrianina, Henitsoa; El Mendili, Mohamed Mounir; Guye, Maxime; Callot, Virginie] Hop Univ Timone, AP HM, CEMEREM, Marseille, France.
   [Forodighasemabadi, Arash; Rasoanandrianina, Henitsoa] Univ Gustave Eiffel, Aix Marseille Univ, LBA, Marseille, France.
   [Forodighasemabadi, Arash; Rasoanandrianina, Henitsoa; Callot, Virginie] iLab Spine Int Associated Lab, Marseille, France.
   [Forodighasemabadi, Arash; Rasoanandrianina, Henitsoa; Callot, Virginie] iLab Spine Int Associated Lab, Montreal, PQ, Canada.
RP Callot, V (通讯作者)，Aix Marseille Univ, Hop Univ Timone, CRMBM CEMEREM, 27 Bd Jean Moulin, F-13385 Marseille 05, France.
EM virginie.callot@univ-amu.fr
FU France Life Imaging Network [ANR-11-INBS-0006]; Institut Carnot Star; ARSEP Foundation (Fondation pour l'Aide a la Recherche sur la Sclerose en Plaques); CNRS (Centre National de la Recherche Scientifique)Centre National de la Recherche Scientifique (CNRS); European Union's Horizon 2020 Research and Innovation program under the Marie Skodowska-Curie grant [713750]; Regional Council of Provence-Alpes-Cote d'AzurRegion Provence-Alpes-Cote d'Azur; A*MIDEX - Investissements d'Avenir project by the French GovernmentFrench National Research Agency (ANR) [ANR-11-IDEX-0001-02]
CR Ashburner J, 2000, NEUROIMAGE, V11, P805, DOI 10.1006/nimg.2000.0582
   Ashburner J, 2005, NEUROIMAGE, V26, P839, DOI 10.1016/j.neuroimage.2005.02.018
   Avants BB, 2008, MED IMAGE ANAL, V12, P26, DOI 10.1016/j.media.2007.06.004
   Azzarito M, 2021, HUM BRAIN MAPP, V42, P220, DOI 10.1002/hbm.25218
   Battiston M, 2018, MAGN RESON MED, V79, P2142, DOI 10.1002/mrm.26852, 10.1002/mrm.26909
   Cheng HLM, 2012, J MAGN RESON IMAGING, V36, P805, DOI 10.1002/jmri.23718
   Chung S, 2010, MAGN RESON MED, V64, P439, DOI 10.1002/mrm.22423
   Cohen-adad J, 2010, NEUROIMAGE, V50, P1074, DOI 10.1016/j.neuroimage.2009.12.122
   De Leener B, 2018, NEUROIMAGE, V165, P170, DOI 10.1016/j.neuroimage.2017.10.041
   De Leener B, 2017, NEUROIMAGE, V145, P24, DOI 10.1016/j.neuroimage.2016.10.009
   Demortiere S, 2020, AM J NEURORADIOL, V41, P1131, DOI 10.3174/ajnr.A6567
   Deoni SCL, 2003, MAGNET RESON MED, V49, P515, DOI 10.1002/mrm.10407
   Filippi M, 2010, NEUROLOGY, V75, P1988, DOI 10.1212/WNL.0b013e3181ff96f6
   Finsterbusch J, 2013, NEUROIMAGE, V79, P153, DOI 10.1016/j.neuroimage.2013.04.021
   Fonov V, 2011, NEUROIMAGE, V54, P313, DOI 10.1016/j.neuroimage.2010.07.033
   Freund P, 2016, BRAIN, V139, P1855, DOI 10.1093/brain/aww076
   Glasser MF, 2013, NEUROIMAGE, V80, P105, DOI 10.1016/j.neuroimage.2013.04.127
   Gowland P, 1993, MAGNET RESON MED, V30, P351, DOI 10.1002/mrm.1910300312
   Gowland PA, 1991, MAGNET RESON MED, V18, P224, DOI 10.1002/mrm.1910180123
   Haacke EM, 2005, MAGN RESON IMAGING, V23, P1, DOI 10.1016/j.mri.2004.10.001
   Heule R, 2016, MAGN RESON MED, V75, P1413, DOI 10.1002/mrm.25668
   Holland D, 2010, NEUROIMAGE, V50, P175, DOI 10.1016/j.neuroimage.2009.11.044
   Islam H, 2019, MAGN RESON MED, V81, P825, DOI 10.1002/mrm.27388
   Kober T, 2012, INVEST RADIOL, V47, P346, DOI 10.1097/RLI.0b013e31824600e9
   Marques JP, 2013, PLOS ONE, V8, P0, DOI 10.1371/journal.pone.0069294
   Marques JP, 2010, NEUROIMAGE, V49, P1271, DOI 10.1016/j.neuroimage.2009.10.002
   Massire A, 2016, NEUROIMAGE, V143, P58, DOI 10.1016/j.neuroimage.2016.08.055
   Moraal B, 2008, EUR RADIOL, V18, P2311, DOI 10.1007/s00330-008-1009-7
   Mussard E, 2020, MAGN RESON MED, V84, P1881, DOI 10.1002/mrm.28244
   Nurnberger L, 2017, NEUROIMAGE-CLIN, V13, P405, DOI 10.1016/j.nicl.2016.12.025
   Obrien KR, 2014, PLOS ONE, V9, P0, DOI 10.1371/journal.pone.0099676
   Okubo G, 2016, J MAGN RESON IMAGING, V43, P55, DOI 10.1002/jmri.24960
   Patenaude B, 2011, NEUROIMAGE, V56, P907, DOI 10.1016/j.neuroimage.2011.02.046
   Paul F, 2016, ACTA NEUROL SCAND, V134, P24, DOI 10.1111/ane.12649
   Rasoanandrianina H, 2019, NMR BIOMED, V32, P1
   Sian-hulsmann J, 2011, J NEUROCHEM, V118, P939, DOI 10.1111/j.1471-4159.2010.07132.x
   Simioni S, 2014, J NEUROL, V261, P1606, DOI 10.1007/s00415-014-7398-4
   Simon B, 2010, EUR RADIOL, V20, P1675, DOI 10.1007/s00330-009-1705-y
   Smith SA, 2008, MAGN RESON MED, V60, P213, DOI 10.1002/mrm.21596
   Steenwijk MD, 2016, MULT SCLER J, V22, P1279, DOI 10.1177/1352458515615953
   Wright PJ, 2008, MAGN RESON MATER PHY, V21, P121, DOI 10.1007/s10334-008-0104-8
NR 41
TC 0
Z9 0
U1 3
U2 3
PU ELSEVIER SCIENCE INC
PI NEW YORK
PA STE 800, 230 PARK AVE, NEW YORK, NY 10169 USA
SN 0730-725X
EI 1873-5894
J9 MAGN RESON IMAGING
JI Magn. Reson. Imaging
PD DEC 15
PY 2021
VL 84
IS 
BP 18
EP 26
DI 10.1016/j.mri.2021.08.011
PG 9
WC Radiology, Nuclear Medicine & Medical Imaging
SC Radiology, Nuclear Medicine & Medical Imaging
GA UW3WZ
UT WOS:000700091700003
PM 34517015
DA 2022-04-27
ER

PT J
AU Patil, V
   O'Connell, E
   Quinlan, LR
   Fearnhead, H
   McMahon, S
   Pandit, A
AF Patil, Vaibhav
   O'Connell, Enda
   Quinlan, Leo R.
   Fearnhead, Howard
   McMahon, Siobhan
   Pandit, Abhay
TI A robust platform for high-throughput screening of therapeutic strategies for acute and chronic spinal cord injury
SO ISCIENCE
LA English
DT Article
AB Astrocytes and microglia are critical regulators of inflammatory cascade after spinal cord injury (SCI). Existing glial in vitro studies do not replicate inflammatory phases associated with SCI. Here, we report an in vitro model of mixed glial culture where inflammation is induced by the administration of pro-inflammatory cytokines (tumor necrosis factor-alpha, interleukin-1 beta, and interleukin-6) to promote pathologically relevant "acute'' and "chronic'' inflammatory phases. We observed SCI relevant differential modulation of inflammatory pathways, cytokines, chemokines, and growth factors over 21 days. Mitochondrial dysfunction was associated with a cytokine combination treatment. Highly expressed cytokine induced neutrophil chemoattractant (CINC-3) chemokine was used as a biomarker to establish an enzyme-linked immunosorbent assay-based high-throughput screening (HTS) platform. We screened a 786-compound drug library to demonstrate the efficacy of the HTS platform. The developed model is robust and will facilitate in vitro screening of anti-reactive glial therapeutics for the treatment of SCI.
C1 [Patil, Vaibhav; Quinlan, Leo R.; McMahon, Siobhan; Pandit, Abhay] Natl Univ Ireland, SFI Res Ctr Med Devices, CURAM, Galway, Ireland.
   [McMahon, Siobhan] Natl Univ Ireland, Anat, Galway, Ireland.
   [O'Connell, Enda] Natl Univ Ireland, Genom & Screening Core Facil, Galway, Ireland.
   [Quinlan, Leo R.] Natl Univ Ireland, Physiol, Galway, Ireland.
   [Fearnhead, Howard] Natl Univ Ireland, Pharmacol & Therapeut, Galway, Ireland.
RP Pandit, A (通讯作者)，Natl Univ Ireland, SFI Res Ctr Med Devices, CURAM, Galway, Ireland.
EM abhay.pandit@nuigalway.ie
FU Science Foundation Ireland, National University of Ireland, Galway; Irish Government's Programme for Research in Third Level Institutions, Cycles 4 and 5, National Development Plan 2007-2013; European Regional Development FundEuropean Commission; Science Foundation IrelandScience Foundation IrelandEuropean Commission; European Regional Development FundEuropean Commission [13/RC/2073, 13/RC/2073_P2]
CR Akhmetzyanova E, 2019, FRONT SYST NEUROSCI, V13, P0, DOI 10.3389/fnsys.2019.00037
   Alizadeh A, 2019, FRONT NEUROL, V10, P0, DOI 10.3389/fneur.2019.00282
   Anderson MA, 2018, NATURE, V561, P396, DOI 10.1038/s41586-018-0467-6
   Avazzadeh S, 2019, MOL AUTISM, V10, P0, DOI 10.1186/s13229-019-0303-3
   Beaudet MJ, 2015, SCI REP-UK, V5, P0, DOI 10.1038/srep16763
   Becher B, 2017, NAT REV IMMUNOL, V17, P49, DOI 10.1038/nri.2016.123
   Bellver-landete V, 2019, NAT COMMUN, V10, P0, DOI 10.1038/s41467-019-08446-0
   Chen CH, 2016, EXP NEUROL, V278, P27, DOI 10.1016/j.expneurol.2016.01.023
   Cheng JL, 2017, ADV EXP MED BIOL, V982, P359, DOI 10.1007/978-3-319-55330-6_20
   Chio JCT, 2019, J NEUROINFLAMM, V16, P0, DOI 10.1186/s12974-019-1518-0
   Crosio C, 2011, PLOS ONE, V6, P0, DOI 10.1371/journal.pone.0017187
   Disabato DJ, 2016, J NEUROCHEM, V139, P136, DOI 10.1111/jnc.13607
   Donnelly DJ, 2008, EXP NEUROL, V209, P378, DOI 10.1016/j.expneurol.2007.06.009
   Fitch MT, 2008, EXP NEUROL, V209, P294, DOI 10.1016/j.expneurol.2007.05.014
   Foresti R, 2013, PHARMACOL RES, V76, P132, DOI 10.1016/j.phrs.2013.07.010
   Gingras M, 2007, J NEUROSCI METH, V163, P111, DOI 10.1016/j.jneumeth.2007.02.024
   Hayden MS, 2014, SEMIN IMMUNOL, V26, P253, DOI 10.1016/j.smim.2014.05.004
   Hou YJ, 2019, NAT REV NEUROL, V15, P565, DOI 10.1038/s41582-019-0244-7
   Hyvarinen T, 2019, SCI REP-UK, V9, P0, DOI 10.1038/s41598-019-53414-9
   Jhang JJ, 2015, J AGR FOOD CHEM, V63, P7343, DOI 10.1021/acs.jafc.5b02605
   Joshi AU, 2019, NAT NEUROSCI, V22, P1635, DOI 10.1038/s41593-019-0486-0
   Kabu S, 2015, J CONTROL RELEASE, V219, P141, DOI 10.1016/j.jconrel.2015.08.060
   Kennedy HS, 2013, J HISTOTECHNOL, V36, P86, DOI 10.1179/014788813X13756994210382
   Kigerl KA, 2009, J NEUROSCI, V29, P13435, DOI 10.1523/JNEUROSCI.3257-09.2009
   Kilcoyne M, 2019, ACS OMEGA, V4, P3083, DOI 10.1021/acsomega.8b02524
   Liddelow SA, 2017, IMMUNITY, V46, P957, DOI 10.1016/j.immuni.2017.06.006
   Liddelow SA, 2017, NATURE, V541, P481, DOI 10.1038/nature21029
   Liu W, 2011, LIFE SCI, V89, P141, DOI 10.1016/j.lfs.2011.05.011
   Luan YX, 2017, BRAIN RES BULL, V128, P68, DOI 10.1016/j.brainresbull.2016.09.017
   Malon JT, 2016, J VIS EXP, V117, P54801
   Mccarthy KD, 1980, J CELL BIOL, V85, P890, DOI 10.1083/jcb.85.3.890
   Moller T, 2016, GLIA, V64, P1742, DOI 10.1002/glia.22993
   Mookerjee SA, 2015, BBA-BIOENERGETICS, V1847, P171, DOI 10.1016/j.bbabio.2014.10.005
   Mutemberezi V, 2018, J NEUROINFLAMM, V15, P0, DOI 10.1186/s12974-018-1114-8
   Nonnenmacher Y, 2018, CELL MOL LIFE SCI, V75, P2093, DOI 10.1007/s00018-018-2784-1
   Norden DM, 2015, NEUROPHARMACOLOGY, V96, P29, DOI 10.1016/j.neuropharm.2014.10.028
   Norenberg MD, 2004, J NEUROTRAUM, V21, P429, DOI 10.1089/089771504323004575
   Okada S, 2006, NAT MED, V12, P829, DOI 10.1038/nm1425
   Park JB, 2017, INT J MOL SCI, V18, P0, DOI 10.3390/ijms18122704
   Pineau I, 2007, J COMP NEUROL, V500, P267, DOI 10.1002/cne.21149
   Popovich PG, 1997, J COMP NEUROL, V377, P443, DOI 10.1002/(SICI)1096-9861(19970120)377:3<443::AID-CNE10>3.0.CO;2-S
   Rabinovich GA, 2009, NAT REV IMMUNOL, V9, P338, DOI 10.1038/nri2536
   Rafalski VA, 2011, PROG NEUROBIOL, V93, P182, DOI 10.1016/j.pneurobio.2010.10.007
   Richmond A, 2002, NAT REV IMMUNOL, V2, P664, DOI 10.1038/nri887
   Rodriguez-barrera R, 2020, CNS NEUROSCI THER, V26, P650, DOI 10.1111/cns.13368
   Santa-cecilia FV, 2016, NEUROTOX RES, V29, P447, DOI 10.1007/s12640-015-9592-2
   Shibata F, 2000, CYTOKINE, V12, P1368, DOI 10.1006/cyto.2000.0739
   Shinozaki Y, 2017, CELL REP, V19, P1151, DOI 10.1016/j.celrep.2017.04.047
   Stipursky J, 2012, DEV NEUROSCI-BASEL, V34, P68, DOI 10.1159/000338108
   Sun L, 2019, J NEUROTRAUM, V36, P421, DOI 10.1089/neu.2018.5642
   Takaishi K, 2000, J BIOCHEM-TOKYO, V127, P511, DOI 10.1093/oxfordjournals.jbchem.a022634
   Takano K, 2001, INFLAMM RES, V50, P503, DOI 10.1007/PL00000226
   Tam WY, 2014, SCI REP-UK, V4, P0, DOI 10.1038/srep07279
   Trivedi A, 2006, CLIN NEUROSCI RES, V6, P283, DOI 10.1016/j.cnr.2006.09.007
   Visavadiya NP, 2016, REDOX BIOL, V8, P59, DOI 10.1016/j.redox.2015.12.011
   Wang JL, 2019, J CELL MOL MED, V23, P3214, DOI 10.1111/jcmm.14196
   Xu W, 2005, SPINAL CORD, V43, P204, DOI 10.1038/sj.sc.3101674
   Yasir M, 2020, CORTICOSTEROID ADVER, V0, P0
   Zhang C, 2019, MOLECULES, V24, P0, DOI 10.3390/molecules24050875
   Zhang JH, 1999, J BIOMOL SCREEN, V4, P67, DOI 10.1177/108705719900400206
NR 60
TC 2
Z9 2
U1 0
U2 1
PU CELL PRESS
PI CAMBRIDGE
PA 50 HAMPSHIRE ST, FLOOR 5, CAMBRIDGE, MA 02139 USA
SN 
EI 2589-0042
J9 ISCIENCE
JI iScience
PD MAR 19
PY 2021
VL 24
IS 3
BP 
EP 
DI 10.1016/j.isci.2021.102182
PG 39
WC Multidisciplinary Sciences
SC Science & Technology - Other Topics
GA RA8CB
UT WOS:000631646000055
PM 33718834
DA 2022-04-27
ER

PT J
AU Cohrs, G
   Blumenroether, AK
   Suerie, JP
   Synowitz, M
   Held-Feindt, J
   Knerlich-Lukoschus, F
AF Cohrs, Gesa
   Blumenroether, Ann-Kathrin
   Suerie, Jan-Philip
   Synowitz, Michael
   Held-Feindt, Janka
   Knerlich-Lukoschus, Friederike
TI Fetal and Perinatal Expression Profiles of Proinflammatory Cytokines in the Neuroplacodes of Rats with Myelomeningoceles: A Contribution to the Understanding of Secondary Spinal Cord Injury in Open Spinal Dysraphism
SO JOURNAL OF NEUROTRAUMA
LA English
DT Article
DE chemokines; cytokines; myelomeningocele; retinoic MMC model; second lesion
ID tumor-necrosis-factor; factor-alpha; neural-tube; interleukin-1 receptor; contusion injury; mouse model; tnf-alpha; bifida; repair; proliferation
AB The cellular and molecular mechanisms that presumably underlie the progressive functional decline of the myelomeningocele (MMC) placode are not well understood. We previously identified key players in post-traumatic spinal cord injury cascades in human MMC tissues obtained during postnatal repair. In this study, we conducted experiments to further investigate these mediators in the prenatal time course under standardized conditions in a retinoic acid-induced MMC rat model. A retinoic acid MMC model was established using time-dated Sprague-Dawley rats, which were gavage-fed with all-trans retinoic acid (RA; 60 mg/kg) dissolved in olive oil at E10. Control animals received olive oil only. Fetuses from both groups were obtained at E16, E18, and E22. The spinal cords (SCs) of both groups were formalin-fixed or snap-frozen. Tissues were screened by real-time reverse transcription polymerase chain reaction for the expression of cytokines and chemokines known to play a role in the lesion cascades of the central nervous system after trauma. MMC placodes exhibited inflammatory cells and glial activation in the later gestational stages. At the messenger RNA (mRNA) level, interleukin-1 beta, tumor necrosis factor alpha, and tumor necrosis factor receptor type 1 exhibited significant induction at E22. interleukin-1 beta receptor type 1 mRNA was induced significantly at E16 and E22. Double labeling experiments confirmed the co-staining of these cytokines and their receptors with ionized calcium-binding adapter molecule 1 (i.e., inflammatory cells), vimentin, and nestin in different anatomical SC areas and neuronal nuclear protein in ventral horn neurons. C-X-C motif chemokine 12 mRNA was elevated in control and MMC animals at E16 compared with E18 and E22. C-X3-C motif ligand 1 mRNA was lower in MMC tissues than in control tissues on E16. The presented findings contribute to the concept that pathophysiological mechanisms, such as cytokine induction in the neuroplacode, in addition to the "first hit," promote secondary spinal cord injury with functional loss in the late fetal time course. Further, these mediators should be taken into consideration in the development of new therapeutic approaches for open spinal dysraphism.
C1 [Cohrs, Gesa; Blumenroether, Ann-Kathrin; Suerie, Jan-Philip; Synowitz, Michael; Held-Feindt, Janka; Knerlich-Lukoschus, Friederike] Univ Hosp Schleswig Holstein, Dept Neurosurg, Campus Kiel, Kiel, Germany.
   [Knerlich-Lukoschus, Friederike] Univ Med Ctr Gottingen, Sect Pediat Neurosurg, Dept Neurosurg, Robert Koch Str 40, D-37075 Gottingen, Germany.
RP Knerlich-Lukoschus, F (通讯作者)，Univ Med Ctr Gottingen, Sect Pediat Neurosurg, Dept Neurosurg, Robert Koch Str 40, D-37075 Gottingen, Germany.
EM knerlich-manuscript@lukoschus.de
CR Ahuja CS, 2017, NEUROSURGERY, V80, PS9, DOI 10.1093/neuros/nyw080
   Ait-ikhlef A, 1999, CELL MOL BIOL, V45, P393
   Akalan N, 2011, ADV TECH STAND NEURO, V37, P113, DOI 10.1007/978-3-7091-0673-0_5
   Avagliano L, 2016, BIRTH DEFECTS RES A, V106, P104, DOI 10.1002/bdra.23466
   Barutcuoglu M, 2013, TURK NEUROSURG, V23, P693, DOI 10.5137/1019-5149.JTN.9428-13.0
   Bessis A, 2005, NEUROSCIENTIST, V11, P277, DOI 10.1177/1073858404270905
   Borsini A, 2015, TRENDS NEUROSCI, V38, P145, DOI 10.1016/j.tins.2014.12.006
   Brenneman DE, 1992, J NEUROCHEM, V58, P454, DOI 10.1111/j.1471-4159.1992.tb09743.x
   Cameron AH, 1956, LANCET, V271, P171
   Carswell EA, 1975, P NATL ACAD SCI USA, V72, P3666, DOI 10.1073/pnas.72.9.3666
   Chini M, 2021, TRENDS NEUROSCI, V44, P227, DOI 10.1016/j.tins.2020.10.017
   Cohrs G, 2020, WORLD NEUROSURG, V141, PE633, DOI 10.1016/j.wneu.2020.05.256
   Cohrs G, 2019, CHILD NERV SYST, V35, P315, DOI 10.1007/s00381-018-3984-6
   Copp AJ, 2015, NAT REV DIS PRIMERS, V1, P0, DOI 10.1038/nrdp.2015.7
   Danzer E, 2005, EXP NEUROL, V194, P467, DOI 10.1016/j.expneurol.2005.03.011
   Danzer E, 2011, AM J OBSTET GYNECOL, V204, P0, DOI 10.1016/j.ajog.2010.09.032
   Das M, 2008, EXP NEUROL, V209, P171, DOI 10.1016/j.expneurol.2007.09.019
   de la Mano A, 2007, CYTOKINE, V37, P128, DOI 10.1016/j.cyto.2007.03.004
   Deverman BE, 2009, NEURON, V64, P61, DOI 10.1016/j.neuron.2009.09.002
   Dicianno BE, 2010, ARCH PHYS MED REHAB, V91, P529, DOI 10.1016/j.apmr.2009.11.023
   Disabato DJ, 2016, J NEUROCHEM, V139, P136, DOI 10.1111/jnc.13607
   Dugas A, 2020, CURR RES TRANSL MED, V68, P183, DOI 10.1016/j.retram.2020.04.004
   Gensel JC, 2015, BRAIN RES, V1619, P1, DOI 10.1016/j.brainres.2014.12.045
   George TM, 2003, PEDIATR NEUROSURG, V39, P234, DOI 10.1159/000072867
   Golan H, 2004, CEREB CORTEX, V14, P97, DOI 10.1093/cercor/bhg108
   Heffez DS, 1990, NEUROSURGERY, V26, P987, DOI 10.1227/00006123-199006000-00011
   Heffez DS, 1993, NEUROSURGERY, V32, P1005, DOI 10.1227/00006123-199306000-00021
   Houtrow AJ, 2020, PEDIATRICS, V145, P0, DOI 10.1542/peds.2019-1544
   Hutchins GM, 1996, PEDIATR PATHOL LAB M, V16, P701, DOI 10.1080/107710496175327
   Janik K, 2020, FRONT CELL NEUROSCI, V14, P0, DOI 10.3389/fncel.2020.00201
   Jelaso AM, 1998, J COMP NEUROL, V394, P242, DOI 10.1002/(SICI)1096-9861(19980504)394:2<242::AID-CNE8>3.0.CO;2-2
   Kaufman BA, 2004, PEDIATR CLIN N AM, V51, P389, DOI 10.1016/S0031-3955(03)00207-4
   Klintsova AY, 1998, BRAIN RES, V800, P48, DOI 10.1016/S0006-8993(98)00495-8
   Knerlich-lukoschus F, 2008, J NEUROTRAUM, V25, P427, DOI 10.1089/neu.2007.0431
   Knerlich-lukoschus F, 2015, MEDIAT INFLAMM, V2015, P0, DOI 10.1155/2015/486758
   Knerlich-lukoschus F, 2015, J NEUROSCI RES, V93, P562, DOI 10.1002/jnr.23527
   Knerlich-lukoschus F, 2010, GLIA, V58, P916, DOI 10.1002/glia.20974
   Kowitzke B, 2016, J NEUROPATH EXP NEUR, V75, P827, DOI 10.1093/jnen/nlw057
   Langham MRJR, 1994, SURG ANNU, V26, P193
   Meuli M, 1995, NAT MED, V1, P342, DOI 10.1038/nm0495-342
   Meuli M, 2014, PEDIATR SURG INT, V30, P689, DOI 10.1007/s00383-014-3524-8
   Munoz-fernandez MA, 1998, PROG NEUROBIOL, V56, P307
   Ohmura Y, 2017, SCI REP-UK, V7, P0, DOI 10.1038/s41598-017-17571-z
   Oyinbo CA, 2011, ACTA NEUROBIOL EXP, V71, P281
   Pan WH, 1997, NEUROSCI BIOBEHAV R, V21, P603, DOI 10.1016/S0149-7634(96)00047-4
   Popovich PG, 1997, J COMP NEUROL, V377, P443, DOI 10.1002/(SICI)1096-9861(19970120)377:3<443::AID-CNE10>3.0.CO;2-S
   Radcliff E, 2012, BIRTH DEFECTS RES A, V94, P1044, DOI 10.1002/bdra.23084
   Reis JL, 2008, J NEUROSURG-PEDIATR, V2, P150, DOI 10.3171/PED/2008/2/8/150
   Reis JL, 2007, J NEUROSURG, V106, P472, DOI 10.3171/ped.2007.106.6.472
   Rolls A, 2009, NAT REV NEUROSCI, V10, P235, DOI 10.1038/nrn2591
   Sedel F, 2004, J NEUROSCI, V24, P2236, DOI 10.1523/JNEUROSCI.4464-03.2004
   Selcuki M, 2001, CHILD NERV SYST, V17, P19, DOI 10.1007/s003810000401
   Sival DA, 2004, PEDIATRICS, V114, P427, DOI 10.1542/peds.114.2.427
   Stiefel D, 2007, J PEDIATR SURG, V42, P1561, DOI 10.1016/j.jpedsurg.2007.04.019
   Stiefel D, 2007, J NEUROSURG, V106, P213, DOI 10.3171/ped.2007.106.3.213
   Sutton LN, 2001, NEUROSURGERY, V48, P124
   Tamburrini G, 2013, CHILD NERV SYST, V29, P1569, DOI 10.1007/s00381-013-2179-4
   Tarui T, 2017, AM J OBSTET GYNECOL, V217, P0, DOI 10.1016/j.ajog.2017.07.022
   Tobinick E, 2012, CNS DRUGS, V26, P1051, DOI 10.1007/s40263-012-0013-2
   Tobinick EL, 2003, SWISS MED WKLY, V133, P170
   Toulmond S, 1996, TRENDS NEUROSCI, V19, P409
   Tuli S, 2003, CHILD NERV SYST, V19, P286, DOI 10.1007/s00381-003-0759-4
   Wang XF, 2006, ACTA NEUROPATHOL, V111, P220, DOI 10.1007/s00401-005-0016-x
   Watanabe M, 2015, FETAL DIAGN THER, V37, P197, DOI 10.1159/000362931
   Williams H, 2008, FLUIDS BARRIERS CNS, V5, P0, DOI 10.1186/1743-8454-5-7
   Williams JL, 2014, FRONT CELL NEUROSCI, V8, P0, DOI 10.3389/fncel.2014.00154
   Yang LQ, 2004, SPINE, V29, P966, DOI 10.1097/00007632-200405010-00004
   Zhu WP, 2019, SCI REP-UK, V9, P0, DOI 10.1038/s41598-018-37357-1
   Zieba J, 2019, J NEUROTRAUM, V36, P1965, DOI 10.1089/neu.2018.5894
   Zieba J, 2017, PLOS ONE, V12, P0, DOI 10.1371/journal.pone.0174625
   Zong SH, 2012, INFLAMMATION, V35, P520, DOI 10.1007/s10753-011-9341-5
NR 71
TC 0
Z9 0
U1 1
U2 1
PU MARY ANN LIEBERT, INC
PI NEW ROCHELLE
PA 140 HUGUENOT STREET, 3RD FL, NEW ROCHELLE, NY 10801 USA
SN 0897-7151
EI 1557-9042
J9 J NEUROTRAUM
JI J. Neurotrauma
PD DEC 15
PY 2021
VL 38
IS 24
BP 3376
EP 3392
DI 10.1089/neu.2021.0091
PG 17
WC Critical Care Medicine; Clinical Neurology; Neurosciences
SC General & Internal Medicine; Neurosciences & Neurology
GA XO1RO
UT WOS:000729970500002
PM 34541905
DA 2022-04-27
ER

PT J
AU Boruah, DK
   Hazarika, K
   Borah, KK
   Ahmed, H
   Sharma, BK
AF Boruah, Deb K.
   Hazarika, Karuna
   Borah, Krishna K.
   Ahmed, Halimuddin
   Sharma, Barun K.
TI Added Value of Three-Plane Multiecho Fast Field Echo MRI Sequence in the Evaluation of Acute Spinal Trauma Using Sensitivity: A Prospective Study
SO CUREUS
LA English
DT Article
DE magnetic resonance imaging (mri); emergency treatment; spinal cord; computed tomography (ct); gradient recalled echo (gre)
ID cord-injury; cervical-spine; obtunded patient; compression
AB Background Multiecho fast field echo (mFFE) MRI sequence provides added value to the conventional MR imaging in evaluation of acute spinal trauma, especially for detecting spinal cord hemorrhage which is a best predictor for patient prognosis. Objective This study aims to evaluate the diagnostic efficacies of three-plane mFFE MRI sequence along with the conventional MRI sequences in acute spinal trauma patients using sensitivity. Materials and methods This prospective study comprised of 48 patients of acute spinal trauma. The neurological deficit of acute spinal trauma patients assessed according to the American Spine Injury Association (ASIA) scale. The correlation between the various MRI findings of acute spinal cord injury and neurological deficits were compared with the Chi-square test. Results Of 48 patients of acute spinal trauma, 36 males and 12 females with a mean age of 38.71 +/- 1.42 [SD] years. 22 (45.8%) patients had cord edema with a mean length of was 3.45 +/- 5.52 [SD] cm. The mean percentage of spinal canal compromisation was 39.47 +/- 25.47 [SD] and spinal cord compression 18.1 +/- 24.4 [SD]. There was statistical significance between the ASIA impairment scale and spinal canal compromisation and cord compression with a p-value of 0.0005. Cord hemorrhage observed in 13 (27%), non-hemorrhagic cord contusions in 3 (6.3%), cord transection in 5 (10.4%) and epidural hematoma in 10 (20.8%) patients with an initial high grade of ASIA scale. The visibility score of three-plane mFFE sequence was higher in comparison to the single plane sagittal mFFE and short tau inversion recovery (STIR) sequences. For detection of spinal cord hemorrhage with visibility score of 2, the three-plane mFFE had sensitivity of 77% followed by 38.5% with single plane sagittal mFFE and 7.7% with sagittal STIR images. 26 (54.2%) patients showed neurological improvement in their hospital stay/follow-up period and no improvement observed in 7 (14.6%) patients of acute spinal trauma. Conclusions Application of three-plane mFFE sequences detects more spinal cord hemorrhages and vertebral fractures with a better visibility score as compared to the single sagittal plane mFFE and STIR sequence.
C1 [Boruah, Deb K.; Hazarika, Karuna; Borah, Krishna K.; Ahmed, Halimuddin] Tezpur Med Coll, Radiodiag, Tezpur, Assam, India.
   [Sharma, Barun K.] Sikkim Manipal Inst Med Sci, Radiodiag, Gangtok, India.
RP Boruah, DK (通讯作者)，Tezpur Med Coll, Radiodiag, Tezpur, Assam, India.
EM debpal80@gmail.com
CR Boldin C, 2006, SPINE, V31, P554, DOI 10.1097/01.brs.0000201274.59427.a4
   Bondurant FJ, 1990, SPINE, V15, P161, DOI 10.1097/00007632-199003000-00002
   Como JJ, 2007, J TRAUMA, V63, P544, DOI 10.1097/TA.0b013e31812e51ae
   Demaerel P, 2006, NEURORADIOLOGY, V48, P223, DOI 10.1007/s00234-005-0039-y
   Fehlings MG, 2006, SPINE, V31, P1719, DOI 10.1097/01.brs.0000224164.43912.e6
   Gupta R, 2014, J CLIN DIAGN RES, V8, P0, DOI 10.7860/JCDR/2014/9471.5181
   Hackney DB, 1986, RADIOLOGY, V161, P387, DOI 10.1148/radiology.161.2.3763906
   Harrop JS, 2011, SPINE, V36, P21, DOI 10.1097/BRS.0b013e3181fd6b36
   Hogan GJ, 2005, RADIOLOGY, V237, P106, DOI 10.1148/radiol.2371040697
   Kerslake RW, 1991, BRIT J RADIOL, V64, P386, DOI 10.1259/0007-1285-64-761-386
   Klein GR, 1999, SPINE, V24, P771, DOI 10.1097/00007632-199904150-00007
   Kulkarni MV, 1987, RADIOLOGY, V164, P837, DOI 10.1148/radiology.164.3.3615885
   Kumar Y, 2016, BMC MUSCULOSKEL DIS, V17, P0, DOI 10.1186/s12891-016-1169-6
   Leypold BG, 2008, AM J NEURORADIOL, V29, P1012, DOI 10.3174/ajnr.A0962
   Looby S, 2011, RADIOL CLIN N AM, V49, P129, DOI 10.1016/j.rcl.2010.07.019
   Magu S, 2015, ASIAN SPINE J, V9, P748, DOI 10.4184/asj.2015.9.5.748
   Miyanji F, 2007, RADIOLOGY, V243, P820, DOI 10.1148/radiol.2433060583
   Parashari UC, 2011, J CRANIOVERTEBRAL JU, V2, P17, DOI 10.4103/0974-8237.85309
   Qiu Z, 2016, SCI REP-UK, V6, P0, DOI 10.1038/srep38909
   Rajasekaran S, 2017, EUR SPINE J, V26, P1463, DOI 10.1007/s00586-016-4623-0
   Rowed DW, 1992, J NEUROSURG, V77, P241, DOI 10.3171/jns.1992.77.2.0241
   Saifuddin A, 2001, SKELETAL RADIOL, V30, P237, DOI 10.1007/s002560100354
   Saxena S, 2018, INT J RES MED SCI, V6, P2275
   Schaefer DM, 1989, SPINE, V14, P1090, DOI 10.1097/00007632-198910000-00011
   Shimada K, 1999, SPINAL CORD, V37, P410, DOI 10.1038/sj.sc.3100858
   Singh ROOP, 2015, ASIAN J NEUROSURG, V10, P181, DOI 10.4103/1793-5482.161166
   Tarr RW, 1987, J COMPUT ASSIST TOMO, V11, P412, DOI 10.1097/00004728-198705000-00008
   Tewari MK, 2005, SURG NEUROL, V63, P204, DOI 10.1016/j.surneu.2004.05.042
NR 28
TC 0
Z9 0
U1 0
U2 0
PU CUREUS INC
PI PALO ALTO
PA PO BOX 61002, PALO ALTO, CA 94306 USA
SN 
EI 2168-8184
J9 CUREUS
JI Cureus
PD APR 26
PY 2021
VL 13
IS 4
BP 
EP 
DI 10.7759/cureus.14694
PG 14
WC Medicine, General & Internal
SC General & Internal Medicine
GA RU6ZX
UT WOS:000645295100009
PM 34055538
DA 2022-04-27
ER

PT J
AU Shu, MY
   Xue, XY
   Nie, H
   Wu, XM
   Sun, MH
   Qiao, LY
   Li, X
   Xu, B
   Xiao, ZF
   Zhao, YN
   Fan, YH
   Chen, B
   Zhang, JX
   Shi, Y
   Yang, YM
   Lu, FL
   Dai, JW
AF Shu, Muya
   Xue, Xiaoyu
   Nie, Hu
   Wu, Xianming
   Sun, Minghan
   Qiao, Lianyong
   Li, Xing
   Xu, Bai
   Xiao, Zhifeng
   Zhao, Yannan
   Fan, Yongheng
   Chen, Bing
   Zhang, Jixiang
   Shi, Ya
   Yang, Yaming
   Lu, Falong
   Dai, Jianwu
TI Single-cell RNA sequencing reveals Nestin(+) active neural stem cells outside the central canal after spinal cord injury
SO SCIENCE CHINA-LIFE SCIENCES
LA English
DT Article
DE neural stem cell; Nestin; scRNA-seq; Smart-seq2; ependymal cell
ID ependymal cell; scar formation; neurogenesis; seq; differentiation; dynamics; transcriptomics; regulator; galectin-1; astrocyte
AB Neural stem cells (NSCs) in the spinal cord hold great potential for repair after spinal cord injury (SCI). The ependyma in the central canal (CC) region has been considered as the NSCs source in the spinal cord. However, the ependyma function as NSCs after SCI is still under debate. We used Nestin as a marker to isolate potential NSCs and their immediate progeny, and characterized the cells before and after SCI by single-cell RNA-sequencing (scRNA-seq). We identified two subgroups of NSCs: the subgroup located within the CC cannot prime to active NSCs after SCI, while the subgroup located outside the CC were activated and exhibited the active NSCs properties after SCI. We demonstrated the comprehensive dynamic transcriptome of NSCs from quiescent to active NSCs after SCI. This study reveals that Nestin(+) cells outside CC were NSCs that activated upon SCI and may thus serve as endogenous NSCs for regenerative treatment of SCI in the future.
C1 [Shu, Muya; Xue, Xiaoyu; Nie, Hu; Wu, Xianming; Sun, Minghan; Qiao, Lianyong; Xu, Bai; Xiao, Zhifeng; Zhao, Yannan; Fan, Yongheng; Chen, Bing; Zhang, Jixiang; Shi, Ya; Yang, Yaming; Lu, Falong; Dai, Jianwu] Chinese Acad Sci, Inst Genet & Dev Biol, State Key Lab Mol Dev Biol, Beijing 100080, Peoples R China.
   [Lu, Falong; Dai, Jianwu] Univ Chinese Acad Sci, Beijing 100101, Peoples R China.
   [Li, Xing] Key Lab Organ Injury Aging & Regenerat Med Hunan, Changsha 410008, Peoples R China.
RP Lu, FL; Dai, JW (通讯作者)，Chinese Acad Sci, Inst Genet & Dev Biol, State Key Lab Mol Dev Biol, Beijing 100080, Peoples R China.; Lu, FL; Dai, JW (通讯作者)，Univ Chinese Acad Sci, Beijing 100101, Peoples R China.
EM fllu@genetics.ac.cn; jwdai@genetics.ac.cn
FU National Natural Science Foundation of ChinaNational Natural Science Foundation of China (NSFC) [81891002, 81891001]; Strategic Priority Research Program of the Chinese Academy of SciencesChinese Academy of Sciences [XDA16040700]; National Key Research and Development Program of China [2017YFA0104701, 2017YFA0104704, 2016YFC1101501]; Jiangsu Key Research and Development Program [BE2018664]
CR Arai Y, 2017, FRONT CELL NEUROSCI, V11, P0, DOI 10.3389/fncel.2017.00384
   Barnabe-heider F, 2010, CELL STEM CELL, V7, P470, DOI 10.1016/j.stem.2010.07.014
   Becker CG, 2018, PROG NEUROBIOL, V170, P67, DOI 10.1016/j.pneurobio.2018.04.002
   Beckervordersandforth R, 2017, NEURON, V93, P560, DOI 10.1016/j.neuron.2016.12.017
   Bernal A, 2018, CELL MOL LIFE SCI, V75, P2177, DOI 10.1007/s00018-018-2794-z
   Burnett LC, 2017, J CLIN INVEST, V127, P293, DOI 10.1172/JCI88648
   Butler A, 2018, NAT BIOTECHNOL, V36, P411, DOI 10.1038/nbt.4096
   Cawsey T, 2015, J NEUROTRAUM, V32, P1393, DOI 10.1089/neu.2014.3575
   Delile J, 2019, DEVELOPMENT, V146, P0, DOI 10.1242/dev.173807
   Devaraju K, 2013, EXP CELL RES, V319, P2790, DOI 10.1016/j.yexcr.2013.08.028
   Dulken BW, 2017, CELL REP, V18, P777, DOI 10.1016/j.celrep.2016.12.060
   Fietz SA, 2011, CURR OPIN NEUROBIOL, V21, P23, DOI 10.1016/j.conb.2010.10.002
   Fu XM, 2020, PROTEIN CELL, V11, P71, DOI 10.1007/s13238-019-00665-x
   Ghazale H, 2019, STEM CELL REP, V12, P1159, DOI 10.1016/j.stemcr.2019.04.001
   Goritz C, 2011, SCIENCE, V333, P238, DOI 10.1126/science.1203165
   Grun D, 2015, CELL, V163, P799, DOI 10.1016/j.cell.2015.10.039
   Habib N, 2016, SCIENCE, V353, P925, DOI 10.1126/science.aad7038
   Hamilton LK, 2009, NEUROSCIENCE, V164, P1044, DOI 10.1016/j.neuroscience.2009.09.006
   Hara M, 2017, NAT MED, V23, P818, DOI 10.1038/nm.4354
   Hugnot JP, 2011, FRONT BIOSCI-LANDMRK, V16, P1044, DOI 10.2741/3734
   Jacquet BV, 2009, DEVELOPMENT, V136, P4021, DOI 10.1242/dev.041129
   Klein T, 2003, J HISTOCHEM CYTOCHEM, V51, P697, DOI 10.1177/002215540305100601
   Li X, 2018, EXP CELL RES, V368, P84, DOI 10.1016/j.yexcr.2018.04.017
   Li XR, 2018, BIOMATERIALS, V183, P114, DOI 10.1016/j.biomaterials.2018.08.037
   Li X, 2019, BIOMATERIALS, V197, P20, DOI 10.1016/j.biomaterials.2019.01.012
   Li X, 2017, BIOMATERIALS, V137, P73, DOI 10.1016/j.biomaterials.2017.05.027
   Llorens-bobadilla E, 2015, CELL STEM CELL, V17, P329, DOI 10.1016/j.stem.2015.07.002
   Luo YP, 2015, CELL, V161, P1175, DOI 10.1016/j.cell.2015.04.001
   Matsumata M, 2012, STEM CELLS, V30, P1532, DOI 10.1002/stem.1124
   Meletis K, 2008, PLOS BIOL, V6, P1494, DOI 10.1371/journal.pbio.0060182
   Mirzadeh Z, 2008, CELL STEM CELL, V3, P265, DOI 10.1016/j.stem.2008.07.004
   Muthusamy N, 2018, SCI REP-UK, V8, P0, DOI 10.1038/s41598-018-19913-x
   Muthusamy N, 2014, GENESIS, V52, P350, DOI 10.1002/dvg.22753
   Nomura T, 2010, CELL STEM CELL, V7, P730, DOI 10.1016/j.stem.2010.11.009
   Paniagua-torija B, 2018, J PATHOL, V246, P415, DOI 10.1002/path.5151
   Petit A, 2011, PLOS ONE, V6, P0, DOI 10.1371/journal.pone.0024538
   Picelli S, 2014, NAT PROTOC, V9, P171, DOI 10.1038/nprot.2014.006
   Ren YL, 2017, SCI REP-UK, V7, P0, DOI 10.1038/srep41122
   Sabelstrom H, 2014, EXP NEUROL, V260, P44, DOI 10.1016/j.expneurol.2013.01.026
   Sakaguchi M, 2007, CELL MOL LIFE SCI, V64, P1254, DOI 10.1007/s00018-007-6476-5
   Sakaguchi M, 2006, P NATL ACAD SCI USA, V103, P7112, DOI 10.1073/pnas.0508793103
   Santra M, 2012, GLIA, V60, P1826, DOI 10.1002/glia.22400
   Senturk EMIR, 2013, METHODS MOL BIOL, V962, P49, DOI 10.1007/978-1-62703-236-0_4
   Shah PT, 2018, CELL, V173, P1045, DOI 10.1016/j.cell.2018.03.063
   Shen H, 2020, SCI CHINA LIFE SCI, V63, P1879, DOI 10.1007/s11427-019-1623-5
   Shin J, 2015, CELL STEM CELL, V17, P360, DOI 10.1016/j.stem.2015.07.013
   Stuart T, 2019, CELL, V177, P1888, DOI 10.1016/j.cell.2019.05.031
   Trapnell C, 2014, NAT BIOTECHNOL, V32, P381, DOI 10.1038/nbt.2859
   Wang F, 2012, J MOL DIAGN, V14, P22, DOI 10.1016/j.jmoldx.2011.08.002
   Xu XL, 2013, CELL METAB, V18, P325, DOI 10.1016/j.cmet.2013.06.005
   Xue XY, 2022, SCI CHINA LIFE SCI, V65, P757, DOI 10.1007/s11427-020-1901-4
   Yamada J, 2014, HIPPOCAMPUS, V24, P89, DOI 10.1002/hipo.22207
   Yamaguchi M, 2000, NEUROREPORT, V11, P1991, DOI 10.1097/00001756-200006260-00037
   Yu GC, 2012, OMICS, V16, P284, DOI 10.1089/omi.2011.0118
   Yu XW, 2008, NAT GENET, V40, P1445, DOI 10.1038/ng.263
NR 55
TC 3
Z9 3
U1 4
U2 12
PU SCIENCE PRESS
PI BEIJING
PA 16 DONGHUANGCHENGGEN NORTH ST, BEIJING 100717, PEOPLES R CHINA
SN 1674-7305
EI 1869-1889
J9 SCI CHINA LIFE SCI
JI Sci. China-Life Sci.
PD FEB 15
PY 2021
VL 65
IS 2
BP 295
EP 308
DI 10.1007/s11427-020-1930-0
PG 14
WC Biology
SC Life Sciences & Biomedicine - Other Topics
GA ZB1DS
UT WOS:000656782900001
PM 34061300
DA 2022-04-27
ER

PT J
AU Melnick, M
   Gonzales, P
   LaRocca, TJ
   Song, YP
   Wuu, J
   Benatar, M
   Oskarsson, B
   Petrucelli, L
   Dowell, RD
   Link, CD
   Prudencio, M
AF Melnick, Marko
   Gonzales, Patrick
   LaRocca, Thomas J.
   Song, Yuping
   Wuu, Joanne
   Benatar, Michael
   Oskarsson, Bjorn
   Petrucelli, Leonard
   Dowell, Robin D.
   Link, Christopher D.
   Prudencio, Mercedes
TI Application of a bioinformatic pipeline to RNA-seq data identifies novel virus-like sequence in human blood
SO G3-GENES GENOMES GENETICS
LA English
DT Article
DE ALS; transcriptomics; RNA-seq; microbiome; virome
ID amyotrophic-lateral-sclerosis; fungal-infection; spinal-cord; disease; microbiome; expression; tissue; risk; dna
AB Numerous reports have suggested that infectious agents could play a role in neurodegenerative diseases, but specific etiological agents have not been convincingly demonstrated. To search for candidate agents in an unbiased fashion, we have developed a bioinformatic pipeline that identifies microbial sequences in mammalian RNA-seq data, including sequences with no significant nucleotide similarity hits in GenBank. Effectiveness of the pipeline was tested using publicly available RNA-seq data and in a reconstruction experiment using synthetic data. We then applied this pipeline to a novel RNA-seq dataset generated from a cohort of 120 samples from amyotrophic lateral sclerosis patients and controls, and identified sequences corresponding to known bacteria and viruses, as well as novel virus-like sequences. The presence of these novel virus-like sequences, which were identified in subsets of both patients and controls, were confirmed by quantitative RT-PCR. We believe this pipeline will be a useful tool for the identification of potential etiological agents in the many RNA-seq datasets currently being generated.
C1 [Melnick, Marko; Gonzales, Patrick; Link, Christopher D.] Univ Colorado, Dept Integrat Physiol, 354 UCB, Boulder, CO 80303 USA.
   [LaRocca, Thomas J.] Colorado State Univ, Ctr Hlth Aging, Dept Hlth & Exercise Sci, Ft Collins, CO 80523 USA.
   [Song, Yuping; Petrucelli, Leonard; Prudencio, Mercedes] Mayo Clin, Dept Neurosci, Jacksonville, FL 32224 USA.
   [Wuu, Joanne; Benatar, Michael] Univ Miami, Dept Neurol, Miami, FL 33136 USA.
   [Oskarsson, Bjorn] Mayo Clin, Dept Neurol, Jacksonville, FL 32224 USA.
   [Petrucelli, Leonard; Prudencio, Mercedes] Mayo Clin, Neurosci Grad Program, Grad Sch Biomed Sci, 4500 San Pablo Rd,Griffin Bldg Room 221, Jacksonville, FL 32224 USA.
   [Dowell, Robin D.] Univ Colorado, BioFrontiers Inst, Boulder, CO 80303 USA.
   [Dowell, Robin D.] Univ Colorado, Dept Mol Cellular & Dev Biol, Boulder, CO 80303 USA.
   [Link, Christopher D.] Univ Colorado, Inst Behav Genet, Boulder, CO 80303 USA.
RP Melnick, M (通讯作者)，Univ Colorado, Dept Integrat Physiol, 354 UCB, Boulder, CO 80303 USA.; Prudencio, M (通讯作者)，Mayo Clin, Neurosci Grad Program, Grad Sch Biomed Sci, 4500 San Pablo Rd,Griffin Bldg Room 221, Jacksonville, FL 32224 USA.
EM marko.melnick@colorado.edu; prudencio.mercedes@mayo.edu
FU NIHUnited States Department of Health & Human ServicesNational Institutes of Health (NIH) - USA [NS063964]; ALS Association (ALSA) [WA1096, 16-IIP-253]; NINDSUnited States Department of Health & Human ServicesNational Institutes of Health (NIH) - USANIH National Institute of Neurological Disorders & Stroke (NINDS) [R35NS097273, P01NS084974]; Mayo Clinic Foundation; Neuroscience Focused Research Team Mayo Clinic grant; Association of Frontotemporal Dementia (AFTD); Alzheimer's Association-AD Strategic Fund; Muscular Dystrophy AssociationMuscular Dystrophy Association [172123]; ALS Recovery Fund; Kimmelman Estate; Department of Defense (Chem-Bio Diagnostics program)United States Department of Defense [HDTRA-1-18-10032]
CR Abushouk AI, 2017, NEUROL SCI, V38, P1913, DOI 10.1007/s10072-017-3077-4
   Almeida A, 2019, NATURE, V568, P499, DOI 10.1038/s41586-019-0965-1
   Alonso R, 2019, FRONT NEUROSCI-SWITZ, V13, P0, DOI 10.3389/fnins.2019.00171
   Alonso R, 2017, NEUROBIOL DIS, V108, P249, DOI 10.1016/j.nbd.2017.09.001
   Alonso R, 2015, INT J BIOL SCI, V11, P546, DOI 10.7150/ijbs.11084
   Andrade FC, 2019, CUREUS, V11, P0, DOI 10.7759/cureus.5876
   Arru G, 2018, EUR J NEUROL, V25, P1076, DOI 10.1111/ene.13648
   Bennett JP, 2019, FRONT NEUROSCI-SWITZ, V13, P0, DOI 10.3389/fnins.2019.00235
   Berger MM, 2000, NEUROLOGY, V54, P20, DOI 10.1212/WNL.54.1.20
   Blacher E, 2019, NATURE, V572, P474, DOI 10.1038/s41586-019-1443-5
   Blasco H, 2017, SCI REP-UK, V7, P0, DOI 10.1038/s41598-017-17389-9
   Blasco H, 2010, PLOS ONE, V5, P0, DOI 10.1371/journal.pone.0013223
   Boni MF, 2020, NAT MICROBIOL, V5, P1408, DOI 10.1038/s41564-020-0771-4
   Bouquet J, 2017, CLIN INFECT DIS, V64, P476, DOI 10.1093/cid/ciw767
   Brenner D, 2018, NEUROBIOL AGING, V61, P132, DOI 10.1016/j.neurobiolaging.2017.09.023
   Brohawn DG, 2016, PLOS ONE, V11, P0, DOI 10.1371/journal.pone.0160520
   Burberry A, 2020, NATURE, V582, P89, DOI 10.1038/s41586-020-2288-7
   Castanedo-vazquez D, 2019, J NEUROL, V266, P27, DOI 10.1007/s00415-018-8919-3
   Castillo DJ, 2019, FRONT CELL INFECT MI, V9, P0, DOI 10.3389/fcimb.2019.00148
   Cavadas B, 2017, ADV INTELL SYST, V616, P173, DOI 10.1007/978-3-319-60816-7_21
   Cermelli C, 2003, EUR J EPIDEMIOL, V18, P123, DOI 10.1023/A:1023067728557
   Coppede F, 2018, AMYOTROPH LAT SCL FR, V19, P93, DOI 10.1080/21678421.2017.1367401
   Correia AS, 2015, PLOS ONE, V10, P0, DOI 10.1371/journal.pone.0140248
   Cox JW, 2017, MICROBIOME, V5, P0, DOI 10.1186/s40168-016-0219-5
   Deutsch SI, 1982, NEUROBIOL AGING, V3, P145, DOI 10.1016/0197-4580(82)90011-2
   Diag A, 2020, BULK SINGLE CELL GEN, V0, P0
   Douville R, 2011, ANN NEUROL, V69, P141, DOI 10.1002/ana.22149
   Fang X, 2016, FRONT MICROBIOL, V7, P0, DOI 10.3389/fmicb.2016.01479
   Fosso B, 2017, BIOINFORMATICS, V33, P1730, DOI 10.1093/bioinformatics/btx036
   Frazee AC, 2015, BIOINFORMATICS, V31, P2778, DOI 10.1093/bioinformatics/btv272
   Gagliardi S, 2018, SCI REP-UK, V8, P0, DOI 10.1038/s41598-018-20679-5
   Garbuzova-davis S, 2014, FRONT CELL NEUROSCI, V8, P0, DOI 10.3389/fncel.2014.00021
   Gendron TF, 2017, SCI TRANSL MED, V9, P0, DOI 10.1126/scitranslmed.aai7866
   Gihawi A, 2019, GENOME BIOL, V20, P0, DOI 10.1186/s13059-019-1819-8
   Gil C, 2014, ADV MICROBIOL, V4, P712, DOI 10.4236/AIM.2014.411077
   Giraud P, 2001, NEUROLOGY, V56, P1777, DOI 10.1212/WNL.56.12.1777
   Guo J, 2017, BRAIN BEHAV, V7, P0, DOI 10.1002/brb3.637
   Henkel JS, 2009, NEUROLOGY, V72, P1614, DOI 10.1212/WNL.0b013e3181a41228
   Humphrys MS, 2013, PLOS ONE, V8, P0, DOI 10.1371/journal.pone.0080597
   Ingre C, 2015, CLIN EPIDEMIOL, V7, P181, DOI 10.2147/CLEP.S37505
   Irkec C, 1982, MIKROBIYOLOJI BULTENI, V16, P293
   Kiernan MC, 2011, LANCET, V377, P942, DOI 10.1016/S0140-6736(10)61156-7
   Kohne DE, 1981, J GEN VIROL, V56, P223, DOI 10.1099/0022-1317-56-2-223
   Kowarsky M, 2017, P NATL ACAD SCI USA, V114, P9623, DOI 10.1073/pnas.1707009114
   Ladd AC, 2017, J SYST INTEGR NEUROS, V3, P0, DOI [10.15761/jsin.1000182, DOI 10.15761/JSIN.1000182]
   Li W, 2015, SCI TRANSL MED, V7, P0, DOI 10.1126/scitranslmed.aac8201
   Libbey JE, 2014, INT REV IMMUNOL, V33, P266, DOI 10.3109/08830185.2013.823422
   Linsley PS, 2014, PLOS ONE, V9, P0, DOI 10.1371/journal.pone.0109760
   Mangul S, 2018, GENOME BIOL, V19, P0, DOI 10.1186/s13059-018-1403-7
   Mantovani S, 2009, J NEUROIMMUNOL, V210, P73, DOI 10.1016/j.jneuroim.2009.02.012
   Masrori P, 2020, EUR J NEUROL, V27, P1918, DOI 10.1111/ene.14393
   Mehta P, 2018, MMWR-MORBID MORTAL W, V67, P1285, DOI 10.15585/mmwr.mm6746a1
   Mitchell RM, 2009, NEUROLOGY, V72, P14, DOI 10.1212/01.wnl.0000333251.36681.a5
   Moodley K, 2019, J NEUROL SCI, V397, P96, DOI 10.1016/j.jns.2018.12.030
   Moore RA, 2011, PLOS ONE, V6, P0, DOI 10.1371/journal.pone.0019838
   Murdock BJ, 2017, JAMA NEUROL, V74, P1446, DOI 10.1001/jamaneurol.2017.2255
   Ninfali P, 2003, EUR MOL BIOL LAB, V0, P2222
   Obrenovich M, 2020, MICROORGANISMS, V8, P0, DOI 10.3390/microorganisms8050784
   Opie-martin S, 2020, J NEUROL NEUROSUR PS, V91, P1312, DOI 10.1136/jnnp-2020-323316
   Papudeshi B, 2017, BMC GENOMICS, V18, P0, DOI 10.1186/s12864-017-4294-1
   Parashar A, 2017, PARKINSONISM RELAT D, V38, P1, DOI 10.1016/j.parkreldis.2017.02.002
   Parker J, 2017, J CLIN VIROL, V86, P20, DOI 10.1016/j.jcv.2016.11.010
   Patrick KL, 2019, FRONT CELL INFECT MI, V9, P0, DOI 10.3389/fcimb.2019.00138
   Pertschuk LP, 1977, LANCET, V1, P1119
   Pisa D, 2016, FRONT NEUROSCI-SWITZ, V10, P0, DOI 10.3389/fnins.2016.00086
   Poussin C, 2018, DRUG DISCOV TODAY, V23, P1644, DOI 10.1016/j.drudis.2018.06.005
   Rahman MR, 2019, INFORM MED UNLOCKED, V16, P0, DOI [10.1016/J.IMU.2019.100193, DOI 10.1016/J.IMU.2019.100193]
   Rampelli S, 2016, BMC GENOMICS, V17, P0, DOI 10.1186/s12864-016-2446-3
   Reddy K, 2013, J BIOL CHEM, V288, P9860, DOI 10.1074/jbc.C113.452532
   Ribeiro FJ, 2012, GENOME RES, V22, P2270, DOI 10.1101/gr.141515.112
   Roumpeka DD, 2017, FRONT GENET, V8, P0, DOI 10.3389/fgene.2017.00023
   Shin H, 2014, PLOS ONE, V9, P0, DOI 10.1371/journal.pone.0091041
   Simon LM, 2018, GIGASCIENCE, V7, P0, DOI 10.1093/gigascience/giy070
   Sochocka M, 2017, CURR NEUROPHARMACOL, V15, P996, DOI 10.2174/1570159X15666170313122937
   Sta M, 2011, NEUROBIOL DIS, V42, P211, DOI 10.1016/j.nbd.2011.01.002
   Sun J, 2019, EUR J NEUROL, V26, P1355, DOI 10.1111/ene.13986
   Swindell WR, 2019, J TRANSL MED, V17, P0, DOI 10.1186/s12967-019-1909-0
   Talbott EO, 2016, HAND CLINIC, V138, P225, DOI 10.1016/B978-0-12-802973-2.00013-6
   Tang XQ, 2020, MOL NEURODEGENER, V15, P0, DOI 10.1186/s13024-020-00383-7
   Taylor GR, 1984, J NEUROL NEUROSUR PS, V47, P1061, DOI 10.1136/jnnp.47.10.1061
   Trageser KJ, 2019, FRONT NEUROSCI-SWITZ, V13, P0, DOI 10.3389/fnins.2019.01298
   Van RHEENENW, 2018, PLOS ONE, V13, P0, DOI 10.1371/journal.pone.0198874
   Vandenberghe N, 2010, AMYOTROPH LATERAL SC, V11, P277, DOI 10.3109/17482960903262083
   Verber NS, 2019, FRONT NEUROL, V10, P0, DOI 10.3389/fneur.2019.00291
   Verma A, 2006, J NEUROL SCI, V240, P59, DOI 10.1016/j.jns.2005.09.005
   Waller R, 2018, FRONT NEUROSCI-SWITZ, V11, P0, DOI 10.3389/fnins.2017.00731
   Waller R, 2017, NEUROBIOL AGING, V55, P123, DOI 10.1016/j.neurobiolaging.2017.03.027
   Westermann AJ, 2017, PLOS PATHOG, V13, P0, DOI 10.1371/journal.ppat.1006033
   Wood DE, 2014, GENOME BIOL, V15, P0, DOI 10.1186/gb-2014-15-3-r46
   Xue YC, 2018, FRONT MOL NEUROSCI, V11, P0, DOI 10.3389/fnmol.2018.00063
   Young PE, 2017, PLOS ONE, V12, P0, DOI 10.1371/journal.pone.0182638
   Zhan YQ, 2019, ANN NEUROL, V85, P482, DOI 10.1002/ana.25443
   Zhang R, 2009, J NEUROIMMUNOL, V206, P121, DOI 10.1016/j.jneuroim.2008.09.017
   Zhang YG, 2017, CLIN THER, V39, P322, DOI 10.1016/j.clinthera.2016.12.014
   Zhao SR, 2018, SCI REP-UK, V8, P0, DOI 10.1038/s41598-018-23226-4
   Zucca S, 2019, SCI DATA, V6, P0, DOI 10.1038/sdata.2019.6
NR 96
TC 1
Z9 1
U1 0
U2 1
PU OXFORD UNIV PRESS INC
PI CARY
PA JOURNALS DEPT, 2001 EVANS RD, CARY, NC 27513 USA
SN 2160-1836
EI 
J9 G3-GENES GENOM GENET
JI G3-Genes Genomes Genet.
PD SEP 15
PY 2021
VL 11
IS 9
BP 
EP 
DI 10.1093/g3journal/jkab141
PG 14
WC Genetics & Heredity
SC Genetics & Heredity
GA XW8OX
UT WOS:000735872500003
PM 33914880
DA 2022-04-27
ER

PT J
AU de Beer, FC
AF de Beer, Frits C.
TI Dorsal myelotomy in E15-E16 fetal rat: A promising paradigm in regeneration research, with serendipitous transcriptomic effects on development, of the primary afferent system
SO JOURNAL OF NEUROSCIENCE METHODS
LA English
DT Article
DE Fetal rat surgery; Dorsal myelotomy; Spinal Cord Injury; Primary afferent system; Antegrade HRP tracing; Dorsal root ganglia; Axon regeneration; Development; Pregnant rat; Cleft palate; Hypoxia; Transcriptomic perturbation
ID spinal-cord surgery; connection
AB Background: Using a multidisciplinary approach in neuroscience has tackled the regeneration enigma in the central nervous system for decades. Reported regeneration potential in mammals is lacking confirmation without a suitable paradigm. In vivo fetal experimentation offers an almost insurmountable drawback, though its feasibility has been shown long ago. New method: Following two former technical papers on fetal surgery, here we present dorsal myelotomy in fetal rat and antegrade HRP-tracing as a suitable paradigm to reveal the intrinsic regenerative program in DRG neurons. Moreover, disclosing the spatio-temporal development of the primary afferent system appeared as an unexpected feature of the design. Conclusion: this paper underlines the feasibility that fetal experimentation may offer a new venue for research into the rat transcriptome.
C1 [de Beer, Frits C.] Radboud Univ Nijmegen, Med Ctr, Neurosurg Dept, Rotterdam, Netherlands.
RP de Beer, FC (通讯作者)，Oleanderlaan 15, NL-8024XC Zwolle, Netherlands.
EM Frits.debeer@radboudumc.nl
CR Albright L, 1987, NEUROSURGERY, V20, P240, DOI 10.1227/00006123-198702000-00007
   Tran AP, 2018, PHYSIOL REV, V98, P881, DOI 10.1152/physrev.00017.2017
   Bradke FRANK, 2014, CURRENT OPINION NEUR, V0, P0
   Cox-limpens KEM, 2015, CNS NEUROL DISORD-DR, V14, P33, DOI 10.2174/1871527314666150116112032
   Cox-limpens KEM, 2013, BMC NEUROSCI, V14, P0, DOI 10.1186/1471-2202-14-61
   Debeer FC, 1992, J NEUROSCI METH, V42, P11, DOI 10.1016/0165-0270(92)90130-6
   Debeer FC, 1988, BRAIN RES, V454, P397, DOI 10.1016/0006-8993(88)90845-1
   Demyer W, 1973, TERATOLOGY, V7, P89, DOI 10.1002/tera.1420070113
   Griffin JM, 2020, EMBO MOL MED, V12, P0, DOI 10.15252/emmm.201911505
   Hooker D, 1930, J COMP NEUROL, V50, P413, DOI 10.1002/cne.900500206
   Iwashita Y, 1994, NATURE, V367, P167, DOI 10.1038/367167a0
   Mesulam MM, 1979, NEUROSCIENCE, V4, P1107, DOI 10.1016/0306-4522(79)90192-1
   Qian C, 2020, J MOL CELL BIOL, V12, P798, DOI 10.1093/jmcb/mjaa026
   Saunders NR, 1998, J NEUROSCI, V18, P339
   Schwab ME, 1996, PHYSIOL REV, V76, P319, DOI 10.1152/physrev.1996.76.2.319
   Tran AP, 2022, CELL TISSUE RES, V387, P319, DOI 10.1007/s00441-021-03477-w
NR 16
TC 0
Z9 0
U1 2
U2 2
PU ELSEVIER
PI AMSTERDAM
PA RADARWEG 29, 1043 NX AMSTERDAM, NETHERLANDS
SN 0165-0270
EI 1872-678X
J9 J NEUROSCI METH
JI J. Neurosci. Methods
PD JAN 15
PY 2021
VL 366
IS 
BP 
EP 
DI 10.1016/j.jneumeth.2021.109402
PG 6
WC Biochemical Research Methods; Neurosciences
SC Biochemistry & Molecular Biology; Neurosciences & Neurology
GA XD4NF
UT WOS:000722687200004
PM 34728255
DA 2022-04-27
ER

PT J
AU Yu, XM
   Chen, XM
   Liu, WT
   Jiang, MH
   Wang, ZF
   Tao, J
AF Yu, Xiangmei
   Chen, Xiaomei
   Liu, Weiting
   Jiang, Menghong
   Wang, Zhifu
   Tao, Jing
TI Proteomics Analysis of the Spinal Dorsal Horn in Diabetic Painful Neuropathy Rats With Electroacupuncture Treatment
SO FRONTIERS IN ENDOCRINOLOGY
LA English
DT Article
DE proteomics; electroacupuncture; oxidative phosphorylation; neuropathic pain; diabetes
ID acupuncture treatment; mechanical allodynia; oxidative stress; dysfunction; inhibition; nerve; model; cord
AB Background Clinical evidence demonstrates that electro-acupuncture (EA) of the Zu sanli (ST36) and Shen shu (BL23) acupoints is effective in relieving diabetic painful neuropathy (DPN); however, the underlying molecular mechanism requires further investigation, including the protein molecules associated with EA's effects on DPN. Methods Sprague-Dawley adult male rats (n =36) were randomly assigned into control, DPN, and EA groups (n=12 each). After four weeks of EA treatment, response to mechanical pain and fasting blood glucose were analyzed. A tandem mass tag (TMT) labeling approach coupled with liquid chromatography with tandem mass spectrometry was used to identify potential biomarkers in the spinal dorsal horn. Further, proteomics analysis was used to quantify differentially expressed proteins (DEPs), and gene ontology, KEGG pathways, cluster, and string protein network interaction analyses conducted to explore the main protein targets of EA. Results Compared with the DPN model group, the mechanical pain threshold was significantly increased, while the fasting blood glucose levels were clearly decreased in EA group rats. Proteomics analysis was used to quantify 5393 proteins, and DEPs were chosen for further analyses, based on a threshold of 1.2-fold difference in expression level (P < 0.05) compared with control groups. Relative to the control group, 169 down-regulated and 474 up-regulated proteins were identified in the DPN group, while 107 and 328 proteins were up- and down-regulated in the EA treatment group compared with the DPN group. Bioinformatics analysis suggested that levels of proteins involved in oxidative stress injury regulation were dramatically altered during the EA effects on DPN. Conclusions Our results provide the valuable protein biomarkers, which facilitates unique mechanistic insights into the DPN pathogenesis and EA analgesic, antioxidant stress and hypoglycemic effect.
C1 [Yu, Xiangmei; Wang, Zhifu] Fujian Univ Tradit Chinese Med, Coll Integrated Tradit Chinese & Western Med, Fuzhou, Peoples R China.
   [Chen, Xiaomei; Tao, Jing] Fujian Univ Tradit Chinese Med, Coll Rehabil Med, Fuzhou, Peoples R China.
   [Liu, Weiting; Jiang, Menghong] Fujian Univ Tradit Chinese Med, Coll Acupuncture & Moxibust, Fuzhou, Peoples R China.
RP Wang, ZF (通讯作者)，Fujian Univ Tradit Chinese Med, Coll Integrated Tradit Chinese & Western Med, Fuzhou, Peoples R China.; Tao, J (通讯作者)，Fujian Univ Tradit Chinese Med, Coll Rehabil Med, Fuzhou, Peoples R China.
EM 2007015@fjtcm.edu.cn; taojing01@fjtcm.edu.cn
FU National Natural Science Foundation of ChinaNational Natural Science Foundation of China (NSFC) [81774385, 81704149]; Science and technology platform construction project of Fujian science and Technology Department [2018Y2002]; Key Project of "Traditional Chinese Medicine modernization research" in the National Key Research and Development plan [2019YFC1710301]
CR Akude E, 2011, DIABETES, V60, P288, DOI 10.2337/db10-0818
   Bailey A, 2017, J ACUPUNCT MERIDIAN, V10, P90, DOI 10.1016/j.jams.2016.10.004
   Cao BY, 2016, EVID-BASED COMPL ALT, V2016, P0, DOI 10.1155/2016/7914387
   Chowdhury SKR, 2011, MITOCHONDRION, V11, P845, DOI 10.1016/j.mito.2011.06.007
   Dixon WJ, 1980, ANNU REV PHARMACOL, V20, P441, DOI 10.1146/annurev.pa.20.040180.002301
   Eaton SEM, 2001, LANCET, V358, P35, DOI 10.1016/S0140-6736(00)05268-5
   Feng YY, 2018, BIOMED RES INT, V2018, P0, DOI 10.1155/2018/3128378
   Freeman OJ, 2016, DIABETES, V65, P228, DOI 10.2337/db15-0835
   Hunter CA, 2019, INT J BIOCHEM CELL B, V116, P0, DOI 10.1016/j.biocel.2019.105616
   Lee-kubli CORINNEA, 2014, HANDB CLIN NEUROL, V126, P533, DOI 10.1016/B978-0-444-53480-4.00034-5
   Lewis MT, 2019, INT J MOL SCI, V20, P0, DOI 10.3390/ijms20215271
   Li J, 2016, ACUPUNCT MED, V34, P107, DOI 10.1136/acupmed-2014-010674
   Lu SF, 2016, EVID-BASED COMPL ALT, V2016, P0, DOI 10.1155/2016/4609784
   Ludman T, 2019, MOL PAIN, V15, P0, DOI 10.1177/1744806919837429
   Malisza KL, 2009, J MAGN RESON IMAGING, V30, P271, DOI 10.1002/jmri.21856
   Mao-ying QL, 2006, BIOCHEM BIOPH RES CO, V345, P1292, DOI 10.1016/j.bbrc.2006.04.186
   Munoz FM, 2017, SCI REP-UK, V7, P0, DOI 10.1038/s41598-017-03813-7
   Ni CM, 2020, J ZHEJIANG UNIV-SC B, V21, P155, DOI 10.1631/jzus.B1900456
   Portt L, 2011, BBA-MOL CELL RES, V1813, P238, DOI 10.1016/j.bbamcr.2010.10.010
   Rasoulian B, 2019, J PHYSIOL SCI, V69, P57, DOI 10.1007/s12576-018-0620-x
   Schwartz ES, 2009, J NEUROSCI, V29, P159, DOI 10.1523/JNEUROSCI.3792-08.2009
   Shi L, 2013, CNS NEUROSCI THER, V19, P83, DOI 10.1111/cns.12035
   Shin KM, 2018, DIABETES CARE, V41, PE141, DOI 10.2337/dc18-1254
   Tong YQ, 2010, J ACUPUNCT MERIDIAN, V3, P95, DOI 10.1016/S2005-2901(10)60018-0
   Van HECKEO, 2014, PAIN, V155, P654, DOI 10.1016/j.pain.2013.11.013
   Victor VM, 2011, CURR PHARM DESIGN, V17, P3947, DOI 10.2174/138161211798764915
   Wang CA, 2020, EUR J MED RES, V25, P0, DOI 10.1186/s40001-020-00431-4
   Wang ZF, 2014, NEUROSCIENCE, V273, P65, DOI 10.1016/j.neuroscience.2014.04.052
   Xu J, 2016, ANESTH ANALG, V122, P882, DOI 10.1213/ANE.0000000000001097
   Xu J, 2020, PAIN, V161, P758, DOI 10.1097/j.pain.0000000000001761
   Ye L, 2016, NEUROSCI LETT, V634, P79, DOI 10.1016/j.neulet.2016.09.016
   Zhang C, 2010, J TRADIT CHIN MED, V30, P13, DOI 10.1016/S0254-6272(10)60003-9
   Zhang TJ, 2017, BIOMED RES INT, V2017, P0, DOI 10.1155/2017/8176089
   Zhang YJ, 2019, MEDICINE, V98, P0, DOI 10.1097/MD.0000000000017282
   Zhang ZR, 2018, ACUPUNCT MED, V36, P333, DOI 10.1136/acupmed-2016-011187
   Zhao WC, 2014, NEUROSCI LETT, V560, P81, DOI 10.1016/j.neulet.2013.12.019
   Zhong SB, 2009, EVID-BASED COMPL ALT, V6, P51, DOI 10.1093/ecam/nem062
NR 37
TC 1
Z9 1
U1 4
U2 12
PU FRONTIERS MEDIA SA
PI LAUSANNE
PA AVENUE DU TRIBUNAL FEDERAL 34, LAUSANNE, CH-1015, SWITZERLAND
SN 1664-2392
EI 
J9 FRONT ENDOCRINOL
JI Front. Endocrinol.
PD JUN 10
PY 2021
VL 12
IS 
BP 
EP 
DI 10.3389/fendo.2021.608183
PG 11
WC Endocrinology & Metabolism
SC Endocrinology & Metabolism
GA SX4OT
UT WOS:000665186900001
PM 34177794
DA 2022-04-27
ER
