# Supplementary material for: Bibliometric analysis of research on gene expression in spinal cord injury
Source: Front Mol Neurosci. 2022 Oct 31;15:1023692. doi: 10.3389/fnmol.2022.1023692 (PMC9661966; doi:10.3389/fnmol.2022.1023692)
Supplement: Supplementary file 7 [file Data_Sheet_4.zip › download2022u6.txt]

PT J
AU Zhang, JP
   Lin, MW
AF Zhang, Jianpeng
   Lin, Mingwei
TI A comprehensive bibliometric analysis of Apache Hadoop from 2008 to 2020
SO INTERNATIONAL JOURNAL OF INTELLIGENT COMPUTING AND CYBERNETICS
LA English
DT Article; Early Access
DE Apache Hadoop; Big data; Bibliometric analysis; Hot topic; Development trends
ID big data; trend; visualization; science; rise
AB Purpose The purpose of this paper is to make an overview of 6,618 publications of Apache Hadoop from 2008 to 2020 in order to provide a conclusive and comprehensive analysis for researchers in this field, as well as a preliminary knowledge of Apache Hadoop for interested researchers. Design/methodology/approach This paper employs the bibliometric analysis and visual analysis approaches to systematically study and analyze publications about Apache Hadoop in the Web of Science database. This study aims to investigate the topic of Apache Hadoop by means of bibliometric analysis with the aid of visualization applications. Through the bibliometric analysis of the collected documents, this paper analyzes the main statistical characteristics and cooperation networks. Research themes, research hotspots and future development trends are also investigated through the keyword analysis. Findings The research on Apache Hadoop is still the top priority in the future, and how to improve the performance of Apache Hadoop in the era of big data is one of the research hotspots. Research limitations/implications This paper makes a comprehensive analysis of Apache Hadoop with methods of bibliometrics, and it is valuable for researchers can quickly grasp the hot topics in this area. Originality/value This paper draws the structural characteristics of the publications in this field and summarizes the research hotspots and trends in this field in recent years, aiming to understand the development status and trends in this field and inspire new ideas for researchers.
C1 [Zhang, Jianpeng] Fujian Normal Univ, Comp Applicat Technol, Fuzhou, Peoples R China.
   [Lin, Mingwei] Fujian Normal Univ, Coll Comp & Cyber Secur, Fuzhou, Peoples R China.
RP Zhang, JP (通讯作者)，Fujian Normal Univ, Comp Applicat Technol, Fuzhou, Peoples R China.
EM i@bobo9a.com
CR Armbrust M, 2015, SIGMOD15: PROCEEDINGS OF THE 2015 ACM SIGMOD INTERNATIONAL CONFERENCE ON MANAGEMENT OF DATA, V0, PP1383, DOI 10.1145/2723372.2742797
   Bello-orgaz G, 2016, INFORM FUSION, V28, P45, DOI 10.1016/j.inffus.2015.08.005
   Buchan DWA, 2013, NUCLEIC ACIDS RES, V41, PW349, DOI 10.1093/nar/gkt381
   Chang F, 2008, ACM T COMPUT SYST, V26, P0, DOI 10.1145/1365815.1365816
   Chen CM, 2006, J AM SOC INF SCI TEC, V57, P359, DOI 10.1002/asi.20317
   Chen M, 2014, MOBILE NETW APPL, V19, P171, DOI 10.1007/s11036-013-0489-0
   Chen Y, 2022, CHEMOSPHERE, V297, P0
   Cobo MJ, 2011, J AM SOC INF SCI TEC, V62, P1382, DOI 10.1002/asi.21525
   Dean J, 2004, USENIX ASSOCIATION PROCEEDINGS OF THE SIXTH SYMPOSIUM ON OPERATING SYSTEMS DESIGN AND IMPLEMENTATION (OSDE 04), V0, P137
   Donthu N, 2020, J BUS RES, V109, P1, DOI 10.1016/j.jbusres.2019.10.039
   Dos SANTOSBS, 2019, COMPUT IND ENG, V138, P0, DOI 10.1016/j.cie.2019.106120
   Falagas ME, 2008, FASEB J, V22, P338, DOI 10.1096/fj.07-9492LSF
   Firdaus A, 2019, SCIENTOMETRICS, V120, P1289, DOI 10.1007/s11192-019-03170-4
   Foster IAN, 2008, 2008 GRID COMP ENV W, V0, PP1, DOI [10.1109/GCE.2008.4738445, DOI 10.1109/GCE.2008.4738445]
   Ghemawat S, 2003, OPERATING SYSTEMS REVIEW, V37, P29
   Guo YM, 2021, FUTURE GENER COMP SY, V116, P316, DOI 10.1016/j.future.2020.10.023
   Hashem IAT, 2015, INFORM SYST, V47, P98, DOI 10.1016/j.is.2014.07.006
   He XR, 2017, INT J INTELL SYST, V32, P1151, DOI 10.1002/int.21894
   Hsieh PN, 2009, INT J PROD ECON, V120, P540, DOI 10.1016/j.ijpe.2009.03.015
   Hu H, 2014, IEEE ACCESS, V2, P652, DOI 10.1109/ACCESS.2014.2332453
   Jin YR, 2019, MULTIMED TOOLS APPL, V78, P1289, DOI 10.1007/s11042-018-6172-5
   Kambatla K, 2014, J PARALLEL DISTR COM, V74, P2561, DOI 10.1016/j.jpdc.2014.01.003
   Kamdem JP, 2019, FOOD CHEM, V294, P448, DOI 10.1016/j.foodchem.2019.05.021
   Kesavan M, 2008, IEEE INT C CL COMP, V0, PP23, DOI 10.1109/CLUSTR.2008.4663752
   Kleinberg J, 2002, P 8 ACM SIGKDD INT C, V0, PP91, DOI 10.1145/775047.775061
   Lakshmi C, 2021, INT J INTELL COMPUT, V14, P158, DOI 10.1108/IJICC-10-2020-0157
   Lempel R, 2001, ACM T INFORM SYST, V19, P131, DOI 10.1145/382979.383041
   Li Y, 2020, INT J MACH LEARN CYB, V11, P2807, DOI 10.1007/s13042-020-01152-0
   Lin MW, 2021, INT J INTELL COMPUT, V14, P104, DOI 10.1108/IJICC-06-2020-0067
   Liu J, 2020, IEEE ACCESS, V8, P63862, DOI 10.1109/ACCESS.2020.2984778
   Luo YH, 2021, INT J INTELL COMPUT, V14, P480, DOI 10.1108/IJICC-02-2021-0034
   Manyika J, 2011, BIG DATA NEXT FRONTI, V0, P0, DOI DOI 10.1080/01443610903114527
   Moher D, 2015, SYST REV, V4, P0, DOI [10.1186/s13643-015-0087-2, 10.1186/2046-4053-4-1]
   Schatz MC, 2009, BIOINFORMATICS, V25, P1363, DOI 10.1093/bioinformatics/btp236
   Shvachko K, 2010, IEEE S MASS STOR SYS, V0, P0
   Statista , 2020, DIGITAL EC COMPASS 2, V0, P0
   Stopar K, 2019, SCIENTOMETRICS, V118, P479, DOI 10.1007/s11192-018-2990-5
   Taylor RC, 2010, BMC BIOINFORMATICS, V11, P0, DOI 10.1186/1471-2105-11-S12-S1
   Thusoo A, 2010, PROC INT CONF DATA, V0, PP996, DOI 10.1109/ICDE.2010.5447738
   White H, 2018, SCIENTOMETRICS, V114, P757, DOI 10.1007/s11192-017-2610-9
   Xu Z, 2019, J DIGITAL INFORM MAN, V1, P3, DOI 10.1007/s42488-019-00001-2, 10.1007/S42488-019-00001-2
   Yu DJ, 2018, IEEE T FUZZY SYST, V26, P430, DOI 10.1109/TFUZZ.2017.2672732
   Zaharia M, 2010, EUROSYS10: PROCEEDINGS OF THE EUROSYS 2010 CONFERENCE, V0, P265
   Zhou W, 2018, ENERGY REP, V4, P724, DOI 10.1016/j.egyr.2018.10.012
NR 44
TC 2
Z9 2
U1 2
U2 2
PU EMERALD GROUP PUBLISHING LTD
PI BINGLEY
PA HOWARD HOUSE, WAGON LANE, BINGLEY BD16 1WA, W YORKSHIRE, ENGLAND
SN 1756-378X
EI 1756-3798
J9 INT J INTELL COMPUT
JI Int. J. Intell. Comput. Cybern.
PD JUN 15
PY 2022
VL 0
IS 
BP 
EP 
DI 10.1108/IJICC-01-2022-0004
PG 22
WC Computer Science, Cybernetics
SC Computer Science
GA 0R7PA
UT WOS:000785780600001
DA 2022-10-06
ER

PT J
AU Chen, YX
   Lin, MW
   Zhuang, D
AF Chen, Yixia
   Lin, Mingwei
   Zhuang, Dan
TI Wastewater treatment and emerging contaminants: Bibliometric analysis
SO CHEMOSPHERE
LA English
DT Article
DE Bibliometric analysis; Wastewater treatment; Emerging contaminants
ID treatment technology; organic contaminant; treatment plant; removal; evolution; product; fate
AB In recent years, emerging contaminants have been found in the wastewater, surface water, and even drinking water, which should be treated to ensure the safety of our living environment. In this study, we provide a comprehensive summary of wastewater treatment and emerging contaminants research from 1998 to 2021 by using the bibliometric analysis. This study is conducted based on the Web of Science Core Collection Database. The bibliometix R-package, VOSviewer and CiteSpace software are used for bibliometric analysis and science mapping. A dataset of 10, 605 publications has been retrieved. The analysis results show that China has produced the most publications. China and the United States have the closest cooperation. Analysis of the most cited papers reveals that the purification or removal techniques such as ozonation or membrane filtration can effectively remove pharmaceutical compounds from the water environment. We also found that the efficient detection of emerging contaminants and the optimization of removal methods are current challenges. Finally, future research directions are discussed.
C1 [Chen, Yixia] Fujian Normal Univ, Coll Comp & Cyber Secur, Fuzhou 350117, Fujian, Peoples R China.
   [Zhuang, Dan] Fujian Normal Univ, Sch Math & Stat, Fuzhou 350117, Fujian, Peoples R China.
   [Chen, Yixia; Lin, Mingwei] Fujian Normal Univ, Digital Fujian Internet Of Things Lab Environm Mo, Fuzhou 350117, Fujian, Peoples R China.
RP Lin, MW (通讯作者)，Fujian Normal Univ, Digital Fujian Internet Of Things Lab Environm Mo, Fuzhou 350117, Fujian, Peoples R China.
EM linmwcs@163.com
FU National Natural Science Foundation of China [U1805263]
CR Aguera A, 2013, ENVIRON SCI POLLUT R, V20, P3496, DOI 10.1007/s11356-013-1586-0
   Ahmed MB, 2017, J HAZARD MATER, V323, P274, DOI 10.1016/j.jhazmat.2016.04.045
   Akhbarizadeh R, 2020, J HAZARD MATER, V392, P0, DOI 10.1016/j.jhazmat.2020.122271
   Aria M, 2017, J INFORMETR, V11, P959, DOI 10.1016/j.joi.2017.08.007
   Baalbaki Z, 2017, CHEMOSPHERE, V178, P439, DOI 10.1016/j.chemosphere.2017.03.070
   Biswas P, 2021, SCI TOTAL ENVIRON, V782, P0, DOI 10.1016/j.scitotenv.2021.146741
   Cantoni B, 2021, WATER RES, V194, P0, DOI 10.1016/j.watres.2021.116911
   Chen CM, 2014, J ASSOC INF SCI TECH, V65, P334, DOI 10.1002/asi.22968
   Chen CM, 2004, P NATL ACAD SCI USA, V101, P5303, DOI 10.1073/pnas.0307513100
   Chhipi-shrestha G, 2022, CHEMOSPHERE, V287, P0, DOI 10.1016/j.chemosphere.2021.131910
   Cobo MJ, 2011, J INFORMETR, V5, P146, DOI 10.1016/j.joi.2010.10.002
   Cooper ID, 2015, J MED LIBR ASSOC, V103, P217, DOI 10.3163/1536-5050.103.4.013
   Dominguez JR, 2021, J ENVIRON MANAGE, V286, P0, DOI 10.1016/j.jenvman.2021.112256
   Ebrahimi P, 2022, CHEMOSPHERE, V289, P0, DOI 10.1016/j.chemosphere.2021.133146
   *europeancommission , 2000, DIR 200 60 EC EUR PA, V0, P0
   *europeancommission , 2013, DIR 2013 39 EU AM DI, V0, P0
   Fan XR, 2021, ENVIRON POLLUT, V288, P0, DOI 10.1016/j.envpol.2021.117764
   Fent K, 2006, AQUAT TOXICOL, V76, P122, DOI 10.1016/j.aquatox.2005.09.009
   Gilmour ME, 2021, MAR POLLUT BULL, V168, P0, DOI 10.1016/j.marpolbul.2021.112396
   Giulivo M, 2016, ENVIRON RES, V151, P251, DOI 10.1016/j.envres.2016.07.011
   Gu YG, 2020, J GEOCHEM EXPLOR, V219, P0, DOI 10.1016/j.gexplo.2020.106652
   Heberer T, 2002, TOXICOL LETT, V131, P5, DOI 10.1016/S0378-4274(02)00041-3
   Hidayati NV, 2021, SCI TOTAL ENVIRON, V773, P0, DOI 10.1016/j.scitotenv.2021.145057
   Hirsch JE, 2005, P NATL ACAD SCI USA, V102, P16569, DOI 10.1073/pnas.0507655102
   Hirsch R, 1999, SCI TOTAL ENVIRON, V225, P109, DOI 10.1016/S0048-9697(98)00337-4
   Huang YH, 2020, ESTUAR COAST SHELF S, V235, P0, DOI 10.1016/j.ecss.2020.106611
   Jin HB, 2021, SCI TOTAL ENVIRON, V778, P0, DOI 10.1016/j.scitotenv.2021.146370
   Kasonga TK, 2021, J ENVIRON MANAGE, V277, P0, DOI 10.1016/j.jenvman.2020.111485
   Khan MT, 2021, J WATER PROCESS ENG, V41, P0, DOI 10.1016/j.jwpe.2021.101990
   Kim M, 2014, WATER SCI TECHNOL, V69, P2221, DOI 10.2166/wst.2014.145
   Lee KM, 2016, WATER RES, V88, P428, DOI 10.1016/j.watres.2015.09.045
   Leon VM, 2020, SCI TOTAL ENVIRON, V742, P0, DOI 10.1016/j.scitotenv.2020.140505
   Li CX, 2017, ENVIRON SCI POLLUT R, V24, P24733, DOI 10.1007/s11356-017-0440-1
   Li JY, 2018, WATER RES, V137, P362, DOI 10.1016/j.watres.2017.12.056
   Lin XH, 2020, SCI TOTAL ENVIRON, V744, P0, DOI 10.1016/j.scitotenv.2020.140977
   Liu N, 2020, ENVIRON INT, V136, P0, DOI 10.1016/j.envint.2019.105454
   Liu YY, 2022, ENVIRON RES, V207, P0, DOI 10.1016/j.envres.2021.112034
   Loos R, 2013, WATER RES, V47, P6475, DOI 10.1016/j.watres.2013.08.024
   Lu S, 2021, ENVIRON POLLUT, V287, P0, DOI 10.1016/j.envpol.2021.117588
   Luo YH, 2021, INT J INTELL COMPUT, V14, P480, DOI 10.1108/IJICC-02-2021-0034
   Magro C, 2020, CHEMOSPHERE, V247, P0, DOI 10.1016/j.chemosphere.2019.125758
   Marcal J, 2021, CHEMOSPHERE, V284, P0, DOI 10.1016/j.chemosphere.2021.131267
   Matamoros V, 2016, WATER RES, V88, P777, DOI 10.1016/j.watres.2015.10.058
   Negrete-bolagay D, 2021, J ENVIRON MANAGE, V300, P0, DOI 10.1016/j.jenvman.2021.113737
   Oberg G, 2019, ENVIRON INT, V131, P0, DOI 10.1016/j.envint.2019.104960
   Olalla A, 2020, SCI TOTAL ENVIRON, V742, P0, DOI 10.1016/j.scitotenv.2020.140417
   Oller I, 2011, SCI TOTAL ENVIRON, V409, P4141, DOI 10.1016/j.scitotenv.2010.08.061
   Ouda M, 2021, SCI TOTAL ENVIRON, V754, P0, DOI 10.1016/j.scitotenv.2020.142177
   Pal A, 2010, SCI TOTAL ENVIRON, V408, P6062, DOI 10.1016/j.scitotenv.2010.09.026
   Parida VK, 2021, J ENVIRON CHEM ENG, V9, P0, DOI 10.1016/j.jece.2021.105966
   Patel M, 2019, CHEM REV, V119, P3510, DOI 10.1021/acs.chemrev.8b00299
   Petrovic M, 2003, TRAC-TREND ANAL CHEM, V22, P685, DOI 10.1016/S0165-9936(03)01105-1
   Prieto-rodriguez L, 2012, J HAZARD MATER, V211, P131, DOI 10.1016/j.jhazmat.2011.09.008
   Qian F, 2015, ENVIRON EARTH SCI, V73, P4995, DOI 10.1007/s12665-015-4183-3
   Ramirez-malule HOWARD, 2020, EMERGING CONTAMINANTS, V6, P179, DOI 10.1016/j.emcon.2020.05.001
   Rathi BS, 2021, J HAZARD MATER, V409, P0, DOI 10.1016/j.jhazmat.2020.124413
   Revilla PACHECOCLAUDIA, 2021, BIORESOUR TECHNOL REP, V15, P100731, DOI 10.1016/j.biteb.2021.100731
   Roig-tierno N, 2017, J INNOV KNOWL, V2, P15, DOI 10.1016/j.jik.2016.12.002
   Rojas S, 2020, CHEM REV, V120, P8378, DOI 10.1021/acs.chemrev.9b00797
   Rout PR, 2021, SCI TOTAL ENVIRON, V753, P0, DOI 10.1016/j.scitotenv.2020.141990
   Saidulu D, 2021, J ENVIRON CHEM ENG, V9, P0, DOI 10.1016/j.jece.2021.105282
   Saxena P, 2021, J HAZARD MATER, V408, P0, DOI 10.1016/j.jhazmat.2020.124877
   Seben D, 2021, ENV CHALLENGE, V5, P0, DOI [10.1016/j.envc.2021.100266, DOI 10.1016/J.ENVC.2021.100266]
   Sengar A, 2022, SCI TOTAL ENVIRON, V807, P0, DOI 10.1016/j.scitotenv.2021.150677
   Shah AI, 2020, ECOL ENG, V152, P0, DOI 10.1016/j.ecoleng.2020.105882
   Shahid MK, 2021, COORDIN CHEM REV, V442, P0, DOI 10.1016/j.ccr.2021.213993
   Snyder SA, 2007, DESALINATION, V202, P156, DOI 10.1016/j.desal.2005.12.052
   Sonne C, 2021, TRENDS ECOL EVOL, V36, P421, DOI 10.1016/j.tree.2021.01.007
   Cadore JS, 2020, WATER SCI TECHNOL, V82, P1721, DOI 10.2166/wst.2020.450
   Tang Y, 2022, SCI TOTAL ENVIRON, V805, P0, DOI 10.1016/j.scitotenv.2021.150158
   The FEDERALASSEMBLYOFTHESWISSCONFEDERATION,, 2016, CC814 20 FED ACT PRO, V0, P0
   Usepa , 2009, EPA 816 F 09 004 NAT, V0, P0
   Valbonesi P, 2021, SCI TOTAL ENVIRON, V758, P0, DOI 10.1016/j.scitotenv.2020.143624
   Van ECKNJ, 2010, SCIENTOMETRICS, V84, P523, DOI 10.1007/s11192-009-0146-3
   Vashisht D, 2020, ENV ADV, V1, P0, DOI [DOI 10.1016/J.ENVADV.2020.100002, 10.1016/j.envadv.2020.100002]
   Vasseghian Y, 2021, SCI TOTAL ENVIRON, V796, P0, DOI 10.1016/j.scitotenv.2021.149000
   Wang JL, 2020, SCI TOTAL ENVIRON, V704, P0, DOI 10.1016/j.scitotenv.2019.135249
   Wang L, 2021, INT J COMPUT INT SYS, V14, P503, DOI 10.2991/ijcis.d.201215.002
   Wang XX, 2021, J BUS RES, V136, P543, DOI 10.1016/j.jbusres.2021.07.062
   Wang XX, 2020, ECON RES-EKON ISTRAZ, V33, P865, DOI 10.1080/1331677X.2020.1737558
   Wang Y, 1900, V293, V0, P0
   Weir A, 2012, ENVIRON SCI TECHNOL, V46, P2242, DOI 10.1021/es204168d
   [文湘华 WENXIANGHUA], 2018, 环境科学学报 ACTA SCIENTIAE CIRCUMSTANTIAE, V38, P847
   Xu ZS, 2021, J BUS RES, V135, P304, DOI 10.1016/j.jbusres.2021.06.051
   Yadav D, 2021, CHEMOSPHERE, V272, P0, DOI 10.1016/j.chemosphere.2020.129492
   Yang ZL, 2021, INT J INTELL SYST, V36, P6387, DOI 10.1002/int.22554
   Yu DJ, 2021, INT J INF TECH DECIS, V20, P7, DOI 10.1142/S0219622020500406
   Yu DJ, 2020, APPL SOFT COMPUT, V94, P0, DOI 10.1016/j.asoc.2020.106467
   Yu DJ, 2018, KNOWL-BASED SYST, V141, P188, DOI 10.1016/j.knosys.2017.11.018
   Zhang D, 2022, SCI TOTAL ENVIRON, V803, P0, DOI 10.1016/j.scitotenv.2021.149982
   Zhao L, 2018, SCI TOTAL ENVIRON, V627, P1253, DOI 10.1016/j.scitotenv.2018.02.006
   Zhong M, 2021, EMERGING ORGANIC CON, V0, P0
NR 92
TC 4
Z9 4
U1 83
U2 101
PU PERGAMON-ELSEVIER SCIENCE LTD
PI OXFORD
PA THE BOULEVARD, LANGFORD LANE, KIDLINGTON, OXFORD OX5 1GB, ENGLAND
SN 0045-6535
EI 1879-1298
J9 CHEMOSPHERE
JI Chemosphere
PD JUN 15
PY 2022
VL 297
IS 
BP 
EP 
DI 10.1016/j.chemosphere.2022.133932
PG 15
WC Environmental Sciences
SC Environmental Sciences & Ecology
GA 2P7WL
UT WOS:000819946100001
PM 35149018
DA 2022-10-06
ER

PT J
AU He, Z
   Lin, MW
   Xu, ZS
   Yao, ZQ
   Chen, H
   Alhudhaif, A
   Alenezi, F
AF He, Zhu
   Lin, Mingwei
   Xu, Zeshui
   Yao, Zhiqiang
   Chen, Hong
   Alhudhaif, Adi
   Alenezi, Fayadh
TI Deconv-transformer (DecT): A histopathological image classification model for breast cancer based on color deconvolution and transformer architecture
SO INFORMATION SCIENCES
LA English
DT Article
DE Histopathological image; Breast cancer; Deep learning; Color deconvolution; Color space
AB Histopathological image recognition of breast cancer is an onerous task. Although many deep learning models have achieved good classification results on histopathological image classification tasks, these models do not take full advantage of the staining properties of histopathological images. In this paper, we propose a novel Deconv-Transformer (DecT) network model, which incorporates the color deconvolution in the form of convolution layers. This model uses a self-attention mechanism to match the independent properties of the HED channel information obtained by the color deconvolution. It also uses a method similar to the residual connection to fuse the information of both RGB and HED color space images, which can compensate for the information loss in the process of transferring RGB images to HED images. The training process of the DecT model is divided into two stages so that the parameters of the deconvolution layer can be better adapted to different types of histopathological images. We use the color jitter in the image data augmentation process to reduce the overfitting in the model training process. The DecT model achieves an average accuracy of 93.02% and F1-score of 0.9389 on BreakHis dataset, and an average accuracy of 79.06% and 81.36% on BACH and UC datasets. (C) 2022 Elsevier Inc. All rights reserved.
C1 [He, Zhu; Lin, Mingwei; Yao, Zhiqiang] Fujian Normal Univ, Coll Comp & Cyber Secur, Fuzhou 350117, Fujian, Peoples R China.
   [Chen, Hong] Fujian Normal Univ, Sch Math & Stat, Fuzhou 350117, Fujian, Peoples R China.
   [Xu, Zeshui] Sichuan Univ, Business Sch, Chengdu 610064, Sichuan, Peoples R China.
   [Alhudhaif, Adi] Prince Sattam Bin Abdulaziz Univ, Coll Comp Engn & Sci Al Kharj, Dept Comp Sci, POB 151, Al Kharj 11942, Saudi Arabia.
   [Alenezi, Fayadh] Jouf Univ, Coll Engn, Dept Elect Engn, Sakaka, Saudi Arabia.
RP Lin, MW; Yao, ZQ (通讯作者)，Fujian Normal Univ, Coll Comp & Cyber Secur, Fuzhou 350117, Fujian, Peoples R China.
EM linmwcs@163.com
FU Natural Science Foundation of Fujian Province of China [2022J06020, 2022J01193]; Chongqing Research Program of Basic Research and Frontier Technology [cstc2021jcyj-msxmX0530]
CR Abdar M, 2021, INFORM SCIENCES, V577, P353, DOI 10.1016/j.ins.2021.07.024
   Albashish DHEEB, 2021, 2021 INTERNATIONAL CONFERENCE ON INFORMATION TECHNOLOGY (ICIT), V0, PP805, DOI 10.1109/ICIT52682.2021.9491631
   Aresta G, 2019, MED IMAGE ANAL, V56, P122, DOI 10.1016/j.media.2019.05.010
   Bianconi F, 2020, CANCERS, V12, P0, DOI 10.3390/cancers12113337
   Chan HP, 2020, MED PHYS, V47, PE218, DOI 10.1002/mp.13764
   Chefer H, 2021, PROC CVPR IEEE, V0, PP782, DOI 10.1109/CVPR46437.2021.00084
   Chen H, 2021, ARXIV, V0, P0
   Chollet F, 2017, PROC CVPR IEEE, V0, PP1800, DOI 10.1109/CVPR.2017.195
   Dosovitskiy A, 2020, ARXIV, V0, P0
   Elmore JG, 2015, JAMA-J AM MED ASSOC, V313, P1122, DOI 10.1001/jama.2015.1405
   Fateh A, 2021, INFORM SCIENCES, V581, P479, DOI 10.1016/j.ins.2021.09.051
   Ferlay J, 2021, INT J CANCER, V149, P778, DOI 10.1002/ijc.33588
   Gao ZY, 2021, LECT NOTES COMPUT SC, V12908, P299, DOI 10.1007/978-3-030-87237-3_29
   Graham B, 2021, 2021 IEEE/CVF INTERNATIONAL CONFERENCE ON COMPUTER VISION (ICCV 2021), V0, PP12239, DOI 10.1109/ICCV48922.2021.01204
   Han KAI, 2022, IEEE TRANS PATTERN ANAL MACH INTELL, VPP, P0, DOI 10.1109/TPAMI.2022.3152247
   He KM, 2016, PROC CVPR IEEE, V0, PP770, DOI 10.1109/CVPR.2016.90
   Huang G, 2017, PROC CVPR IEEE, V0, PP2261, DOI 10.1109/CVPR.2017.243
   Huang QH, 2021, INFORM SCIENCES, V580, P35, DOI 10.1016/j.ins.2021.08.043
   Huiyu WANG, 2020, COMPUTER VISION - ECCV 2020. 16TH EUROPEAN CONFERENCE. PROCEEDINGS. LECTURE NOTES IN COMPUTER SCIENCE (LNCS 12349), V0, PP108, DOI 10.1007/978-3-030-58548-8_7
   Ioffe S, 2015, PR MACH LEARN RES, V37, P448
   Kolesnikov ALEXANDER, 2020, COMPUTER VISION - ECCV 2020 16TH EUROPEAN CONFERENCE. PROCEEDINGS. LECTURE NOTES IN COMPUTER SCIENCE (LNCS 12350), V0, PP491, DOI 10.1007/978-3-030-58558-7_29
   Krizhevsky ALEX, 2017, COMMUNICATIONS OF THE ACM, V60, P84, DOI 10.1145/3065386
   Kumar A, 2020, INFORM SCIENCES, V508, P405, DOI 10.1016/j.ins.2019.08.072
   Lbachir IA, 2021, MULTIMED TOOLS APPL, V80, P9493, DOI 10.1007/s11042-020-09991-3
   Lin MW, 2021, COMPLEX INTELL SYST, V7, P1025, DOI 10.1007/s40747-020-00261-1
   Lin MW, 2021, INT J INTELL COMPUT, V14, P104, DOI 10.1108/IJICC-06-2020-0067
   Liu ST, 2021, IEEE T MED IMAGING, V40, P1977, DOI 10.1109/TMI.2021.3069874
   Liu Z, 2021, ARXIV, V0, P0
   Luo XIN, 2021, IEEE TRANS PATTERN ANAL MACH INTELL, VPP, P0, DOI 10.1109/TPAMI.2021.3132503
   Luo X, 2020, IEEE T KNOWL DATA EN, V34, P3958, DOI 10.1109/TKDE.2020.3033324
   Macenko M, 2009, I S BIOMED IMAGING, V0, PP1107, DOI 10.1109/ISBI.2009.5193250
   Ruifrok AC, 2001, ANAL QUANT CYTOL, V23, P291
   Russakovsky O, 2015, INT J COMPUT VISION, V115, P211, DOI 10.1007/s11263-015-0816-y
   Simonyan K, 2014, 3 INT C LEARN REPR I, V0, P0
   Spanhol FA, 2016, IEEE T BIO-MED ENG, V63, P1455, DOI 10.1109/TBME.2015.2496264
   Srinidhi CL, 2021, MED IMAGE ANAL, V67, P0, DOI 10.1016/j.media.2020.101813
   Srinivas A, 2021, PROC CVPR IEEE, V0, PP16514, DOI 10.1109/CVPR46437.2021.01625
   Sun H, 2020, IEEE J BIOMED HEALTH, V24, P1664, DOI 10.1109/JBHI.2019.2944977
   Szegedy C, 2017, AAAI CONF ARTIF INTE, V0, P4278
   Szegedy C, 2016, PROC CVPR IEEE, V0, PP2818, DOI 10.1109/CVPR.2016.308
   Tan MX, 2019, PR MACH LEARN RES, V97, P0
   Tarver T, 2012, J CONS HLTH INTERNET, V16, P366, DOI 10.1080/15398285.2012.701177
   Vaswani A, 2017, ADV NEUR IN, V30, P0
   Vesal S, 2018, LECT NOTES COMPUT SC, V10882, P812, DOI 10.1007/978-3-319-93000-8_92
   Wu D, 2022, IEEE T KNOWL DATA EN, V34, P2525, DOI 10.1109/TKDE.2020.3014302
   Zhou M, 1900, DOI 10.1109/TKDE.2021.3125252 DOI 10.1109/TKDE.2021.3125252, V0, P0
   Zhuang FZ, 2021, P IEEE, V109, P43, DOI 10.1109/JPROC.2020.3004555
NR 47
TC 0
Z9 0
U1 8
U2 8
PU ELSEVIER SCIENCE INC
PI NEW YORK
PA STE 800, 230 PARK AVE, NEW YORK, NY 10169 USA
SN 0020-0255
EI 1872-6291
J9 INFORM SCIENCES
JI Inf. Sci.
PD AUG 15
PY 2022
VL 608
IS 
BP 1093
EP 1112
DI 10.1016/j.ins.2022.06.091
PG 20
WC Computer Science, Information Systems
SC Computer Science
GA 4E8OM
UT WOS:000848079400016
DA 2022-10-06
ER

PT J
AU Lan, YX
   Yang, P
   Zeng, Z
   Yadav, N
   Zhang, LJ
   Wang, LB
   Xia, HC
AF Lan, Yuan-Xiang
   Yang, Ping
   Zeng, Zhong
   Yadav, Neeraj
   Zhang, Li-Jian
   Wang, Li-Bin
   Xia, He-Chun
TI Gene and protein expression profiles of olfactory ensheathing cells from olfactory bulb versus olfactory mucosa
SO NEURAL REGENERATION RESEARCH
LA English
DT Article
ID spinal-cord; axonal regeneration; functional recovery; stem-cell; glia; transplantation; proliferation; promote
AB Olfactory ensheathing cells (OECs) from the olfactory bulb (OB) and the olfactory mucosa (OM) have the capacity to repair nerve injury. However, the difference in the therapeutic effect between OB-derived OECs and OM-derived OECs remains unclear. In this study, we extracted OECs from OB and OM and compared the gene and protein expression profiles of the cells using transcriptomics and non-quantitative proteomics techniques. The results revealed that both OB-derived OECs and OM-derived OECs highly expressed genes and proteins that regulate cell growth, proliferation, apoptosis and vascular endothelial cell regeneration. The differentially expressed genes and proteins of OB-derived OECs play a key role in regulation of nerve regeneration and axon regeneration and extension, transmission of nerve impulses and response to axon injury. The differentially expressed genes and proteins of OM-derived OECs mainly participate in the positive regulation of inflammatory response, defense response, cytokine binding, cell migration and wound healing. These findings suggest that differentially expressed genes and proteins may explain why OB-derived OECs and OM-derived OECs exhibit different therapeutic roles. This study was approved by the Animal Ethics Committee of the General Hospital of Ningxia Medical University (approval No. 2017-073) on February 13, 2017.
C1 [Lan, Yuan-Xiang; Zeng, Zhong; Zhang, Li-Jian] Ningxia Med Univ, Sch Clin Med, Yinchuan, Ningxia Hui Aut, Peoples R China.
   [Lan, Yuan-Xiang; Zeng, Zhong; Zhang, Li-Jian; Xia, He-Chun] Ningxia Med Univ, Gen Hosp, Ningxia Human Stem Cell Inst, Yinchuan, Ningxia Hui Aut, Peoples R China.
   [Lan, Yuan-Xiang; Zeng, Zhong; Yadav, Neeraj; Zhang, Li-Jian; Xia, He-Chun] Ningxia Med Univ, Gen Hosp, Dept Neurosurg, Yinchuan, Ningxia Hui Aut, Peoples R China.
   [Yang, Ping] Ningxia Med Univ, Gen Hosp, Clin Lab Ctr, Yinchuan, Ningxia Hui Aut, Peoples R China.
   [Yadav, Neeraj] Ningxia Med Univ, Sch Int Educ, Yinchuan, Ningxia Hui Aut, Peoples R China.
   [Wang, Li-Bin] Ningxia Med Univ, Gen Hosp, Biochip Res Ctr, Yinchuan, Ningxia Hui Aut, Peoples R China.
RP Xia, HC (通讯作者)，Ningxia Med Univ, Gen Hosp, Ningxia Human Stem Cell Inst, Yinchuan, Ningxia Hui Aut, Peoples R China.; Xia, HC (通讯作者)，Ningxia Med Univ, Gen Hosp, Dept Neurosurg, Yinchuan, Ningxia Hui Aut, Peoples R China.; Wang, LB (通讯作者)，Ningxia Med Univ, Gen Hosp, Biochip Res Ctr, Yinchuan, Ningxia Hui Aut, Peoples R China.
EM wanglibin007@126.com; xhechun@nyfy.com.cn
FU Key Research Projects of Ningxia Hui Autonomous Region of China [2018BCG01002]; Natural Science Foundation of Ningxia Hui Autonomous Region of China [NZ17150]
CR Abdel-rahman M, 2018, BIOMED PHARMACOTHER, V103, P1178, DOI 10.1016/j.biopha.2018.04.160
   Alizadeh R, 2019, J CELL BIOCHEM, V120, P19712, DOI 10.1002/jcb.29277
   Arab JP, 2020, J HEPATOL, V73, P149, DOI 10.1016/j.jhep.2020.02.005
   Ashburner M, 2000, NAT GENET, V25, P25, DOI 10.1038/75556
   Badurek S, 2020, ISCIENCE, V23, P0, DOI 10.1016/j.isci.2020.101078
   Barnett SC, 2004, J NEUROTRAUM, V21, P375, DOI 10.1089/089771504323004520
   Borowczyk M, 2019, POL ARCH INTERN MED, V129, P761, DOI 10.20452/pamw.14979
   Charoy C, 2012, NEURON, V75, P1051, DOI 10.1016/j.neuron.2012.08.021
   Chen H, 1900, V311, V0, P0
   Chen LQ, 2020, CELL MOL BIOENG, V13, P61, DOI 10.1007/s12195-019-00606-y
   Chen Y, 2019, ANN ONCOL, V30, P0
   Cheng HC, 2012, J NEGAT RESULTS BIOM, V11, P0, DOI 10.1186/1477-5751-11-5
   Choi D, 2008, NEUROSURGERY, V62, P1140, DOI 10.1227/01.neu.0000325876.90623.df
   Ciarochi JA, 2018, BRAIN SCI, V8, P0, DOI 10.3390/brainsci8070116
   Collins A, 2019, CELL TRANSPLANT, V28, P1212, DOI 10.1177/0963689719855938
   Copsel SN, 2020, BIOL BLOOD MARROW TR, V26, P0
   Cox J, 2008, NAT BIOTECHNOL, V26, P1367, DOI 10.1038/nbt.1511
   Devon R, 1992, BRAIN RES, V589, P175
   Dono A, 2020, J NEURO-ONCOL, V148, P389, DOI 10.1007/s11060-020-03539-z
   Du JL, 2014, MOL BIOSYST, V10, P2441, DOI 10.1039/c4mb00287c
   Franssen EHP, 2007, BRAIN RES REV, V56, P236, DOI 10.1016/j.brainresrev.2007.07.013
   Galimberti D, 2019, CYTOKINE, V116, P115, DOI 10.1016/j.cyto.2018.12.024
   Gredler ML, 2020, DEV BIOL, V465, P23, DOI 10.1016/j.ydbio.2020.06.009
   Gu J, 2019, NEURAL REGEN RES, V14, P124, DOI 10.4103/1673-5374.243717
   Gu MC, 2017, BRAIN RES, V1654, P43, DOI 10.1016/j.brainres.2016.10.023
   Guerout N, 2010, GLIA, V58, P1570, DOI 10.1002/glia.21030
   Hamdi-roze H, 2020, J CLIN ENDOCR METAB, V105, P0
   Indraswari F, 2009, NEUROCHEM INT, V55, P235, DOI 10.1016/j.neuint.2009.03.005
   Kadwa RA, 2020, NEUROPEDIATRICS, V51, P292, DOI 10.1055/s-0040-1701657
   Kim J, 2018, MOL NEUROBIOL, V55, P8499, DOI 10.1007/s12035-018-1001-4
   Kobayashi Y, 2020, STEM CELL RES, V46, P0, DOI 10.1016/j.scr.2020.101868
   Lazzari M, 2016, BRAIN STRUCT FUNCT, V221, P955, DOI 10.1007/s00429-014-0949-8
   Li MY, 2020, BRAZ J OTORHINOLAR, V86, P525, DOI 10.1016/j.bjorl.2018.07.006
   Li XD, 2019, PHARMAZIE, V74, P685, DOI 10.1691/ph.2019.9632
   Lin N, 2019, MOL MED REP, V20, P1819, DOI 10.3892/mmr.2019.10422
   Love MI, 2014, GENOME BIOL, V15, P0, DOI 10.1186/s13059-014-0550-8
   Lowry N, 2008, EXP NEUROL, V209, P510, DOI 10.1016/j.expneurol.2007.09.031
   Mackay-sim A, 2011, EXP NEUROL, V229, P174, DOI 10.1016/j.expneurol.2010.08.025
   Meaburn KJ, 2019, FRONT GENET, V10, P0, DOI 10.3389/fgene.2019.01029
   Miedzybrodzki R, 2006, GLIA, V54, P557, DOI 10.1002/glia.20395
   Monfrini E, 2019, PARKINSONISM RELAT D, V63, P66, DOI 10.1016/j.parkreldis.2019.02.045
   Ogata H, 1999, NUCLEIC ACIDS RES, V27, P29, DOI 10.1093/nar/27.1.29
   Pastrana E, 2006, J NEUROSCI, V26, P5347, DOI 10.1523/JNEUROSCI.1111-06.2006
   Pattwell SS, 2020, NAT COMMUN, V11, P0, DOI 10.1038/s41467-020-16786-5
   Pelisch N, 2020, J NEUROINFLAMM, V17, P0, DOI 10.1186/s12974-020-02037-3
   Pellitteri R, 2014, J NEUROSCI RES, V92, P1757, DOI 10.1002/jnr.23442
   [彭昊 PENGHAO], 2009, 中国组织工程研究与临床康复 JOURNAL OF CLINICAL REHABILITATIVE TISSUE ENGINEERING RESEARCH, V13, P39
   Peng Q, 2019, AGING-US, V11, P11520, DOI 10.18632/aging.102552
   Ramli K, 2019, CELL BIOL INT, V43, P233, DOI 10.1002/cbin.11067
   Ramon-cueto A, 1998, J NEUROSCI, V18, P3803
   Reshamwala R, 2020, NEURAL REGEN RES, V15, P1848, DOI 10.4103/1673-5374.280310
   Romano C, 2020, NEUROL SCI, V41, P2259, DOI 10.1007/s10072-020-04424-3
   Sanders CL, 2020, J GERONTOL A-BIOL, V75, P1633, DOI 10.1093/gerona/glz200
   Sarper SE, 2018, SCI REP-UK, V8, P0, DOI 10.1038/s41598-018-29681-3
   Shi L, 2020, INT J CLIN EXP PATHO, V13, P1094
   Smieszek A, 2017, INT J MOL SCI, V18, P0, DOI 10.3390/ijms18040872
   Smith KE, 2020, J NEUROSCI RES, V98, P888, DOI 10.1002/jnr.24566
   Tan YL, 2020, TECHNOL CANCER RES T, V19, P0, DOI 10.1177/1533033820909125
   Thaxton C, 2010, J NEUROSCI, V30, P4868, DOI 10.1523/JNEUROSCI.5951-09.2010
   Thomas PD, 2017, METHODS MOL BIOL, V1446, P14, DOI 10.1007/978-1-4939-3743-1_2
   Urbini M, 2019, GENE CHROMOSOME CANC, V58, P636, DOI 10.1002/gcc.22753
   Voronova AD, 2019, B EXP BIOL MED+, V167, P536, DOI 10.1007/s10517-019-04568-z
   Wang GY, 2021, NEURAL REGEN RES, V16, P1638, DOI 10.4103/1673-5374.301023
   Wang LIBIN, 2014, XI BAO YU FEN ZI MIAN YI XUE ZA ZHI, V30, P379
   Yam PT, 2009, NEURON, V62, P349, DOI 10.1016/j.neuron.2009.03.022
   Yang YJ, 2020, ZHONGGUO ZUZHI GONGC, V24, P3035
   Yao R, 2018, CELL TRANSPLANT, V27, P879, DOI 10.1177/0963689718779353
   Yuan ZN, 2019, J CELL PHYSIOL, V234, P23111, DOI 10.1002/jcp.28874
   Yue YL, 2020, BRAIN RES, V1735, P0, DOI 10.1016/j.brainres.2020.146726
NR 69
TC 0
Z9 0
U1 5
U2 23
PU WOLTERS KLUWER MEDKNOW PUBLICATIONS
PI MUMBAI
PA WOLTERS KLUWER INDIA PVT LTD , A-202, 2ND FLR, QUBE, C T S  NO 1498A-2 VILLAGE MAROL, ANDHERI EAST, MUMBAI, Maharashtra, INDIA
SN 1673-5374
EI 1876-7958
J9 NEURAL REGEN RES
JI Neural Regen. Res.
PD FEB 15
PY 2022
VL 17
IS 2
BP 440
EP 449
DI 10.4103/1673-5374.317986
PG 10
WC Cell Biology; Neurosciences
SC Cell Biology; Neurosciences & Neurology
GA TQ2OU
UT WOS:000678125500042
PM 34269221
DA 2022-04-27
ER

PT J
AU Tansley, S
   Uttam, S
   Guzman, AU
   Yaqubi, M
   Pacis, A
   Parisien, M
   Deamond, H
   Wong, C
   Rabau, O
   Brown, N
   Haglund, L
   Ouellet, J
   Santaguida, C
   Ribeiro-da-Silva, A
   Tahmasebi, S
   Prager-Khoutorsky, M
   Ragoussis, J
   Zhang, J
   Salter, MW
   Diatchenko, L
   Healy, LM
   Mogil, JS
   Khoutorsky, A
AF Tansley, Shannon
   Uttam, Sonali
   Guzman, Alba Urena
   Yaqubi, Moein
   Pacis, Alain
   Parisien, Marc
   Deamond, Haley
   Wong, Calvin
   Rabau, Oded
   Brown, Nicole
   Haglund, Lisbet
   Ouellet, Jean
   Santaguida, Carlo
   Ribeiro-da-Silva, Alfredo
   Tahmasebi, Soroush
   Prager-Khoutorsky, Masha
   Ragoussis, Jiannis
   Zhang, Ji
   Salter, Michael W.
   Diatchenko, Luda
   Healy, Luke M.
   Mogil, Jeffrey S.
   Khoutorsky, Arkady
TI Single-cell RNA sequencing reveals time- and sex-specific responses of mouse spinal cord microglia to peripheral nerve injury and links ApoE to chronic pain
SO NATURE COMMUNICATIONS
LA English
DT Article
ID activated protein-kinase; neuropathic pain; gene-expression; hypersensitivity; model; macrophage; association; health; heritability; contribute
AB Activation of microglia in the spinal cord following peripheral nerve injury is critical for the development of long-lasting pain hypersensitivity. However, it remains unclear whether distinct microglia subpopulations or states contribute to different stages of pain development and maintenance. Using single-cell RNA-sequencing, we show that peripheral nerve injury induces the generation of a male-specific inflammatory microglia subtype, and demonstrate increased proliferation of microglia in male as compared to female mice. We also show time- and sex-specific transcriptional changes in different microglial subpopulations following peripheral nerve injury. Apolipoprotein E (Apoe) is the top upregulated gene in spinal cord microglia at chronic time points after peripheral nerve injury in mice. Furthermore, polymorphisms in the APOE gene in humans are associated with chronic pain. Single-cell RNA sequencing analysis of human spinal cord microglia reveals a subpopulation with a disease-related transcriptional signature. Our data provide a detailed analysis of transcriptional states of mouse and human spinal cord microglia, and identify a link between ApoE and chronic pain in humans. Microglia subpopulations may differentially contribute to pain. Here, the authors show that peripheral nerve injury induces time- and sex-specific transcriptional changes in mouse spinal cord microglia subpopulations and that ApoE is linked to neuropathic pain hypersensitivity in mice and humans.
C1 [Tansley, Shannon; Uttam, Sonali; Guzman, Alba Urena; Parisien, Marc; Wong, Calvin; Brown, Nicole; Diatchenko, Luda; Mogil, Jeffrey S.; Khoutorsky, Arkady] McGill Univ, Dept Anesthesia, Montreal, PQ, Canada.
   [Tansley, Shannon; Uttam, Sonali; Guzman, Alba Urena; Parisien, Marc; Wong, Calvin; Brown, Nicole; Diatchenko, Luda; Mogil, Jeffrey S.; Khoutorsky, Arkady] McGill Univ, Fac Dent Med & Oral Hlth Sci, Montreal, PQ, Canada.
   [Tansley, Shannon; Mogil, Jeffrey S.] McGill Univ, Dept Psychol, Montreal, PQ, Canada.
   [Yaqubi, Moein; Healy, Luke M.] McGill Univ, Montreal Neurol Inst, Neuroimmunol Unit, Montreal, PQ, Canada.
   [Pacis, Alain] McGill Genome Ctr, Canadian Ctr Computat Genom, Montreal, PQ, Canada.
   [Parisien, Marc; Ribeiro-da-Silva, Alfredo; Zhang, Ji; Diatchenko, Luda; Mogil, Jeffrey S.; Khoutorsky, Arkady] McGill Univ, Alan Edwards Ctr Res Pain, Montreal, PQ, Canada.
   [Deamond, Haley; Ribeiro-da-Silva, Alfredo] McGill Univ, Dept Pharmacol & Therapeut, Montreal, PQ, Canada.
   [Rabau, Oded; Ouellet, Jean] McGill Univ, Dept Surg, McGill Scoliosis & Spine Grp, Montreal, PQ, Canada.
   [Haglund, Lisbet] McGill Univ, Dept Surg, Orthopaed Res Lab, Montreal, PQ, Canada.
   [Santaguida, Carlo] McGill Univ, Montreal Neurol Inst, Dept Neurol & Neurosurg, Montreal, PQ, Canada.
   [Tahmasebi, Soroush] Univ Illinois, Dept Pharmacol & Regenerat Med, Chicago, IL 60612 USA.
   [Prager-Khoutorsky, Masha] McGill Univ, Dept Physiol, Montreal, PQ, Canada.
   [Ragoussis, Jiannis] McGill Univ, Dept Human Genet, Montreal, PQ, Canada.
   [Ragoussis, Jiannis] McGill Univ, Dept Bioengn, Montreal, PQ, Canada.
   [Ragoussis, Jiannis] McGill Univ, Genome Ctr, Montreal, PQ, Canada.
   [Zhang, Ji] McGill Univ, Dept Neurol & Neurosurg, Montreal, PQ, Canada.
   [Zhang, Ji] McGill Univ, Fac Dent, Montreal, PQ, Canada.
   [Salter, Michael W.] Univ Toronto, Hosp Sick Children, Fac Med, Dept Physiol,Neurosci & Mental Hlth Program, Toronto, ON, Canada.
RP Mogil, JS; Khoutorsky, A (通讯作者)，McGill Univ, Dept Anesthesia, Montreal, PQ, Canada.; Mogil, JS; Khoutorsky, A (通讯作者)，McGill Univ, Fac Dent Med & Oral Hlth Sci, Montreal, PQ, Canada.; Mogil, JS (通讯作者)，McGill Univ, Dept Psychol, Montreal, PQ, Canada.; Healy, LM (通讯作者)，McGill Univ, Montreal Neurol Inst, Neuroimmunol Unit, Montreal, PQ, Canada.; Mogil, JS; Khoutorsky, A (通讯作者)，McGill Univ, Alan Edwards Ctr Res Pain, Montreal, PQ, Canada.
EM luke.healy@mcgill.ca; jeffrey.mogil@mcgill.ca; arkady.khoutorsky@mcgill.ca
FU Canadian Institutes of Health ResearchCanadian Institutes of Health Research (CIHR) [PJT-162412, FRN-154281]; Canadian Excellence Research Chairs program [CERC09]; Natural Sciences and Engineering Research Council of Canada Ph.D. fellowshipNatural Sciences and Engineering Research Council of Canada (NSERC); Mexican National Council for Science and Technology (CONACYT)Consejo Nacional de Ciencia y Tecnologia (CONACyT); Mitacs Globalink Graduate Fellowship Award; Canadian Foundation for InnovationCanada Foundation for Innovation; Genome CanadaGenome Canada; CFICanada Foundation for Innovation
CR Allen NE, 2014, SCI TRANSL MED, V6, P0, DOI 10.1126/scitranslmed.3008601
   Baik SH, 2019, CELL METAB, V30, P493, DOI 10.1016/j.cmet.2019.06.005
   Braschi B, 2019, NUCLEIC ACIDS RES, V47, PD786, DOI 10.1093/nar/gky930
   Bult CJ, 2019, NUCLEIC ACIDS RES, V47, PD801, DOI 10.1093/nar/gky1056
   Butler A, 2018, NAT BIOTECHNOL, V36, P411, DOI 10.1038/nbt.4096
   Butovsky O, 2014, NAT NEUROSCI, V17, P131, DOI 10.1038/nn.3599
   Chen EY, 2013, BMC BIOINFORMATICS, V14, P0, DOI 10.1186/1471-2105-14-128
   Chen G, 2018, NEURON, V100, P1292, DOI 10.1016/j.neuron.2018.11.009
   Corder EH, 1994, NAT GENET, V7, P180, DOI 10.1038/ng0694-180
   Corder EH, 1993, SCIENCE, V261, P921, DOI 10.1126/science.8346443
   Jordao MJC, 2019, SCIENCE, V363, P365, DOI 10.1126/science.aat7554
   Decosterd I, 2000, PAIN, V87, P149, DOI 10.1016/S0304-3959(00)00276-1
   Denk F, 2016, CELL REP, V15, P1771, DOI 10.1016/j.celrep.2016.04.063
   Durafourt BRYCEA, 2013, METHODS MOL BIOL, V1041, P199, DOI 10.1007/978-1-62703-520-0_19
   Durinck S, 2009, NAT PROTOC, V4, P1184, DOI 10.1038/nprot.2009.97
   Echeverry S, 2008, PAIN, V135, P37, DOI 10.1016/j.pain.2007.05.002
   Echeverry S, 2017, PAIN, V158, P1792, DOI 10.1097/j.pain.0000000000000982
   Eriksson NP, 1993, EXP BRAIN RES, V96, P19, DOI 10.1007/BF00230435
   Finucane HK, 2018, NAT GENET, V50, P621, DOI 10.1038/s41588-018-0081-4
   Finucane HK, 2015, NAT GENET, V47, P1228, DOI 10.1038/ng.3404
   Geirsdottir L, 2020, CELL, V181, P746, DOI 10.1016/j.cell.2020.04.002
   Goldmann T, 2016, NAT IMMUNOL, V17, P797, DOI 10.1038/ni.3423
   Grace PM, 2018, EXP NEUROL, V304, P125, DOI 10.1016/j.expneurol.2018.03.005
   Haight ES, 2019, ANESTH ANALG, V128, P737, DOI 10.1213/ANE.0000000000004033
   Halievski K, 2020, J PHARMACOL EXP THER, V375, P202, DOI 10.1124/jpet.120.265017
   Hammond TR, 2019, IMMUNITY, V50, P253, DOI 10.1016/j.immuni.2018.11.004
   Haring M, 2018, NAT NEUROSCI, V21, P869, DOI 10.1038/s41593-018-0141-1
   Haruwaka K, 2019, NAT COMMUN, V10, P0, DOI 10.1038/s41467-019-13812-z
   Holtman IR, 2017, J CLIN INVEST, V127, P3220, DOI 10.1172/JCI90604
   Jimeno-yepes AJ, 2013, BMC BIOINFORMATICS, V14, P0
   Jin SX, 2003, J NEUROSCI, V23, P4017
   Keren-shaul H, 2017, CELL, V169, P1276, DOI 10.1016/j.cell.2017.05.018
   Kimura H, 2015, J IMMUNOL RES, V2015, P0, DOI 10.1155/2015/541984
   Kolos EA, 2020, ACTA NATURAE, V12, P4, DOI 10.32607/actanaturae.10934
   Kuleshov MV, 2016, NUCLEIC ACIDS RES, V44, PW90, DOI 10.1093/nar/gkw377
   Loving BA, 2020, FRONT PHYSIOL, V11, P0, DOI 10.3389/fphys.2020.00393
   Luo X, 2018, BRAIN BEHAV IMMUN, V72, P34, DOI 10.1016/j.bbi.2017.11.007
   Mapplebeck JCS, 2018, PAIN, V159, P1752, DOI 10.1097/j.pain.0000000000001265
   Masuda T, 2019, NATURE, V566, P388, DOI 10.1038/s41586-019-0924-x
   Mills EL, 2016, CELL, V167, P457, DOI 10.1016/j.cell.2016.08.064
   Mogil JS, 2020, NAT REV NEUROSCI, V21, P353, DOI 10.1038/s41583-020-0310-6
   Mrdjen D, 2018, IMMUNITY, V48, P380, DOI 10.1016/j.immuni.2018.01.011
   Niehaus JK, 2021, NEURON, V109, P1274, DOI 10.1016/j.neuron.2021.02.018
   Olah M, 2020, NAT COMMUN, V11, P0, DOI 10.1038/s41467-020-19737-2
   Purcell S, 2007, AM J HUM GENET, V81, P559, DOI 10.1086/519795
   Raghavendra V, 2003, J PHARMACOL EXP THER, V306, P624, DOI 10.1124/jpet.103.052407
   Reimand J, 2007, NUCLEIC ACIDS RES, V35, PW193, DOI 10.1093/nar/gkm226
   Ritchie ME, 2015, NUCLEIC ACIDS RES, V43, P0, DOI 10.1093/nar/gkv007
   Robinson MD, 2010, GENOME BIOL, V11, P0, DOI 10.1186/gb-2010-11-3-r25
   Sankowski R, 2019, NAT NEUROSCI, V22, P2098, DOI 10.1038/s41593-019-0532-y
   Satija R, 2015, NAT BIOTECHNOL, V33, P495, DOI 10.1038/nbt.3192
   Schafer DP, 2012, NEURON, V74, P691, DOI 10.1016/j.neuron.2012.03.026
   Shields SD, 2003, J PAIN, V4, P465, DOI 10.1067/S1526-5900(03)00781-8
   Smedley D, 2015, NUCLEIC ACIDS RES, V43, PW589, DOI 10.1093/nar/gkv350
   Sorge RE, 2015, NAT NEUROSCI, V18, P1081, DOI 10.1038/nn.4053
   Sorge RE, 2011, J NEUROSCI, V31, P15450, DOI 10.1523/JNEUROSCI.3859-11.2011
   Stevens B, 2007, CELL, V131, P1164, DOI 10.1016/j.cell.2007.10.036
   Sudlow C, 2015, PLOS MED, V12, P0, DOI 10.1371/journal.pmed.1001779
   Taves S, 2016, BRAIN BEHAV IMMUN, V55, P70, DOI 10.1016/j.bbi.2015.10.006
   Tsuda M, 2003, NATURE, V424, P778, DOI 10.1038/nature01786
   Tsuda M, 2004, GLIA, V45, P89, DOI 10.1002/glia.10308
   Utz SG, 2020, CELL, V181, P557, DOI 10.1016/j.cell.2020.03.021
   Van DENBOSSCHEJ, 2018, CELL IMMUNOL, V330, P54, DOI 10.1016/j.cellimm.2018.01.009
   Van DENBRINKSC, 2017, NAT METHODS, V14, P935, DOI 10.1038/nmeth.4437
   Van HOVEH, 2019, NAT NEUROSCI, V22, P1021, DOI 10.1038/s41593-019-0393-4
   Warburg O, 1927, J GEN PHYSIOL, V8, P519, DOI 10.1085/jgp.8.6.519
   Willer CJ, 2010, BIOINFORMATICS, V26, P2190, DOI 10.1093/bioinformatics/btq340
   Yamazaki Y, 2019, NAT REV NEUROL, V15, P501, DOI 10.1038/s41582-019-0228-7
NR 68
TC 0
Z9 0
U1 15
U2 15
PU NATURE PORTFOLIO
PI BERLIN
PA HEIDELBERGER PLATZ 3, BERLIN, 14197, GERMANY
SN 
EI 2041-1723
J9 NAT COMMUN
JI Nat. Commun.
PD FEB 11
PY 2022
VL 13
IS 1
BP 
EP 
DI 10.1038/s41467-022-28473-8
PG 16
WC Multidisciplinary Sciences
SC Science & Technology - Other Topics
GA YX7ZC
UT WOS:000754315500014
PM 35149686
DA 2022-04-27
ER

PT J
AU Piras, C
   Pintus, BM
   Noto, A
   Evangelista, M
   Fanos, V
   Musu, M
   Mussap, M
   Atzori, L
   Sardo, S
   Finco, G
AF Piras, Cristina
   Pintus, Bruno Maria
   Noto, Antonio
   Evangelista, Maurizio
   Fanos, Vassilios
   Musu, Mario
   Mussap, Michele
   Atzori, Luigi
   Sardo, Salvatore
   Finco, Gabriele
TI Metabolomics and Microbiomics: New Potential Strategies in Chronic Pain Syndrome
SO JOURNAL OF PAIN RESEARCH
LA English
DT Article
DE pain; chronic pain; metabolomics; microbiomics; biomarkers
ID platelet-activating-factor; gut-brain axi; tactile allodynia; nerve injury; amino-acid; spinal-cord; factor paf; bacteria; disease; involvement
AB Chronic pain affects almost 20% of the European adult population and it significantly reduces patients' quality of life. Chronic pain is considered a multidimensional experience determined by the interaction of several genetic and environmental factors. The effect of specific genetic contributions is often unclear, and the interpretation of the results from studies focused on genetic influences on pain has been complicated by the existence of multiple pain phenotypes. A step forward from genetics could be given by the application of metabolomics and microbiomics tools. Metabolomics is a powerful approach for hypothesis generation in biology, and it aims to analyze low molecular weight compounds, either metabolic intermediates or metabolic end-products, resulting from human or microbial metabolism. Microbiomics is a fast-growing field in which all the microbes are examined together, and as a result, its perturbation may indicate the development of chronic diseases. By applying these methodologies for the study of chronic pain, several differences have been identified. The alteration of the choline-PAF pathway is an intriguing finding recognized by several groups. In our opinion, metabolomics and microbiomics techniques will allow significant progress into the medical field. Patients may benefit from the possibility of being stratified and classified based on their metabolic and microbial profile, which, in the next future, may lead to personalized therapy.
C1 [Piras, Cristina; Noto, Antonio; Atzori, Luigi] Univ Cagliari, Dept Biomed Sci, I-09042 Monserrato, Italy.
   [Pintus, Bruno Maria; Musu, Mario; Sardo, Salvatore; Finco, Gabriele] Univ Cagliari, Dept Med Sci & Publ Hlth, I-09042 Monserrato, Italy.
   [Evangelista, Maurizio] Cattolica Univ, Dept Anesthesiol & Pain Med, I-00168 Rome, Italy.
   [Fanos, Vassilios; Mussap, Michele] Univ Cagliari, Dept Surg Sci, I-09042 Monserrato, Italy.
RP Noto, A (通讯作者)，Univ Cagliari, Dept Biomed Sci, I-09042 Monserrato, Italy.
EM antonionoto@hotmail.com
CR Agarwal N, 2020, NEURON, V107, P1141, DOI 10.1016/j.neuron.2020.06.037
   Bajwa ZH, 2004, PRINCIPLES PRACTICE, V0, P1
   Benson C, 2015, MOD TR PHARMACOPSYCH, V30, P67, DOI 10.1159/000435933
   Berger A, 2004, J PAIN, V5, P143, DOI 10.1016/j.jpain.2003.12.004
   Bhattarai Y, 2020, ISCIENCE, V23, P0, DOI 10.1016/j.isci.2020.101798
   Bolognini D, 2016, MOL PHARMACOL, V89, P388, DOI 10.1124/mol.115.102301
   Caboni P, 2014, PLOS ONE, V9, P0, DOI 10.1371/journal.pone.0107626
   Clos-garcia M, 2019, EBIOMEDICINE, V46, P499, DOI 10.1016/j.ebiom.2019.07.031
   De Vedder F, 2018, P NATL ACAD SCI USA, V115, P6458, DOI 10.1073/pnas.1720017115
   de Weerth C, 2017, NEUROSCI BIOBEHAV R, V83, P458, DOI 10.1016/j.neubiorev.2017.09.016
   Delgado DA, 2018, JAAOS GLOB RES REV, V2, P0, DOI 10.5435/JAAOSGlobal-D-17-00088
   Deng FL, 2019, NEUROPSYCH DIS TREAT, V15, P1077, DOI 10.2147/NDT.S186071
   Denk F, 2012, NEURON, V73, P435, DOI 10.1016/j.neuron.2012.01.012
   Dinan TG, 2017, GASTROENTEROL CLIN N, V46, P77, DOI 10.1016/j.gtc.2016.09.007
   Dodd D, 2017, NATURE, V551, P648, DOI 10.1038/nature24661
   Evenepoel P, 2009, KIDNEY INT, V76, PS12, DOI 10.1038/ki.2009.402
   Fais A, 2013, CLIN BIOCHEM, V46, P37, DOI 10.1016/j.clinbiochem.2012.09.009
   Fayaz A, 2016, BMJ OPEN, V6, P0, DOI 10.1136/bmjopen-2015-010364
   Finco G, 2016, PLOS ONE, V11, P0, DOI 10.1371/journal.pone.0150476
   Freidin MB, 2018, BBA-MOL BASIS DIS, V1864, P601, DOI 10.1016/j.bbadis.2017.11.025
   Friedland RP, 2015, J ALZHEIMERS DIS, V45, P349, DOI 10.3233/JAD-142841
   Gomez-guzman M, 2015, MOL NUTR FOOD RES, V59, P2326, DOI 10.1002/mnfr.201500290
   Gonzalez-lopez E, 2018, FRONT MED-LAUSANNE, V5, P0, DOI 10.3389/fmed.2018.00324
   Henke MT, 2021, P NATL ACAD SCI USA, V118, P0, DOI 10.1073/pnas.2007595118
   *instituteofmedicinecommitteeonadvancingpainresearchcareandeducation , 2011, REL PAIN AM BLUEPR T, V0, P0, DOI DOI 10.17226/13172
   Jellet JJ, 1980, CAN J MICROBIOL, V26, P448, DOI 10.1139/m80-074
   John SK, 2021, J PURE APPL MICROBIO, V15, P1029, DOI 10.22207/JPAM.15.3.02, 10.22207/JPAM.15.3.02|
   Kigerl KA, 2018, NEUROTHERAPEUTICS, V15, P60, DOI 10.1007/s13311-017-0583-2
   Kuo C, 2013, PAIN GENETICS BASIC, V0, P99
   Lacroix-fralish ML, 2007, PAIN, V131, P0, DOI 10.1016/j.pain.2007.04.041
   Lamas B, 2018, MUCOSAL IMMUNOL, V11, P1024, DOI 10.1038/s41385-018-0019-2
   Li S, 2020, INT J NEUROPSYCHOPH, V23, P26, DOI 10.1093/ijnp/pyz061
   Liu YL, 2020, TRENDS ENDOCRIN MET, V31, P818, DOI 10.1016/j.tem.2020.02.012
   Ma Q, 2021, J HAZARD MATER, V416, P0, DOI 10.1016/j.jhazmat.2021.126181
   Malatji BG, 2019, METABOLOMICS, V15, P0, DOI 10.1007/s11306-019-1513-6
   Malatji BG, 2017, BMC NEUROL, V17, P0, DOI 10.1186/s12883-017-0863-9
   Marchesi JR, 2016, GUT, V65, P330, DOI 10.1136/gutjnl-2015-309990
   Melzack R, 1975, PAIN, V1, P277, DOI 10.1016/0304-3959(75)90044-5
   Minerbi A, 2019, PAIN, V160, P2589, DOI 10.1097/j.pain.0000000000001640
   Mingote S, 2017, ELIFE, V6, P0, DOI 10.7554/eLife.27566
   Moloney RD, 2016, CNS NEUROSCI THER, V22, P102, DOI 10.1111/cns.12490
   Morita K, 2004, PAIN, V111, P351, DOI 10.1016/j.pain.2004.07.016
   Morita K, 2008, PAIN, V138, P525, DOI 10.1016/j.pain.2008.01.030
   Motoyama N, 2013, EUR J PAIN, V17, P1156, DOI 10.1002/j.1532-2149.2013.00289.x
   Nissenbaum J, 2010, GENOME RES, V20, P1180, DOI 10.1101/gr.104976.110
   Noto A, 2014, J MATERN-FETAL NEO M, V27, P46, DOI 10.3109/14767058.2014.954784
   Ochoa-reparaz J, 2009, J IMMUNOL, V183, P6041, DOI 10.4049/jimmunol.0900747
   Parker G, 2010, INT REV PSYCHIATR, V22, P429, DOI 10.3109/09540261.2010.492391
   Patti GJ, 2012, NAT CHEM BIOL, V8, P232, DOI 10.1038/NCHEMBIO.767, 10.1038/nchembio.767
   Piras C, 2020, SCI REP-UK, V10, P0, DOI 10.1038/s41598-020-76876-8
   Qi CL, 2021, BRIEF FUNCT GENOMICS, V20, P42, DOI 10.1093/bfgp/elaa029
   Raja SN, 2020, PAIN, V161, P1976, DOI 10.1097/j.pain.0000000000001939
   Roager HM, 2018, NAT COMMUN, V9, P0, DOI 10.1038/s41467-018-05470-4
   Rumah KR, 2013, PLOS ONE, V8, P0, DOI 10.1371/journal.pone.0076359
   Savino FRANCESCO, 2021, MINERVA PEDIATR, V0, P0, DOI DOI 10.23736/S0026-4946.20.06128-9
   Sawynok J, 2016, NEUROSCIENCE, V338, P1, DOI 10.1016/j.neuroscience.2015.10.031
   Scholz J, 2019, PAIN, V160, P53, DOI 10.1097/j.pain.0000000000001365
   Sung YJ, 2004, NEUROL RES, V26, P195, DOI 10.1179/016164104225013761
   Tang SM, 2021, MOL NEUROBIOL, V58, P132, DOI 10.1007/s12035-020-02102-1
   Thor KB, 2007, INT J CLIN PRACT, V61, P1349, DOI 10.1111/j.1742-1241.2007.01433.x
   Treede RD, 2019, PAIN, V160, P19, DOI 10.1097/j.pain.0000000000001384
   Tremlett H, 2016, BMC NEUROL, V16, P0, DOI 10.1186/s12883-016-0703-3
   Umenai T, 2014, J INTENSIVE CARE, V2, P0, DOI 10.1186/2052-0492-2-36
   Unger MM, 2016, PARKINSONISM RELAT D, V32, P66, DOI 10.1016/j.parkreldis.2016.08.019
   Vos T, 2012, LANCET, V380, P2163, DOI 10.1016/S0140-6736(12)61729-2
   Wikoff WR, 2009, P NATL ACAD SCI USA, V106, P3698, DOI 10.1073/pnas.0812874106
   Wishart DS, 2019, PHYSIOL REV, V99, P1819, DOI 10.1152/physrev.00035.2018
   Yang Y, 2004, J MED GENET, V41, P171, DOI 10.1136/jmg.2003.012153
   Yano JM, 2015, CELL, V161, P264, DOI 10.1016/j.cell.2015.02.047
   Zelante T, 2021, CURR OPIN IMMUNOL, V70, P27, DOI 10.1016/j.coi.2020.12.004
   Zhu SB, 2020, J NEUROINFLAMM, V17, P0, DOI 10.1186/s12974-020-1705-z
   Zhu XQ, 2017, ONCOTARGET, V8, P53829, DOI 10.18632/oncotarget.17754
NR 72
TC 0
Z9 0
U1 1
U2 1
PU DOVE MEDICAL PRESS LTD
PI ALBANY
PA PO BOX 300-008, ALBANY, AUCKLAND 0752, NEW ZEALAND
SN 1178-7090
EI 
J9 J PAIN RES
JI J. Pain Res.
PD JUN 15
PY 2022
VL 15
IS 
BP 723
EP 731
DI 10.2147/JPR.S354516
PG 9
WC Clinical Neurology
SC Neurosciences & Neurology
GA ZZ2QW
UT WOS:000773120800001
PM 35310896
DA 2022-04-27
ER
